# Supplementary material for: Neighbours of cancer-related proteins have key influence on pathogenesis and could increase the drug target space for anticancer therapies
Source: NPJ Syst Biol Appl. 2017 Jan 24;3:2. doi: 10.1038/s41540-017-0003-6 (PMC5460138; doi:10.1038/s41540-017-0003-6)
Supplement: Supplementary file 8 — Supplementary Table 1 [file 41540_2017_3_MOESM8_ESM.xlsx]

## Sheet: Supplementary Table 1
Supplementary Table 1. Search terms for mutated genes
Cancer type	Searched term in Cancer Gene Census
Colon cancer	'adenomatous polyposis coli', 'colorectal', 'adenomatous polyposis coli; Turcot syndrome'
Breast cancer	'familial breast cancer', 'lobular breast', 'breast'
Hepatocellular carcinoma	'hepatocellular carcinoma', 'hepatocellular', 'hepatocellular carcinoma', 'hepatocellular'
Non-small cell lung cancer	'lung', 'NSCLC', and not include 'small cell lung carcinoma'
