# Supplementary material for: Neighbours of cancer-related proteins have key influence on pathogenesis and could increase the drug target space for anticancer therapies
Source: NPJ Syst Biol Appl. 2017 Jan 24;3:2. doi: 10.1038/s41540-017-0003-6 (PMC5460138; doi:10.1038/s41540-017-0003-6)
Supplement: Supplementary file 9 — Supplementary Table 2 [file 41540_2017_3_MOESM9_ESM.xlsx]

## Sheet: Description
Supplementary Table 2: Cancer relatedness of different proteins in different tissues in different databases
Each worksheet (table) contains data for each studied database.
Each column means the different cancer-related effect.
CR: cancer-related, FN: First neighbours, UA: unaffected proteins, Not expressed: not expressing neither in cancer nor in normal stage of the given tissue.
Supplementary Table 2a)	SignaLink - signalling network
Supplementary Table 2b)	Cui et al. - signalling network
Supplementary Table 2c)	Reactome - signalling network
Supplementary Table 2d)	Biogrid, DIP and Intact - Combined protein-protein interaction network
Supplementary Table 2e)	HPRD - Manually curated protein-protein interaction network

## Sheet: Supplementary Table 2a
Supplementary Table 2a: SignaLink database
UniprotID	Protein names	Colon cancer			Breast cancer			Hepatocellular carcinoma			Non-small cell lung cancer
		Mutation	Differential expression	Classification	Mutation	Differential expression	Classification	Mutation	Differential expression	Classification	Mutation	Differential expression	Classification
Q09472	EP300 P300	CR	UA	CR	CR	FN	CR	UA	FN	FN	UA	UA	UA
P04637	TP53 P53	CR	UA	CR	CR	UA	CR	UA	UA	UA	CR	UA	CR
P31749	AKT1 PKB RAC	CR	FN	CR	CR	FN	CR	UA	UA	UA	CR	UA	CR
Q02750	MAP2K1 MEK1 PRKMK1	CR	FN	CR	UA	CR	CR	UA	UA	UA	CR	UA	CR
P55055	NR1H2 LXRB NER UNR	UA	CR	CR	UA	CR	CR	UA	UA	UA	UA	FN	FN
Q92730	RND1 RHO6	UA	CR	CR	UA	CR	CR	UA	UA	UA	UA	FN	FN
P08581	MET	UA	CR	CR	UA	CR	CR	UA	UA	UA	UA	UA	UA
P23771	GATA3	UA	CR	CR	CR	UA	CR	UA	UA	UA	UA	UA	UA
P45985	MAP2K4 JNKK1 MEK4 MKK4 PRKMK4 SEK1 SERK1 SKK1	CR	FN	CR	CR	UA	CR	UA	UA	UA	UA	UA	UA
P35222	CTNNB1 CTNNB OK/SW-cl.35 PRO2286	CR	CR	CR	FN	FN	FN	FN	FN	FN	FN	UA	FN
Q13485	SMAD4 DPC4 MADH4	CR	UA	CR	FN	FN	FN	UA	FN	FN	UA	UA	UA
P15056	BRAF BRAF1 RAFB1	CR	UA	CR	UA	FN	FN	UA	UA	UA	CR	UA	CR
Q00978	IRF9 ISGF3G	UA	CR	CR	UA	FN	FN	UA	UA	UA	UA	CR	CR
P04150	NR3C1 GRL	UA	CR	CR	UA	FN	FN	UA	UA	UA	UA	FN	FN
P27986	PIK3R1 GRB1	CR	UA	CR	FN	UA	FN	UA	UA	UA	FN	UA	FN
P41279	MAP3K8 COT ESTF	FN	CR	CR	FN	FN	FN	UA	UA	UA	FN	UA	FN
P10275	AR DHTR NR3C4	FN	CR	CR	UA	FN	FN	UA	UA	UA	UA	UA	UA
Q00987	MDM2	CR	UA	CR	UA	FN	FN	UA	UA	UA	UA	UA	UA
P21333	FLNA FLN FLN1	FN	CR	CR	FN	UA	FN	Not expressed	Not expressed	Not expressed	UA	UA	UA
O15169	AXIN1 AXIN	CR	FN	CR	UA	UA	UA	CR	UA	CR	UA	UA	UA
P05231	IL6 IFNB2	UA	CR	CR	UA	UA	UA	UA	CR	CR	UA	UA	UA
Q9Y5W5	WIF1 UNQ191/PRO217	UA	CR	CR	UA	UA	UA	UA	CR	CR	UA	UA	UA
P09619	PDGFRB PDGFR PDGFR1	UA	CR	CR	UA	UA	UA	UA	FN	FN	UA	UA	UA
P01116	KRAS KRAS2 RASK2	CR	UA	CR	UA	UA	UA	UA	UA	UA	CR	UA	CR
P98077	SHC2 SCK SHCB	UA	CR	CR	UA	UA	UA	UA	UA	UA	FN	UA	FN
Q13145	BAMBI NMA	UA	CR	CR	UA	UA	UA	UA	UA	UA	UA	FN	FN
O00141	SGK1 SGK	UA	CR	CR	UA	UA	UA	UA	UA	UA	UA	UA	UA
O15123	ANGPT2	UA	CR	CR	UA	UA	UA	UA	UA	UA	UA	UA	UA
P61244	MAX BHLHD4	CR	UA	CR	UA	UA	UA	UA	UA	UA	UA	UA	UA
Q13651	IL10RA IL10R	UA	CR	CR	UA	UA	UA	UA	UA	UA	UA	UA	UA
Q63HR2	TNS2 KIAA1075 TENC1	UA	CR	CR	UA	UA	UA	UA	UA	UA	UA	UA	UA
Q96F81	DISP1 DISPA	UA	CR	CR	UA	UA	UA	UA	UA	UA	UA	UA	UA
Q9NRA1	PDGFC SCDGF UNQ174/PRO200	UA	CR	CR	UA	UA	UA	UA	UA	UA	UA	UA	UA
Q13641	TPBG 5T4	UA	CR	CR	UA	UA	UA	Not expressed	Not expressed	Not expressed	FN	UA	FN
P10721	KIT SCFR	UA	CR	CR	UA	UA	UA	Not expressed	Not expressed	Not expressed	UA	UA	UA
P55001	MFAP2 MAGP1	UA	CR	CR	UA	UA	UA	Not expressed	Not expressed	Not expressed	UA	UA	UA
Q13115	DUSP4 MKP2 VH2	UA	CR	CR	UA	UA	UA	Not expressed	Not expressed	Not expressed	UA	UA	UA
P41221	WNT5A	UA	CR	CR	Not expressed	Not expressed	Not expressed	Not expressed	Not expressed	Not expressed	UA	CR	CR
O15105	SMAD7 MADH7 MADH8	FN	FN	FN	FN	CR	CR	UA	CR	CR	UA	FN	FN
P01100	FOS G0S7	FN	UA	FN	UA	CR	CR	UA	CR	CR	UA	UA	UA
P63104	YWHAZ	FN	FN	FN	UA	CR	CR	UA	CR	CR	UA	UA	UA
P04626	ERBB2 HER2 MLN19 NEU NGL	FN	UA	FN	CR	UA	CR	UA	UA	UA	CR	UA	CR
P37231	PPARG NR1C3	UA	FN	FN	UA	CR	CR	UA	UA	UA	UA	CR	CR
O14640	DVL1	FN	FN	FN	UA	CR	CR	UA	UA	UA	UA	FN	FN
P08151	GLI1 GLI	FN	UA	FN	UA	CR	CR	UA	UA	UA	FN	UA	FN
P42224	STAT1	UA	FN	FN	UA	CR	CR	UA	UA	UA	UA	FN	FN
P63165	SUMO1 SMT3C SMT3H3 UBL1 OK/SW-cl.43	FN	UA	FN	UA	CR	CR	UA	UA	UA	UA	UA	UA
Q12891	HYAL2 LUCA2	FN	UA	FN	UA	CR	CR	UA	UA	UA	UA	UA	UA
Q15466	NR0B2 SHP	UA	FN	FN	UA	CR	CR	UA	UA	UA	UA	UA	UA
Q04912	MST1R PTK8 RON	FN	UA	FN	FN	CR	CR	Not expressed	Not expressed	Not expressed	FN	UA	FN
P00519	ABL1 ABL JTK7	FN	UA	FN	FN	CR	CR	Not expressed	Not expressed	Not expressed	UA	UA	UA
P37023	ACVRL1 ACVRLK1 ALK1	UA	FN	FN	UA	FN	FN	UA	FN	FN	UA	CR	CR
P03372	ESR1 ESR NR3A1	UA	FN	FN	FN	FN	FN	FN	UA	FN	FN	FN	FN
P04049	RAF1 RAF	FN	UA	FN	UA	FN	FN	UA	FN	FN	FN	FN	FN
P23458	JAK1 JAK1A JAK1B	UA	FN	FN	UA	FN	FN	FN	FN	FN	UA	FN	FN
P29353	SHC1 SHC SHCA	UA	FN	FN	FN	FN	FN	UA	FN	FN	FN	UA	FN
P36897	TGFBR1 ALK5 SKR4	UA	FN	FN	UA	FN	FN	UA	FN	FN	UA	FN	FN
P40763	STAT3 APRF	UA	FN	FN	UA	FN	FN	FN	UA	FN	FN	UA	FN
P49841	GSK3B	FN	FN	FN	FN	FN	FN	FN	UA	FN	FN	UA	FN
P84022	SMAD3 MADH3	FN	FN	FN	FN	FN	FN	FN	FN	FN	FN	UA	FN
Q07889	SOS1	FN	UA	FN	UA	FN	FN	UA	FN	FN	FN	FN	FN
Q13233	MAP3K1 MAPKKK1 MEKK MEKK1	FN	UA	FN	FN	FN	FN	FN	FN	FN	FN	UA	FN
Q13588	GRAP	UA	FN	FN	FN	FN	FN	UA	FN	FN	FN	UA	FN
O00238	BMPR1B	UA	FN	FN	UA	FN	FN	UA	FN	FN	UA	UA	UA
P14778	IL1R1 IL1R IL1RA IL1RT1	FN	UA	FN	UA	FN	FN	UA	FN	FN	UA	UA	UA
P29597	TYK2	UA	FN	FN	UA	FN	FN	FN	UA	FN	UA	UA	UA
P36894	BMPR1A ACVRLK3 ALK3	UA	FN	FN	UA	FN	FN	UA	FN	FN	UA	UA	UA
P48730	CSNK1D HCKID	FN	FN	FN	UA	FN	FN	FN	UA	FN	UA	UA	UA
Q15796	SMAD2 MADH2 MADR2	FN	UA	FN	FN	FN	FN	UA	FN	FN	UA	UA	UA
Q6ZNA4	RNF111	FN	UA	FN	UA	FN	FN	FN	FN	FN	UA	UA	UA
P00533	EGFR ERBB ERBB1 HER1	UA	FN	FN	UA	FN	FN	UA	UA	UA	CR	UA	CR
Q14451	GRB7	UA	FN	FN	UA	FN	FN	UA	UA	UA	FN	CR	CR
O15530	PDPK1 PDK1	FN	FN	FN	FN	UA	FN	UA	UA	UA	FN	UA	FN
O43524	FOXO3 FKHRL1 FOXO3A	FN	FN	FN	FN	UA	FN	UA	UA	UA	FN	UA	FN
P10276	RARA NR1B1	FN	FN	FN	UA	FN	FN	UA	UA	UA	FN	UA	FN
P16333	NCK1 NCK	UA	FN	FN	UA	FN	FN	UA	UA	UA	FN	UA	FN
P17612	PRKACA PKACA	FN	UA	FN	FN	FN	FN	UA	UA	UA	FN	UA	FN
P19174	PLCG1 PLC1	UA	FN	FN	FN	UA	FN	UA	UA	UA	FN	UA	FN
P19793	RXRA NR2B1	UA	FN	FN	UA	FN	FN	UA	UA	UA	UA	FN	FN
P20936	RASA1 GAP RASA	UA	FN	FN	UA	FN	FN	UA	UA	UA	UA	FN	FN
P21860	ERBB3 HER3	FN	FN	FN	FN	UA	FN	UA	UA	UA	FN	UA	FN
P22681	CBL CBL2 RNF55	UA	FN	FN	UA	FN	FN	UA	UA	UA	FN	UA	FN
P23443	RPS6KB1 STK14A	FN	UA	FN	FN	UA	FN	UA	UA	UA	FN	UA	FN
P24468	NR2F2 ARP1 TFCOUP2	UA	FN	FN	UA	FN	FN	UA	UA	UA	UA	FN	FN
P27361	MAPK3 ERK1 PRKM3	FN	FN	FN	UA	FN	FN	UA	UA	UA	FN	UA	FN
P28482	MAPK1 ERK2 PRKM1 PRKM2	FN	FN	FN	UA	FN	FN	UA	UA	UA	FN	UA	FN
P28702	RXRB NR2B2	UA	FN	FN	UA	FN	FN	UA	UA	UA	UA	FN	FN
P30086	PEBP1 PBP PEBP	FN	UA	FN	UA	FN	FN	UA	UA	UA	FN	UA	FN
P60484	PTEN MMAC1 TEP1	FN	UA	FN	FN	UA	FN	UA	UA	UA	FN	UA	FN
P98177	FOXO4 AFX AFX1 MLLT7	FN	UA	FN	FN	UA	FN	UA	UA	UA	FN	UA	FN
Q02763	TEK TIE2 VMCM VMCM1	UA	FN	FN	UA	FN	FN	UA	UA	UA	UA	FN	FN
Q12778	FOXO1 FKHR FOXO1A	FN	FN	FN	FN	UA	FN	UA	UA	UA	FN	UA	FN
Q13153	PAK1	FN	UA	FN	UA	FN	FN	UA	UA	UA	FN	UA	FN
Q15797	SMAD1 BSP1 MADH1 MADR1	FN	UA	FN	UA	FN	FN	UA	UA	UA	UA	FN	FN
Q16873	LTC4S	FN	FN	FN	FN	UA	FN	UA	UA	UA	FN	UA	FN
Q9BRX9	WDR83 MORG1	FN	UA	FN	UA	FN	FN	UA	UA	UA	FN	UA	FN
O60271	SPAG9 HSS KIAA0516 MAPK8IP4 SYD1 HLC6	FN	UA	FN	FN	UA	FN	UA	UA	UA	UA	UA	UA
O75925	PIAS1 DDXBP1	FN	UA	FN	UA	FN	FN	UA	UA	UA	UA	UA	UA
O95382	MAP3K6 ASK2 MAPKKK6 MEKK6	FN	UA	FN	FN	UA	FN	UA	UA	UA	UA	UA	UA
P14210	HGF HPTA	UA	FN	FN	UA	FN	FN	UA	UA	UA	UA	UA	UA
P45983	MAPK8 JNK1 PRKM8 SAPK1 SAPK1C	FN	FN	FN	FN	UA	FN	UA	UA	UA	UA	UA	UA
P45984	MAPK9 JNK2 PRKM9 SAPK1A	FN	FN	FN	FN	UA	FN	UA	UA	UA	UA	UA	UA
P46531	NOTCH1 TAN1	UA	FN	FN	UA	FN	FN	UA	UA	UA	UA	UA	UA
P49407	ARRB1 ARR1	FN	UA	FN	UA	FN	FN	UA	UA	UA	UA	UA	UA
P53779	MAPK10 JNK3 JNK3A PRKM10 SAPK1B	FN	UA	FN	FN	UA	FN	UA	UA	UA	UA	UA	UA
P80192	MAP3K9 MLK1 PRKE1	FN	UA	FN	FN	UA	FN	UA	UA	UA	UA	UA	UA
Q02779	MAP3K10 MLK2 MST	FN	UA	FN	FN	UA	FN	UA	UA	UA	UA	UA	UA
Q03181	PPARD NR1C2 PPARB	UA	FN	FN	UA	FN	FN	UA	UA	UA	UA	UA	UA
Q06124	PTPN11 PTP2C SHPTP2	UA	FN	FN	UA	FN	FN	UA	UA	UA	UA	UA	UA
Q07869	PPARA NR1C1 PPAR	UA	FN	FN	UA	FN	FN	UA	UA	UA	UA	UA	UA
Q12852	MAP3K12 ZPK	FN	UA	FN	FN	UA	FN	UA	UA	UA	UA	UA	UA
Q13043	STK4 KRS2 MST1	FN	UA	FN	FN	UA	FN	UA	UA	UA	UA	UA	UA
Q16584	MAP3K11 MLK3 PTK1 SPRK	FN	UA	FN	FN	FN	FN	UA	UA	UA	UA	UA	UA
Q7Z6J0	SH3RF1 KIAA1494 POSH RNF142 SH3MD2	FN	UA	FN	FN	UA	FN	UA	UA	UA	UA	UA	UA
Q92990	GLMN FAP48 FAP68 VMGLOM	UA	FN	FN	UA	FN	FN	UA	UA	UA	UA	UA	UA
Q9H2K8	TAOK3 DPK JIK KDS MAP3K18	FN	UA	FN	FN	UA	FN	UA	UA	UA	UA	UA	UA
Q9NYL2	ZAK MLTK HCCS4	FN	UA	FN	FN	FN	FN	UA	UA	UA	UA	UA	UA
P20823	HNF1A TCF1	FN	FN	FN	UA	UA	UA	CR	UA	CR	UA	UA	UA
Q03135	CAV1 CAV	UA	FN	FN	UA	UA	UA	UA	CR	CR	UA	UA	UA
O75197	LRP5 LR3 LRP7	FN	UA	FN	UA	UA	UA	FN	UA	FN	UA	UA	UA
O75581	LRP6	FN	UA	FN	UA	UA	UA	FN	UA	FN	UA	UA	UA
O95996	APC2 APCL	FN	FN	FN	UA	UA	UA	FN	UA	FN	UA	UA	UA
P08887	IL6R	UA	FN	FN	UA	UA	UA	FN	FN	FN	UA	UA	UA
P16234	PDGFRA PDGFR2 RHEPDGFRA	UA	FN	FN	UA	UA	UA	UA	FN	FN	UA	UA	UA
P67775	PPP2CA	FN	UA	FN	UA	UA	UA	FN	UA	FN	UA	UA	UA
Q92997	DVL3 KIAA0208	FN	UA	FN	UA	UA	UA	FN	UA	FN	UA	UA	UA
Q9H1J5	WNT8A WNT8D	UA	FN	FN	UA	UA	UA	UA	FN	FN	UA	UA	UA
P36507	MAP2K2 MEK2 MKK2 PRKMK2	FN	UA	FN	UA	UA	UA	UA	UA	UA	CR	UA	CR
O43639	NCK2 GRB4	UA	FN	FN	UA	UA	UA	UA	UA	UA	FN	UA	FN
P01112	HRAS HRAS1	FN	UA	FN	UA	UA	UA	UA	UA	UA	FN	UA	FN
P17252	PRKCA PKCA PRKACA	FN	UA	FN	UA	UA	UA	UA	UA	UA	FN	UA	FN
P51654	GPC3 OCI5	UA	FN	FN	UA	UA	UA	UA	UA	UA	UA	FN	FN
P52630	STAT2	UA	FN	FN	UA	UA	UA	UA	UA	UA	UA	FN	FN
P61224	RAP1B OK/SW-cl.11	FN	UA	FN	UA	UA	UA	UA	UA	UA	FN	UA	FN
Q01974	ROR2 NTRKR2	UA	FN	FN	UA	UA	UA	UA	UA	UA	UA	FN	FN
Q8N4C8	MINK1 B55 MAP4K6 MINK YSK2 ZC3	FN	UA	FN	UA	UA	UA	UA	UA	UA	FN	UA	FN
Q9ULV1	FZD4	UA	FN	FN	UA	UA	UA	UA	UA	UA	UA	FN	FN
Q9UQ13	SHOC2 KIAA0862	FN	UA	FN	UA	UA	UA	UA	UA	UA	FN	UA	FN
O00512	BCL9	FN	FN	FN	UA	UA	UA	UA	UA	UA	UA	UA	UA
O14980	XPO1 CRM1	FN	UA	FN	UA	UA	UA	UA	UA	UA	UA	UA	UA
P06730	EIF4E EIF4EL1 EIF4F	FN	UA	FN	UA	UA	UA	UA	UA	UA	UA	UA	UA
P08069	IGF1R	FN	UA	FN	UA	UA	UA	UA	UA	UA	UA	UA	UA
P08235	NR3C2 MCR MLR	UA	FN	FN	UA	UA	UA	UA	UA	UA	UA	UA	UA
P11473	VDR NR1I1	FN	FN	FN	UA	UA	UA	UA	UA	UA	UA	UA	UA
P12757	SKIL SNO	FN	UA	FN	UA	UA	UA	UA	UA	UA	UA	UA	UA
P13056	NR2C1 TR2	UA	FN	FN	UA	UA	UA	UA	UA	UA	UA	UA	UA
P15884	TCF4 BHLHB19 ITF2 SEF2	FN	FN	FN	UA	UA	UA	UA	UA	UA	UA	UA	UA
P15923	TCF3 BHLHB21 E2A ITF1	FN	FN	FN	UA	UA	UA	UA	UA	UA	UA	UA	UA
P16220	CREB1	FN	FN	FN	UA	UA	UA	UA	UA	UA	UA	UA	UA
P18846	ATF1	FN	UA	FN	UA	UA	UA	UA	UA	UA	UA	UA	UA
P19235	EPOR	FN	UA	FN	UA	UA	UA	UA	UA	UA	UA	UA	UA
P22301	IL10	UA	FN	FN	UA	UA	UA	UA	UA	UA	UA	UA	UA
P22736	NR4A1 GFRP1 HMR NAK1	FN	FN	FN	UA	UA	UA	UA	UA	UA	UA	UA	UA
P30530	AXL UFO	UA	FN	FN	UA	UA	UA	UA	UA	UA	UA	UA	UA
P35658	NUP214 CAIN CAN KIAA0023	FN	UA	FN	UA	UA	UA	UA	UA	UA	UA	UA	UA
P42679	MATK CTK HYL	UA	FN	FN	UA	UA	UA	UA	UA	UA	UA	UA	UA
P43354	NR4A2 NOT NURR1 TINUR	FN	FN	FN	UA	UA	UA	UA	UA	UA	UA	UA	UA
P46108	CRK	UA	FN	FN	UA	UA	UA	UA	UA	UA	UA	UA	UA
P49116	NR2C2 TAK1 TR4	UA	FN	FN	UA	UA	UA	UA	UA	UA	UA	UA	UA
P49790	NUP153	FN	UA	FN	UA	UA	UA	UA	UA	UA	UA	UA	UA
P51843	NR0B1 AHC DAX1	UA	FN	FN	UA	UA	UA	UA	UA	UA	UA	UA	UA
Q02078	MEF2A MEF2	FN	UA	FN	UA	UA	UA	UA	UA	UA	UA	UA	UA
Q06418	TYRO3 BYK DTK RSE SKY TIF	FN	UA	FN	UA	UA	UA	UA	UA	UA	UA	UA	UA
Q13163	MAP2K5 MEK5 MKK5 PRKMK5	UA	FN	FN	UA	UA	UA	UA	UA	UA	UA	UA	UA
Q13285	NR5A1 AD4BP FTZF1 SF1	UA	FN	FN	UA	UA	UA	UA	UA	UA	UA	UA	UA
Q15465	SHH	UA	FN	FN	UA	UA	UA	UA	UA	UA	UA	UA	UA
Q6P1J9	CDC73 C1orf28 HRPT2	FN	FN	FN	UA	UA	UA	UA	UA	UA	UA	UA	UA
Q8TAD8	SNIP1	FN	UA	FN	UA	UA	UA	UA	UA	UA	UA	UA	UA
Q9UKB1	FBXW11 BTRCP2 FBW1B FBXW1B KIAA0696	FN	FN	FN	UA	UA	UA	UA	UA	UA	UA	UA	UA
Q01973	ROR1 NTRKR1	UA	FN	FN	Not expressed	Not expressed	Not expressed	Not expressed	Not expressed	Not expressed	UA	FN	FN
Q13467	FZD5 C2orf31	UA	FN	FN	Not expressed	Not expressed	Not expressed	Not expressed	Not expressed	Not expressed	UA	FN	FN
P01111	NRAS HRAS1	UA	UA	UA	UA	CR	CR	UA	CR	CR	UA	CR	CR
P31785	IL2RG	UA	UA	UA	UA	CR	CR	UA	CR	CR	UA	CR	CR
P16871	IL7R	UA	UA	UA	UA	CR	CR	UA	CR	CR	UA	FN	FN
P29317	EPHA2 ECK	UA	UA	UA	UA	CR	CR	UA	CR	CR	UA	FN	FN
P01584	IL1B IL1F2	UA	UA	UA	UA	CR	CR	UA	CR	CR	UA	UA	UA
P15018	LIF HILDA	UA	UA	UA	UA	CR	CR	UA	CR	CR	UA	UA	UA
P62491	RAB11A RAB11	UA	UA	UA	UA	CR	CR	UA	CR	CR	UA	UA	UA
Q92783	STAM STAM1	UA	UA	UA	UA	CR	CR	UA	CR	CR	UA	UA	UA
P62136	PPP1CA PPP1A	UA	UA	UA	UA	CR	CR	UA	FN	FN	UA	FN	FN
P20827	EFNA1 EPLG1 LERK1 TNFAIP4	UA	UA	UA	UA	CR	CR	UA	FN	FN	UA	UA	UA
Q8TCG2	PI4K2B	UA	UA	UA	UA	CR	CR	UA	UA	UA	UA	CR	CR
P29350	PTPN6 HCP PTP1C	UA	UA	UA	UA	CR	CR	UA	UA	UA	FN	UA	FN
O14492	SH2B2 APS	UA	UA	UA	UA	CR	CR	UA	UA	UA	UA	UA	UA
P36873	PPP1CC	UA	UA	UA	UA	CR	CR	UA	UA	UA	UA	UA	UA
Q00535	CDK5 CDKN5	UA	UA	UA	UA	CR	CR	UA	UA	UA	UA	UA	UA
Q04759	PRKCQ PRKCT	UA	UA	UA	UA	CR	CR	UA	UA	UA	UA	UA	UA
Q13347	EIF3I EIF3S2 TRIP1	UA	UA	UA	UA	CR	CR	UA	UA	UA	UA	UA	UA
Q16288	NTRK3 TRKC	UA	UA	UA	CR	UA	CR	UA	UA	UA	UA	UA	UA
Q16828	DUSP6 MKP3 PYST1	UA	UA	UA	UA	CR	CR	UA	UA	UA	UA	UA	UA
Q8IW41	MAPKAPK5 PRAK	UA	UA	UA	UA	CR	CR	UA	UA	UA	UA	UA	UA
Q9NWT1	PAK1IP1 PIP1 WDR84	UA	UA	UA	UA	CR	CR	UA	UA	UA	UA	UA	UA
P52564	MAP2K6 MEK6 MKK6 PRKMK6 SKK3	UA	UA	UA	UA	CR	CR	UA	UA	UA	Not expressed	Not expressed	Not expressed
Q8NER5	ACVR1C ALK7	UA	UA	UA	UA	CR	CR	UA	UA	UA	Not expressed	Not expressed	Not expressed
P52799	EFNB2 EPLG5 HTKL LERK5	UA	UA	UA	UA	CR	CR	Not expressed	Not expressed	Not expressed	UA	FN	FN
O15264	MAPK13 PRKM13 SAPK4	UA	UA	UA	UA	CR	CR	Not expressed	Not expressed	Not expressed	UA	UA	UA
P06400	RB1	UA	UA	UA	CR	FN	CR	Not expressed	Not expressed	Not expressed	UA	UA	UA
P10301	RRAS	UA	UA	UA	UA	CR	CR	Not expressed	Not expressed	Not expressed	UA	UA	UA
Q15418	RPS6KA1 MAPKAPK1A RSK1	UA	UA	UA	UA	CR	CR	Not expressed	Not expressed	Not expressed	UA	UA	UA
P52798	EFNA4 EPLG4 LERK4	UA	UA	UA	UA	FN	FN	UA	CR	CR	UA	CR	CR
P31946	YWHAB	UA	UA	UA	UA	FN	FN	UA	CR	CR	UA	UA	UA
P24394	IL4R IL4RA 582J2.1	UA	UA	UA	UA	FN	FN	UA	FN	FN	UA	FN	FN
P29320	EPHA3 ETK ETK1 HEK TYRO4	UA	UA	UA	UA	FN	FN	UA	FN	FN	UA	FN	FN
P29322	EPHA8 EEK HEK3 KIAA1459	UA	UA	UA	UA	FN	FN	UA	FN	FN	UA	FN	FN
P42229	STAT5A STAT5	UA	UA	UA	UA	FN	FN	UA	FN	FN	FN	FN	FN
P52333	JAK3	UA	UA	UA	UA	FN	FN	UA	FN	FN	UA	FN	FN
P54756	EPHA5 BSK EHK1 HEK7 TYRO4	UA	UA	UA	UA	FN	FN	UA	FN	FN	UA	FN	FN
P54764	EPHA4 HEK8 SEK TYRO1	UA	UA	UA	UA	FN	FN	UA	FN	FN	UA	FN	FN
P60568	IL2	UA	UA	UA	UA	FN	FN	UA	FN	FN	UA	FN	FN
Q15375	EPHA7 EHK3 HEK11	UA	UA	UA	UA	FN	FN	UA	FN	FN	UA	FN	FN
O00459	PIK3R2	UA	UA	UA	UA	FN	FN	UA	FN	FN	UA	UA	UA
O43921	EFNA2 EPLG6 LERK6	UA	UA	UA	UA	FN	FN	UA	FN	FN	UA	UA	UA
O60674	JAK2	UA	UA	UA	UA	FN	FN	FN	FN	FN	UA	UA	UA
O75676	RPS6KA4 MSK2	UA	UA	UA	UA	FN	FN	UA	FN	FN	UA	UA	UA
O75807	PPP1R15A GADD34	UA	UA	UA	UA	FN	FN	UA	FN	FN	UA	UA	UA
P24666	ACP1	UA	UA	UA	UA	FN	FN	UA	FN	FN	UA	UA	UA
P42702	LIFR	UA	UA	UA	UA	FN	FN	FN	FN	FN	UA	UA	UA
P57059	SIK1 SIK SNF1LK	UA	UA	UA	UA	FN	FN	UA	FN	FN	UA	UA	UA
P78504	JAG1 JAGL1	UA	UA	UA	UA	FN	FN	UA	FN	FN	UA	UA	UA
Q04771	ACVR1 ACVRLK2	UA	UA	UA	UA	FN	FN	UA	FN	FN	UA	UA	UA
Q05513	PRKCZ PKC2	UA	UA	UA	UA	FN	FN	UA	FN	FN	UA	UA	UA
Q15750	TAB1 MAP3K7IP1	UA	UA	UA	UA	FN	FN	UA	FN	FN	UA	UA	UA
Q96EB6	SIRT1 SIR2L1	UA	UA	UA	UA	FN	FN	UA	FN	FN	UA	UA	UA
Q9Y5K5	UCHL5 UCH37 AD-019 CGI-70	UA	UA	UA	UA	FN	FN	UA	FN	FN	UA	UA	UA
P08922	ROS1 MCF3 ROS	UA	UA	UA	UA	FN	FN	UA	UA	UA	CR	UA	CR
P54753	EPHB3 ETK2 HEK2 TYRO6	UA	UA	UA	UA	FN	FN	UA	UA	UA	UA	CR	CR
Q02297	NRG1 GGF HGL HRGA NDF SMDF	UA	UA	UA	FN	UA	FN	UA	UA	UA	CR	UA	CR
Q9UJX6	ANAPC2 APC2 KIAA1406	UA	UA	UA	UA	FN	FN	UA	UA	UA	UA	CR	CR
O14641	DVL2	UA	UA	UA	UA	FN	FN	UA	UA	UA	UA	FN	FN
P01133	EGF	UA	UA	UA	FN	UA	FN	UA	UA	UA	FN	UA	FN
P10828	THRB ERBA2 NR1A2 THR1	UA	UA	UA	UA	FN	FN	UA	UA	UA	UA	FN	FN
P12931	SRC SRC1	UA	UA	UA	UA	FN	FN	UA	UA	UA	UA	FN	FN
P15514	AREG SDGF; AREGB	UA	UA	UA	FN	UA	FN	UA	UA	UA	FN	UA	FN
P29323	EPHB2 DRT EPHT3 EPTH3 ERK HEK5 TYRO5	UA	UA	UA	UA	FN	FN	UA	UA	UA	UA	FN	FN
P48443	RXRG NR2B3	UA	UA	UA	UA	FN	FN	UA	UA	UA	UA	FN	FN
P54762	EPHB1 ELK EPHT2 HEK6 NET	UA	UA	UA	UA	FN	FN	UA	UA	UA	UA	FN	FN
Q13133	NR1H3 LXRA	UA	UA	UA	UA	FN	FN	UA	UA	UA	UA	FN	FN
Q13705	ACVR2B	UA	UA	UA	UA	FN	FN	UA	UA	UA	UA	FN	FN
Q15596	NCOA2 BHLHE75 SRC2 TIF2	UA	UA	UA	UA	FN	FN	UA	UA	UA	UA	FN	FN
O00482	NR5A2 B1F CPF FTF	UA	UA	UA	UA	FN	FN	UA	UA	UA	UA	UA	UA
O15524	SOCS1 SSI1 TIP3	UA	UA	UA	UA	FN	FN	UA	UA	UA	UA	UA	UA
O43312	MTSS1 KIAA0429 MIM	UA	UA	UA	UA	FN	FN	UA	UA	UA	UA	UA	UA
O43318	MAP3K7 TAK1	UA	UA	UA	UA	FN	FN	UA	UA	UA	UA	UA	UA
O75469	NR1I2 PXR	UA	UA	UA	UA	FN	FN	UA	UA	UA	UA	UA	UA
O95718	ESRRB ERRB2 ESRL2 NR3B2	UA	UA	UA	UA	FN	FN	UA	UA	UA	UA	UA	UA
P04629	NTRK1 MTC TRK TRKA	UA	UA	UA	UA	FN	FN	UA	UA	UA	UA	UA	UA
P05412	JUN	UA	UA	UA	UA	FN	FN	UA	UA	UA	UA	UA	UA
P06239	LCK	UA	UA	UA	UA	FN	FN	UA	UA	UA	UA	UA	UA
P10826	RARB HAP NR1B2	UA	UA	UA	UA	FN	FN	UA	UA	UA	UA	UA	UA
P11362	FGFR1 BFGFR CEK FGFBR FLG FLT2 HBGFR	UA	UA	UA	UA	FN	FN	UA	UA	UA	UA	UA	UA
P11474	ESRRA ERR1 ESRL1 NR3B1	UA	UA	UA	UA	FN	FN	UA	UA	UA	UA	UA	UA
P15260	IFNGR1	UA	UA	UA	UA	FN	FN	UA	UA	UA	UA	UA	UA
P15498	VAV1 VAV	UA	UA	UA	UA	FN	FN	UA	UA	UA	UA	UA	UA
P17181	IFNAR1 IFNAR	UA	UA	UA	UA	FN	FN	UA	UA	UA	UA	UA	UA
P17706	PTPN2 PTPT	UA	UA	UA	UA	FN	FN	UA	UA	UA	UA	UA	UA
P20783	NTF3	UA	UA	UA	FN	UA	FN	UA	UA	UA	UA	UA	UA
P21709	EPHA1 EPH EPHT EPHT1	UA	UA	UA	UA	FN	FN	UA	UA	UA	UA	UA	UA
P26992	CNTFR	UA	UA	UA	UA	FN	FN	UA	UA	UA	UA	UA	UA
P34925	RYK JTK5A	UA	UA	UA	UA	FN	FN	UA	UA	UA	UA	UA	UA
P38484	IFNGR2 IFNGT1	UA	UA	UA	UA	FN	FN	UA	UA	UA	UA	UA	UA
P41235	HNF4A HNF4 NR2A1 TCF14	UA	UA	UA	UA	FN	FN	UA	UA	UA	UA	UA	UA
P42226	STAT6	UA	UA	UA	UA	FN	FN	UA	UA	UA	UA	UA	UA
P42345	MTOR FRAP FRAP1 FRAP2 RAFT1 RAPT1	UA	UA	UA	UA	FN	FN	UA	UA	UA	UA	UA	UA
P46734	MAP2K3 MEK3 MKK3 PRKMK3 SKK2	UA	UA	UA	UA	FN	FN	UA	UA	UA	UA	UA	UA
P48551	IFNAR2 IFNABR IFNARB	UA	UA	UA	UA	FN	FN	UA	UA	UA	UA	UA	UA
P49674	CSNK1E	UA	UA	UA	UA	FN	FN	UA	UA	UA	UA	UA	UA
P53778	MAPK12 ERK6 SAPK3	UA	UA	UA	UA	FN	FN	UA	UA	UA	UA	UA	UA
P60953	CDC42	UA	UA	UA	UA	FN	FN	UA	UA	UA	UA	UA	UA
P62508	ESRRG ERR3 ERRG2 KIAA0832 NR3B3	UA	UA	UA	UA	FN	FN	UA	UA	UA	UA	UA	UA
P63000	RAC1 TC25 MIG5	UA	UA	UA	UA	FN	FN	UA	UA	UA	UA	UA	UA
Q10586	DBP	UA	UA	UA	UA	FN	FN	UA	UA	UA	UA	UA	UA
Q13164	MAPK7 BMK1 ERK5 PRKM7	UA	UA	UA	UA	FN	FN	UA	UA	UA	UA	UA	UA
Q13177	PAK2	UA	UA	UA	UA	FN	FN	UA	UA	UA	UA	UA	UA
Q13387	MAPK8IP2 IB2 JIP2 PRKM8IPL	UA	UA	UA	UA	FN	FN	UA	UA	UA	UA	UA	UA
Q13464	ROCK1	UA	UA	UA	UA	FN	FN	UA	UA	UA	UA	UA	UA
Q13627	DYRK1A DYRK MNB MNBH	UA	UA	UA	UA	FN	FN	UA	UA	UA	UA	UA	UA
Q14626	IL11RA	UA	UA	UA	UA	FN	FN	UA	UA	UA	UA	UA	UA
Q14994	NR1I3 CAR	UA	UA	UA	UA	FN	FN	UA	UA	UA	UA	UA	UA
Q15759	MAPK11 PRKM11 SAPK2 SAPK2B	UA	UA	UA	UA	FN	FN	UA	UA	UA	UA	UA	UA
Q8IWU2	LMTK2 AATYK2 BREK KIAA1079 KPI2 LMR2	UA	UA	UA	UA	FN	FN	UA	UA	UA	UA	UA	UA
Q92731	ESR2 ESTRB NR3A2	UA	UA	UA	UA	FN	FN	UA	UA	UA	UA	UA	UA
Q96MU7	YTHDC1 KIAA1966 YT521	UA	UA	UA	UA	FN	FN	UA	UA	UA	UA	UA	UA
Q9UMX1	SUFU UNQ650/PRO1280	UA	UA	UA	UA	FN	FN	UA	UA	UA	UA	UA	UA
Q9Y4D1	DAAM1 KIAA0666	UA	UA	UA	UA	FN	FN	UA	UA	UA	UA	UA	UA
O15350	TP73 P73	UA	UA	UA	UA	FN	FN	Not expressed	Not expressed	Not expressed	UA	UA	UA
O43586	PSTPIP1 CD2BP1	UA	UA	UA	UA	FN	FN	Not expressed	Not expressed	Not expressed	UA	UA	UA
O94875	SORBS2 ARGBP2 KIAA0777	UA	UA	UA	UA	FN	FN	Not expressed	Not expressed	Not expressed	UA	UA	UA
P11274	BCR BCR1 D22S11	UA	UA	UA	UA	FN	FN	Not expressed	Not expressed	Not expressed	UA	UA	UA
P22670	RFX1	UA	UA	UA	UA	FN	FN	Not expressed	Not expressed	Not expressed	UA	UA	UA
P26927	MST1 D3F15S2 DNF15S2 HGFL	UA	UA	UA	UA	FN	FN	Not expressed	Not expressed	Not expressed	UA	UA	UA
P27348	YWHAQ	UA	UA	UA	UA	FN	FN	Not expressed	Not expressed	Not expressed	UA	UA	UA
P46109	CRKL	UA	UA	UA	UA	FN	FN	Not expressed	Not expressed	Not expressed	UA	UA	UA
P54760	EPHB4 HTK MYK1 TYRO11	UA	UA	UA	UA	FN	FN	Not expressed	Not expressed	Not expressed	UA	UA	UA
Q06609	RAD51 RAD51A RECA	UA	UA	UA	UA	FN	FN	Not expressed	Not expressed	Not expressed	UA	UA	UA
Q13315	ATM	UA	UA	UA	UA	FN	FN	Not expressed	Not expressed	Not expressed	UA	UA	UA
Q14511	NEDD9 CASL CASS2	UA	UA	UA	UA	FN	FN	Not expressed	Not expressed	Not expressed	UA	UA	UA
Q8N488	RYBP DEDAF YEAF1	UA	UA	UA	UA	FN	FN	Not expressed	Not expressed	Not expressed	UA	UA	UA
Q99638	RAD9A	UA	UA	UA	UA	FN	FN	Not expressed	Not expressed	Not expressed	UA	UA	UA
P21741	MDK MK1 NEGF2	UA	UA	UA	UA	UA	UA	UA	CR	CR	UA	CR	CR
P40189	IL6ST	UA	UA	UA	UA	UA	UA	CR	UA	CR	UA	UA	UA
P12644	BMP4 BMP2B DVR4	UA	UA	UA	UA	UA	UA	UA	CR	CR	Not expressed	Not expressed	Not expressed
Q04721	NOTCH2	UA	UA	UA	UA	UA	UA	UA	FN	FN	UA	FN	FN
Q13873	BMPR2 PPH1	UA	UA	UA	UA	UA	UA	UA	FN	FN	UA	UA	UA
Q16619	CTF1	UA	UA	UA	UA	UA	UA	FN	UA	FN	UA	UA	UA
Q9UQC2	GAB2 KIAA0571	UA	UA	UA	UA	UA	UA	FN	UA	FN	UA	UA	UA
P07949	RET CDHF12 CDHR16 PTC RET51	UA	UA	UA	UA	UA	UA	UA	UA	UA	CR	FN	CR
P10767	FGF6 HST2 HSTF2	UA	UA	UA	UA	UA	UA	UA	UA	UA	FN	CR	CR
P21802	FGFR2 BEK KGFR KSAM	UA	UA	UA	UA	UA	UA	UA	UA	UA	CR	FN	CR
P52797	EFNA3 EFL2 EPLG3 LERK3	UA	UA	UA	UA	UA	UA	UA	UA	UA	UA	CR	CR
P98172	EFNB1 EFL3 EPLG2 LERK2	UA	UA	UA	UA	UA	UA	UA	UA	UA	UA	CR	CR
Q15831	STK11 LKB1 PJS	UA	UA	UA	UA	UA	UA	UA	UA	UA	CR	UA	CR
Q9UHD0	IL19 ZMDA1	UA	UA	UA	UA	UA	UA	UA	UA	UA	UA	CR	CR
O15520	FGF10	UA	UA	UA	UA	UA	UA	UA	UA	UA	FN	UA	FN
O60258	FGF17 UNQ161/PRO187	UA	UA	UA	UA	UA	UA	UA	UA	UA	FN	UA	FN
O76093	FGF18 UNQ420/PRO856	UA	UA	UA	UA	UA	UA	UA	UA	UA	FN	UA	FN
P01135	TGFA	UA	UA	UA	UA	UA	UA	UA	UA	UA	FN	UA	FN
P05230	FGF1 FGFA	UA	UA	UA	UA	UA	UA	UA	UA	UA	FN	UA	FN
P06213	INSR	UA	UA	UA	UA	UA	UA	UA	UA	UA	UA	FN	FN
P08620	FGF4 HST HSTF1 KS3	UA	UA	UA	UA	UA	UA	UA	UA	UA	FN	UA	FN
P09038	FGF2 FGFB	UA	UA	UA	UA	UA	UA	UA	UA	UA	FN	UA	FN
P21781	FGF7 KGF	UA	UA	UA	UA	UA	UA	UA	UA	UA	FN	UA	FN
P35070	BTC	UA	UA	UA	UA	UA	UA	UA	UA	UA	FN	UA	FN
P39905	GDNF	UA	UA	UA	UA	UA	UA	UA	UA	UA	FN	UA	FN
P55075	FGF8 AIGF	UA	UA	UA	UA	UA	UA	UA	UA	UA	FN	UA	FN
P55196	MLLT4 AF6	UA	UA	UA	UA	UA	UA	UA	UA	UA	UA	FN	FN
P56159	GFRA1 GDNFRA RETL1 TRNR1	UA	UA	UA	UA	UA	UA	UA	UA	UA	FN	UA	FN
Q15303	ERBB4 HER4	UA	UA	UA	UA	UA	UA	UA	UA	UA	FN	UA	FN
Q15768	EFNB3 EPLG8 LERK8	UA	UA	UA	UA	UA	UA	UA	UA	UA	UA	FN	FN
Q6PKX4	DOK6 DOK5L	UA	UA	UA	UA	UA	UA	UA	UA	UA	FN	UA	FN
Q6UXL0	IL20RB DIRS1 UNQ557/PRO1114	UA	UA	UA	UA	UA	UA	UA	UA	UA	UA	FN	FN
Q8TEW6	DOK4	UA	UA	UA	UA	UA	UA	UA	UA	UA	FN	UA	FN
Q8WU20	FRS2	UA	UA	UA	UA	UA	UA	UA	UA	UA	FN	UA	FN
Q9HCT0	FGF22 UNQ2500/PRO5800	UA	UA	UA	UA	UA	UA	UA	UA	UA	FN	UA	FN
Q9P104	DOK5 C20orf180	UA	UA	UA	UA	UA	UA	UA	UA	UA	FN	UA	FN
Q9UHF4	IL20RA UNQ681/PRO1315	UA	UA	UA	UA	UA	UA	UA	UA	UA	UA	FN	FN
O00401	WASL	UA	UA	UA	UA	UA	UA	UA	UA	UA	UA	UA	UA
O00422	SAP18 GIG38	UA	UA	UA	UA	UA	UA	UA	UA	UA	UA	UA	UA
O00548	DLL1 UNQ146/PRO172	UA	UA	UA	UA	UA	UA	UA	UA	UA	UA	UA	UA
O00587	MFNG	UA	UA	UA	UA	UA	UA	UA	UA	UA	UA	UA	UA
O14508	SOCS2 CIS2 SSI2 STATI2	UA	UA	UA	UA	UA	UA	UA	UA	UA	UA	UA	UA
O14511	NRG2 NTAK	UA	UA	UA	UA	UA	UA	UA	UA	UA	UA	UA	UA
O14522	PTPRT KIAA0283	UA	UA	UA	UA	UA	UA	UA	UA	UA	UA	UA	UA
O14543	SOCS3 CIS3 SSI3	UA	UA	UA	UA	UA	UA	UA	UA	UA	UA	UA	UA
O14595	CTDSP2 NIF2 OS4 SCP2	UA	UA	UA	UA	UA	UA	UA	UA	UA	UA	UA	UA
O14654	IRS4	UA	UA	UA	UA	UA	UA	UA	UA	UA	UA	UA	UA
O14672	ADAM10 KUZ MADM	UA	UA	UA	UA	UA	UA	UA	UA	UA	UA	UA	UA
O14733	MAP2K7 JNKK2 MEK7 MKK7 PRKMK7 SKK4	UA	UA	UA	UA	UA	UA	UA	UA	UA	UA	UA	UA
O14964	HGS HRS	UA	UA	UA	UA	UA	UA	UA	UA	UA	UA	UA	UA
O43187	IRAK2	UA	UA	UA	UA	UA	UA	UA	UA	UA	UA	UA	UA
O43283	MAP3K13 LZK	UA	UA	UA	UA	UA	UA	UA	UA	UA	UA	UA	UA
O43323	DHH	UA	UA	UA	UA	UA	UA	UA	UA	UA	UA	UA	UA
O43541	SMAD6 MADH6	UA	UA	UA	UA	UA	UA	UA	UA	UA	UA	UA	UA
O60496	DOK2	UA	UA	UA	UA	UA	UA	UA	UA	UA	UA	UA	UA
O75462	CRLF1 UNQ288/PRO327	UA	UA	UA	UA	UA	UA	UA	UA	UA	UA	UA	UA
O75553	DAB1	UA	UA	UA	UA	UA	UA	UA	UA	UA	UA	UA	UA
O75582	RPS6KA5 MSK1	UA	UA	UA	UA	UA	UA	UA	UA	UA	UA	UA	UA
O75593	FOXH1 FAST1 FAST2	UA	UA	UA	UA	UA	UA	UA	UA	UA	UA	UA	UA
O75928	PIAS2 PIASX	UA	UA	UA	UA	UA	UA	UA	UA	UA	UA	UA	UA
O76050	NEURL1 NEURL NEURL1A RNF67	UA	UA	UA	UA	UA	UA	UA	UA	UA	UA	UA	UA
O94907	DKK1 UNQ492/PRO1008	UA	UA	UA	UA	UA	UA	UA	UA	UA	UA	UA	UA
O94921	CDK14 KIAA0834 PFTK1	UA	UA	UA	UA	UA	UA	UA	UA	UA	UA	UA	UA
O94989	ARHGEF15 KIAA0915	UA	UA	UA	UA	UA	UA	UA	UA	UA	UA	UA	UA
O95071	UBR5 EDD EDD1 HYD KIAA0896	UA	UA	UA	UA	UA	UA	UA	UA	UA	UA	UA	UA
O95163	IKBKAP ELP1 IKAP	UA	UA	UA	UA	UA	UA	UA	UA	UA	UA	UA	UA
O95390	GDF11 BMP11	UA	UA	UA	UA	UA	UA	UA	UA	UA	UA	UA	UA
O95405	ZFYVE9 MADHIP SARA SMADIP	UA	UA	UA	UA	UA	UA	UA	UA	UA	UA	UA	UA
O95476	CTDNEP1 DULLARD	UA	UA	UA	UA	UA	UA	UA	UA	UA	UA	UA	UA
O95819	MAP4K4 HGK KIAA0687 NIK	UA	UA	UA	UA	UA	UA	UA	UA	UA	UA	UA	UA
O95841	ANGPTL1 ANG3 ANGPT3 ARP1 PSEC0154 UNQ162/PRO188	UA	UA	UA	UA	UA	UA	UA	UA	UA	UA	UA	UA
O95972	BMP15 GDF9B	UA	UA	UA	UA	UA	UA	UA	UA	UA	UA	UA	UA
P01106	MYC BHLHE39	UA	UA	UA	UA	UA	UA	UA	UA	UA	UA	UA	UA
P01127	PDGFB PDGF2 SIS	UA	UA	UA	UA	UA	UA	UA	UA	UA	UA	UA	UA
P01137	TGFB1 TGFB	UA	UA	UA	UA	UA	UA	UA	UA	UA	UA	UA	UA
P01138	NGF NGFB	UA	UA	UA	UA	UA	UA	UA	UA	UA	UA	UA	UA
P01236	PRL	UA	UA	UA	UA	UA	UA	UA	UA	UA	UA	UA	UA
P01241	GH1	UA	UA	UA	UA	UA	UA	UA	UA	UA	UA	UA	UA
P01308	INS	UA	UA	UA	UA	UA	UA	UA	UA	UA	UA	UA	UA
P01344	IGF2 PP1446	UA	UA	UA	UA	UA	UA	UA	UA	UA	UA	UA	UA
P01562	IFNA1; IFNA13	UA	UA	UA	UA	UA	UA	UA	UA	UA	UA	UA	UA
P01574	IFNB1 IFB IFNB	UA	UA	UA	UA	UA	UA	UA	UA	UA	UA	UA	UA
P01579	IFNG	UA	UA	UA	UA	UA	UA	UA	UA	UA	UA	UA	UA
P01583	IL1A IL1F1	UA	UA	UA	UA	UA	UA	UA	UA	UA	UA	UA	UA
P01588	EPO	UA	UA	UA	UA	UA	UA	UA	UA	UA	UA	UA	UA
P04085	PDGFA PDGF1	UA	UA	UA	UA	UA	UA	UA	UA	UA	UA	UA	UA
P04141	CSF2 GMCSF	UA	UA	UA	UA	UA	UA	UA	UA	UA	UA	UA	UA
P04628	WNT1 INT1	UA	UA	UA	UA	UA	UA	UA	UA	UA	UA	UA	UA
P05019	IGF1 IBP1	UA	UA	UA	UA	UA	UA	UA	UA	UA	UA	UA	UA
P05112	IL4	UA	UA	UA	UA	UA	UA	UA	UA	UA	UA	UA	UA
P05113	IL5	UA	UA	UA	UA	UA	UA	UA	UA	UA	UA	UA	UA
P06241	FYN	UA	UA	UA	UA	UA	UA	UA	UA	UA	UA	UA	UA
P06401	PGR NR3C3	UA	UA	UA	UA	UA	UA	UA	UA	UA	UA	UA	UA
P08476	INHBA	UA	UA	UA	UA	UA	UA	UA	UA	UA	UA	UA	UA
P08575	PTPRC CD45	UA	UA	UA	UA	UA	UA	UA	UA	UA	UA	UA	UA
P08700	IL3	UA	UA	UA	UA	UA	UA	UA	UA	UA	UA	UA	UA
P08833	IGFBP1 IBP1	UA	UA	UA	UA	UA	UA	UA	UA	UA	UA	UA	UA
P09603	CSF1	UA	UA	UA	UA	UA	UA	UA	UA	UA	UA	UA	UA
P09919	CSF3 C17orf33 GCSF	UA	UA	UA	UA	UA	UA	UA	UA	UA	UA	UA	UA
P10071	GLI3	UA	UA	UA	UA	UA	UA	UA	UA	UA	UA	UA	UA
P10586	PTPRF LAR	UA	UA	UA	UA	UA	UA	UA	UA	UA	UA	UA	UA
P10588	NR2F6 EAR2 ERBAL2	UA	UA	UA	UA	UA	UA	UA	UA	UA	UA	UA	UA
P10589	NR2F1 EAR3 ERBAL3 TFCOUP1	UA	UA	UA	UA	UA	UA	UA	UA	UA	UA	UA	UA
P10600	TGFB3	UA	UA	UA	UA	UA	UA	UA	UA	UA	UA	UA	UA
P10912	GHR	UA	UA	UA	UA	UA	UA	UA	UA	UA	UA	UA	UA
P11717	IGF2R MPRI	UA	UA	UA	UA	UA	UA	UA	UA	UA	UA	UA	UA
P13631	RARG NR1B3	UA	UA	UA	UA	UA	UA	UA	UA	UA	UA	UA	UA
P14921	ETS1 EWSR2	UA	UA	UA	UA	UA	UA	UA	UA	UA	UA	UA	UA
P15153	RAC2	UA	UA	UA	UA	UA	UA	UA	UA	UA	UA	UA	UA
P15248	IL9	UA	UA	UA	UA	UA	UA	UA	UA	UA	UA	UA	UA
P15336	ATF2 CREB2 CREBP1	UA	UA	UA	UA	UA	UA	UA	UA	UA	UA	UA	UA
P15509	CSF2RA CSF2R CSF2RY	UA	UA	UA	UA	UA	UA	UA	UA	UA	UA	UA	UA
P16471	PRLR	UA	UA	UA	UA	UA	UA	UA	UA	UA	UA	UA	UA
P17542	TAL1 BHLHA17 SCL TCL5	UA	UA	UA	UA	UA	UA	UA	UA	UA	UA	UA	UA
P17948	FLT1 FLT FRT VEGFR1	UA	UA	UA	UA	UA	UA	UA	UA	UA	UA	UA	UA
P18031	PTPN1 PTP1B	UA	UA	UA	UA	UA	UA	UA	UA	UA	UA	UA	UA
P18075	BMP7 OP1	UA	UA	UA	UA	UA	UA	UA	UA	UA	UA	UA	UA
P19419	ELK1	UA	UA	UA	UA	UA	UA	UA	UA	UA	UA	UA	UA
P20809	IL11	UA	UA	UA	UA	UA	UA	UA	UA	UA	UA	UA	UA
P22004	BMP6 VGR	UA	UA	UA	UA	UA	UA	UA	UA	UA	UA	UA	UA
P22607	FGFR3 JTK4	UA	UA	UA	UA	UA	UA	UA	UA	UA	UA	UA	UA
P23560	BDNF	UA	UA	UA	UA	UA	UA	UA	UA	UA	UA	UA	UA
P25098	ADRBK1 BARK BARK1 GRK2	UA	UA	UA	UA	UA	UA	UA	UA	UA	UA	UA	UA
P26012	ITGB8	UA	UA	UA	UA	UA	UA	UA	UA	UA	UA	UA	UA
P26441	CNTF	UA	UA	UA	UA	UA	UA	UA	UA	UA	UA	UA	UA
P26951	IL3RA IL3R	UA	UA	UA	UA	UA	UA	UA	UA	UA	UA	UA	UA
P27539	GDF1	UA	UA	UA	UA	UA	UA	UA	UA	UA	UA	UA	UA
P28324	ELK4 SAP1	UA	UA	UA	UA	UA	UA	UA	UA	UA	UA	UA	UA
P28562	DUSP1 CL100 MKP1 PTPN10 VH1	UA	UA	UA	UA	UA	UA	UA	UA	UA	UA	UA	UA
P29376	LTK TYK1	UA	UA	UA	UA	UA	UA	UA	UA	UA	UA	UA	UA
P29590	PML MYL PP8675 RNF71 TRIM19	UA	UA	UA	UA	UA	UA	UA	UA	UA	UA	UA	UA
P31273	HOXC8 HOX3A	UA	UA	UA	UA	UA	UA	UA	UA	UA	UA	UA	UA
P31371	FGF9	UA	UA	UA	UA	UA	UA	UA	UA	UA	UA	UA	UA
P31751	AKT2	UA	UA	UA	UA	UA	UA	UA	UA	UA	UA	UA	UA
P34820	BMP8B BMP8	UA	UA	UA	UA	UA	UA	UA	UA	UA	UA	UA	UA
P35225	IL13 NC30	UA	UA	UA	UA	UA	UA	UA	UA	UA	UA	UA	UA
P35568	IRS1	UA	UA	UA	UA	UA	UA	UA	UA	UA	UA	UA	UA
P35813	PPM1A PPPM1A	UA	UA	UA	UA	UA	UA	UA	UA	UA	UA	UA	UA
P35916	FLT4 VEGFR3	UA	UA	UA	UA	UA	UA	UA	UA	UA	UA	UA	UA
P36896	ACVR1B ACVRLK4 ALK4	UA	UA	UA	UA	UA	UA	UA	UA	UA	UA	UA	UA
P37173	TGFBR2	UA	UA	UA	UA	UA	UA	UA	UA	UA	UA	UA	UA
P40225	THPO MGDF	UA	UA	UA	UA	UA	UA	UA	UA	UA	UA	UA	UA
P40238	MPL TPOR	UA	UA	UA	UA	UA	UA	UA	UA	UA	UA	UA	UA
P41159	LEP OB OBS	UA	UA	UA	UA	UA	UA	UA	UA	UA	UA	UA	UA
P41240	CSK	UA	UA	UA	UA	UA	UA	UA	UA	UA	UA	UA	UA
P41970	ELK3 NET SAP2	UA	UA	UA	UA	UA	UA	UA	UA	UA	UA	UA	UA
P42701	IL12RB1 IL12R IL12RB	UA	UA	UA	UA	UA	UA	UA	UA	UA	UA	UA	UA
P43026	GDF5 BMP14 CDMP1	UA	UA	UA	UA	UA	UA	UA	UA	UA	UA	UA	UA
P43250	GRK6 GPRK6	UA	UA	UA	UA	UA	UA	UA	UA	UA	UA	UA	UA
P43403	ZAP70 SRK	UA	UA	UA	UA	UA	UA	UA	UA	UA	UA	UA	UA
P43405	SYK	UA	UA	UA	UA	UA	UA	UA	UA	UA	UA	UA	UA
P46934	NEDD4 KIAA0093 NEDD4-1 PIG53	UA	UA	UA	UA	UA	UA	UA	UA	UA	UA	UA	UA
P47736	RAP1GAP KIAA0474 RAP1GA1	UA	UA	UA	UA	UA	UA	UA	UA	UA	UA	UA	UA
P48357	LEPR DB OBR	UA	UA	UA	UA	UA	UA	UA	UA	UA	UA	UA	UA
P48552	NRIP1	UA	UA	UA	UA	UA	UA	UA	UA	UA	UA	UA	UA
P48729	CSNK1A1	UA	UA	UA	UA	UA	UA	UA	UA	UA	UA	UA	UA
P48736	PIK3CG	UA	UA	UA	UA	UA	UA	UA	UA	UA	UA	UA	UA
P48745	NOV CCN3 IGFBP9 NOVH	UA	UA	UA	UA	UA	UA	UA	UA	UA	UA	UA	UA
P49336	CDK8	UA	UA	UA	UA	UA	UA	UA	UA	UA	UA	UA	UA
P49765	VEGFB VRF	UA	UA	UA	UA	UA	UA	UA	UA	UA	UA	UA	UA
P49768	PSEN1 AD3 PS1 PSNL1	UA	UA	UA	UA	UA	UA	UA	UA	UA	UA	UA	UA
P49810	PSEN2 AD4 PS2 PSNL2 STM2	UA	UA	UA	UA	UA	UA	UA	UA	UA	UA	UA	UA
P49815	TSC2 TSC4	UA	UA	UA	UA	UA	UA	UA	UA	UA	UA	UA	UA
P49840	GSK3A	UA	UA	UA	UA	UA	UA	UA	UA	UA	UA	UA	UA
P51452	DUSP3 VHR	UA	UA	UA	UA	UA	UA	UA	UA	UA	UA	UA	UA
P51617	IRAK1 IRAK	UA	UA	UA	UA	UA	UA	UA	UA	UA	UA	UA	UA
P51692	STAT5B	UA	UA	UA	UA	UA	UA	UA	UA	UA	UA	UA	UA
P52803	EFNA5 EPLG7 LERK7	UA	UA	UA	UA	UA	UA	UA	UA	UA	UA	UA	UA
P54826	GAS1	UA	UA	UA	UA	UA	UA	UA	UA	UA	UA	UA	UA
P61160	ACTR2 ARP2	UA	UA	UA	UA	UA	UA	UA	UA	UA	UA	UA	UA
P61586	RHOA ARH12 ARHA RHO12	UA	UA	UA	UA	UA	UA	UA	UA	UA	UA	UA	UA
P61812	TGFB2	UA	UA	UA	UA	UA	UA	UA	UA	UA	UA	UA	UA
P62942	FKBP1A FKBP1 FKBP12	UA	UA	UA	UA	UA	UA	UA	UA	UA	UA	UA	UA
P63151	PPP2R2A	UA	UA	UA	UA	UA	UA	UA	UA	UA	UA	UA	UA
P63244	GNB2L1 HLC7 PIG21	UA	UA	UA	UA	UA	UA	UA	UA	UA	UA	UA	UA
P68104	EEF1A1 EEF1A EF1A LENG7	UA	UA	UA	UA	UA	UA	UA	UA	UA	UA	UA	UA
P78324	SIRPA BIT MFR MYD1 PTPNS1 SHPS1 SIRP	UA	UA	UA	UA	UA	UA	UA	UA	UA	UA	UA	UA
P78536	ADAM17 CSVP TACE	UA	UA	UA	UA	UA	UA	UA	UA	UA	UA	UA	UA
P78552	IL13RA1 IL13R IL13RA	UA	UA	UA	UA	UA	UA	UA	UA	UA	UA	UA	UA
P80370	DLK1 DLK	UA	UA	UA	UA	UA	UA	UA	UA	UA	UA	UA	UA
P98164	LRP2	UA	UA	UA	UA	UA	UA	UA	UA	UA	UA	UA	UA
Q01113	IL9R	UA	UA	UA	UA	UA	UA	UA	UA	UA	UA	UA	UA
Q01344	IL5RA IL5R	UA	UA	UA	UA	UA	UA	UA	UA	UA	UA	UA	UA
Q05397	PTK2 FAK FAK1	UA	UA	UA	UA	UA	UA	UA	UA	UA	UA	UA	UA
Q05923	DUSP2 PAC1	UA	UA	UA	UA	UA	UA	UA	UA	UA	UA	UA	UA
Q06330	RBPJ IGKJRB IGKJRB1 RBPJK RBPSUH	UA	UA	UA	UA	UA	UA	UA	UA	UA	UA	UA	UA
Q06413	MEF2C	UA	UA	UA	UA	UA	UA	UA	UA	UA	UA	UA	UA
Q08334	IL10RB CRFB4 D21S58 D21S66	UA	UA	UA	UA	UA	UA	UA	UA	UA	UA	UA	UA
Q08881	ITK EMT LYK	UA	UA	UA	UA	UA	UA	UA	UA	UA	UA	UA	UA
Q12851	MAP4K2 GCK RAB8IP	UA	UA	UA	UA	UA	UA	UA	UA	UA	UA	UA	UA
Q12860	CNTN1	UA	UA	UA	UA	UA	UA	UA	UA	UA	UA	UA	UA
Q12866	MERTK MER	UA	UA	UA	UA	UA	UA	UA	UA	UA	UA	UA	UA
Q13007	IL24 MDA7 ST16	UA	UA	UA	UA	UA	UA	UA	UA	UA	UA	UA	UA
Q13094	LCP2	UA	UA	UA	UA	UA	UA	UA	UA	UA	UA	UA	UA
Q13202	DUSP8 C11orf81 VH5	UA	UA	UA	UA	UA	UA	UA	UA	UA	UA	UA	UA
Q13363	CTBP1 CTBP	UA	UA	UA	UA	UA	UA	UA	UA	UA	UA	UA	UA
Q13480	GAB1	UA	UA	UA	UA	UA	UA	UA	UA	UA	UA	UA	UA
Q13501	SQSTM1 ORCA OSIL	UA	UA	UA	UA	UA	UA	UA	UA	UA	UA	UA	UA
Q13573	SNW1 SKIIP SKIP	UA	UA	UA	UA	UA	UA	UA	UA	UA	UA	UA	UA
Q13635	PTCH1 PTCH	UA	UA	UA	UA	UA	UA	UA	UA	UA	UA	UA	UA
Q14289	PTK2B FAK2 PYK2 RAFTK	UA	UA	UA	UA	UA	UA	UA	UA	UA	UA	UA	UA
Q14393	GAS6 AXLLG	UA	UA	UA	UA	UA	UA	UA	UA	UA	UA	UA	UA
Q14623	IHH	UA	UA	UA	UA	UA	UA	UA	UA	UA	UA	UA	UA
Q14627	IL13RA2 IL13R	UA	UA	UA	UA	UA	UA	UA	UA	UA	UA	UA	UA
Q14765	STAT4	UA	UA	UA	UA	UA	UA	UA	UA	UA	UA	UA	UA
Q15078	CDK5R1 CDK5R NCK5A	UA	UA	UA	UA	UA	UA	UA	UA	UA	UA	UA	UA
Q15121	PEA15	UA	UA	UA	UA	UA	UA	UA	UA	UA	UA	UA	UA
Q15382	RHEB RHEB2	UA	UA	UA	UA	UA	UA	UA	UA	UA	UA	UA	UA
Q15389	ANGPT1 KIAA0003	UA	UA	UA	UA	UA	UA	UA	UA	UA	UA	UA	UA
Q15464	SHB	UA	UA	UA	UA	UA	UA	UA	UA	UA	UA	UA	UA
Q15811	ITSN1 ITSN SH3D1A	UA	UA	UA	UA	UA	UA	UA	UA	UA	UA	UA	UA
Q16620	NTRK2 TRKB	UA	UA	UA	UA	UA	UA	UA	UA	UA	UA	UA	UA
Q16665	HIF1A BHLHE78 MOP1 PASD8	UA	UA	UA	UA	UA	UA	UA	UA	UA	UA	UA	UA
Q16671	AMHR2 AMHR MISR2	UA	UA	UA	UA	UA	UA	UA	UA	UA	UA	UA	UA
Q16690	DUSP5 VH3	UA	UA	UA	UA	UA	UA	UA	UA	UA	UA	UA	UA
Q16832	DDR2 NTRKR3 TKT TYRO10	UA	UA	UA	UA	UA	UA	UA	UA	UA	UA	UA	UA
Q16878	CDO1	UA	UA	UA	UA	UA	UA	UA	UA	UA	UA	UA	UA
Q5VTY9	HHAT MART2 SKI1	UA	UA	UA	UA	UA	UA	UA	UA	UA	UA	UA	UA
Q6ZMQ8	AATK AATYK KIAA0641 LMR1 LMTK1	UA	UA	UA	UA	UA	UA	UA	UA	UA	UA	UA	UA
Q7L7X3	TAOK1 KIAA1361 MAP3K16 MARKK	UA	UA	UA	UA	UA	UA	UA	UA	UA	UA	UA	UA
Q86X95	CIR1 CIR	UA	UA	UA	UA	UA	UA	UA	UA	UA	UA	UA	UA
Q86Y01	DTX1	UA	UA	UA	UA	UA	UA	UA	UA	UA	UA	UA	UA
Q8IU54	IFNL1 IL29 ZCYTO21	UA	UA	UA	UA	UA	UA	UA	UA	UA	UA	UA	UA
Q8IU57	IFNLR1 IL28RA LICR2	UA	UA	UA	UA	UA	UA	UA	UA	UA	UA	UA	UA
Q8IZL2	MAML2 KIAA1819	UA	UA	UA	UA	UA	UA	UA	UA	UA	UA	UA	UA
Q8N1N5	CRIPAK	UA	UA	UA	UA	UA	UA	UA	UA	UA	UA	UA	UA
Q8N5V2	NGEF	UA	UA	UA	UA	UA	UA	UA	UA	UA	UA	UA	UA
Q8NES3	LFNG	UA	UA	UA	UA	UA	UA	UA	UA	UA	UA	UA	UA
Q8NFT8	DNER BET UNQ262/PRO299	UA	UA	UA	UA	UA	UA	UA	UA	UA	UA	UA	UA
Q8NFZ5	TNIP2 ABIN2 FLIP1	UA	UA	UA	UA	UA	UA	UA	UA	UA	UA	UA	UA
Q8NI17	IL31RA CRL3 GPL UNQ6368/PRO21073/PRO21384	UA	UA	UA	UA	UA	UA	UA	UA	UA	UA	UA	UA
Q8WXI2	CNKSR2 CNK2 KIAA0902 KSR2	UA	UA	UA	UA	UA	UA	UA	UA	UA	UA	UA	UA
Q92542	NCSTN KIAA0253 UNQ1874/PRO4317	UA	UA	UA	UA	UA	UA	UA	UA	UA	UA	UA	UA
Q92765	FRZB FIZ FRE FRP FRZB1 SFRP3	UA	UA	UA	UA	UA	UA	UA	UA	UA	UA	UA	UA
Q92835	INPP5D SHIP SHIP1	UA	UA	UA	UA	UA	UA	UA	UA	UA	UA	UA	UA
Q92837	FRAT1	UA	UA	UA	UA	UA	UA	UA	UA	UA	UA	UA	UA
Q92918	MAP4K1 HPK1	UA	UA	UA	UA	UA	UA	UA	UA	UA	UA	UA	UA
Q92935	EXTL1 EXTL	UA	UA	UA	UA	UA	UA	UA	UA	UA	UA	UA	UA
Q96BI3	APH1A PSF CGI-78 UNQ579/PRO1141	UA	UA	UA	UA	UA	UA	UA	UA	UA	UA	UA	UA
Q96JK9	MAML3 KIAA1816	UA	UA	UA	UA	UA	UA	UA	UA	UA	UA	UA	UA
Q96QV1	HHIP HIP UNQ5825/PRO19644	UA	UA	UA	UA	UA	UA	UA	UA	UA	UA	UA	UA
Q96S42	NODAL	UA	UA	UA	UA	UA	UA	UA	UA	UA	UA	UA	UA
Q99835	SMO SMOH	UA	UA	UA	UA	UA	UA	UA	UA	UA	UA	UA	UA
Q9GZU7	CTDSP1 NIF3 NLIIF SCP1	UA	UA	UA	UA	UA	UA	UA	UA	UA	UA	UA	UA
Q9H2X6	HIPK2	UA	UA	UA	UA	UA	UA	UA	UA	UA	UA	UA	UA
Q9H461	FZD8	UA	UA	UA	UA	UA	UA	UA	UA	UA	UA	UA	UA
Q9H488	POFUT1 FUT12 KIAA0180	UA	UA	UA	UA	UA	UA	UA	UA	UA	UA	UA	UA
Q9HBE4	IL21	UA	UA	UA	UA	UA	UA	UA	UA	UA	UA	UA	UA
Q9HBE5	IL21R NILR UNQ3121/PRO10273	UA	UA	UA	UA	UA	UA	UA	UA	UA	UA	UA	UA
Q9HBH9	MKNK2 GPRK7 MNK2	UA	UA	UA	UA	UA	UA	UA	UA	UA	UA	UA	UA
Q9HCP0	CSNK1G1	UA	UA	UA	UA	UA	UA	UA	UA	UA	UA	UA	UA
Q9NPB6	PARD6A PAR6A	UA	UA	UA	UA	UA	UA	UA	UA	UA	UA	UA	UA
Q9NPH9	IL26 AK155	UA	UA	UA	UA	UA	UA	UA	UA	UA	UA	UA	UA
Q9NRF2	SH2B1 KIAA1299 SH2B	UA	UA	UA	UA	UA	UA	UA	UA	UA	UA	UA	UA
Q9NRP7	STK36 KIAA1278	UA	UA	UA	UA	UA	UA	UA	UA	UA	UA	UA	UA
Q9NSE2	CISH G18	UA	UA	UA	UA	UA	UA	UA	UA	UA	UA	UA	UA
Q9NZH8	IL36G IL1E IL1F9 IL1H1 IL1RP2 UNQ2456/PRO5737	UA	UA	UA	UA	UA	UA	UA	UA	UA	UA	UA	UA
Q9P0W0	IFNK UNQ6124/PRO20084	UA	UA	UA	UA	UA	UA	UA	UA	UA	UA	UA	UA
Q9P2K9	PTCHD2 DISP3 KIAA1337	UA	UA	UA	UA	UA	UA	UA	UA	UA	UA	UA	UA
Q9Y4K3	TRAF6 RNF85	UA	UA	UA	UA	UA	UA	UA	UA	UA	UA	UA	UA
Q9Y5V3	MAGED1 NRAGE PP2250 PRO2292	UA	UA	UA	UA	UA	UA	UA	UA	UA	UA	UA	UA
O75084	FZD7	UA	UA	UA	UA	UA	UA	Not expressed	Not expressed	Not expressed	UA	UA	UA
P18564	ITGB6	UA	UA	UA	UA	UA	UA	Not expressed	Not expressed	Not expressed	UA	UA	UA
P42684	ABL2 ABLL ARG	UA	UA	UA	UA	UA	UA	Not expressed	Not expressed	Not expressed	UA	UA	UA
Q08345	DDR1 CAK EDDR1 NEP NTRK4 PTK3A RTK6 TRKE	UA	UA	UA	UA	UA	UA	Not expressed	Not expressed	Not expressed	UA	UA	UA
Q13361	MFAP5 MAGP2	UA	UA	UA	UA	UA	UA	Not expressed	Not expressed	Not expressed	UA	UA	UA
Q14814	MEF2D	UA	UA	UA	UA	UA	UA	Not expressed	Not expressed	Not expressed	UA	UA	UA
Q15139	PRKD1 PKD PKD1 PRKCM	UA	UA	UA	UA	UA	UA	Not expressed	Not expressed	Not expressed	UA	UA	UA
P13232	IL7	UA	UA	UA	Not expressed	Not expressed	Not expressed	UA	FN	FN	UA	CR	CR
O15111	CHUK IKKA TCF16	UA	UA	UA	Not expressed	Not expressed	Not expressed	UA	UA	UA	UA	UA	UA
P12643	BMP2 BMP2A	UA	UA	UA	Not expressed	Not expressed	Not expressed	UA	UA	UA	UA	UA	UA
P40933	IL15	UA	UA	UA	Not expressed	Not expressed	Not expressed	UA	UA	UA	UA	UA	UA
P60510	PPP4C PPP4 PPX	UA	UA	UA	Not expressed	Not expressed	Not expressed	UA	UA	UA	UA	UA	UA
Q13261	IL15RA	UA	UA	UA	Not expressed	Not expressed	Not expressed	UA	UA	UA	UA	UA	UA
Q6IN85	SMEK1 KIAA2010 PP4R3A PPP4R3A MSTP033	UA	UA	UA	Not expressed	Not expressed	Not expressed	UA	UA	UA	UA	UA	UA
Q9NS73	MBIP BM-015	UA	UA	UA	Not expressed	Not expressed	Not expressed	UA	UA	UA	UA	UA	UA
Q8N6P7	IL22RA1 IL22R	UA	UA	UA	Not expressed	Not expressed	Not expressed	UA	UA	UA	Not expressed	Not expressed	Not expressed
O00755	WNT7A	UA	UA	UA	Not expressed	Not expressed	Not expressed	Not expressed	Not expressed	Not expressed	UA	UA	UA
O00744	WNT10B WNT12	UA	UA	UA	Not expressed	Not expressed	Not expressed	Not expressed	Not expressed	Not expressed	Not expressed	Not expressed	Not expressed
Q14449	GRB14	Not expressed	Not expressed	Not expressed	UA	CR	CR	UA	UA	UA	FN	UA	FN
P51636	CAV2	Not expressed	Not expressed	Not expressed	UA	CR	CR	UA	UA	UA	UA	UA	UA
Q5S007	LRRK2 PARK8	Not expressed	Not expressed	Not expressed	UA	FN	FN	UA	UA	UA	UA	UA	UA
Q9BZE0	GLIS2 NKL	Not expressed	Not expressed	Not expressed	UA	FN	FN	Not expressed	Not expressed	Not expressed	FN	UA	FN
P35968	KDR FLK1 VEGFR2	Not expressed	Not expressed	Not expressed	UA	UA	UA	UA	UA	UA	CR	UA	CR
P08758	ANXA5 ANX5 ENX2 PP4	Not expressed	Not expressed	Not expressed	UA	UA	UA	UA	UA	UA	FN	UA	FN
O43791	SPOP	Not expressed	Not expressed	Not expressed	UA	UA	UA	Not expressed	Not expressed	Not expressed	UA	UA	UA
Q13618	CUL3 KIAA0617	Not expressed	Not expressed	Not expressed	UA	UA	UA	Not expressed	Not expressed	Not expressed	UA	UA	UA

## Sheet: Supplementary Table 2b
Supplementary Table 2b: Cui et al. database
UniprotID	Protein names	Colon cancer			Breast cancer			Hepatocellular carcinoma			Non-small cell lung cancer
		Mutation	Differential expression	Classification	Mutation	Differential expression	Classification	Mutation	Differential expression	Classification	Mutation	Differential expression	Classification
O15105	SMAD7 MADH7 MADH8	FN	CR	CR	UA	CR	CR	UA	CR	CR	UA	FN	FN
P31749	AKT1 PKB RAC	CR	FN	CR	CR	UA	CR	FN	UA	FN	CR	FN	CR
Q02750	MAP2K1 MEK1 PRKMK1	CR	FN	CR	FN	CR	CR	UA	FN	FN	CR	UA	CR
P42336	PIK3CA	CR	FN	CR	CR	FN	CR	UA	FN	FN	FN	FN	FN
P09237	MMP7 MPSL1 PUMP1	UA	CR	CR	UA	CR	CR	Not expressed	Not expressed	Not expressed	UA	CR	CR
Q13794	PMAIP1 NOXA	FN	CR	CR	FN	CR	CR	Not expressed	Not expressed	Not expressed	FN	FN	FN
P09544	WNT2 INT1L1 IRP	UA	CR	CR	UA	CR	CR	Not expressed	Not expressed	Not expressed	UA	UA	UA
P61764	STXBP1 UNC18A	UA	CR	CR	UA	CR	CR	Not expressed	Not expressed	Not expressed	UA	UA	UA
P04637	TP53 P53	CR	FN	CR	CR	FN	CR	UA	UA	UA	CR	FN	CR
P07737	PFN1	UA	CR	CR	UA	CR	CR	UA	UA	UA	UA	CR	CR
Q04917	YWHAH YWHA1	FN	CR	CR	UA	CR	CR	UA	UA	UA	FN	CR	CR
Q16543	CDC37 CDC37A	UA	CR	CR	UA	CR	CR	UA	UA	UA	UA	CR	CR
P24522	GADD45A DDIT1 GADD45	FN	CR	CR	FN	CR	CR	UA	UA	UA	FN	UA	FN
P15692	VEGFA VEGF	UA	CR	CR	UA	CR	CR	UA	UA	UA	FN	UA	FN
Q09472	EP300 P300	CR	UA	CR	CR	FN	CR	UA	UA	UA	FN	UA	FN
P45985	MAP2K4 JNKK1 MEK4 MKK4 PRKMK4 SEK1 SERK1 SKK1	CR	UA	CR	CR	FN	CR	UA	UA	UA	FN	UA	FN
P63096	GNAI1	FN	CR	CR	FN	CR	CR	UA	UA	UA	FN	UA	FN
P08571	CD14	UA	CR	CR	UA	CR	CR	UA	UA	UA	UA	UA	UA
P23771	GATA3	UA	CR	CR	CR	UA	CR	UA	UA	UA	UA	UA	UA
P55055	NR1H2 LXRB NER UNR	UA	CR	CR	UA	CR	CR	UA	UA	UA	UA	UA	UA
Q8TCT0	CERK KIAA1646	UA	CR	CR	UA	CR	CR	UA	UA	UA	UA	UA	UA
P08581	MET	UA	CR	CR	UA	CR	CR	UA	UA	UA	UA	UA	UA
P10147	CCL3 G0S19-1 MIP1A SCYA3	UA	CR	CR	UA	CR	CR	UA	UA	UA	UA	UA	UA
O95267	RASGRP1 RASGRP	UA	CR	CR	UA	CR	CR	UA	UA	UA	UA	UA	UA
P20933	AGA	UA	CR	CR	UA	CR	CR	UA	UA	UA	UA	UA	UA
P17676	CEBPB TCF5 PP9092	UA	CR	CR	UA	CR	CR	UA	UA	UA	UA	UA	UA
O15169	AXIN1 AXIN	CR	FN	CR	UA	FN	FN	CR	UA	CR	UA	UA	UA
Q92558	WASF1 KIAA0269 SCAR1 WAVE1	UA	CR	CR	UA	FN	FN	UA	FN	FN	FN	CR	CR
P10275	AR DHTR NR3C4	FN	CR	CR	UA	FN	FN	FN	FN	FN	UA	FN	FN
P35222	CTNNB1 CTNNB OK/SW-cl.35 PRO2286	CR	CR	CR	UA	FN	FN	FN	UA	FN	FN	UA	FN
P25054	APC DP2.5	CR	FN	CR	FN	UA	FN	FN	FN	FN	UA	FN	FN
Q13485	SMAD4 DPC4 MADH4	CR	FN	CR	UA	FN	FN	UA	FN	FN	UA	FN	FN
Q12923	PTPN13 PNP1 PTP1E PTPL1	UA	CR	CR	FN	UA	FN	FN	UA	FN	UA	UA	UA
Q12884	FAP	UA	CR	CR	FN	UA	FN	Not expressed	Not expressed	Not expressed	UA	CR	CR
P10721	KIT SCFR	UA	CR	CR	UA	FN	FN	Not expressed	Not expressed	Not expressed	UA	FN	FN
P43235	CTSK CTSO CTSO2	UA	CR	CR	UA	FN	FN	Not expressed	Not expressed	Not expressed	UA	FN	FN
Q14332	FZD2	UA	CR	CR	UA	FN	FN	Not expressed	Not expressed	Not expressed	UA	UA	UA
P15056	BRAF BRAF1 RAFB1	CR	FN	CR	UA	FN	FN	UA	UA	UA	CR	FN	CR
Q00978	IRF9 ISGF3G	UA	CR	CR	UA	FN	FN	UA	UA	UA	UA	CR	CR
Q15942	ZYX	UA	CR	CR	UA	FN	FN	UA	UA	UA	UA	FN	FN
Q00987	MDM2	CR	UA	CR	FN	UA	FN	UA	UA	UA	FN	UA	FN
P09619	PDGFRB PDGFR PDGFR1	UA	CR	CR	UA	FN	FN	UA	UA	UA	UA	FN	FN
Q96BY2	MOAP1 PNMA4	UA	CR	CR	UA	FN	FN	UA	UA	UA	UA	FN	FN
P41279	MAP3K8 COT ESTF	FN	CR	CR	UA	FN	FN	UA	UA	UA	FN	UA	FN
P04792	HSPB1 HSP27 HSP28	UA	CR	CR	UA	FN	FN	UA	UA	UA	FN	UA	FN
P04150	NR3C1 GRL	FN	CR	CR	FN	UA	FN	UA	UA	UA	FN	UA	FN
P07550	ADRB2 ADRB2R B2AR	UA	CR	CR	UA	FN	FN	UA	UA	UA	UA	FN	FN
Q15052	ARHGEF6 COOL2 KIAA0006 PIXA	FN	CR	CR	FN	UA	FN	UA	UA	UA	FN	UA	FN
P04156	PRNP ALTPRP PRIP PRP	UA	CR	CR	UA	FN	FN	UA	UA	UA	UA	FN	FN
P27986	PIK3R1 GRB1	CR	UA	CR	FN	UA	FN	UA	UA	UA	UA	UA	UA
P07437	TUBB TUBB5 OK/SW-cl.56	FN	CR	CR	FN	FN	FN	UA	UA	UA	UA	UA	UA
P46087	NOP2 NOL1 NSUN1	FN	CR	CR	FN	UA	FN	UA	UA	UA	UA	UA	UA
O15143	ARPC1B ARC41	UA	CR	CR	Not expressed	Not expressed	Not expressed	UA	CR	CR	UA	FN	FN
P41221	WNT5A	UA	CR	CR	Not expressed	Not expressed	Not expressed	Not expressed	Not expressed	Not expressed	UA	CR	CR
P01019	AGT SERPINA8	UA	CR	CR	Not expressed	Not expressed	Not expressed	UA	UA	UA	Not expressed	Not expressed	Not expressed
P10145	CXCL8 IL8	UA	CR	CR	Not expressed	Not expressed	Not expressed	UA	UA	UA	UA	UA	UA
P31150	GDI1 GDIL OPHN2 RABGDIA XAP4	UA	CR	CR	Not expressed	Not expressed	Not expressed	UA	UA	UA	UA	UA	UA
Q9Y5W5	WIF1 UNQ191/PRO217	UA	CR	CR	UA	UA	UA	UA	CR	CR	UA	UA	UA
Q9UBU2	DKK2 UNQ682/PRO1316	UA	CR	CR	UA	UA	UA	UA	CR	CR	UA	UA	UA
P41220	RGS2 G0S8 GIG31	UA	CR	CR	UA	UA	UA	UA	CR	CR	UA	UA	UA
P31323	PRKAR2B	UA	CR	CR	UA	UA	UA	UA	CR	CR	UA	UA	UA
P42773	CDKN2C CDKN6	UA	CR	CR	UA	UA	UA	UA	FN	FN	UA	UA	UA
Q12983	BNIP3 NIP3	UA	CR	CR	UA	UA	UA	UA	FN	FN	UA	UA	UA
Q13115	DUSP4 MKP2 VH2	UA	CR	CR	UA	UA	UA	Not expressed	Not expressed	Not expressed	UA	UA	UA
P15882	CHN1 ARHGAP2 CHN	UA	CR	CR	UA	UA	UA	Not expressed	Not expressed	Not expressed	UA	UA	UA
O75084	FZD7	UA	CR	CR	UA	UA	UA	Not expressed	Not expressed	Not expressed	UA	UA	UA
P00742	F10	UA	CR	CR	UA	UA	UA	Not expressed	Not expressed	Not expressed	UA	UA	UA
P98155	VLDLR	UA	CR	CR	UA	UA	UA	Not expressed	Not expressed	Not expressed	UA	UA	UA
P34741	SDC2 HSPG1	UA	CR	CR	UA	UA	UA	UA	UA	UA	FN	UA	FN
Q96A00	PPP1R14A CPI17 PPP1INL	UA	CR	CR	UA	UA	UA	UA	UA	UA	UA	FN	FN
Q92569	PIK3R3	UA	CR	CR	UA	UA	UA	UA	UA	UA	UA	FN	FN
Q9BQI3	EIF2AK1 HRI KIAA1369 PRO1362	UA	CR	CR	UA	UA	UA	UA	UA	UA	UA	UA	UA
P50591	TNFSF10 APO2L TRAIL	UA	CR	CR	UA	UA	UA	UA	UA	UA	UA	UA	UA
Q6GPH4	XAF1 BIRC4BP XIAPAF1	UA	CR	CR	UA	UA	UA	UA	UA	UA	UA	UA	UA
Q06187	BTK AGMX1 ATK BPK	UA	CR	CR	UA	UA	UA	UA	UA	UA	UA	UA	UA
P07333	CSF1R FMS	UA	CR	CR	UA	UA	UA	UA	UA	UA	UA	UA	UA
O15492	RGS16 RGSR	UA	CR	CR	UA	UA	UA	UA	UA	UA	UA	UA	UA
Q16512	PKN1 PAK1 PKN PRK1 PRKCL1	UA	CR	CR	UA	UA	UA	UA	UA	UA	UA	UA	UA
P21333	FLNA FLN FLN1	UA	CR	CR	UA	UA	UA	UA	UA	UA	UA	UA	UA
Q04637	EIF4G1 EIF4F EIF4G EIF4GI	UA	CR	CR	UA	UA	UA	UA	UA	UA	UA	UA	UA
P05231	IL6 IFNB2	UA	CR	CR	UA	UA	UA	UA	UA	UA	UA	UA	UA
P50991	CCT4 CCTD SRB	FN	UA	FN	FN	CR	CR	UA	CR	CR	UA	CR	CR
P12830	CDH1 CDHE UVO	FN	UA	FN	CR	UA	CR	UA	CR	CR	UA	CR	CR
Q14790	CASP8 MCH5	UA	FN	FN	CR	FN	CR	CR	UA	CR	UA	FN	FN
P01100	FOS G0S7	FN	UA	FN	UA	CR	CR	UA	CR	CR	FN	UA	FN
P07384	CAPN1 CANPL1 PIG30	FN	UA	FN	UA	CR	CR	UA	CR	CR	FN	FN	FN
Q96B97	SH3KBP1 CIN85	UA	FN	FN	UA	CR	CR	UA	CR	CR	UA	UA	UA
Q07812	BAX BCL2L4	FN	FN	FN	FN	CR	CR	UA	FN	FN	FN	CR	CR
P62877	RBX1 RNF75 ROC1	FN	FN	FN	UA	CR	CR	UA	FN	FN	UA	UA	UA
O14640	DVL1	FN	FN	FN	UA	CR	CR	FN	FN	FN	UA	UA	UA
O14757	CHEK1 CHK1	FN	UA	FN	FN	CR	CR	Not expressed	Not expressed	Not expressed	FN	CR	CR
Q13323	BIK NBK	FN	UA	FN	FN	CR	CR	Not expressed	Not expressed	Not expressed	Not expressed	Not expressed	Not expressed
Q14192	FHL2 DRAL SLIM3	UA	FN	FN	UA	CR	CR	Not expressed	Not expressed	Not expressed	Not expressed	Not expressed	Not expressed
P32927	CSF2RB IL3RB IL5RB	UA	FN	FN	UA	CR	CR	Not expressed	Not expressed	Not expressed	UA	UA	UA
Q04912	MST1R PTK8 RON	UA	FN	FN	UA	CR	CR	Not expressed	Not expressed	Not expressed	UA	UA	UA
P04626	ERBB2 HER2 MLN19 NEU NGL	FN	UA	FN	CR	UA	CR	UA	UA	UA	CR	FN	CR
P50616	TOB1 TOB TROB1	FN	UA	FN	UA	CR	CR	UA	UA	UA	UA	CR	CR
P50552	VASP	UA	FN	FN	UA	CR	CR	UA	UA	UA	UA	CR	CR
O96017	CHEK2 CDS1 CHK2 RAD53	FN	UA	FN	CR	CR	CR	UA	UA	UA	FN	CR	CR
Q00535	CDK5 CDKN5	FN	UA	FN	UA	CR	CR	UA	UA	UA	FN	UA	FN
P01111	NRAS HRAS1	FN	FN	FN	FN	CR	CR	UA	UA	UA	FN	UA	FN
Q8WYA6	CTNNBL1 C20orf33 PP8304	UA	FN	FN	UA	CR	CR	UA	UA	UA	UA	FN	FN
Q16611	BAK1 BAK BCL2L7 CDN1	FN	FN	FN	FN	CR	CR	UA	UA	UA	FN	FN	FN
P42224	STAT1	UA	FN	FN	UA	CR	CR	UA	UA	UA	FN	FN	FN
P29350	PTPN6 HCP PTP1C	UA	FN	FN	UA	CR	CR	UA	UA	UA	UA	FN	FN
O14818	PSMA7 HSPC	UA	FN	FN	UA	CR	CR	UA	UA	UA	UA	FN	FN
Q15466	NR0B2 SHP	UA	FN	FN	UA	CR	CR	UA	UA	UA	UA	UA	UA
Q86X55	CARM1 PRMT4	FN	FN	FN	FN	CR	CR	UA	UA	UA	UA	UA	UA
P04406	GAPDH GAPD CDABP0047 OK/SW-cl.12	UA	FN	FN	UA	CR	CR	UA	UA	UA	UA	UA	UA
P78317	RNF4 SNURF RES4-26	UA	FN	FN	UA	CR	CR	UA	UA	UA	UA	UA	UA
Q9P021	CRIPT HSPC139	UA	FN	FN	UA	CR	CR	UA	UA	UA	UA	UA	UA
P63165	SUMO1 SMT3C SMT3H3 UBL1 OK/SW-cl.43	FN	UA	FN	UA	CR	CR	UA	UA	UA	UA	UA	UA
O14492	SH2B2 APS	UA	FN	FN	UA	CR	CR	UA	UA	UA	UA	UA	UA
Q8IW41	MAPKAPK5 PRAK	UA	FN	FN	UA	CR	CR	UA	UA	UA	UA	UA	UA
P11802	CDK4	UA	FN	FN	FN	FN	FN	UA	CR	CR	UA	FN	FN
O14746	TERT EST2 TCS1 TRT	FN	UA	FN	FN	UA	FN	CR	UA	CR	FN	UA	FN
Q03135	CAV1 CAV	UA	FN	FN	UA	FN	FN	UA	CR	CR	UA	FN	FN
P13984	GTF2F2 RAP30	UA	FN	FN	UA	FN	FN	UA	FN	FN	UA	CR	CR
Q14451	GRB7	UA	FN	FN	FN	UA	FN	UA	FN	FN	FN	CR	CR
Q05397	PTK2 FAK FAK1	FN	FN	FN	FN	FN	FN	UA	FN	FN	FN	FN	FN
P63000	RAC1 TC25 MIG5	FN	FN	FN	FN	FN	FN	UA	FN	FN	FN	UA	FN
Q01094	E2F1 RBBP3	UA	FN	FN	FN	FN	FN	UA	FN	FN	UA	FN	FN
P19174	PLCG1 PLC1	FN	FN	FN	FN	FN	FN	UA	FN	FN	FN	UA	FN
O75928	PIAS2 PIASX	FN	FN	FN	UA	FN	FN	UA	FN	FN	UA	FN	FN
Q13233	MAP3K1 MAPKKK1 MEKK MEKK1	FN	UA	FN	FN	FN	FN	FN	UA	FN	FN	UA	FN
P29992	GNA11 GA11	UA	FN	FN	UA	FN	FN	UA	FN	FN	UA	FN	FN
P84022	SMAD3 MADH3	FN	FN	FN	FN	FN	FN	UA	FN	FN	UA	FN	FN
P62993	GRB2 ASH	UA	FN	FN	FN	FN	FN	UA	FN	FN	FN	FN	FN
Q9UQC2	GAB2 KIAA0571	FN	FN	FN	UA	FN	FN	UA	FN	FN	UA	FN	FN
P52895	AKR1C2 DDH2	UA	FN	FN	UA	FN	FN	UA	FN	FN	FN	UA	FN
P46531	NOTCH1 TAN1	FN	UA	FN	UA	FN	FN	UA	FN	FN	UA	FN	FN
P29474	NOS3	FN	UA	FN	FN	UA	FN	UA	FN	FN	FN	UA	FN
P37275	ZEB1 AREB6 TCF8	UA	FN	FN	FN	FN	FN	UA	FN	FN	UA	FN	FN
P98170	XIAP API3 BIRC4 IAP3	UA	FN	FN	UA	FN	FN	UA	FN	FN	UA	FN	FN
P45984	MAPK9 JNK2 PRKM9 SAPK1A	FN	FN	FN	FN	FN	FN	UA	FN	FN	FN	UA	FN
P45983	MAPK8 JNK1 PRKM8 SAPK1 SAPK1C	FN	FN	FN	FN	FN	FN	UA	FN	FN	FN	UA	FN
Q15257	PPP2R4 PTPA	FN	UA	FN	FN	UA	FN	FN	UA	FN	FN	UA	FN
P49841	GSK3B	FN	FN	FN	FN	UA	FN	FN	UA	FN	FN	UA	FN
P49840	GSK3A	FN	FN	FN	FN	UA	FN	FN	UA	FN	FN	FN	FN
O15530	PDPK1 PDK1	FN	UA	FN	FN	FN	FN	UA	FN	FN	FN	UA	FN
P16220	CREB1	FN	UA	FN	FN	FN	FN	UA	FN	FN	FN	UA	FN
P55211	CASP9 MCH6	FN	UA	FN	FN	FN	FN	UA	FN	FN	FN	FN	FN
P28482	MAPK1 ERK2 PRKM1 PRKM2	FN	FN	FN	UA	FN	FN	UA	FN	FN	FN	UA	FN
P06493	CDK1 CDC2 CDC28A CDKN1 P34CDC2	UA	FN	FN	UA	FN	FN	UA	FN	FN	UA	FN	FN
P38936	CDKN1A CAP20 CDKN1 CIP1 MDA6 PIC1 SDI1 WAF1	FN	UA	FN	FN	FN	FN	UA	FN	FN	FN	FN	FN
O43318	MAP3K7 TAK1	FN	FN	FN	FN	FN	FN	UA	FN	FN	FN	UA	FN
P19419	ELK1	FN	UA	FN	UA	FN	FN	UA	FN	FN	FN	UA	FN
P50148	GNAQ GAQ	FN	FN	FN	UA	FN	FN	UA	FN	FN	FN	UA	FN
P42574	CASP3 CPP32	UA	FN	FN	FN	FN	FN	FN	FN	FN	UA	FN	FN
P51812	RPS6KA3 ISPK1 MAPKAPK1B RSK2	FN	UA	FN	UA	FN	FN	UA	FN	FN	FN	UA	FN
O60238	BNIP3L BNIP3A BNIP3H NIX	FN	UA	FN	FN	UA	FN	UA	FN	FN	FN	UA	FN
P49023	PXN	UA	FN	FN	UA	FN	FN	UA	FN	FN	UA	FN	FN
Q03001	DST BP230 BP240 BPAG1 DMH DT KIAA0728	UA	FN	FN	UA	FN	FN	UA	FN	FN	UA	FN	FN
P29353	SHC1 SHC SHCA	FN	UA	FN	FN	FN	FN	UA	FN	FN	FN	UA	FN
P37173	TGFBR2	UA	FN	FN	UA	FN	FN	UA	FN	FN	UA	FN	FN
Q12879	GRIN2A NMDAR2A	UA	FN	FN	UA	FN	FN	UA	FN	FN	UA	FN	FN
Q99835	SMO SMOH	UA	FN	FN	UA	FN	FN	UA	FN	FN	UA	FN	FN
Q99966	CITED1 MSG1	FN	FN	FN	UA	FN	FN	UA	FN	FN	UA	UA	UA
O95251	KAT7 HBO1 HBOa MYST2	UA	FN	FN	UA	FN	FN	UA	FN	FN	UA	UA	UA
P11137	MAP2	UA	FN	FN	UA	FN	FN	UA	FN	FN	UA	UA	UA
Q9UMX1	SUFU UNQ650/PRO1280	FN	FN	FN	UA	FN	FN	UA	FN	FN	UA	UA	UA
Q13158	FADD MORT1 GIG3	UA	FN	FN	FN	UA	FN	FN	UA	FN	UA	UA	UA
P60484	PTEN MMAC1 TEP1	FN	UA	FN	FN	UA	FN	FN	UA	FN	UA	UA	UA
O00220	TNFRSF10A APO2 DR4 TRAILR1	UA	FN	FN	FN	UA	FN	FN	UA	FN	UA	UA	UA
P36897	TGFBR1 ALK5 SKR4	UA	FN	FN	UA	FN	FN	UA	FN	FN	UA	UA	UA
O14763	TNFRSF10B DR5 KILLER TRAILR2 TRICK2 ZTNFR9 UNQ160/PRO186	UA	FN	FN	FN	UA	FN	FN	UA	FN	UA	UA	UA
P10636	MAPT MAPTL MTBT1 TAU	UA	FN	FN	UA	FN	FN	UA	FN	FN	UA	UA	UA
Q15796	SMAD2 MADH2 MADR2	FN	FN	FN	UA	FN	FN	UA	FN	FN	UA	UA	UA
P01583	IL1A IL1F1	UA	FN	FN	UA	FN	FN	UA	FN	FN	UA	UA	UA
O00144	FZD9 FZD3	UA	FN	FN	UA	FN	FN	Not expressed	Not expressed	Not expressed	UA	UA	UA
P08709	F7	UA	FN	FN	UA	FN	FN	Not expressed	Not expressed	Not expressed	UA	UA	UA
P00533	EGFR ERBB ERBB1 HER1	FN	FN	FN	FN	FN	FN	UA	UA	UA	CR	FN	CR
Q13418	ILK ILK1 ILK2	FN	FN	FN	FN	UA	FN	UA	UA	UA	FN	CR	CR
P05783	KRT18 CYK18 PIG46	UA	FN	FN	UA	FN	FN	UA	UA	UA	UA	CR	CR
P36507	MAP2K2 MEK2 MKK2 PRKMK2	FN	FN	FN	UA	FN	FN	UA	UA	UA	CR	UA	CR
P20936	RASA1 GAP RASA	FN	FN	FN	FN	FN	FN	UA	UA	UA	FN	UA	FN
O75582	RPS6KA5 MSK1	FN	UA	FN	UA	FN	FN	UA	UA	UA	FN	UA	FN
O60879	DIAPH2 DIA	UA	FN	FN	UA	FN	FN	UA	UA	UA	UA	FN	FN
Q12933	TRAF2 TRAP3	FN	UA	FN	FN	FN	FN	UA	UA	UA	FN	FN	FN
Q15759	MAPK11 PRKM11 SAPK2 SAPK2B	FN	UA	FN	FN	FN	FN	UA	UA	UA	FN	UA	FN
Q9H4B4	PLK3 CNK FNK PRK	FN	UA	FN	FN	UA	FN	UA	UA	UA	FN	UA	FN
P22736	NR4A1 GFRP1 HMR NAK1	FN	UA	FN	FN	FN	FN	UA	UA	UA	UA	FN	FN
Q07820	MCL1 BCL2L3	FN	FN	FN	UA	FN	FN	UA	UA	UA	FN	FN	FN
P25445	FAS APT1 FAS1 TNFRSF6	FN	FN	FN	FN	FN	FN	UA	UA	UA	FN	UA	FN
P54829	PTPN5	UA	FN	FN	UA	FN	FN	UA	UA	UA	UA	FN	FN
Q13153	PAK1	FN	FN	FN	FN	FN	FN	UA	UA	UA	FN	UA	FN
P23443	RPS6KB1 STK14A	FN	UA	FN	UA	FN	FN	UA	UA	UA	FN	UA	FN
Q07889	SOS1	FN	UA	FN	UA	FN	FN	UA	UA	UA	FN	UA	FN
O00206	TLR4	UA	FN	FN	UA	FN	FN	UA	UA	UA	UA	FN	FN
P23458	JAK1 JAK1A JAK1B	FN	UA	FN	FN	FN	FN	UA	UA	UA	FN	UA	FN
P04049	RAF1 RAF	FN	FN	FN	FN	FN	FN	UA	UA	UA	FN	FN	FN
P00751	CFB BF BFD	FN	FN	FN	FN	FN	FN	UA	UA	UA	FN	UA	FN
P46940	IQGAP1 KIAA0051	FN	FN	FN	FN	FN	FN	UA	UA	UA	FN	UA	FN
P40763	STAT3 APRF	FN	FN	FN	FN	FN	FN	UA	UA	UA	FN	FN	FN
P60953	CDC42	FN	FN	FN	FN	UA	FN	UA	UA	UA	UA	FN	FN
Q15139	PRKD1 PKD PKD1 PRKCM	UA	FN	FN	UA	FN	FN	UA	UA	UA	UA	FN	FN
O14727	APAF1 KIAA0413	UA	FN	FN	UA	FN	FN	UA	UA	UA	UA	FN	FN
P08069	IGF1R	FN	UA	FN	FN	UA	FN	UA	UA	UA	FN	UA	FN
P15498	VAV1 VAV	FN	FN	FN	FN	FN	FN	UA	UA	UA	FN	UA	FN
Q13191	CBLB RNF56 Nbla00127	FN	FN	FN	FN	FN	FN	UA	UA	UA	FN	UA	FN
Q15311	RALBP1 RLIP1 RLIP76	FN	UA	FN	FN	UA	FN	UA	UA	UA	FN	UA	FN
P27361	MAPK3 ERK1 PRKM3	FN	FN	FN	UA	FN	FN	UA	UA	UA	FN	UA	FN
Q14994	NR1I3 CAR	FN	UA	FN	UA	FN	FN	UA	UA	UA	FN	UA	FN
P10415	BCL2	FN	FN	FN	FN	FN	FN	UA	UA	UA	FN	FN	FN
P05771	PRKCB PKCB PRKCB1	FN	UA	FN	UA	FN	FN	UA	UA	UA	FN	UA	FN
Q9H9Y6	POLR1B	FN	UA	FN	FN	UA	FN	UA	UA	UA	FN	UA	FN
Q12851	MAP4K2 GCK RAB8IP	FN	UA	FN	FN	UA	FN	UA	UA	UA	FN	UA	FN
P01137	TGFB1 TGFB	UA	FN	FN	UA	FN	FN	UA	UA	UA	UA	FN	FN
Q15735	INPP5J PIB5PA PIPP	FN	UA	FN	FN	FN	FN	UA	UA	UA	UA	FN	FN
P19793	RXRA NR2B1	UA	FN	FN	UA	FN	FN	UA	UA	UA	UA	FN	FN
P63211	GNGT1	FN	FN	FN	FN	FN	FN	UA	UA	UA	FN	UA	FN
P10606	COX5B	UA	FN	FN	UA	FN	FN	UA	UA	UA	UA	FN	FN
Q13009	TIAM1	FN	UA	FN	FN	UA	FN	UA	UA	UA	FN	UA	FN
P78352	DLG4 PSD95	UA	FN	FN	FN	FN	FN	UA	UA	UA	FN	UA	FN
P00441	SOD1	FN	UA	FN	FN	UA	FN	UA	UA	UA	FN	UA	FN
P52735	VAV2	FN	UA	FN	FN	FN	FN	UA	UA	UA	FN	UA	FN
Q14642	INPP5A	FN	UA	FN	FN	UA	FN	UA	UA	UA	FN	UA	FN
P12931	SRC SRC1	FN	FN	FN	FN	FN	FN	UA	UA	UA	FN	UA	FN
P63261	ACTG1 ACTG	UA	FN	FN	UA	FN	FN	UA	UA	UA	UA	FN	FN
Q13671	RIN1	UA	FN	FN	UA	FN	FN	UA	UA	UA	UA	FN	FN
Q14185	DOCK1	FN	UA	FN	FN	UA	FN	UA	UA	UA	FN	UA	FN
P07900	HSP90AA1 HSP90A HSPC1 HSPCA	FN	UA	FN	FN	UA	FN	UA	UA	UA	FN	FN	FN
Q9BT17	MTG1 GTPBP7	FN	FN	FN	UA	FN	FN	UA	UA	UA	FN	FN	FN
P49407	ARRB1 ARR1	FN	FN	FN	FN	FN	FN	UA	UA	UA	FN	UA	FN
Q16584	MAP3K11 MLK3 PTK1 SPRK	FN	UA	FN	FN	FN	FN	UA	UA	UA	FN	UA	FN
P53779	MAPK10 JNK3 JNK3A PRKM10 SAPK1B	FN	FN	FN	FN	UA	FN	UA	UA	UA	FN	UA	FN
Q13535	ATR FRP1	FN	UA	FN	FN	FN	FN	UA	UA	UA	FN	FN	FN
Q12778	FOXO1 FKHR FOXO1A	FN	FN	FN	FN	FN	FN	UA	UA	UA	FN	FN	FN
P48729	CSNK1A1	FN	UA	FN	FN	UA	FN	UA	UA	UA	FN	UA	FN
O95644	NFATC1 NFAT2 NFATC	UA	FN	FN	UA	FN	FN	UA	UA	UA	FN	FN	FN
P80192	MAP3K9 MLK1 PRKE1	FN	UA	FN	FN	FN	FN	UA	UA	UA	FN	UA	FN
P19838	NFKB1	FN	FN	FN	FN	FN	FN	UA	UA	UA	UA	FN	FN
P78527	PRKDC HYRC HYRC1	FN	UA	FN	FN	UA	FN	UA	UA	UA	FN	UA	FN
Q06124	PTPN11 PTP2C SHPTP2	FN	FN	FN	FN	FN	FN	UA	UA	UA	FN	FN	FN
Q02779	MAP3K10 MLK2 MST	FN	UA	FN	FN	UA	FN	UA	UA	UA	FN	UA	FN
O43524	FOXO3 FKHRL1 FOXO3A	FN	UA	FN	FN	UA	FN	UA	UA	UA	FN	UA	FN
Q15349	RPS6KA2 MAPKAPK1C RSK3	FN	FN	FN	UA	FN	FN	UA	UA	UA	FN	UA	FN
Q13315	ATM	FN	UA	FN	FN	FN	FN	UA	UA	UA	FN	FN	FN
Q8WU20	FRS2	FN	UA	FN	UA	FN	FN	UA	UA	UA	FN	UA	FN
P43403	ZAP70 SRK	UA	FN	FN	UA	FN	FN	UA	UA	UA	UA	FN	FN
Q15119	PDK2 PDHK2	FN	UA	FN	FN	UA	FN	UA	UA	UA	FN	UA	FN
Q15118	PDK1 PDHK1	FN	UA	FN	FN	UA	FN	UA	UA	UA	FN	UA	FN
O75676	RPS6KA4 MSK2	FN	UA	FN	UA	FN	FN	UA	UA	UA	FN	UA	FN
O43521	BCL2L11 BIM	FN	UA	FN	UA	FN	FN	UA	UA	UA	FN	FN	FN
Q14155	ARHGEF7 COOL1 KIAA0142 P85SPR PAK3BP PIXB Nbla10314	FN	UA	FN	FN	UA	FN	UA	UA	UA	FN	UA	FN
Q15746	MYLK MLCK MLCK1 MYLK1	FN	UA	FN	UA	FN	FN	UA	UA	UA	FN	UA	FN
Q13362	PPP2R5C KIAA0044	FN	UA	FN	FN	UA	FN	UA	UA	UA	FN	UA	FN
O14920	IKBKB IKKB	FN	UA	FN	FN	UA	FN	UA	UA	UA	FN	UA	FN
Q15596	NCOA2 BHLHE75 SRC2 TIF2	UA	FN	FN	UA	FN	FN	UA	UA	UA	UA	FN	FN
Q14289	PTK2B FAK2 PYK2 RAFTK	FN	FN	FN	FN	FN	FN	UA	UA	UA	FN	UA	FN
P35568	IRS1	FN	FN	FN	FN	FN	FN	UA	UA	UA	UA	FN	FN
P98177	FOXO4 AFX AFX1 MLLT7	FN	UA	FN	FN	UA	FN	UA	UA	UA	FN	UA	FN
P10398	ARAF ARAF1 PKS PKS2	FN	UA	FN	UA	FN	FN	UA	UA	UA	FN	UA	FN
P42345	MTOR FRAP FRAP1 FRAP2 RAFT1 RAPT1	FN	UA	FN	FN	UA	FN	UA	UA	UA	FN	UA	FN
P00540	MOS	FN	UA	FN	UA	FN	FN	UA	UA	UA	FN	UA	FN
P51692	STAT5B	UA	FN	FN	UA	FN	FN	UA	UA	UA	UA	FN	FN
Q12888	TP53BP1	FN	FN	FN	FN	FN	FN	UA	UA	UA	FN	FN	FN
P16144	ITGB4	UA	FN	FN	UA	FN	FN	UA	UA	UA	UA	FN	FN
P23528	CFL1 CFL	UA	FN	FN	UA	FN	FN	UA	UA	UA	UA	FN	FN
Q13972	RASGRF1 CDC25 GNRP GRF1	FN	UA	FN	FN	FN	FN	UA	UA	UA	FN	UA	FN
Q07817	BCL2L1 BCL2L BCLX	FN	FN	FN	FN	FN	FN	UA	UA	UA	FN	FN	FN
Q92974	ARHGEF2 KIAA0651 LFP40	FN	FN	FN	FN	UA	FN	UA	UA	UA	FN	UA	FN
P67775	PPP2CA	FN	UA	FN	UA	FN	FN	UA	UA	UA	UA	UA	UA
O43283	MAP3K13 LZK	FN	UA	FN	FN	UA	FN	UA	UA	UA	UA	UA	UA
P62873	GNB1	FN	FN	FN	FN	FN	FN	UA	UA	UA	UA	UA	UA
P28562	DUSP1 CL100 MKP1 PTPN10 VH1	UA	FN	FN	UA	FN	FN	UA	UA	UA	UA	UA	UA
P17275	JUNB	UA	FN	FN	FN	UA	FN	UA	UA	UA	UA	UA	UA
Q13510	ASAH1 ASAH HSD-33 HSD33	UA	FN	FN	UA	FN	FN	UA	UA	UA	UA	UA	UA
P48061	CXCL12 SDF1 SDF1A SDF1B	UA	FN	FN	UA	FN	FN	UA	UA	UA	UA	UA	UA
P68104	EEF1A1 EEF1A EF1A LENG7	UA	FN	FN	UA	FN	FN	UA	UA	UA	UA	UA	UA
P21453	S1PR1 CHEDG1 EDG1	UA	FN	FN	UA	FN	FN	UA	UA	UA	UA	UA	UA
O75030	MITF BHLHE32	FN	UA	FN	FN	UA	FN	UA	UA	UA	UA	UA	UA
P63279	UBE2I UBC9 UBCE9	UA	FN	FN	UA	FN	FN	UA	UA	UA	UA	UA	UA
Q15583	TGIF1 TGIF	UA	FN	FN	UA	FN	FN	UA	UA	UA	UA	UA	UA
O95365	ZBTB7A FBI1 LRF ZBTB7 ZNF857A	FN	UA	FN	FN	UA	FN	UA	UA	UA	UA	UA	UA
P04629	NTRK1 MTC TRK TRKA	FN	UA	FN	FN	UA	FN	UA	UA	UA	UA	UA	UA
P51677	CCR3 CMKBR3	UA	FN	FN	UA	FN	FN	UA	UA	UA	UA	UA	UA
P10912	GHR	FN	UA	FN	FN	UA	FN	UA	UA	UA	UA	UA	UA
Q08828	ADCY1	UA	FN	FN	UA	FN	FN	UA	UA	UA	UA	UA	UA
O15162	PLSCR1	UA	FN	FN	UA	FN	FN	UA	UA	UA	UA	UA	UA
Q8WXG6	MADD DENN IG20 KIAA0358	FN	UA	FN	FN	UA	FN	UA	UA	UA	UA	UA	UA
P48736	PIK3CG	FN	FN	FN	UA	FN	FN	UA	UA	UA	UA	UA	UA
P16234	PDGFRA PDGFR2 RHEPDGFRA	FN	UA	FN	FN	FN	FN	UA	UA	UA	UA	UA	UA
P19438	TNFRSF1A TNFAR TNFR1	FN	UA	FN	FN	UA	FN	UA	UA	UA	UA	UA	UA
Q12929	EPS8	FN	FN	FN	UA	FN	FN	UA	UA	UA	UA	UA	UA
Q12852	MAP3K12 ZPK	FN	UA	FN	FN	UA	FN	UA	UA	UA	UA	UA	UA
P08138	NGFR TNFRSF16	FN	UA	FN	FN	UA	FN	UA	UA	UA	UA	UA	UA
P10276	RARA NR1B1	FN	FN	FN	UA	FN	FN	UA	UA	UA	UA	UA	UA
Q05086	UBE3A E6AP EPVE6AP HPVE6A	UA	FN	FN	UA	FN	FN	UA	UA	UA	UA	UA	UA
P14672	SLC2A4 GLUT4	FN	UA	FN	FN	UA	FN	UA	UA	UA	UA	UA	UA
Q9UBK5	HCST DAP10 KAP10 PIK3AP UNQ587/PRO1157	FN	UA	FN	FN	UA	FN	UA	UA	UA	UA	UA	UA
P08047	SP1 TSFP1	FN	FN	FN	UA	FN	FN	UA	UA	UA	UA	UA	UA
O14939	PLD2	UA	FN	FN	UA	FN	FN	UA	UA	UA	UA	UA	UA
O15379	HDAC3	FN	UA	FN	FN	UA	FN	UA	UA	UA	UA	UA	UA
O75925	PIAS1 DDXBP1	FN	FN	FN	UA	FN	FN	UA	UA	UA	UA	UA	UA
P35269	GTF2F1 RAP74	UA	FN	FN	UA	FN	FN	UA	UA	UA	UA	UA	UA
Q9HCP0	CSNK1G1	UA	FN	FN	UA	FN	FN	UA	UA	UA	UA	UA	UA
P42229	STAT5A STAT5	UA	FN	FN	UA	FN	FN	UA	UA	UA	UA	UA	UA
P17252	PRKCA PKCA PRKACA	UA	FN	FN	UA	FN	FN	UA	UA	UA	UA	UA	UA
P14210	HGF HPTA	UA	FN	FN	UA	FN	FN	UA	UA	UA	UA	UA	UA
Q13164	MAPK7 BMK1 ERK5 PRKM7	FN	UA	FN	FN	UA	FN	UA	UA	UA	UA	UA	UA
P68400	CSNK2A1 CK2A1	FN	UA	FN	UA	FN	FN	UA	UA	UA	UA	UA	UA
P41970	ELK3 NET SAP2	UA	FN	FN	UA	FN	FN	UA	UA	UA	UA	UA	UA
P49768	PSEN1 AD3 PS1 PSNL1	FN	FN	FN	UA	FN	FN	UA	UA	UA	UA	UA	UA
Q9NYL2	ZAK MLTK HCCS4	FN	UA	FN	FN	UA	FN	UA	UA	UA	UA	UA	UA
P47736	RAP1GAP KIAA0474 RAP1GA1	UA	FN	FN	UA	FN	FN	UA	UA	UA	UA	UA	UA
Q13363	CTBP1 CTBP	FN	FN	FN	UA	FN	FN	UA	UA	UA	UA	UA	UA
P78504	JAG1 JAGL1	UA	FN	FN	UA	FN	FN	UA	UA	UA	UA	UA	UA
Q9H488	POFUT1 FUT12 KIAA0180	UA	FN	FN	UA	FN	FN	UA	UA	UA	UA	UA	UA
Q9HBE1	PATZ1 PATZ RIAZ ZBTB19 ZNF278 ZSG	UA	FN	FN	UA	FN	FN	UA	UA	UA	UA	UA	UA
Q14118	DAG1	UA	FN	FN	UA	FN	FN	UA	UA	UA	UA	UA	UA
Q13480	GAB1	FN	FN	FN	FN	FN	FN	UA	UA	UA	UA	UA	UA
Q9UP38	FZD1	UA	FN	FN	UA	FN	FN	UA	UA	UA	UA	UA	UA
Q16665	HIF1A BHLHE78 MOP1 PASD8	FN	FN	FN	UA	FN	FN	UA	UA	UA	UA	UA	UA
P55957	BID	FN	UA	FN	Not expressed	Not expressed	Not expressed	FN	FN	FN	FN	FN	FN
O15111	CHUK IKKA TCF16	FN	UA	FN	Not expressed	Not expressed	Not expressed	UA	UA	UA	FN	UA	FN
P20336	RAB3A	UA	FN	FN	Not expressed	Not expressed	Not expressed	UA	UA	UA	UA	UA	UA
P40189	IL6ST	UA	FN	FN	UA	UA	UA	CR	UA	CR	UA	UA	UA
P04628	WNT1 INT1	UA	FN	FN	UA	UA	UA	UA	FN	FN	UA	FN	FN
P08754	GNAI3	UA	FN	FN	UA	UA	UA	UA	FN	FN	UA	FN	FN
O75581	LRP6	UA	FN	FN	UA	UA	UA	UA	FN	FN	UA	UA	UA
Q05193	DNM1 DNM	UA	FN	FN	UA	UA	UA	UA	FN	FN	UA	UA	UA
Q07954	LRP1 A2MR APR	FN	UA	FN	UA	UA	UA	FN	UA	FN	UA	UA	UA
P35221	CTNNA1	FN	FN	FN	UA	UA	UA	FN	UA	FN	UA	UA	UA
P35813	PPM1A PPPM1A	FN	UA	FN	UA	UA	UA	FN	UA	FN	UA	UA	UA
P35790	CHKA CHK CKI	FN	FN	FN	UA	UA	UA	FN	UA	FN	UA	UA	UA
P08172	CHRM2	UA	FN	FN	UA	UA	UA	UA	FN	FN	UA	UA	UA
P13861	PRKAR2A PKR2 PRKAR2	UA	FN	FN	UA	UA	UA	UA	FN	FN	UA	UA	UA
P11229	CHRM1	UA	FN	FN	UA	UA	UA	UA	FN	FN	UA	UA	UA
P06241	FYN	FN	FN	FN	UA	UA	UA	UA	FN	FN	UA	UA	UA
P22694	PRKACB	UA	FN	FN	UA	UA	UA	UA	FN	FN	UA	UA	UA
P58107	EPPK1 EPIPL	UA	FN	FN	UA	UA	UA	Not expressed	Not expressed	Not expressed	UA	CR	CR
Q9P212	PLCE1 KIAA1516 PLCE PPLC	UA	FN	FN	UA	UA	UA	Not expressed	Not expressed	Not expressed	UA	UA	UA
O14544	SOCS6 CIS4 SOCS4	UA	FN	FN	UA	UA	UA	Not expressed	Not expressed	Not expressed	UA	UA	UA
Q14188	TFDP2 DP2	UA	FN	FN	UA	UA	UA	Not expressed	Not expressed	Not expressed	UA	UA	UA
P42679	MATK CTK HYL	UA	FN	FN	UA	UA	UA	Not expressed	Not expressed	Not expressed	UA	UA	UA
Q13588	GRAP	UA	FN	FN	UA	UA	UA	Not expressed	Not expressed	Not expressed	UA	UA	UA
Q16827	PTPRO GLEPP1 PTPU2	UA	FN	FN	UA	UA	UA	Not expressed	Not expressed	Not expressed	UA	UA	UA
Q9ULZ2	STAP1 BRDG1	UA	FN	FN	UA	UA	UA	Not expressed	Not expressed	Not expressed	UA	UA	UA
O75159	SOCS5 CIS6 CISH5 CISH6 KIAA0671	UA	FN	FN	UA	UA	UA	Not expressed	Not expressed	Not expressed	UA	UA	UA
O43294	TGFB1I1 ARA55	UA	FN	FN	UA	UA	UA	Not expressed	Not expressed	Not expressed	UA	UA	UA
P27797	CALR CRTC	UA	FN	FN	UA	UA	UA	UA	UA	UA	UA	CR	CR
Q9UMD9	COL17A1 BP180 BPAG2	FN	FN	FN	UA	UA	UA	UA	UA	UA	UA	CR	CR
P21802	FGFR2 BEK KGFR KSAM	UA	FN	FN	UA	UA	UA	UA	UA	UA	CR	UA	CR
P51532	SMARCA4 BAF190A BRG1 SNF2B SNF2L4	FN	FN	FN	UA	UA	UA	UA	UA	UA	CR	UA	CR
O14745	SLC9A3R1 NHERF NHERF1	UA	FN	FN	UA	UA	UA	UA	UA	UA	UA	CR	CR
O00459	PIK3R2	UA	FN	FN	UA	UA	UA	UA	UA	UA	UA	FN	FN
Q01974	ROR2 NTRKR2	UA	FN	FN	UA	UA	UA	UA	UA	UA	UA	FN	FN
Q92918	MAP4K1 HPK1	FN	UA	FN	UA	UA	UA	UA	UA	UA	FN	UA	FN
P12814	ACTN1	UA	FN	FN	UA	UA	UA	UA	UA	UA	UA	FN	FN
P21860	ERBB3 HER3	FN	UA	FN	UA	UA	UA	UA	UA	UA	FN	UA	FN
P52630	STAT2	UA	FN	FN	UA	UA	UA	UA	UA	UA	UA	FN	FN
P09038	FGF2 FGFB	UA	FN	FN	UA	UA	UA	UA	UA	UA	FN	UA	FN
P17612	PRKACA PKACA	FN	FN	FN	UA	UA	UA	UA	UA	UA	FN	UA	FN
P08246	ELANE ELA2	UA	FN	FN	UA	UA	UA	UA	UA	UA	UA	FN	FN
P42338	PIK3CB PIK3C1	FN	FN	FN	UA	UA	UA	UA	UA	UA	UA	FN	FN
P62834	RAP1A KREV1	FN	UA	FN	UA	UA	UA	UA	UA	UA	FN	UA	FN
P31269	HOXA9 HOX1G	FN	UA	FN	UA	UA	UA	UA	UA	UA	Not expressed	Not expressed	Not expressed
P42680	TEC PSCTK4	UA	FN	FN	UA	UA	UA	UA	UA	UA	UA	UA	UA
Q03167	TGFBR3	UA	FN	FN	UA	UA	UA	UA	UA	UA	UA	UA	UA
Q92585	MAML1 KIAA0200	FN	UA	FN	UA	UA	UA	UA	UA	UA	UA	UA	UA
O95429	BAG4 SODD	FN	FN	FN	UA	UA	UA	UA	UA	UA	UA	UA	UA
P24928	POLR2A POLR2	FN	UA	FN	UA	UA	UA	UA	UA	UA	UA	UA	UA
O95425	SVIL	UA	FN	FN	UA	UA	UA	UA	UA	UA	UA	UA	UA
P20809	IL11	UA	FN	FN	UA	UA	UA	UA	UA	UA	UA	UA	UA
P16885	PLCG2	UA	FN	FN	UA	UA	UA	UA	UA	UA	UA	UA	UA
Q86Y01	DTX1	FN	UA	FN	UA	UA	UA	UA	UA	UA	UA	UA	UA
P36402	TCF7 TCF1	FN	FN	FN	UA	UA	UA	UA	UA	UA	UA	UA	UA
P15391	CD19	FN	UA	FN	UA	UA	UA	UA	UA	UA	UA	UA	UA
Q15025	TNIP1 KIAA0113 NAF1	UA	FN	FN	UA	UA	UA	UA	UA	UA	UA	UA	UA
Q08117	AES GRG GRG5	UA	FN	FN	UA	UA	UA	UA	UA	UA	UA	UA	UA
P50052	AGTR2	UA	FN	FN	UA	UA	UA	UA	UA	UA	UA	UA	UA
P08887	IL6R	UA	FN	FN	UA	UA	UA	UA	UA	UA	UA	UA	UA
Q04206	RELA NFKB3	UA	FN	FN	UA	UA	UA	UA	UA	UA	UA	UA	UA
O43541	SMAD6 MADH6	UA	FN	FN	UA	UA	UA	UA	UA	UA	UA	UA	UA
P25098	ADRBK1 BARK BARK1 GRK2	UA	FN	FN	UA	UA	UA	UA	UA	UA	UA	UA	UA
P11940	PABPC1 PAB1 PABP1 PABPC2	UA	FN	FN	UA	UA	UA	UA	UA	UA	UA	UA	UA
P05198	EIF2S1 EIF2A	UA	FN	FN	UA	UA	UA	UA	UA	UA	UA	UA	UA
O60315	ZEB2 KIAA0569 SIP1 ZFHX1B ZFX1B HRIHFB2411	FN	UA	FN	UA	UA	UA	UA	UA	UA	UA	UA	UA
Q13526	PIN1	FN	FN	FN	UA	UA	UA	UA	UA	UA	UA	UA	UA
O15524	SOCS1 SSI1 TIP3	UA	FN	FN	UA	UA	UA	UA	UA	UA	UA	UA	UA
P09086	POU2F2 OCT2 OTF2	UA	FN	FN	UA	UA	UA	UA	UA	UA	UA	UA	UA
O75116	ROCK2 KIAA0619	UA	FN	FN	UA	UA	UA	UA	UA	UA	UA	UA	UA
P49137	MAPKAPK2	UA	FN	FN	UA	UA	UA	UA	UA	UA	UA	UA	UA
P48552	NRIP1	UA	FN	FN	UA	UA	UA	UA	UA	UA	UA	UA	UA
Q04724	TLE1	FN	UA	FN	UA	UA	UA	UA	UA	UA	UA	UA	UA
Q00610	CLTC CLH17 CLTCL2 KIAA0034	UA	FN	FN	UA	UA	UA	UA	UA	UA	UA	UA	UA
Q8TAD8	SNIP1	FN	FN	FN	UA	UA	UA	UA	UA	UA	UA	UA	UA
Q96PM5	RCHY1 ARNIP CHIMP PIRH2 RNF199 ZNF363	FN	FN	FN	UA	UA	UA	UA	UA	UA	UA	UA	UA
P07948	LYN JTK8	FN	FN	FN	UA	UA	UA	UA	UA	UA	UA	UA	UA
Q16555	DPYSL2 CRMP2 ULIP2	UA	FN	FN	UA	UA	UA	UA	UA	UA	UA	UA	UA
P08631	HCK	UA	FN	FN	UA	UA	UA	UA	UA	UA	UA	UA	UA
O14641	DVL2	UA	FN	FN	UA	UA	UA	UA	UA	UA	UA	UA	UA
Q9Y4F1	FARP1 CDEP PLEKHC2	UA	FN	FN	UA	UA	UA	UA	UA	UA	UA	UA	UA
P35658	NUP214 CAIN CAN KIAA0023	FN	UA	FN	UA	UA	UA	UA	UA	UA	UA	UA	UA
Q02962	PAX2	FN	UA	FN	UA	UA	UA	UA	UA	UA	UA	UA	UA
P06730	EIF4E EIF4EL1 EIF4F	UA	FN	FN	UA	UA	UA	UA	UA	UA	UA	UA	UA
Q9UKG1	APPL1 APPL DIP13A KIAA1428	UA	FN	FN	UA	UA	UA	UA	UA	UA	UA	UA	UA
Q12959	DLG1	UA	FN	FN	UA	UA	UA	UA	UA	UA	UA	UA	UA
P09603	CSF1	UA	FN	FN	UA	UA	UA	UA	UA	UA	UA	UA	UA
Q8N1F8	STK11IP KIAA1898 LIP1 LKB1IP STK11IP1	FN	UA	FN	UA	UA	UA	UA	UA	UA	UA	UA	UA
P15248	IL9	UA	FN	FN	UA	UA	UA	UA	UA	UA	UA	UA	UA
O75553	DAB1	UA	FN	FN	UA	UA	UA	UA	UA	UA	UA	UA	UA
P04085	PDGFA PDGF1	UA	FN	FN	UA	UA	UA	UA	UA	UA	UA	UA	UA
Q16644	MAPKAPK3	UA	FN	FN	UA	UA	UA	UA	UA	UA	UA	UA	UA
Q9UNE7	STUB1 CHIP PP1131	UA	FN	FN	UA	UA	UA	UA	UA	UA	UA	UA	UA
P50553	ASCL1 ASH1 BHLHA46 HASH1	FN	UA	FN	UA	UA	UA	UA	UA	UA	UA	UA	UA
P82094	TMF1 ARA160	UA	FN	FN	UA	UA	UA	UA	UA	UA	UA	UA	UA
P41235	HNF4A HNF4 NR2A1 TCF14	FN	FN	FN	UA	UA	UA	UA	UA	UA	UA	UA	UA
P60842	EIF4A1 DDX2A EIF4A	UA	FN	FN	UA	UA	UA	UA	UA	UA	UA	UA	UA
P07947	YES1 YES	UA	FN	FN	UA	UA	UA	UA	UA	UA	UA	UA	UA
Q08722	CD47 MER6	UA	FN	FN	UA	UA	UA	UA	UA	UA	UA	UA	UA
P16070	CD44 LHR MDU2 MDU3 MIC4	FN	UA	FN	UA	UA	UA	UA	UA	UA	UA	UA	UA
P14859	POU2F1 OCT1 OTF1	UA	FN	FN	UA	UA	UA	UA	UA	UA	UA	UA	UA
P43405	SYK	UA	FN	FN	UA	UA	UA	UA	UA	UA	UA	UA	UA
O95782	AP2A1 ADTAA CLAPA1	UA	FN	FN	UA	UA	UA	UA	UA	UA	UA	UA	UA
Q92831	KAT2B PCAF	UA	FN	FN	UA	UA	UA	UA	UA	UA	UA	UA	UA
Q9NSA3	CTNNBIP1 ICAT	FN	FN	FN	UA	UA	UA	UA	UA	UA	UA	UA	UA
Q13772	NCOA4 ARA70 ELE1 RFG	UA	FN	FN	UA	UA	UA	UA	UA	UA	UA	UA	UA
P41161	ETV5 ERM	UA	FN	FN	UA	UA	UA	UA	UA	UA	UA	UA	UA
O00512	BCL9	FN	FN	FN	UA	UA	UA	UA	UA	UA	UA	UA	UA
O95238	SPDEF PDEF PSE	UA	FN	FN	UA	UA	UA	UA	UA	UA	UA	UA	UA
Q9NSE2	CISH G18	UA	FN	FN	UA	UA	UA	UA	UA	UA	UA	UA	UA
P48509	CD151 TSPAN24	UA	FN	FN	UA	UA	UA	UA	UA	UA	UA	UA	UA
P50750	CDK9 CDC2L4 TAK	UA	FN	FN	UA	UA	UA	UA	UA	UA	UA	UA	UA
P12235	SLC25A4 ANT1	UA	FN	FN	UA	UA	UA	UA	UA	UA	UA	UA	UA
P49711	CTCF	FN	UA	FN	UA	UA	UA	UA	UA	UA	UA	UA	UA
P08700	IL3	UA	FN	FN	UA	UA	UA	UA	UA	UA	UA	UA	UA
Q5T2W1	PDZK1 CAP70 NHERF3 PDZD1	UA	FN	FN	UA	UA	UA	UA	UA	UA	UA	UA	UA
Q05066	SRY TDF	UA	FN	FN	UA	UA	UA	UA	UA	UA	UA	UA	UA
P25685	DNAJB1 DNAJ1 HDJ1 HSPF1	FN	UA	FN	UA	UA	UA	UA	UA	UA	UA	UA	UA
Q14152	EIF3A EIF3S10 KIAA0139	UA	FN	FN	UA	UA	UA	UA	UA	UA	UA	UA	UA
P60763	RAC3	UA	FN	FN	UA	UA	UA	UA	UA	UA	UA	UA	UA
P28072	PSMB6 LMPY Y	FN	FN	FN	UA	UA	UA	UA	UA	UA	UA	UA	UA
O60237	PPP1R12B MYPT2	UA	FN	FN	UA	UA	UA	UA	UA	UA	UA	UA	UA
P21583	KITLG MGF SCF	UA	FN	FN	UA	UA	UA	UA	UA	UA	UA	UA	UA
P12757	SKIL SNO	FN	UA	FN	UA	UA	UA	UA	UA	UA	UA	UA	UA
P49116	NR2C2 TAK1 TR4	UA	FN	FN	UA	UA	UA	UA	UA	UA	UA	UA	UA
Q01196	RUNX1 AML1 CBFA2	UA	FN	FN	UA	UA	UA	UA	UA	UA	UA	UA	UA
Q96L73	NSD1 ARA267 KMT3B	UA	FN	FN	UA	UA	UA	UA	UA	UA	UA	UA	UA
Q92835	INPP5D SHIP SHIP1	UA	FN	FN	UA	UA	UA	UA	UA	UA	UA	UA	UA
P30304	CDC25A	FN	UA	FN	UA	UA	UA	UA	UA	UA	UA	UA	UA
P14921	ETS1 EWSR2	UA	FN	FN	UA	UA	UA	UA	UA	UA	UA	UA	UA
P78509	RELN	UA	FN	FN	UA	UA	UA	UA	UA	UA	UA	UA	UA
Q13950	RUNX2 AML3 CBFA1 OSF2 PEBP2A	UA	FN	FN	UA	UA	UA	UA	UA	UA	UA	UA	UA
P11831	SRF	UA	FN	FN	UA	UA	UA	UA	UA	UA	UA	UA	UA
P16591	FER TYK3	FN	FN	FN	UA	UA	UA	UA	UA	UA	UA	UA	UA
Q9UBS8	RNF14 ARA54 HRIHFB2038	UA	FN	FN	UA	UA	UA	UA	UA	UA	UA	UA	UA
P31321	PRKAR1B	FN	UA	FN	UA	UA	UA	UA	UA	UA	UA	UA	UA
Q15125	EBP	UA	FN	FN	UA	UA	UA	UA	UA	UA	UA	UA	UA
O15357	INPPL1 SHIP2	UA	FN	FN	UA	UA	UA	UA	UA	UA	UA	UA	UA
Q9Y4D1	DAAM1 KIAA0666	UA	FN	FN	UA	UA	UA	UA	UA	UA	UA	UA	UA
P32780	GTF2H1 BTF2	UA	FN	FN	UA	UA	UA	UA	UA	UA	UA	UA	UA
Q9NQU5	PAK6 PAK5	UA	FN	FN	UA	UA	UA	UA	UA	UA	UA	UA	UA
P78559	MAP1A MAP1L	UA	FN	FN	UA	UA	UA	UA	UA	UA	UA	UA	UA
Q14974	KPNB1 NTF97	UA	FN	FN	UA	UA	UA	UA	UA	UA	UA	UA	UA
Q13285	NR5A1 AD4BP FTZF1 SF1	UA	FN	FN	UA	UA	UA	UA	UA	UA	UA	UA	UA
Q9UMX3	BOK BCL2L9	Not expressed	Not expressed	Not expressed	FN	CR	CR	UA	UA	UA	FN	UA	FN
P78549	NTHL1 NTH1 OCTS3	Not expressed	Not expressed	Not expressed	UA	CR	CR	UA	UA	UA	UA	UA	UA
P51636	CAV2	Not expressed	Not expressed	Not expressed	UA	CR	CR	UA	UA	UA	UA	UA	UA
Q9Y6Y9	LY96 ESOP1 MD2	Not expressed	Not expressed	Not expressed	UA	CR	CR	UA	UA	UA	UA	UA	UA
P19878	NCF2 NOXA2 P67PHOX	Not expressed	Not expressed	Not expressed	UA	CR	CR	UA	UA	UA	UA	UA	UA
P35968	KDR FLK1 VEGFR2	Not expressed	Not expressed	Not expressed	FN	FN	FN	UA	UA	UA	CR	UA	CR
O60603	TLR2 TIL4	Not expressed	Not expressed	Not expressed	UA	FN	FN	UA	UA	UA	UA	UA	UA
P80511	S100A12	Not expressed	Not expressed	Not expressed	UA	FN	FN	UA	UA	UA	UA	UA	UA
O00625	PIR	Not expressed	Not expressed	Not expressed	Not expressed	Not expressed	Not expressed	UA	UA	UA	UA	UA	UA
P11161	EGR2 KROX20	Not expressed	Not expressed	Not expressed	UA	UA	UA	UA	CR	CR	UA	UA	UA
Q06889	EGR3 PILOT	Not expressed	Not expressed	Not expressed	UA	UA	UA	UA	CR	CR	UA	UA	UA
P17302	GJA1 GJAL	Not expressed	Not expressed	Not expressed	UA	UA	UA	Not expressed	Not expressed	Not expressed	UA	UA	UA
O75970	MPDZ MUPP1	Not expressed	Not expressed	Not expressed	UA	UA	UA	Not expressed	Not expressed	Not expressed	UA	UA	UA
P06858	LPL LIPD	Not expressed	Not expressed	Not expressed	UA	UA	UA	Not expressed	Not expressed	Not expressed	UA	UA	UA
P49759	CLK1 CLK	Not expressed	Not expressed	Not expressed	UA	UA	UA	UA	UA	UA	UA	UA	UA
Q6ZSZ6	TSHZ1 SDCCAG33 TSH1	Not expressed	Not expressed	Not expressed	UA	UA	UA	UA	UA	UA	UA	UA	UA
Q9UJM3	ERRFI1 MIG6	Not expressed	Not expressed	Not expressed	UA	UA	UA	UA	UA	UA	UA	UA	UA
P10253	GAA	Not expressed	Not expressed	Not expressed	UA	UA	UA	UA	UA	UA	UA	UA	UA
P08670	VIM	Not expressed	Not expressed	Not expressed	UA	UA	UA	UA	UA	UA	UA	UA	UA
P20248	CCNA2 CCN1 CCNA	UA	UA	UA	FN	CR	CR	UA	CR	CR	UA	CR	CR
P52292	KPNA2 RCH1 SRP1	UA	UA	UA	UA	CR	CR	UA	CR	CR	UA	CR	CR
Q15003	NCAPH BRRN BRRN1 CAPH KIAA0074	UA	UA	UA	UA	CR	CR	UA	CR	CR	UA	CR	CR
P31785	IL2RG	UA	UA	UA	UA	CR	CR	UA	CR	CR	UA	CR	CR
P12004	PCNA	UA	UA	UA	FN	CR	CR	UA	CR	CR	UA	CR	CR
P55210	CASP7 MCH3	UA	UA	UA	UA	CR	CR	UA	CR	CR	UA	FN	FN
Q9ULZ3	PYCARD ASC CARD5 TMS1	UA	UA	UA	UA	CR	CR	UA	CR	CR	UA	FN	FN
P20700	LMNB1 LMN2 LMNB	UA	UA	UA	UA	CR	CR	UA	CR	CR	Not expressed	Not expressed	Not expressed
P11234	RALB	UA	UA	UA	UA	CR	CR	UA	CR	CR	UA	UA	UA
O00750	PIK3C2B	UA	UA	UA	UA	CR	CR	UA	CR	CR	UA	UA	UA
Q02535	ID3 1R21 BHLHB25 HEIR1	UA	UA	UA	UA	CR	CR	UA	CR	CR	UA	UA	UA
P29317	EPHA2 ECK	UA	UA	UA	UA	CR	CR	UA	CR	CR	UA	UA	UA
Q15418	RPS6KA1 MAPKAPK1A RSK1	UA	UA	UA	UA	CR	CR	UA	CR	CR	UA	UA	UA
P01584	IL1B IL1F2	UA	UA	UA	UA	CR	CR	UA	CR	CR	UA	UA	UA
P09874	PARP1 ADPRT PPOL	UA	UA	UA	UA	CR	CR	UA	FN	FN	UA	CR	CR
P06400	RB1	UA	UA	UA	CR	FN	CR	UA	FN	FN	UA	FN	FN
P24385	CCND1 BCL1 PRAD1	UA	UA	UA	CR	FN	CR	UA	FN	FN	UA	FN	FN
Q9NZS9	BFAR BAR RNF47	UA	UA	UA	FN	CR	CR	FN	UA	FN	UA	UA	UA
O14929	HAT1 KAT1	UA	UA	UA	UA	CR	CR	UA	FN	FN	UA	UA	UA
Q03252	LMNB2 LMN2	UA	UA	UA	UA	CR	CR	Not expressed	Not expressed	Not expressed	UA	CR	CR
P14635	CCNB1 CCNB	UA	UA	UA	FN	CR	CR	Not expressed	Not expressed	Not expressed	UA	CR	CR
O15264	MAPK13 PRKM13 SAPK4	UA	UA	UA	UA	CR	CR	Not expressed	Not expressed	Not expressed	UA	FN	FN
P52799	EFNB2 EPLG5 HTKL LERK5	UA	UA	UA	UA	CR	CR	Not expressed	Not expressed	Not expressed	UA	UA	UA
P51671	CCL11 SCYA11	UA	UA	UA	UA	CR	CR	Not expressed	Not expressed	Not expressed	UA	UA	UA
P13726	F3	UA	UA	UA	UA	CR	CR	Not expressed	Not expressed	Not expressed	UA	UA	UA
P30626	SRI	UA	UA	UA	UA	CR	CR	Not expressed	Not expressed	Not expressed	UA	UA	UA
P00519	ABL1 ABL JTK7	UA	UA	UA	FN	CR	CR	Not expressed	Not expressed	Not expressed	UA	UA	UA
P49715	CEBPA CEBP	UA	UA	UA	UA	CR	CR	UA	UA	UA	UA	CR	CR
P07766	CD3E T3E	UA	UA	UA	UA	CR	CR	UA	UA	UA	UA	CR	CR
P37231	PPARG NR1C3	UA	UA	UA	UA	CR	CR	UA	UA	UA	UA	CR	CR
Q9GZL7	WDR12	UA	UA	UA	UA	CR	CR	UA	UA	UA	UA	CR	CR
Q99623	PHB2 BAP REA	UA	UA	UA	UA	CR	CR	UA	UA	UA	UA	CR	CR
P50613	CDK7 CAK CAK1 CDKN7 MO15 STK1	UA	UA	UA	UA	CR	CR	UA	UA	UA	UA	CR	CR
Q9P0J0	NDUFA13 GRIM19 CDA016 CGI-39	UA	UA	UA	UA	CR	CR	UA	UA	UA	UA	CR	CR
P38398	BRCA1 RNF53	UA	UA	UA	CR	FN	CR	UA	UA	UA	UA	FN	FN
P45880	VDAC2	UA	UA	UA	UA	CR	CR	UA	UA	UA	UA	FN	FN
P52564	MAP2K6 MEK6 MKK6 PRKMK6 SKK3	UA	UA	UA	UA	CR	CR	UA	UA	UA	Not expressed	Not expressed	Not expressed
P55085	F2RL1 GPR11 PAR2	UA	UA	UA	UA	CR	CR	UA	UA	UA	Not expressed	Not expressed	Not expressed
P51178	PLCD1	UA	UA	UA	UA	CR	CR	UA	UA	UA	UA	UA	UA
P18085	ARF4 ARF2	UA	UA	UA	UA	CR	CR	UA	UA	UA	UA	UA	UA
P61158	ACTR3 ARP3	UA	UA	UA	UA	CR	CR	UA	UA	UA	UA	UA	UA
P08151	GLI1 GLI	UA	UA	UA	UA	CR	CR	UA	UA	UA	UA	UA	UA
P51587	BRCA2 FACD FANCD1	UA	UA	UA	CR	UA	CR	UA	UA	UA	UA	UA	UA
O75312	ZPR1 ZNF259	UA	UA	UA	UA	CR	CR	UA	UA	UA	UA	UA	UA
P99999	CYCS CYC	UA	UA	UA	UA	CR	CR	UA	UA	UA	UA	UA	UA
Q13347	EIF3I EIF3S2 TRIP1	UA	UA	UA	UA	CR	CR	UA	UA	UA	UA	UA	UA
Q16828	DUSP6 MKP3 PYST1	UA	UA	UA	UA	CR	CR	UA	UA	UA	UA	UA	UA
Q96D31	ORAI1 CRACM1 TMEM142A	UA	UA	UA	UA	CR	CR	UA	UA	UA	UA	UA	UA
O76075	DFFB CAD DFF2 DFF40	UA	UA	UA	UA	CR	CR	UA	UA	UA	UA	UA	UA
Q8IUC6	TICAM1 PRVTIRB TRIF	UA	UA	UA	UA	CR	CR	UA	UA	UA	UA	UA	UA
P10809	HSPD1 HSP60	UA	UA	UA	UA	CR	CR	UA	UA	UA	UA	UA	UA
P29466	CASP1 IL1BC IL1BCE	UA	UA	UA	UA	CR	CR	UA	UA	UA	UA	UA	UA
P61073	CXCR4	UA	UA	UA	UA	CR	CR	UA	UA	UA	UA	UA	UA
P09622	DLD GCSL LAD PHE3	UA	UA	UA	UA	CR	CR	UA	UA	UA	UA	UA	UA
Q9UHD2	TBK1 NAK	UA	UA	UA	UA	CR	CR	UA	UA	UA	UA	UA	UA
Q7L0J3	SV2A KIAA0736 PSEC0174	UA	UA	UA	UA	CR	CR	UA	UA	UA	UA	UA	UA
P36873	PPP1CC	UA	UA	UA	UA	CR	CR	UA	UA	UA	UA	UA	UA
P21580	TNFAIP3 OTUD7C	UA	UA	UA	UA	CR	CR	UA	UA	UA	UA	UA	UA
P43686	PSMC4 MIP224 TBP7	UA	UA	UA	UA	CR	CR	UA	UA	UA	UA	UA	UA
P20333	TNFRSF1B TNFBR TNFR2	UA	UA	UA	UA	CR	CR	UA	UA	UA	UA	UA	UA
P01732	CD8A MAL	UA	UA	UA	UA	CR	CR	UA	UA	UA	UA	UA	UA
Q9Y490	TLN1 KIAA1027 TLN	UA	UA	UA	UA	FN	FN	UA	FN	FN	UA	CR	CR
P15311	EZR VIL2	UA	UA	UA	UA	FN	FN	UA	FN	FN	CR	UA	CR
P03372	ESR1 ESR NR3A1	UA	UA	UA	UA	FN	FN	UA	FN	FN	FN	FN	FN
Q00534	CDK6 CDKN6	UA	UA	UA	FN	FN	FN	UA	FN	FN	UA	FN	FN
Q14469	HES1 BHLHB39 HL HRY	UA	UA	UA	UA	FN	FN	UA	FN	FN	UA	FN	FN
P02545	LMNA LMN1	UA	UA	UA	UA	FN	FN	UA	FN	FN	UA	FN	FN
P15923	TCF3 BHLHB21 E2A ITF1	UA	UA	UA	UA	FN	FN	UA	FN	FN	UA	FN	FN
Q9UQM7	CAMK2A CAMKA KIAA0968	UA	UA	UA	UA	FN	FN	UA	FN	FN	UA	FN	FN
P62826	RAN ARA24 OK/SW-cl.81	UA	UA	UA	UA	FN	FN	UA	FN	FN	UA	FN	FN
P52333	JAK3	UA	UA	UA	UA	FN	FN	UA	FN	FN	UA	FN	FN
Q13546	RIPK1 RIP RIP1	UA	UA	UA	FN	FN	FN	FN	UA	FN	UA	FN	FN
P61586	RHOA ARH12 ARHA RHO12	UA	UA	UA	UA	FN	FN	UA	FN	FN	UA	FN	FN
P23409	MYF6 BHLHC4 MRF4	UA	UA	UA	UA	FN	FN	UA	FN	FN	UA	FN	FN
P20810	CAST	UA	UA	UA	UA	FN	FN	UA	FN	FN	FN	UA	FN
P55036	PSMD4 MCB1	UA	UA	UA	UA	FN	FN	UA	FN	FN	UA	FN	FN
P24864	CCNE1 CCNE	UA	UA	UA	FN	FN	FN	UA	FN	FN	UA	FN	FN
P13349	MYF5 BHLHC2	UA	UA	UA	UA	FN	FN	UA	FN	FN	UA	FN	FN
P55212	CASP6 MCH2	UA	UA	UA	UA	FN	FN	UA	FN	FN	UA	FN	FN
Q08043	ACTN3	UA	UA	UA	UA	FN	FN	UA	FN	FN	UA	FN	FN
O95863	SNAI1 SNAH	UA	UA	UA	FN	UA	FN	UA	FN	FN	UA	FN	FN
P05412	JUN	UA	UA	UA	UA	FN	FN	UA	FN	FN	UA	FN	FN
P15173	MYOG BHLHC3 MYF4	UA	UA	UA	UA	FN	FN	UA	FN	FN	UA	FN	FN
P28324	ELK4 SAP1	UA	UA	UA	UA	FN	FN	UA	FN	FN	UA	FN	FN
P24394	IL4R IL4RA 582J2.1	UA	UA	UA	UA	FN	FN	UA	FN	FN	UA	FN	FN
O43609	SPRY1	UA	UA	UA	UA	FN	FN	UA	FN	FN	UA	UA	UA
O75618	DEDD DEDPRO1 DEFT KE05	UA	UA	UA	FN	UA	FN	FN	UA	FN	UA	UA	UA
O75351	VPS4B SKD1 VPS42 MIG1	UA	UA	UA	FN	UA	FN	FN	UA	FN	UA	UA	UA
Q13277	STX3 STX3A	UA	UA	UA	UA	FN	FN	UA	FN	FN	UA	UA	UA
Q9UKL3	CASP8AP2 FLASH KIAA1315 RIP25	UA	UA	UA	FN	UA	FN	FN	UA	FN	UA	UA	UA
O15519	CFLAR CASH CASP8AP1 CLARP MRIT	UA	UA	UA	FN	UA	FN	FN	UA	FN	UA	UA	UA
O15020	SPTBN2 KIAA0302 SCA5	UA	UA	UA	UA	FN	FN	UA	FN	FN	UA	UA	UA
P27708	CAD	UA	UA	UA	UA	FN	FN	UA	FN	FN	UA	UA	UA
Q02548	PAX5	UA	UA	UA	UA	FN	FN	UA	FN	FN	UA	UA	UA
P09923	ALPI	UA	UA	UA	FN	UA	FN	FN	UA	FN	UA	UA	UA
Q02363	ID2 BHLHB26	UA	UA	UA	UA	FN	FN	UA	FN	FN	UA	UA	UA
Q9NRP7	STK36 KIAA1278	UA	UA	UA	UA	FN	FN	UA	FN	FN	UA	UA	UA
O60674	JAK2	UA	UA	UA	UA	FN	FN	UA	FN	FN	UA	UA	UA
P09455	RBP1 CRBP1	UA	UA	UA	UA	FN	FN	UA	FN	FN	UA	UA	UA
P35611	ADD1 ADDA	UA	UA	UA	UA	FN	FN	UA	FN	FN	UA	UA	UA
P15036	ETS2	UA	UA	UA	UA	FN	FN	UA	FN	FN	UA	UA	UA
Q13075	NAIP BIRC1	UA	UA	UA	UA	FN	FN	UA	FN	FN	UA	UA	UA
P51572	BCAP31 BAP31 DXS1357E	UA	UA	UA	FN	UA	FN	FN	UA	FN	UA	UA	UA
Q02080	MEF2B XMEF2	UA	UA	UA	UA	FN	FN	UA	FN	FN	UA	UA	UA
Q13490	BIRC2 API1 IAP2 MIHB RNF48	UA	UA	UA	UA	FN	FN	UA	FN	FN	UA	UA	UA
P61077	UBE2D3 UBC5C UBCH5C	UA	UA	UA	UA	FN	FN	UA	FN	FN	UA	UA	UA
Q93038	TNFRSF25 APO3 DDR3 DR3 TNFRSF12 WSL WSL1 UNQ455/PRO779	UA	UA	UA	FN	UA	FN	FN	UA	FN	UA	UA	UA
P30874	SSTR2	UA	UA	UA	UA	FN	FN	UA	FN	FN	UA	UA	UA
P42261	GRIA1 GLUH1 GLUR1	UA	UA	UA	UA	FN	FN	UA	FN	FN	UA	UA	UA
O00273	DFFA DFF1 DFF45 H13	UA	UA	UA	UA	FN	FN	UA	FN	FN	UA	UA	UA
O00418	EEF2K	UA	UA	UA	UA	FN	FN	UA	FN	FN	UA	UA	UA
P17535	JUND	UA	UA	UA	UA	FN	FN	UA	FN	FN	UA	UA	UA
P30279	CCND2	UA	UA	UA	FN	UA	FN	UA	FN	FN	UA	UA	UA
P46734	MAP2K3 MEK3 MKK3 PRKMK3 SKK2	UA	UA	UA	UA	FN	FN	UA	FN	FN	UA	UA	UA
Q13489	BIRC3 API2 IAP1 MIHC RNF49	UA	UA	UA	FN	FN	FN	FN	FN	FN	UA	UA	UA
P04217	A1BG	UA	UA	UA	UA	FN	FN	UA	FN	FN	UA	UA	UA
P14778	IL1R1 IL1R IL1RA IL1RT1	UA	UA	UA	UA	FN	FN	UA	FN	FN	UA	UA	UA
P78545	ELF3 ERT ESX JEN	UA	UA	UA	UA	FN	FN	Not expressed	Not expressed	Not expressed	UA	UA	UA
P00740	F9	UA	UA	UA	UA	FN	FN	Not expressed	Not expressed	Not expressed	UA	UA	UA
P12259	F5	UA	UA	UA	UA	FN	FN	Not expressed	Not expressed	Not expressed	UA	UA	UA
P31947	SFN HME1	UA	UA	UA	UA	FN	FN	Not expressed	Not expressed	Not expressed	UA	UA	UA
O15350	TP73 P73	UA	UA	UA	UA	FN	FN	Not expressed	Not expressed	Not expressed	UA	UA	UA
Q15700	DLG2	UA	UA	UA	FN	UA	FN	UA	UA	UA	FN	UA	FN
P10747	CD28	UA	UA	UA	UA	FN	FN	UA	UA	UA	UA	FN	FN
Q14194	CRMP1 DPYSL1 ULIP3	UA	UA	UA	UA	FN	FN	UA	UA	UA	UA	FN	FN
P10163	PRB4	UA	UA	UA	FN	FN	FN	UA	UA	UA	UA	FN	FN
O60884	DNAJA2 CPR3 HIRIP4	UA	UA	UA	UA	FN	FN	UA	UA	UA	UA	FN	FN
P22681	CBL CBL2 RNF55	UA	UA	UA	UA	FN	FN	UA	UA	UA	FN	FN	FN
P16333	NCK1 NCK	UA	UA	UA	UA	FN	FN	UA	UA	UA	FN	UA	FN
Q01538	MYT1 KIAA0835 KIAA1050 MTF1 MYTI PLPB1	UA	UA	UA	UA	FN	FN	UA	UA	UA	UA	FN	FN
P30307	CDC25C	UA	UA	UA	UA	FN	FN	UA	UA	UA	UA	FN	FN
P51843	NR0B1 AHC DAX1	UA	UA	UA	UA	FN	FN	UA	UA	UA	UA	FN	FN
O95831	AIFM1 AIF PDCD8	UA	UA	UA	UA	FN	FN	UA	UA	UA	UA	FN	FN
Q99988	GDF15 MIC1 PDF PLAB PTGFB	UA	UA	UA	FN	UA	FN	UA	UA	UA	FN	UA	FN
P16410	CTLA4 CD152	UA	UA	UA	UA	FN	FN	UA	UA	UA	UA	FN	FN
Q15256	PTPRR ECPTP PTPRQ	UA	UA	UA	UA	FN	FN	UA	UA	UA	UA	FN	FN
P02489	CRYAA CRYA1 HSPB4	UA	UA	UA	UA	FN	FN	UA	UA	UA	UA	FN	FN
Q15149	PLEC PLEC1	UA	UA	UA	UA	FN	FN	UA	UA	UA	UA	FN	FN
P27348	YWHAQ	UA	UA	UA	UA	FN	FN	UA	UA	UA	UA	FN	FN
Q99497	PARK7	UA	UA	UA	UA	FN	FN	UA	UA	UA	UA	FN	FN
P55061	TMBIM6 BI1 TEGT	UA	UA	UA	UA	FN	FN	UA	UA	UA	UA	FN	FN
P47756	CAPZB	UA	UA	UA	UA	FN	FN	UA	UA	UA	UA	FN	FN
P02511	CRYAB CRYA2	UA	UA	UA	UA	FN	FN	UA	UA	UA	UA	FN	FN
P06239	LCK	UA	UA	UA	UA	FN	FN	UA	UA	UA	UA	FN	FN
Q13424	SNTA1 SNT1	UA	UA	UA	FN	UA	FN	UA	UA	UA	FN	UA	FN
O95140	MFN2 CPRP1 KIAA0214	UA	UA	UA	UA	FN	FN	UA	UA	UA	UA	FN	FN
P46108	CRK	UA	UA	UA	UA	FN	FN	UA	UA	UA	FN	UA	FN
Q13616	CUL1	UA	UA	UA	UA	FN	FN	UA	UA	UA	UA	FN	FN
P12956	XRCC6 G22P1	UA	UA	UA	UA	FN	FN	UA	UA	UA	UA	FN	FN
P51946	CCNH	UA	UA	UA	UA	FN	FN	UA	UA	UA	UA	FN	FN
Q15648	MED1 ARC205 CRSP1 CRSP200 DRIP205 DRIP230 PBP PPARBP PPARGBP RB18A TRAP220 TRIP2	UA	UA	UA	UA	FN	FN	UA	UA	UA	UA	FN	FN
P17405	SMPD1 ASM	UA	UA	UA	UA	FN	FN	UA	UA	UA	UA	FN	FN
P07477	PRSS1 TRP1 TRY1 TRYP1	UA	UA	UA	UA	FN	FN	UA	UA	UA	Not expressed	Not expressed	Not expressed
Q9NPI1	BRD7 BP75 CELTIX1	UA	UA	UA	UA	FN	FN	UA	UA	UA	UA	UA	UA
Q92997	DVL3 KIAA0208	UA	UA	UA	UA	FN	FN	UA	UA	UA	UA	UA	UA
O00198	HRK BID3	UA	UA	UA	UA	FN	FN	UA	UA	UA	UA	UA	UA
O75197	LRP5 LR3 LRP7	UA	UA	UA	UA	FN	FN	UA	UA	UA	UA	UA	UA
O00401	WASL	UA	UA	UA	UA	FN	FN	UA	UA	UA	UA	UA	UA
Q13905	RAPGEF1 GRF2	UA	UA	UA	UA	FN	FN	UA	UA	UA	UA	UA	UA
O75822	EIF3J EIF3S1 PRO0391	UA	UA	UA	UA	FN	FN	UA	UA	UA	UA	UA	UA
P43626	KIR2DL1 CD158A NKAT1	UA	UA	UA	UA	FN	FN	UA	UA	UA	UA	UA	UA
P06213	INSR	UA	UA	UA	UA	FN	FN	UA	UA	UA	UA	UA	UA
P84077	ARF1	UA	UA	UA	UA	FN	FN	UA	UA	UA	UA	UA	UA
Q12967	RALGDS KIAA1308 RGF	UA	UA	UA	UA	FN	FN	UA	UA	UA	UA	UA	UA
Q9Y4K3	TRAF6 RNF85	UA	UA	UA	UA	FN	FN	UA	UA	UA	UA	UA	UA
P49674	CSNK1E	UA	UA	UA	UA	FN	FN	UA	UA	UA	UA	UA	UA
P21359	NF1	UA	UA	UA	UA	FN	FN	UA	UA	UA	UA	UA	UA
P12036	NEFH KIAA0845 NFH	UA	UA	UA	UA	FN	FN	UA	UA	UA	UA	UA	UA
Q99638	RAD9A	UA	UA	UA	UA	FN	FN	UA	UA	UA	UA	UA	UA
Q03181	PPARD NR1C2 PPARB	UA	UA	UA	FN	UA	FN	UA	UA	UA	UA	UA	UA
P01374	LTA TNFB TNFSF1	UA	UA	UA	UA	FN	FN	UA	UA	UA	UA	UA	UA
Q06609	RAD51 RAD51A RECA	UA	UA	UA	FN	FN	FN	UA	UA	UA	UA	UA	UA
P30281	CCND3	UA	UA	UA	FN	UA	FN	UA	UA	UA	UA	UA	UA
O43374	RASA4 CAPRI GAPL KIAA0538	UA	UA	UA	UA	FN	FN	UA	UA	UA	UA	UA	UA
P21817	RYR1 RYDR	UA	UA	UA	UA	FN	FN	UA	UA	UA	UA	UA	UA
Q9UQ13	SHOC2 KIAA0862	UA	UA	UA	UA	FN	FN	UA	UA	UA	UA	UA	UA
Q92738	USP6NL KIAA0019	UA	UA	UA	UA	FN	FN	UA	UA	UA	UA	UA	UA
P29597	TYK2	UA	UA	UA	UA	FN	FN	UA	UA	UA	UA	UA	UA
P07339	CTSD CPSD	UA	UA	UA	UA	FN	FN	UA	UA	UA	UA	UA	UA
P01008	SERPINC1 AT3 PRO0309	UA	UA	UA	UA	FN	FN	UA	UA	UA	UA	UA	UA
Q14186	TFDP1 DP1	UA	UA	UA	FN	UA	FN	UA	UA	UA	UA	UA	UA
P05120	SERPINB2 PAI2 PLANH2	UA	UA	UA	UA	FN	FN	UA	UA	UA	UA	UA	UA
Q14643	ITPR1 INSP3R1	UA	UA	UA	UA	FN	FN	UA	UA	UA	UA	UA	UA
Q14653	IRF3	UA	UA	UA	UA	FN	FN	UA	UA	UA	UA	UA	UA
P53778	MAPK12 ERK6 SAPK3	UA	UA	UA	UA	FN	FN	UA	UA	UA	UA	UA	UA
O15534	PER1 KIAA0482 PER RIGUI	UA	UA	UA	UA	FN	FN	UA	UA	UA	UA	UA	UA
P21579	SYT1 SVP65 SYT	UA	UA	UA	UA	FN	FN	UA	UA	UA	UA	UA	UA
P42226	STAT6	UA	UA	UA	UA	FN	FN	UA	UA	UA	UA	UA	UA
Q13596	SNX1	UA	UA	UA	UA	FN	FN	UA	UA	UA	UA	UA	UA
Q13077	TRAF1 EBI6	UA	UA	UA	UA	FN	FN	UA	UA	UA	UA	UA	UA
P61160	ACTR2 ARP2	UA	UA	UA	UA	FN	FN	UA	UA	UA	UA	UA	UA
Q14164	IKBKE IKKE IKKI KIAA0151	UA	UA	UA	UA	FN	FN	UA	UA	UA	UA	UA	UA
P19784	CSNK2A2 CK2A2	UA	UA	UA	UA	FN	FN	UA	UA	UA	UA	UA	UA
Q99996	AKAP9 AKAP350 AKAP450 KIAA0803	UA	UA	UA	UA	FN	FN	UA	UA	UA	UA	UA	UA
P01106	MYC BHLHE39	UA	UA	UA	FN	UA	FN	UA	UA	UA	UA	UA	UA
Q92729	PTPRU FMI PCP2 PTPRO	UA	UA	UA	UA	FN	FN	UA	UA	UA	UA	UA	UA
P10114	RAP2A	UA	UA	UA	UA	FN	FN	UA	UA	UA	UA	UA	UA
P23511	NFYA	UA	UA	UA	FN	UA	FN	UA	UA	UA	UA	UA	UA
Q86X95	CIR1 CIR	UA	UA	UA	UA	FN	FN	UA	UA	UA	UA	UA	UA
P19235	EPOR	UA	UA	UA	UA	FN	FN	UA	UA	UA	UA	UA	UA
P47813	EIF1AX EIF1A EIF4C	UA	UA	UA	UA	FN	FN	UA	UA	UA	UA	UA	UA
Q13522	PPP1R1A IPP1	UA	UA	UA	UA	FN	FN	UA	UA	UA	UA	UA	UA
P25116	F2R CF2R PAR1 TR	UA	UA	UA	UA	FN	FN	UA	UA	UA	UA	UA	UA
P01375	TNF TNFA TNFSF2	UA	UA	UA	UA	FN	FN	UA	UA	UA	UA	UA	UA
O60716	CTNND1 KIAA0384	UA	UA	UA	UA	FN	FN	UA	UA	UA	UA	UA	UA
Q8IV61	RASGRP3 GRP3 KIAA0846	UA	UA	UA	UA	FN	FN	UA	UA	UA	UA	UA	UA
Q13094	LCP2	UA	UA	UA	UA	FN	FN	UA	UA	UA	UA	UA	UA
Q8IZL8	PELP1 HMX3 MNAR	UA	UA	UA	UA	FN	FN	UA	UA	UA	UA	UA	UA
P01730	CD4	UA	UA	UA	UA	FN	FN	UA	UA	UA	UA	UA	UA
Q16695	HIST3H3 H3FT	UA	UA	UA	UA	FN	FN	UA	UA	UA	UA	UA	UA
Q13936	CACNA1C CACH2 CACN2 CACNL1A1 CCHL1A1	UA	UA	UA	UA	FN	FN	UA	UA	UA	UA	UA	UA
Q13554	CAMK2B CAM2 CAMK2 CAMKB	UA	UA	UA	UA	FN	FN	UA	UA	UA	UA	UA	UA
P41134	ID1 BHLHB24 ID	UA	UA	UA	Not expressed	Not expressed	Not expressed	UA	CR	CR	UA	CR	CR
P61081	UBE2M UBC12	UA	UA	UA	Not expressed	Not expressed	Not expressed	UA	UA	UA	UA	CR	CR
Q13547	HDAC1 RPD3L1	UA	UA	UA	Not expressed	Not expressed	Not expressed	UA	UA	UA	UA	CR	CR
P35610	SOAT1 ACACT ACACT1 ACAT ACAT1 SOAT STAT	UA	UA	UA	Not expressed	Not expressed	Not expressed	UA	UA	UA	FN	UA	FN
P10144	GZMB CGL1 CSPB CTLA1 GRB	UA	UA	UA	Not expressed	Not expressed	Not expressed	UA	UA	UA	UA	UA	UA
P12643	BMP2 BMP2A	UA	UA	UA	Not expressed	Not expressed	Not expressed	UA	UA	UA	UA	UA	UA
Q13467	FZD5 C2orf31	UA	UA	UA	Not expressed	Not expressed	Not expressed	UA	UA	UA	UA	UA	UA
Q9UHH9	IP6K2 IHPK2 TCCCIA00113	UA	UA	UA	Not expressed	Not expressed	Not expressed	UA	UA	UA	UA	UA	UA
Q9NRD1	FBXO6 FBG2 FBS2 FBX6	UA	UA	UA	Not expressed	Not expressed	Not expressed	UA	UA	UA	UA	UA	UA
O00560	SDCBP MDA9 SYCL	UA	UA	UA	Not expressed	Not expressed	Not expressed	UA	UA	UA	UA	UA	UA
P30419	NMT1 NMT	UA	UA	UA	Not expressed	Not expressed	Not expressed	UA	UA	UA	UA	UA	UA
P35240	NF2 SCH	UA	UA	UA	Not expressed	Not expressed	Not expressed	UA	UA	UA	UA	UA	UA
O15455	TLR3	UA	UA	UA	Not expressed	Not expressed	Not expressed	UA	UA	UA	UA	UA	UA
P18827	SDC1 SDC	UA	UA	UA	Not expressed	Not expressed	Not expressed	UA	UA	UA	UA	UA	UA
Q00403	GTF2B TF2B TFIIB	UA	UA	UA	Not expressed	Not expressed	Not expressed	UA	UA	UA	UA	UA	UA
Q12774	ARHGEF5 TIM	UA	UA	UA	UA	UA	UA	UA	CR	CR	UA	CR	CR
P12644	BMP4 BMP2B DVR4	UA	UA	UA	UA	UA	UA	UA	CR	CR	Not expressed	Not expressed	Not expressed
O75368	SH3BGRL	UA	UA	UA	UA	UA	UA	UA	CR	CR	UA	UA	UA
Q15054	POLD3 KIAA0039	UA	UA	UA	UA	UA	UA	UA	CR	CR	UA	UA	UA
P53539	FOSB G0S3	UA	UA	UA	UA	UA	UA	UA	CR	CR	UA	UA	UA
P05305	EDN1	UA	UA	UA	UA	UA	UA	UA	CR	CR	UA	UA	UA
P60880	SNAP25 SNAP	UA	UA	UA	UA	UA	UA	UA	FN	FN	UA	UA	UA
P25101	EDNRA ETA ETRA	UA	UA	UA	UA	UA	UA	UA	FN	FN	UA	UA	UA
P36894	BMPR1A ACVRLK3 ALK3	UA	UA	UA	UA	UA	UA	UA	FN	FN	UA	UA	UA
Q9HD15	SRA1 PP7684	UA	UA	UA	UA	UA	UA	UA	FN	FN	UA	UA	UA
Q13873	BMPR2 PPH1	UA	UA	UA	UA	UA	UA	UA	FN	FN	UA	UA	UA
P08727	KRT19	UA	UA	UA	UA	UA	UA	Not expressed	Not expressed	Not expressed	UA	CR	CR
P08913	ADRA2A ADRA2R ADRAR	UA	UA	UA	UA	UA	UA	Not expressed	Not expressed	Not expressed	UA	CR	CR
P04155	TFF1 BCEI PS2	UA	UA	UA	UA	UA	UA	Not expressed	Not expressed	Not expressed	Not expressed	Not expressed	Not expressed
P04075	ALDOA ALDA	UA	UA	UA	UA	UA	UA	Not expressed	Not expressed	Not expressed	UA	UA	UA
P11233	RALA RAL	UA	UA	UA	UA	UA	UA	Not expressed	Not expressed	Not expressed	UA	UA	UA
P05114	HMGN1 HMG14	UA	UA	UA	UA	UA	UA	Not expressed	Not expressed	Not expressed	UA	UA	UA
P03951	F11	UA	UA	UA	UA	UA	UA	Not expressed	Not expressed	Not expressed	UA	UA	UA
Q05655	PRKCD	UA	UA	UA	UA	UA	UA	Not expressed	Not expressed	Not expressed	UA	UA	UA
Q13882	PTK6 BRK	UA	UA	UA	UA	UA	UA	UA	UA	UA	UA	CR	CR
P08922	ROS1 MCF3 ROS	UA	UA	UA	UA	UA	UA	UA	UA	UA	CR	UA	CR
O15392	BIRC5 API4 IAP4	UA	UA	UA	UA	UA	UA	UA	UA	UA	UA	CR	CR
P34972	CNR2 CB2A CB2B	UA	UA	UA	UA	UA	UA	UA	UA	UA	UA	CR	CR
O00291	HIP1	UA	UA	UA	UA	UA	UA	UA	UA	UA	CR	UA	CR
O14896	IRF6	UA	UA	UA	UA	UA	UA	UA	UA	UA	UA	CR	CR
P37023	ACVRL1 ACVRLK1 ALK1	UA	UA	UA	UA	UA	UA	UA	UA	UA	UA	CR	CR
P62316	SNRPD2 SNRPD1	UA	UA	UA	UA	UA	UA	UA	UA	UA	UA	CR	CR
O96004	HAND1 BHLHA27 EHAND	UA	UA	UA	UA	UA	UA	UA	UA	UA	UA	CR	CR
P14314	PRKCSH G19P1	UA	UA	UA	UA	UA	UA	UA	UA	UA	UA	CR	CR
P15531	NME1 NDPKA NM23	UA	UA	UA	UA	UA	UA	UA	UA	UA	UA	CR	CR
P15924	DSP	UA	UA	UA	UA	UA	UA	UA	UA	UA	UA	CR	CR
P53365	ARFIP2 POR1	UA	UA	UA	UA	UA	UA	UA	UA	UA	UA	CR	CR
O95813	CER1 DAND4	UA	UA	UA	UA	UA	UA	UA	UA	UA	UA	CR	CR
Q07912	TNK2 ACK1	UA	UA	UA	UA	UA	UA	UA	UA	UA	UA	FN	FN
P04040	CAT	UA	UA	UA	UA	UA	UA	UA	UA	UA	FN	UA	FN
P23229	ITGA6	UA	UA	UA	UA	UA	UA	UA	UA	UA	UA	FN	FN
P09471	GNAO1	UA	UA	UA	UA	UA	UA	UA	UA	UA	UA	FN	FN
P05106	ITGB3 GP3A	UA	UA	UA	UA	UA	UA	UA	UA	UA	FN	FN	FN
P18206	VCL	UA	UA	UA	UA	UA	UA	UA	UA	UA	UA	FN	FN
Q96HZ4	HES6 BHLHB41	UA	UA	UA	UA	UA	UA	UA	UA	UA	UA	FN	FN
Q03113	GNA12	UA	UA	UA	UA	UA	UA	UA	UA	UA	UA	FN	FN
P32004	L1CAM CAML1 MIC5	UA	UA	UA	UA	UA	UA	UA	UA	UA	FN	UA	FN
Q01105	SET	UA	UA	UA	UA	UA	UA	UA	UA	UA	UA	FN	FN
P01133	EGF	UA	UA	UA	UA	UA	UA	UA	UA	UA	FN	UA	FN
P11171	EPB41 E41P	UA	UA	UA	UA	UA	UA	UA	UA	UA	FN	UA	FN
Q14814	MEF2D	UA	UA	UA	UA	UA	UA	UA	UA	UA	UA	FN	FN
P27695	APEX1 APE APE1 APEX APX HAP1 REF1	UA	UA	UA	UA	UA	UA	UA	UA	UA	UA	FN	FN
P05556	ITGB1 FNRB MDF2 MSK12	UA	UA	UA	UA	UA	UA	UA	UA	UA	UA	FN	FN
P42858	HTT HD IT15	UA	UA	UA	UA	UA	UA	UA	UA	UA	FN	UA	FN
P17655	CAPN2 CANPL2	UA	UA	UA	UA	UA	UA	UA	UA	UA	UA	FN	FN
O00329	PIK3CD	UA	UA	UA	UA	UA	UA	UA	UA	UA	UA	FN	FN
P52952	NKX2-5 CSX NKX2.5 NKX2E	UA	UA	UA	UA	UA	UA	UA	UA	UA	UA	FN	FN
P61296	HAND2 BHLHA26 DHAND	UA	UA	UA	UA	UA	UA	UA	UA	UA	UA	FN	FN
P49758	RGS6	UA	UA	UA	UA	UA	UA	UA	UA	UA	FN	UA	FN
O00212	RHOD ARHD	UA	UA	UA	UA	UA	UA	UA	UA	UA	FN	UA	FN
Q13813	SPTAN1 NEAS SPTA2	UA	UA	UA	UA	UA	UA	UA	UA	UA	FN	UA	FN
Q02447	SP3	UA	UA	UA	UA	UA	UA	UA	UA	UA	UA	UA	UA
Q13114	TRAF3 CAP1 CRAF1	UA	UA	UA	UA	UA	UA	UA	UA	UA	UA	UA	UA
O43236	SEPT4 ARTS PNUTL2 SEP4 hucep-7	UA	UA	UA	UA	UA	UA	UA	UA	UA	UA	UA	UA
Q9NSC2	SALL1 SAL1 ZNF794	UA	UA	UA	UA	UA	UA	UA	UA	UA	UA	UA	UA
P08575	PTPRC CD45	UA	UA	UA	UA	UA	UA	UA	UA	UA	UA	UA	UA
P23467	PTPRB PTPB	UA	UA	UA	UA	UA	UA	UA	UA	UA	UA	UA	UA
O15079	SNPH KIAA0374	UA	UA	UA	UA	UA	UA	UA	UA	UA	UA	UA	UA
P36888	FLT3 CD135 FLK2 STK1	UA	UA	UA	UA	UA	UA	UA	UA	UA	UA	UA	UA
P62753	RPS6 OK/SW-cl.2	UA	UA	UA	UA	UA	UA	UA	UA	UA	UA	UA	UA
P18031	PTPN1 PTP1B	UA	UA	UA	UA	UA	UA	UA	UA	UA	UA	UA	UA
P84074	HPCA BDR2	UA	UA	UA	UA	UA	UA	UA	UA	UA	UA	UA	UA
P55010	EIF5	UA	UA	UA	UA	UA	UA	UA	UA	UA	UA	UA	UA
Q14247	CTTN EMS1	UA	UA	UA	UA	UA	UA	UA	UA	UA	UA	UA	UA
P49792	RANBP2 NUP358	UA	UA	UA	UA	UA	UA	UA	UA	UA	UA	UA	UA
Q14703	MBTPS1 KIAA0091 S1P SKI1	UA	UA	UA	UA	UA	UA	UA	UA	UA	UA	UA	UA
Q06587	RING1 RNF1	UA	UA	UA	UA	UA	UA	UA	UA	UA	UA	UA	UA
Q13201	MMRN1 ECM EMILIN4 GPIA* MMRN	UA	UA	UA	UA	UA	UA	UA	UA	UA	UA	UA	UA
O43280	TREH TREA	UA	UA	UA	UA	UA	UA	UA	UA	UA	UA	UA	UA
P21675	TAF1 BA2R CCG1 CCGS TAF2A	UA	UA	UA	UA	UA	UA	UA	UA	UA	UA	UA	UA
P23415	GLRA1	UA	UA	UA	UA	UA	UA	UA	UA	UA	UA	UA	UA
Q9NQS1	AVEN	UA	UA	UA	UA	UA	UA	UA	UA	UA	UA	UA	UA
P25105	PTAFR PAFR	UA	UA	UA	UA	UA	UA	UA	UA	UA	UA	UA	UA
Q96ST3	SIN3A	UA	UA	UA	UA	UA	UA	UA	UA	UA	UA	UA	UA
Q9NP71	MLXIPL BHLHD14 MIO WBSCR14	UA	UA	UA	UA	UA	UA	UA	UA	UA	UA	UA	UA
Q5TD97	FHL5 ACT	UA	UA	UA	UA	UA	UA	UA	UA	UA	UA	UA	UA
O14907	TAX1BP3 TIP1	UA	UA	UA	UA	UA	UA	UA	UA	UA	UA	UA	UA
P19634	SLC9A1 APNH1 NHE1	UA	UA	UA	UA	UA	UA	UA	UA	UA	UA	UA	UA
P78344	EIF4G2 DAP5 OK/SW-cl.75	UA	UA	UA	UA	UA	UA	UA	UA	UA	UA	UA	UA
Q15750	TAB1 MAP3K7IP1	UA	UA	UA	UA	UA	UA	UA	UA	UA	UA	UA	UA
P19086	GNAZ	UA	UA	UA	UA	UA	UA	UA	UA	UA	UA	UA	UA
O14910	LIN7A MALS1 VELI1	UA	UA	UA	UA	UA	UA	UA	UA	UA	UA	UA	UA
P29965	CD40LG CD40L TNFSF5 TRAP	UA	UA	UA	UA	UA	UA	UA	UA	UA	UA	UA	UA
P29966	MARCKS MACS PRKCSL	UA	UA	UA	UA	UA	UA	UA	UA	UA	UA	UA	UA
O00408	PDE2A	UA	UA	UA	UA	UA	UA	UA	UA	UA	UA	UA	UA
P49427	CDC34 UBCH3 UBE2R1	UA	UA	UA	UA	UA	UA	UA	UA	UA	UA	UA	UA
O00170	AIP XAP2	UA	UA	UA	UA	UA	UA	UA	UA	UA	UA	UA	UA
Q9Y3Y4	PYGO1	UA	UA	UA	UA	UA	UA	UA	UA	UA	UA	UA	UA
Q16566	CAMK4 CAMK CAMK-GR CAMKIV	UA	UA	UA	UA	UA	UA	UA	UA	UA	UA	UA	UA
P78357	CNTNAP1 CASPR NRXN4	UA	UA	UA	UA	UA	UA	UA	UA	UA	UA	UA	UA
P35241	RDX	UA	UA	UA	UA	UA	UA	UA	UA	UA	UA	UA	UA
P28749	RBL1	UA	UA	UA	UA	UA	UA	UA	UA	UA	UA	UA	UA
P30613	PKLR PK1 PKL	UA	UA	UA	UA	UA	UA	UA	UA	UA	UA	UA	UA
O60610	DIAPH1 DIAP1	UA	UA	UA	UA	UA	UA	UA	UA	UA	UA	UA	UA
O94776	MTA2 MTA1L1 PID	UA	UA	UA	UA	UA	UA	UA	UA	UA	UA	UA	UA
Q92837	FRAT1	UA	UA	UA	UA	UA	UA	UA	UA	UA	UA	UA	UA
P48745	NOV CCN3 IGFBP9 NOVH	UA	UA	UA	UA	UA	UA	UA	UA	UA	UA	UA	UA
Q02156	PRKCE PKCE	UA	UA	UA	UA	UA	UA	UA	UA	UA	UA	UA	UA
P36544	CHRNA7 NACHRA7	UA	UA	UA	UA	UA	UA	UA	UA	UA	UA	UA	UA
P02689	PMP2	UA	UA	UA	UA	UA	UA	UA	UA	UA	UA	UA	UA
P02686	MBP	UA	UA	UA	UA	UA	UA	UA	UA	UA	UA	UA	UA
P43694	GATA4	UA	UA	UA	UA	UA	UA	UA	UA	UA	UA	UA	UA
P30260	CDC27 ANAPC3 D0S1430E D17S978E	UA	UA	UA	UA	UA	UA	UA	UA	UA	UA	UA	UA
Q13017	ARHGAP5 RHOGAP5	UA	UA	UA	UA	UA	UA	UA	UA	UA	UA	UA	UA
P54826	GAS1	UA	UA	UA	UA	UA	UA	UA	UA	UA	UA	UA	UA
P50502	ST13 AAG2 FAM10A1 HIP SNC6	UA	UA	UA	UA	UA	UA	UA	UA	UA	UA	UA	UA
Q03403	TFF2 SML1	UA	UA	UA	UA	UA	UA	UA	UA	UA	UA	UA	UA
Q9BQ95	ECSIT	UA	UA	UA	UA	UA	UA	UA	UA	UA	UA	UA	UA
Q9Y4G8	RAPGEF2 KIAA0313 NRAPGEP PDZGEF1	UA	UA	UA	UA	UA	UA	UA	UA	UA	UA	UA	UA
O95411	TIAF1	UA	UA	UA	UA	UA	UA	UA	UA	UA	UA	UA	UA
P06401	PGR NR3C3	UA	UA	UA	UA	UA	UA	UA	UA	UA	UA	UA	UA
P15260	IFNGR1	UA	UA	UA	UA	UA	UA	UA	UA	UA	UA	UA	UA
P48050	KCNJ4 IRK3	UA	UA	UA	UA	UA	UA	UA	UA	UA	UA	UA	UA
P51452	DUSP3 VHR	UA	UA	UA	UA	UA	UA	UA	UA	UA	UA	UA	UA
O14672	ADAM10 KUZ MADM	UA	UA	UA	UA	UA	UA	UA	UA	UA	UA	UA	UA
P18075	BMP7 OP1	UA	UA	UA	UA	UA	UA	UA	UA	UA	UA	UA	UA
Q96QV1	HHIP HIP UNQ5825/PRO19644	UA	UA	UA	UA	UA	UA	UA	UA	UA	UA	UA	UA
O75943	RAD17 R24L	UA	UA	UA	UA	UA	UA	UA	UA	UA	UA	UA	UA
P01241	GH1	UA	UA	UA	UA	UA	UA	UA	UA	UA	UA	UA	UA
Q96LZ3	PPP3R2 CBLP PPP3RL	UA	UA	UA	UA	UA	UA	UA	UA	UA	UA	UA	UA
O60921	HUS1	UA	UA	UA	UA	UA	UA	UA	UA	UA	UA	UA	UA
Q14183	DOC2A	UA	UA	UA	UA	UA	UA	UA	UA	UA	UA	UA	UA
Q06330	RBPJ IGKJRB IGKJRB1 RBPJK RBPSUH	UA	UA	UA	UA	UA	UA	UA	UA	UA	UA	UA	UA
O00522	KRIT1 CCM1	UA	UA	UA	UA	UA	UA	UA	UA	UA	UA	UA	UA
P00734	F2	UA	UA	UA	UA	UA	UA	UA	UA	UA	UA	UA	UA
P50607	TUB	UA	UA	UA	UA	UA	UA	UA	UA	UA	UA	UA	UA
Q658P3	STEAP3 TSAP6	UA	UA	UA	UA	UA	UA	UA	UA	UA	UA	UA	UA
O94907	DKK1 UNQ492/PRO1008	UA	UA	UA	UA	UA	UA	UA	UA	UA	UA	UA	UA
P16157	ANK1 ANK	UA	UA	UA	UA	UA	UA	UA	UA	UA	UA	UA	UA
P30086	PEBP1 PBP PEBP	UA	UA	UA	UA	UA	UA	UA	UA	UA	UA	UA	UA
P05549	TFAP2A AP2TF TFAP2	UA	UA	UA	UA	UA	UA	UA	UA	UA	UA	UA	UA
Q13085	ACACA ACAC ACC1 ACCA	UA	UA	UA	UA	UA	UA	UA	UA	UA	UA	UA	UA
P12821	ACE DCP DCP1	UA	UA	UA	UA	UA	UA	UA	UA	UA	UA	UA	UA
P26583	HMGB2 HMG2	UA	UA	UA	UA	UA	UA	UA	UA	UA	UA	UA	UA
O75791	GRAP2 GADS GRB2L GRID	UA	UA	UA	UA	UA	UA	UA	UA	UA	UA	UA	UA
P48426	PIP4K2A PIP5K2 PIP5K2A	UA	UA	UA	UA	UA	UA	UA	UA	UA	UA	UA	UA
Q16254	E2F4	UA	UA	UA	UA	UA	UA	UA	UA	UA	UA	UA	UA
P49757	NUMB	UA	UA	UA	UA	UA	UA	UA	UA	UA	UA	UA	UA
Q07890	SOS2	UA	UA	UA	UA	UA	UA	UA	UA	UA	UA	UA	UA
O14950	MYL12B MRLC2 MYLC2B	UA	UA	UA	UA	UA	UA	UA	UA	UA	UA	UA	UA
Q08493	PDE4C DPDE1	UA	UA	UA	UA	UA	UA	UA	UA	UA	UA	UA	UA
Q15049	MLC1 KIAA0027 WKL1	UA	UA	UA	UA	UA	UA	UA	UA	UA	UA	UA	UA
Q16854	DGUOK DGK	UA	UA	UA	UA	UA	UA	UA	UA	UA	UA	UA	UA
P37840	SNCA NACP PARK1	UA	UA	UA	UA	UA	UA	UA	UA	UA	UA	UA	UA
O15085	ARHGEF11 KIAA0380	UA	UA	UA	UA	UA	UA	UA	UA	UA	UA	UA	UA
Q13237	PRKG2 PRKGR2	UA	UA	UA	UA	UA	UA	UA	UA	UA	UA	UA	UA
P54764	EPHA4 HEK8 SEK TYRO1	UA	UA	UA	UA	UA	UA	UA	UA	UA	UA	UA	UA
P49913	CAMP CAP18 FALL39 HSD26	UA	UA	UA	UA	UA	UA	UA	UA	UA	UA	UA	UA
Q05923	DUSP2 PAC1	UA	UA	UA	UA	UA	UA	UA	UA	UA	UA	UA	UA
P41145	OPRK1 OPRK	UA	UA	UA	UA	UA	UA	UA	UA	UA	UA	UA	UA
P57105	SYNJ2BP OMP25	UA	UA	UA	UA	UA	UA	UA	UA	UA	UA	UA	UA
P10911	MCF2 DBL	UA	UA	UA	UA	UA	UA	UA	UA	UA	UA	UA	UA
P48023	FASLG APT1LG1 CD95L FASL TNFSF6	UA	UA	UA	UA	UA	UA	UA	UA	UA	UA	UA	UA
P10071	GLI3	UA	UA	UA	UA	UA	UA	UA	UA	UA	UA	UA	UA
Q07869	PPARA NR1C1 PPAR	UA	UA	UA	UA	UA	UA	UA	UA	UA	UA	UA	UA
Q9H2X6	HIPK2	UA	UA	UA	UA	UA	UA	UA	UA	UA	UA	UA	UA
P49418	AMPH AMPH1	UA	UA	UA	UA	UA	UA	UA	UA	UA	UA	UA	UA
P49419	ALDH7A1 ATQ1	UA	UA	UA	UA	UA	UA	UA	UA	UA	UA	UA	UA
Q13541	EIF4EBP1	UA	UA	UA	UA	UA	UA	UA	UA	UA	UA	UA	UA
P08107	HSP71	UA	UA	UA	UA	UA	UA	UA	UA	UA	UA	UA	UA
P60568	IL2	UA	UA	UA	UA	UA	UA	UA	UA	UA	UA	UA	UA
O14733	MAP2K7 JNKK2 MEK7 MKK7 PRKMK7 SKK4	UA	UA	UA	UA	UA	UA	UA	UA	UA	UA	UA	UA
P49773	HINT1 HINT PKCI1 PRKCNH1	UA	UA	UA	UA	UA	UA	UA	UA	UA	UA	UA	UA
Q13642	FHL1 SLIM1	UA	UA	UA	UA	UA	UA	UA	UA	UA	UA	UA	UA
P48730	CSNK1D HCKID	UA	UA	UA	UA	UA	UA	UA	UA	UA	UA	UA	UA
P42566	EPS15 AF1P	UA	UA	UA	UA	UA	UA	UA	UA	UA	UA	UA	UA
P01282	VIP	UA	UA	UA	UA	UA	UA	UA	UA	UA	UA	UA	UA
Q02246	CNTN2 AXT TAG1 TAX1	UA	UA	UA	UA	UA	UA	UA	UA	UA	UA	UA	UA
P25208	NFYB HAP3	UA	UA	UA	UA	UA	UA	UA	UA	UA	UA	UA	UA
P35348	ADRA1A ADRA1C	UA	UA	UA	UA	UA	UA	UA	UA	UA	UA	UA	UA
P01579	IFNG	UA	UA	UA	UA	UA	UA	UA	UA	UA	UA	UA	UA
Q9Y566	SHANK1	UA	UA	UA	UA	UA	UA	UA	UA	UA	UA	UA	UA
P25963	NFKBIA IKBA MAD3 NFKBI	UA	UA	UA	UA	UA	UA	UA	UA	UA	UA	UA	UA
Q13163	MAP2K5 MEK5 MKK5 PRKMK5	UA	UA	UA	UA	UA	UA	UA	UA	UA	UA	UA	UA
Q96CN9	GCC1	UA	UA	UA	UA	UA	UA	UA	UA	UA	UA	UA	UA
Q9UQC9	CLCA2 CACC3	UA	UA	UA	UA	UA	UA	UA	UA	UA	UA	UA	UA
Q9C000	NLRP1 CARD7 DEFCAP KIAA0926 NAC NALP1	UA	UA	UA	UA	UA	UA	UA	UA	UA	UA	UA	UA
P20339	RAB5A RAB5	UA	UA	UA	UA	UA	UA	UA	UA	UA	UA	UA	UA
P10644	PRKAR1A PKR1 PRKAR1 TSE1	UA	UA	UA	UA	UA	UA	UA	UA	UA	UA	UA	UA
P61224	RAP1B OK/SW-cl.11	UA	UA	UA	UA	UA	UA	UA	UA	UA	UA	UA	UA
Q13042	CDC16 ANAPC6	UA	UA	UA	UA	UA	UA	UA	UA	UA	UA	UA	UA
Q15464	SHB	UA	UA	UA	UA	UA	UA	UA	UA	UA	UA	UA	UA
Q96JK9	MAML3 KIAA1816	UA	UA	UA	UA	UA	UA	UA	UA	UA	UA	UA	UA
P13639	EEF2 EF2	UA	UA	UA	UA	UA	UA	UA	UA	UA	UA	UA	UA
O75593	FOXH1 FAST1 FAST2	UA	UA	UA	UA	UA	UA	UA	UA	UA	UA	UA	UA
Q9HC62	SENP2 KIAA1331	UA	UA	UA	UA	UA	UA	UA	UA	UA	UA	UA	UA
P18146	EGR1 KROX24 ZNF225	UA	UA	UA	UA	UA	UA	UA	UA	UA	UA	UA	UA
P15336	ATF2 CREB2 CREBP1	UA	UA	UA	UA	UA	UA	UA	UA	UA	UA	UA	UA
P20042	EIF2S2 EIF2B	UA	UA	UA	UA	UA	UA	UA	UA	UA	UA	UA	UA
O75962	TRIO	UA	UA	UA	UA	UA	UA	UA	UA	UA	UA	UA	UA
P05067	APP A4 AD1	UA	UA	UA	UA	UA	UA	UA	UA	UA	UA	UA	UA
P08697	SERPINF2 AAP PLI	UA	UA	UA	UA	UA	UA	UA	UA	UA	UA	UA	UA
P09429	HMGB1 HMG1	UA	UA	UA	UA	UA	UA	UA	UA	UA	UA	UA	UA
O43504	LAMTOR5 HBXIP XIP	UA	UA	UA	UA	UA	UA	UA	UA	UA	UA	UA	UA
O43508	TNFSF12 APO3L DR3LG UNQ181/PRO207	UA	UA	UA	UA	UA	UA	UA	UA	UA	UA	UA	UA
P41146	OPRL1 OOR ORL1	UA	UA	UA	UA	UA	UA	UA	UA	UA	UA	UA	UA
Q96GX9	APIP CGI-29	UA	UA	UA	UA	UA	UA	UA	UA	UA	UA	UA	UA
O14543	SOCS3 CIS3 SSI3	UA	UA	UA	UA	UA	UA	UA	UA	UA	UA	UA	UA
Q05209	PTPN12	UA	UA	UA	UA	UA	UA	UA	UA	UA	UA	UA	UA
P12319	FCER1A FCE1A	UA	UA	UA	UA	UA	UA	UA	UA	UA	UA	UA	UA
P30679	GNA15 GNA16	UA	UA	UA	UA	UA	UA	UA	UA	UA	UA	UA	UA
Q05639	EEF1A2 EEF1AL STN	UA	UA	UA	UA	UA	UA	UA	UA	UA	UA	UA	UA
Q04721	NOTCH2	UA	UA	UA	UA	UA	UA	UA	UA	UA	UA	UA	UA
Q08999	RBL2 RB2	UA	UA	UA	UA	UA	UA	UA	UA	UA	UA	UA	UA
P41143	OPRD1 OPRD	UA	UA	UA	UA	UA	UA	UA	UA	UA	UA	UA	UA
P49795	RGS19 GAIP GNAI3IP	UA	UA	UA	UA	UA	UA	UA	UA	UA	UA	UA	UA
P49790	NUP153	UA	UA	UA	UA	UA	UA	UA	UA	UA	UA	UA	UA
P07996	THBS1 TSP TSP1	UA	UA	UA	UA	UA	UA	UA	UA	UA	UA	UA	UA
P56545	CTBP2	UA	UA	UA	UA	UA	UA	UA	UA	UA	UA	UA	UA
P49810	PSEN2 AD4 PS2 PSNL2 STM2	UA	UA	UA	UA	UA	UA	UA	UA	UA	UA	UA	UA
P49798	RGS4	UA	UA	UA	UA	UA	UA	UA	UA	UA	UA	UA	UA
O00327	ARNTL BHLHE5 BMAL1 MOP3 PASD3	UA	UA	UA	UA	UA	UA	UA	UA	UA	UA	UA	UA
Q03060	CREM	UA	UA	UA	UA	UA	UA	UA	UA	UA	UA	UA	UA
O76036	NCR1 LY94	UA	UA	UA	UA	UA	UA	UA	UA	UA	UA	UA	UA
O14901	KLF11 FKLF TIEG2	UA	UA	UA	UA	UA	UA	UA	UA	UA	UA	UA	UA
P02452	COL1A1	UA	UA	UA	UA	UA	UA	UA	UA	UA	UA	UA	UA
O14908	GIPC1 C19orf3 GIPC RGS19IP1	UA	UA	UA	UA	UA	UA	UA	UA	UA	UA	UA	UA
P14867	GABRA1	UA	UA	UA	UA	UA	UA	UA	UA	UA	UA	UA	UA
Q13464	ROCK1	UA	UA	UA	UA	UA	UA	UA	UA	UA	UA	UA	UA
Q15173	PPP2R5B	UA	UA	UA	UA	UA	UA	UA	UA	UA	UA	UA	UA
Q14623	IHH	UA	UA	UA	UA	UA	UA	UA	UA	UA	UA	UA	UA
P09496	CLTA	UA	UA	UA	UA	UA	UA	UA	UA	UA	UA	UA	UA
P49354	FNTA	UA	UA	UA	UA	UA	UA	UA	UA	UA	UA	UA	UA
Q13309	SKP2 FBXL1	UA	UA	UA	UA	UA	UA	UA	UA	UA	UA	UA	UA
O43184	ADAM12 MLTN UNQ346/PRO545	UA	UA	UA	UA	UA	UA	UA	UA	UA	UA	UA	UA
O43182	ARHGAP6 RHOGAP6	UA	UA	UA	UA	UA	UA	UA	UA	UA	UA	UA	UA
Q9P0L0	VAPA VAP33	UA	UA	UA	UA	UA	UA	UA	UA	UA	UA	UA	UA
Q9Y616	IRAK3	UA	UA	UA	UA	UA	UA	UA	UA	UA	UA	UA	UA
P01138	NGF NGFB	UA	UA	UA	UA	UA	UA	UA	UA	UA	UA	UA	UA
Q9ULV1	FZD4	UA	UA	UA	UA	UA	UA	UA	UA	UA	UA	UA	UA
P11473	VDR NR1I1	UA	UA	UA	UA	UA	UA	UA	UA	UA	UA	UA	UA
Q92731	ESR2 ESTRB NR3A2	UA	UA	UA	UA	UA	UA	UA	UA	UA	UA	UA	UA
P28223	HTR2A HTR2	UA	UA	UA	UA	UA	UA	UA	UA	UA	UA	UA	UA
Q08881	ITK EMT LYK	UA	UA	UA	UA	UA	UA	UA	UA	UA	UA	UA	UA
P21728	DRD1	UA	UA	UA	UA	UA	UA	UA	UA	UA	UA	UA	UA
P02751	FN1 FN	UA	UA	UA	UA	UA	UA	UA	UA	UA	UA	UA	UA
P10600	TGFB3	UA	UA	UA	UA	UA	UA	UA	UA	UA	UA	UA	UA
P62837	UBE2D2 PUBC1 UBC4 UBC5B UBCH4 UBCH5B	UA	UA	UA	UA	UA	UA	UA	UA	UA	UA	UA	UA
P14416	DRD2	UA	UA	UA	UA	UA	UA	UA	UA	UA	UA	UA	UA
P10070	GLI2 THP	UA	UA	UA	UA	UA	UA	UA	UA	UA	UA	UA	UA
P35225	IL13 NC30	UA	UA	UA	UA	UA	UA	UA	UA	UA	UA	UA	UA
O95067	CCNB2	UA	UA	UA	UA	UA	UA	UA	UA	UA	UA	UA	UA
P28907	CD38	UA	UA	UA	UA	UA	UA	UA	UA	UA	UA	UA	UA
P48357	LEPR DB OBR	UA	UA	UA	UA	UA	UA	UA	UA	UA	UA	UA	UA
Q04695	KRT17	UA	UA	UA	UA	UA	UA	UA	UA	UA	UA	UA	UA
P56945	BCAR1 CAS CASS1 CRKAS	UA	UA	UA	UA	UA	UA	UA	UA	UA	UA	UA	UA
Q13573	SNW1 SKIIP SKIP	UA	UA	UA	UA	UA	UA	UA	UA	UA	UA	UA	UA
O60671	RAD1 REC1	UA	UA	UA	UA	UA	UA	UA	UA	UA	UA	UA	UA
O60934	NBN NBS NBS1 P95	UA	UA	UA	UA	UA	UA	UA	UA	UA	UA	UA	UA
Q08499	PDE4D DPDE3	UA	UA	UA	UA	UA	UA	UA	UA	UA	UA	UA	UA
P30556	AGTR1 AGTR1A AGTR1B AT2R1 AT2R1B	UA	UA	UA	UA	UA	UA	UA	UA	UA	UA	UA	UA
O43255	SIAH2	UA	UA	UA	UA	UA	UA	UA	UA	UA	UA	UA	UA
P42772	CDKN2B MTS2	UA	UA	UA	UA	UA	UA	UA	UA	UA	UA	UA	UA
O00233	PSMD9	UA	UA	UA	UA	UA	UA	UA	UA	UA	UA	UA	UA
P98171	ARHGAP4 KIAA0131 RGC1 RHOGAP4	UA	UA	UA	UA	UA	UA	UA	UA	UA	UA	UA	UA
O00238	BMPR1B	UA	UA	UA	UA	UA	UA	UA	UA	UA	UA	UA	UA
P13236	CCL4 LAG1 MIP1B SCYA4	UA	UA	UA	UA	UA	UA	UA	UA	UA	UA	UA	UA
P53355	DAPK1 DAPK	UA	UA	UA	UA	UA	UA	UA	UA	UA	UA	UA	UA
P53350	PLK1 PLK	UA	UA	UA	UA	UA	UA	UA	UA	UA	UA	UA	UA
P11274	BCR BCR1 D22S11	UA	UA	UA	UA	UA	UA	UA	UA	UA	UA	UA	UA
Q13131	PRKAA1 AMPK1	UA	UA	UA	UA	UA	UA	UA	UA	UA	UA	UA	UA
P04054	PLA2G1B PLA2 PLA2A PPLA2	UA	UA	UA	UA	UA	UA	UA	UA	UA	UA	UA	UA
Q9NZN5	ARHGEF12 KIAA0382 LARG	UA	UA	UA	UA	UA	UA	UA	UA	UA	UA	UA	UA
Q01082	SPTBN1 SPTB2	UA	UA	UA	UA	UA	UA	UA	UA	UA	UA	UA	UA
P29536	LMOD1	UA	UA	UA	UA	UA	UA	UA	UA	UA	UA	UA	UA
O00165	HAX1 HS1BP1	UA	UA	UA	UA	UA	UA	UA	UA	UA	UA	UA	UA
P61812	TGFB2	UA	UA	UA	UA	UA	UA	UA	UA	UA	UA	UA	UA
Q07011	TNFRSF9 CD137 ILA	UA	UA	UA	UA	UA	UA	UA	UA	UA	UA	UA	UA
P34925	RYK JTK5A	UA	UA	UA	UA	UA	UA	UA	UA	UA	UA	UA	UA
O95405	ZFYVE9 MADHIP SARA SMADIP	UA	UA	UA	UA	UA	UA	UA	UA	UA	UA	UA	UA
P05112	IL4	UA	UA	UA	UA	UA	UA	UA	UA	UA	UA	UA	UA
O95407	TNFRSF6B DCR3 TR6 UNQ186/PRO212	UA	UA	UA	UA	UA	UA	UA	UA	UA	UA	UA	UA
O76074	PDE5A PDE5	UA	UA	UA	UA	UA	UA	UA	UA	UA	UA	UA	UA
O95271	TNKS PARP5A PARPL TIN1 TINF1 TNKS1	UA	UA	UA	UA	UA	UA	UA	UA	UA	UA	UA	UA
P41273	TNFSF9	UA	UA	UA	UA	UA	UA	UA	UA	UA	UA	UA	UA
Q13952	NFYC	UA	UA	UA	UA	UA	UA	UA	UA	UA	UA	UA	UA
O75376	NCOR1 KIAA1047	UA	UA	UA	UA	UA	UA	UA	UA	UA	UA	UA	UA
P11217	PYGM	UA	UA	UA	UA	UA	UA	UA	UA	UA	UA	UA	UA
P11216	PYGB	UA	UA	UA	UA	UA	UA	UA	UA	UA	UA	UA	UA
P22003	BMP5	UA	UA	UA	UA	UA	UA	UA	UA	UA	UA	UA	UA
Q96Q05	TRAPPC9 KIAA1882 NIBP T1	UA	UA	UA	UA	UA	UA	UA	UA	UA	UA	UA	UA
Q16513	PKN2 PRK2 PRKCL2	UA	UA	UA	UA	UA	UA	UA	UA	UA	UA	UA	UA
Q13797	ITGA9	UA	UA	UA	UA	UA	UA	UA	UA	UA	UA	UA	UA
P11511	CYP19A1 ARO1 CYAR CYP19	UA	UA	UA	UA	UA	UA	UA	UA	UA	UA	UA	UA
P18847	ATF3	UA	UA	UA	UA	UA	UA	UA	UA	UA	UA	UA	UA
P18846	ATF1	UA	UA	UA	UA	UA	UA	UA	UA	UA	UA	UA	UA
P35869	AHR BHLHE76	UA	UA	UA	UA	UA	UA	UA	UA	UA	UA	UA	UA
P41159	LEP OB OBS	UA	UA	UA	UA	UA	UA	UA	UA	UA	UA	UA	UA
P10523	SAG	UA	UA	UA	UA	UA	UA	UA	UA	UA	UA	UA	UA
P05160	F13B	UA	UA	UA	UA	UA	UA	UA	UA	UA	UA	UA	UA
P43355	MAGEA1 MAGE1 MAGE1A	UA	UA	UA	UA	UA	UA	UA	UA	UA	UA	UA	UA
O43323	DHH	UA	UA	UA	UA	UA	UA	UA	UA	UA	UA	UA	UA
O14931	NCR3 1C7 LY117	UA	UA	UA	UA	UA	UA	UA	UA	UA	UA	UA	UA
Q15382	RHEB RHEB2	UA	UA	UA	UA	UA	UA	UA	UA	UA	UA	UA	UA
O00422	SAP18 GIG38	UA	UA	UA	UA	UA	UA	UA	UA	UA	UA	UA	UA
Q92990	GLMN FAP48 FAP68 VMGLOM	UA	UA	UA	UA	UA	UA	UA	UA	UA	UA	UA	UA
P06396	GSN	UA	UA	UA	UA	UA	UA	UA	UA	UA	UA	UA	UA
Q5VT25	CDC42BPA KIAA0451	UA	UA	UA	UA	UA	UA	UA	UA	UA	UA	UA	UA
P51668	UBE2D1 SFT UBC5A UBCH5 UBCH5A	UA	UA	UA	UA	UA	UA	UA	UA	UA	UA	UA	UA
P35916	FLT4 VEGFR3	UA	UA	UA	UA	UA	UA	UA	UA	UA	UA	UA	UA
P63151	PPP2R2A	UA	UA	UA	UA	UA	UA	UA	UA	UA	UA	UA	UA
P08173	CHRM4	UA	UA	UA	UA	UA	UA	UA	UA	UA	UA	UA	UA
P22303	ACHE	UA	UA	UA	UA	UA	UA	UA	UA	UA	UA	UA	UA
P34130	NTF4 NTF5	UA	UA	UA	UA	UA	UA	UA	UA	UA	UA	UA	UA
Q8NI35	INADL PATJ	UA	UA	UA	UA	UA	UA	UA	UA	UA	UA	UA	UA
P06454	PTMA TMSA	UA	UA	UA	UA	UA	UA	UA	UA	UA	UA	UA	UA
P78536	ADAM17 CSVP TACE	UA	UA	UA	UA	UA	UA	UA	UA	UA	UA	UA	UA
Q96LC9	BMF	UA	UA	UA	UA	UA	UA	UA	UA	UA	UA	UA	UA
O00548	DLL1 UNQ146/PRO172	UA	UA	UA	UA	UA	UA	UA	UA	UA	UA	UA	UA
Q00975	CACNA1B CACH5 CACNL1A5	UA	UA	UA	UA	UA	UA	UA	UA	UA	UA	UA	UA
O15304	SIVA1 SIVA	UA	UA	UA	UA	UA	UA	UA	UA	UA	UA	UA	UA
Q9P2E2	KIF17 KIAA1405 KIF3X	UA	UA	UA	UA	UA	UA	UA	UA	UA	UA	UA	UA
Q8N2Q7	NLGN1 KIAA1070	UA	UA	UA	UA	UA	UA	UA	UA	UA	UA	UA	UA
O95393	BMP10	UA	UA	UA	UA	UA	UA	UA	UA	UA	UA	UA	UA
O95398	RAPGEF3 CGEF1 EPAC EPAC1	UA	UA	UA	UA	UA	UA	UA	UA	UA	UA	UA	UA
Q99963	SH3GL3 CNSA3 SH3D2C	UA	UA	UA	UA	UA	UA	UA	UA	UA	UA	UA	UA
Q13177	PAK2	UA	UA	UA	UA	UA	UA	UA	UA	UA	UA	UA	UA
Q96BH3	ELSPBP1 E12	UA	UA	UA	UA	UA	UA	UA	UA	UA	UA	UA	UA
Q9H461	FZD8	UA	UA	UA	UA	UA	UA	UA	UA	UA	UA	UA	UA
Q12802	AKAP13 BRX HT31 LBC	UA	UA	UA	UA	UA	UA	UA	UA	UA	UA	UA	UA
P35462	DRD3	UA	UA	UA	UA	UA	UA	UA	UA	UA	UA	UA	UA
O00160	MYO1F	UA	UA	UA	UA	UA	UA	UA	UA	UA	UA	UA	UA
Q13627	DYRK1A DYRK MNB MNBH	UA	UA	UA	UA	UA	UA	UA	UA	UA	UA	UA	UA
Q14765	STAT4	UA	UA	UA	UA	UA	UA	UA	UA	UA	UA	UA	UA
P05019	IGF1 IBP1	UA	UA	UA	UA	UA	UA	UA	UA	UA	UA	UA	UA
P25490	YY1 INO80S	UA	UA	UA	UA	UA	UA	UA	UA	UA	UA	UA	UA
P51617	IRAK1 IRAK	UA	UA	UA	UA	UA	UA	UA	UA	UA	UA	UA	UA
P01127	PDGFB PDGF2 SIS	UA	UA	UA	UA	UA	UA	UA	UA	UA	UA	UA	UA
P51681	CCR5 CMKBR5	UA	UA	UA	UA	UA	UA	UA	UA	UA	UA	UA	UA
P46019	PHKA2 PHKLA PYK	UA	UA	UA	UA	UA	UA	UA	UA	UA	UA	UA	UA
Q96IZ0	PAWR PAR4	UA	UA	UA	UA	UA	UA	UA	UA	UA	UA	UA	UA
Q9HC16	APOBEC3G MDS019	UA	UA	UA	UA	UA	UA	UA	UA	UA	UA	UA	UA
P08908	HTR1A ADRB2RL1 ADRBRL1	UA	UA	UA	UA	UA	UA	UA	UA	UA	UA	UA	UA
Q07343	PDE4B DPDE4	UA	UA	UA	UA	UA	UA	UA	UA	UA	UA	UA	UA
Q13635	PTCH1 PTCH	UA	UA	UA	UA	UA	UA	UA	UA	UA	UA	UA	UA
P41587	VIPR2 VIP2R	UA	UA	UA	UA	UA	UA	UA	UA	UA	UA	UA	UA
Q96PN6	ADCY10 SAC	UA	UA	UA	UA	UA	UA	UA	UA	UA	UA	UA	UA
O43561	LAT	UA	UA	UA	UA	UA	UA	UA	UA	UA	UA	UA	UA
P05129	PRKCG PKCG	UA	UA	UA	UA	UA	UA	UA	UA	UA	UA	UA	UA
Q05513	PRKCZ PKC2	UA	UA	UA	UA	UA	UA	UA	UA	UA	UA	UA	UA
Q13255	GRM1 GPRC1A MGLUR1	UA	UA	UA	UA	UA	UA	UA	UA	UA	UA	UA	UA
Q9HBH9	MKNK2 GPRK7 MNK2	UA	UA	UA	UA	UA	UA	UA	UA	UA	UA	UA	UA
P07741	APRT	UA	UA	UA	UA	UA	UA	UA	UA	UA	UA	UA	UA
Q12860	CNTN1	UA	UA	UA	UA	UA	UA	UA	UA	UA	UA	UA	UA
P11388	TOP2A TOP2	UA	UA	UA	UA	UA	UA	UA	UA	UA	UA	UA	UA
Q14432	PDE3A	UA	UA	UA	UA	UA	UA	UA	UA	UA	UA	UA	UA
P08865	RPSA LAMBR LAMR1	UA	UA	UA	UA	UA	UA	UA	UA	UA	UA	UA	UA
P25942	CD40 TNFRSF5	UA	UA	UA	UA	UA	UA	UA	UA	UA	UA	UA	UA
P16389	KCNA2	UA	UA	UA	UA	UA	UA	UA	UA	UA	UA	UA	UA
P41162	ETV3 METS PE1	UA	UA	UA	UA	UA	UA	UA	UA	UA	UA	UA	UA
Q8NFX7	STXBP6 HSPC156	UA	UA	UA	UA	UA	UA	UA	UA	UA	UA	UA	UA
P01588	EPO	UA	UA	UA	UA	UA	UA	UA	UA	UA	UA	UA	UA
Q02078	MEF2A MEF2	UA	UA	UA	UA	UA	UA	UA	UA	UA	UA	UA	UA
Q15111	PLCL1	UA	UA	UA	UA	UA	UA	UA	UA	UA	UA	UA	UA
O95983	MBD3	UA	UA	UA	UA	UA	UA	UA	UA	UA	UA	UA	UA
P63167	DYNLL1 DLC1 DNCL1 DNCLC1 HDLC1	UA	UA	UA	UA	UA	UA	UA	UA	UA	UA	UA	UA
P63208	SKP1 EMC19 OCP2 SKP1A TCEB1L	UA	UA	UA	UA	UA	UA	UA	UA	UA	UA	UA	UA
P09919	CSF3 C17orf33 GCSF	UA	UA	UA	UA	UA	UA	UA	UA	UA	UA	UA	UA
P01210	PENK	UA	UA	UA	UA	UA	UA	UA	UA	UA	UA	UA	UA
Q06413	MEF2C	UA	UA	UA	UA	UA	UA	UA	UA	UA	UA	UA	UA
P53680	AP2S1 AP17 CLAPS2	UA	UA	UA	UA	UA	UA	UA	UA	UA	UA	UA	UA
P46663	BDKRB1 BRADYB1	UA	UA	UA	UA	UA	UA	UA	UA	UA	UA	UA	UA
P30872	SSTR1	UA	UA	UA	UA	UA	UA	UA	UA	UA	UA	UA	UA
P53041	PPP5C PPP5	UA	UA	UA	UA	UA	UA	UA	UA	UA	UA	UA	UA
P49593	PPM1F KIAA0015 POPX2	UA	UA	UA	UA	UA	UA	UA	UA	UA	UA	UA	UA
Q14344	GNA13	UA	UA	UA	UA	UA	UA	UA	UA	UA	UA	UA	UA
Q15797	SMAD1 BSP1 MADH1 MADR1	UA	UA	UA	UA	UA	UA	UA	UA	UA	UA	UA	UA
P41240	CSK	UA	UA	UA	UA	UA	UA	UA	UA	UA	UA	UA	UA
P61925	PKIA PRKACN1	UA	UA	UA	UA	UA	UA	UA	UA	UA	UA	UA	UA
P55316	FOXG1 FKH2 FKHL1 FKHL2 FKHL3 FKHL4 FOXG1A FOXG1B FOXG1C	UA	UA	UA	UA	UA	UA	UA	UA	UA	UA	UA	UA
O43639	NCK2 GRB4	UA	UA	UA	UA	UA	UA	UA	UA	UA	UA	UA	UA
Q15628	TRADD	UA	UA	UA	UA	UA	UA	UA	UA	UA	UA	UA	UA
Q9NSA2	KCND1	UA	UA	UA	UA	UA	UA	UA	UA	UA	UA	UA	UA
P11142	HSPA8 HSC70 HSP73 HSPA10	UA	UA	UA	UA	UA	UA	UA	UA	UA	UA	UA	UA
P42768	WAS IMD2	UA	UA	UA	UA	UA	UA	UA	UA	UA	UA	UA	UA
P39905	GDNF	UA	UA	UA	UA	UA	UA	UA	UA	UA	UA	UA	UA
P01308	INS	UA	UA	UA	UA	UA	UA	UA	UA	UA	UA	UA	UA
O00264	PGRMC1 HPR6.6 PGRMC	UA	UA	UA	UA	UA	UA	UA	UA	UA	UA	UA	UA
P30622	CLIP1 CYLN1 RSN	UA	UA	UA	UA	UA	UA	UA	UA	UA	UA	UA	UA
P13688	CEACAM1 BGP BGP1	UA	UA	UA	UA	UA	UA	UA	UA	UA	UA	UA	UA
P16401	HIST1H1B H1F5	UA	UA	UA	UA	UA	UA	UA	UA	UA	UA	UA	UA
O95295	SNAPIN BLOC1S7 SNAP25BP SNAPAP	UA	UA	UA	UA	UA	UA	UA	UA	UA	UA	UA	UA
P26718	KLRK1 D12S2489E NKG2D	UA	UA	UA	UA	UA	UA	UA	UA	UA	UA	UA	UA
Q15843	NEDD8	UA	UA	UA	UA	UA	UA	UA	UA	UA	UA	UA	UA
Q9H936	SLC25A22 GC1	UA	UA	UA	UA	UA	UA	UA	UA	UA	UA	UA	UA
P34932	HSPA4 APG2	UA	UA	UA	UA	UA	UA	UA	UA	UA	UA	UA	UA
P18433	PTPRA PTPA PTPRL2	UA	UA	UA	UA	UA	UA	UA	UA	UA	UA	UA	UA
Q71F56	MED13L KIAA1025 PROSIT240 THRAP2 TRAP240L	UA	UA	UA	UA	UA	UA	UA	UA	UA	UA	UA	UA
Q9C0I1	MTMR12 KIAA1682 PIP3AP	UA	UA	UA	UA	UA	UA	UA	UA	UA	UA	UA	UA
O94811	TPPP TPPP1	UA	UA	UA	UA	UA	UA	UA	UA	UA	UA	UA	UA
P39086	GRIK1 GLUR5	UA	UA	UA	UA	UA	UA	UA	UA	UA	UA	UA	UA
P19022	CDH2 CDHN NCAD	UA	UA	UA	UA	UA	UA	UA	UA	UA	UA	UA	UA
Q969V6	MKL1 KIAA1438 MAL	UA	UA	UA	UA	UA	UA	UA	UA	UA	UA	UA	UA
O75340	PDCD6 ALG2	UA	UA	UA	UA	UA	UA	UA	UA	UA	UA	UA	UA
P53667	LIMK1 LIMK	UA	UA	UA	UA	UA	UA	UA	UA	UA	UA	UA	UA
P17813	ENG END	UA	UA	UA	UA	UA	UA	UA	UA	UA	UA	UA	UA
P00747	PLG	UA	UA	UA	UA	UA	UA	UA	UA	UA	UA	UA	UA
P63010	AP2B1 ADTB2 CLAPB1	UA	UA	UA	UA	UA	UA	UA	UA	UA	UA	UA	UA
O43464	HTRA2 OMI PRSS25	UA	UA	UA	UA	UA	UA	UA	UA	UA	UA	UA	UA
P23763	VAMP1 SYB1	UA	UA	UA	UA	UA	UA	UA	UA	UA	UA	UA	UA
Q14012	CAMK1	UA	UA	UA	UA	UA	UA	UA	UA	UA	UA	UA	UA
Q15465	SHH	UA	UA	UA	UA	UA	UA	UA	UA	UA	UA	UA	UA
Q15329	E2F5	UA	UA	UA	UA	UA	UA	UA	UA	UA	UA	UA	UA
P56703	WNT3 INT4	UA	UA	UA	UA	UA	UA	UA	UA	UA	UA	UA	UA
P34059	GALNS	UA	UA	UA	UA	UA	UA	UA	UA	UA	UA	UA	UA
P04141	CSF2 GMCSF	UA	UA	UA	UA	UA	UA	UA	UA	UA	UA	UA	UA
Q96FJ2	DYNLL2 DLC2	UA	UA	UA	UA	UA	UA	UA	UA	UA	UA	UA	UA
O43903	GAS2	UA	UA	UA	UA	UA	UA	UA	UA	UA	UA	UA	UA
Q15399	TLR1 KIAA0012	UA	UA	UA	UA	UA	UA	UA	UA	UA	UA	UA	UA
P10242	MYB	UA	UA	UA	UA	UA	UA	UA	UA	UA	UA	UA	UA
O00555	CACNA1A CACH4 CACN3 CACNL1A4	UA	UA	UA	UA	UA	UA	UA	UA	UA	UA	UA	UA
Q96T58	SPEN KIAA0929 MINT SHARP	UA	UA	UA	UA	UA	UA	UA	UA	UA	UA	UA	UA
P23560	BDNF	UA	UA	UA	UA	UA	UA	UA	UA	UA	UA	UA	UA
P41091	EIF2S3 EIF2G	UA	UA	UA	UA	UA	UA	UA	UA	UA	UA	UA	UA
O15146	MUSK	UA	UA	UA	UA	UA	UA	UA	UA	UA	UA	UA	UA
Q16576	RBBP7 RBAP46	UA	UA	UA	UA	UA	UA	UA	UA	UA	UA	UA	UA
P13796	LCP1 PLS2	UA	UA	UA	UA	UA	UA	UA	UA	UA	UA	UA	UA
Q9Y263	PLAA PLAP	UA	UA	UA	UA	UA	UA	UA	UA	UA	UA	UA	UA
O00587	MFNG	UA	UA	UA	UA	UA	UA	UA	UA	UA	UA	UA	UA
O75446	SAP30	UA	UA	UA	UA	UA	UA	UA	UA	UA	UA	UA	UA
O15516	CLOCK BHLHE8 KIAA0334	UA	UA	UA	UA	UA	UA	UA	UA	UA	UA	UA	UA
O75444	MAF	UA	UA	UA	UA	UA	UA	UA	UA	UA	UA	UA	UA
P78560	CRADD RAIDD	UA	UA	UA	UA	UA	UA	UA	UA	UA	UA	UA	UA
Q8N5H7	SH2D3C NSP3 UNQ272/PRO309/PRO34088	UA	UA	UA	UA	UA	UA	UA	UA	UA	UA	UA	UA
P17181	IFNAR1 IFNAR	UA	UA	UA	UA	UA	UA	UA	UA	UA	UA	UA	UA
Q01518	CAP1 CAP	UA	UA	UA	UA	UA	UA	UA	UA	UA	UA	UA	UA
P24588	AKAP5 AKAP79	UA	UA	UA	UA	UA	UA	UA	UA	UA	UA	UA	UA
P35372	OPRM1 MOR1	UA	UA	UA	UA	UA	UA	UA	UA	UA	UA	UA	UA
P04004	VTN	UA	UA	UA	UA	UA	UA	UA	UA	UA	UA	UA	UA
P19525	EIF2AK2 PKR PRKR	UA	UA	UA	UA	UA	UA	UA	UA	UA	UA	UA	UA
P08247	SYP	UA	UA	UA	UA	UA	UA	UA	UA	UA	UA	UA	UA
Q16650	TBR1	UA	UA	UA	UA	UA	UA	UA	UA	UA	UA	UA	UA
P15976	GATA1 ERYF1 GF1	UA	UA	UA	UA	UA	UA	UA	UA	UA	UA	UA	UA
P13501	CCL5 D17S136E SCYA5	UA	UA	UA	UA	UA	UA	UA	UA	UA	UA	UA	UA
P02671	FGA	UA	UA	UA	UA	UA	UA	UA	UA	UA	UA	UA	UA
O60516	EIF4EBP3	UA	UA	UA	UA	UA	UA	UA	UA	UA	UA	UA	UA
O95816	BAG2	UA	UA	UA	UA	UA	UA	UA	UA	UA	UA	UA	UA
Q15878	CACNA1E CACH6 CACNL1A6	UA	UA	UA	UA	UA	UA	UA	UA	UA	UA	UA	UA
Q02410	APBA1 MINT1 X11	UA	UA	UA	UA	UA	UA	UA	UA	UA	UA	UA	UA
O14490	DLGAP1 DAP1 GKAP	UA	UA	UA	UA	UA	UA	UA	UA	UA	UA	UA	UA
Q14831	GRM7 GPRC1G MGLUR7	UA	UA	UA	UA	UA	UA	UA	UA	UA	UA	UA	UA
P27540	ARNT BHLHE2	UA	UA	UA	UA	UA	UA	UA	UA	UA	UA	UA	UA
P51449	RORC NR1F3 RORG RZRG	UA	UA	UA	UA	UA	UA	UA	UA	UA	UA	UA	UA
Q13555	CAMK2G CAMK CAMK-II CAMKG	UA	UA	UA	UA	UA	UA	UA	UA	UA	UA	UA	UA
P16671	CD36 GP3B GP4	UA	UA	UA	UA	UA	UA	UA	UA	UA	UA	UA	UA
Q16620	NTRK2 TRKB	UA	UA	UA	UA	UA	UA	UA	UA	UA	UA	UA	UA
P41743	PRKCI DXS1179E	UA	UA	UA	UA	UA	UA	UA	UA	UA	UA	UA	UA
P20020	ATP2B1 PMCA1	UA	UA	UA	UA	UA	UA	UA	UA	UA	UA	UA	UA
Q13393	PLD1	UA	UA	UA	UA	UA	UA	UA	UA	UA	UA	UA	UA
P41226	UBA7 UBE1L UBE2	UA	UA	UA	UA	UA	UA	UA	UA	UA	UA	UA	UA
P10599	TXN TRDX TRX TRX1	UA	UA	UA	UA	UA	UA	UA	UA	UA	UA	UA	UA
P32119	PRDX2 NKEFB TDPX1	UA	UA	UA	UA	UA	UA	UA	UA	UA	UA	UA	UA
P56537	EIF6 EIF3A ITGB4BP OK/SW-cl.27	UA	UA	UA	UA	UA	UA	UA	UA	UA	UA	UA	UA
O94856	NFASC KIAA0756	UA	UA	UA	UA	UA	UA	UA	UA	UA	UA	UA	UA
P43487	RANBP1	UA	UA	UA	UA	UA	UA	UA	UA	UA	UA	UA	UA
Q08462	ADCY2 KIAA1060	UA	UA	UA	UA	UA	UA	UA	UA	UA	UA	UA	UA
Q8NEU8	APPL2 DIP13B	UA	UA	UA	UA	UA	UA	UA	UA	UA	UA	UA	UA
P46109	CRKL	UA	UA	UA	UA	UA	UA	UA	UA	UA	UA	UA	UA
Q09470	KCNA1	UA	UA	UA	UA	UA	UA	UA	UA	UA	UA	UA	UA
P21554	CNR1 CNR	UA	UA	UA	UA	UA	UA	UA	UA	UA	UA	UA	UA
P58753	TIRAP MAL	UA	UA	UA	UA	UA	UA	UA	UA	UA	UA	UA	UA
Q14114	LRP8 APOER2	UA	UA	UA	UA	UA	UA	UA	UA	UA	UA	UA	UA
Q9C0K7	STRADB ALS2CR2 ILPIP PRO1038	UA	UA	UA	UA	UA	UA	UA	UA	UA	UA	UA	UA
Q07666	KHDRBS1 SAM68	UA	UA	UA	UA	UA	UA	UA	UA	UA	UA	UA	UA
Q14627	IL13RA2 IL13R	UA	UA	UA	UA	UA	UA	UA	UA	UA	UA	UA	UA
P78508	KCNJ10	UA	UA	UA	UA	UA	UA	UA	UA	UA	UA	UA	UA
Q8IZL2	MAML2 KIAA1819	UA	UA	UA	UA	UA	UA	UA	UA	UA	UA	UA	UA
Q99750	MDFI	UA	UA	UA	UA	UA	UA	UA	UA	UA	UA	UA	UA
Q00169	PITPNA PITPN	UA	UA	UA	UA	UA	UA	UA	UA	UA	UA	UA	UA
Q16849	PTPRN ICA3 ICA512	UA	UA	UA	UA	UA	UA	UA	UA	UA	UA	UA	UA
P32121	ARRB2 ARB2 ARR2	UA	UA	UA	UA	UA	UA	UA	UA	UA	UA	UA	UA
P27815	PDE4A DPDE2	UA	UA	UA	UA	UA	UA	UA	UA	UA	UA	UA	UA
O00755	WNT7A	UA	UA	UA	UA	UA	UA	UA	UA	UA	UA	UA	UA
P39687	ANP32A C15orf1 LANP MAPM PHAP1	UA	UA	UA	UA	UA	UA	UA	UA	UA	UA	UA	UA
P30542	ADORA1	UA	UA	UA	UA	UA	UA	UA	UA	UA	UA	UA	UA
Q8NES3	LFNG	UA	UA	UA	UA	UA	UA	UA	UA	UA	UA	UA	UA
P62942	FKBP1A FKBP1 FKBP12	UA	UA	UA	UA	UA	UA	UA	UA	UA	UA	UA	UA
P28328	PEX2 PAF1 PMP3 PMP35 PXMP3 RNF72	UA	UA	UA	UA	UA	UA	UA	UA	UA	UA	UA	UA
O14795	UNC13B UNC13	UA	UA	UA	UA	UA	UA	UA	UA	UA	UA	UA	UA
Q7LDG7	RASGRP2 CDC25L MCG7	UA	UA	UA	UA	UA	UA	UA	UA	UA	UA	UA	UA
P62937	PPIA CYPA	UA	UA	UA	UA	UA	UA	UA	UA	UA	UA	UA	UA
P22607	FGFR3 JTK4	UA	UA	UA	UA	UA	UA	UA	UA	UA	UA	UA	UA
Q15653	NFKBIB IKBB TRIP9	UA	UA	UA	UA	UA	UA	UA	UA	UA	UA	UA	UA
Q92903	CDS1 CDS	UA	UA	UA	UA	UA	UA	UA	UA	UA	UA	UA	UA
O14964	HGS HRS	UA	UA	UA	UA	UA	UA	UA	UA	UA	UA	UA	UA
O95999	BCL10 CIPER CLAP	UA	UA	UA	UA	UA	UA	UA	UA	UA	UA	UA	UA
P46060	RANGAP1 KIAA1835 SD	UA	UA	UA	UA	UA	UA	UA	UA	UA	UA	UA	UA
Q10567	AP1B1 ADTB1 BAM22 CLAPB2	UA	UA	UA	UA	UA	UA	UA	UA	UA	UA	UA	UA
P17677	GAP43	UA	UA	UA	UA	UA	UA	UA	UA	UA	UA	UA	UA
P05787	KRT8 CYK8	UA	UA	UA	UA	UA	UA	UA	UA	UA	UA	UA	UA
P08729	KRT7 SCL	UA	UA	UA	UA	UA	UA	UA	UA	UA	UA	UA	UA
O95622	ADCY5	UA	UA	UA	UA	UA	UA	UA	UA	UA	UA	UA	UA
Q9Y6M4	CSNK1G3	UA	UA	UA	UA	UA	UA	UA	UA	UA	UA	UA	UA
Q9P2K8	EIF2AK4 GCN2 KIAA1338	UA	UA	UA	UA	UA	UA	UA	UA	UA	UA	UA	UA
O15218	GPR182 ADMR	UA	UA	UA	UA	UA	UA	UA	UA	UA	UA	UA	UA
Q9BST9	RTKN RTKN1	UA	UA	UA	UA	UA	UA	UA	UA	UA	UA	UA	UA
Q13790	APOF	UA	UA	UA	UA	UA	UA	UA	UA	UA	UA	UA	UA
P47928	ID4 BHLHB27	UA	UA	UA	UA	UA	UA	UA	UA	UA	UA	UA	UA
Q9BXL6	CARD14 CARMA2	UA	UA	UA	UA	UA	UA	UA	UA	UA	UA	UA	UA
P98160	HSPG2	UA	UA	UA	UA	UA	UA	UA	UA	UA	UA	UA	UA
O60906	SMPD2	UA	UA	UA	UA	UA	UA	UA	UA	UA	UA	UA	UA
P09958	FURIN FUR PACE PCSK3	UA	UA	UA	UA	UA	UA	UA	UA	UA	UA	UA	UA
Q13370	PDE3B	UA	UA	UA	UA	UA	UA	UA	UA	UA	UA	UA	UA
Q9BQ69	MACROD1 LRP16	UA	UA	UA	UA	UA	UA	UA	UA	UA	UA	UA	UA
Q9UBP5	HEY2 BHLHB32 CHF1 GRL HERP HERP1 HRT2	UA	UA	UA	UA	UA	UA	UA	UA	UA	UA	UA	UA
O75474	FRAT2	UA	UA	UA	UA	UA	UA	UA	UA	UA	UA	UA	UA
P28331	NDUFS1	UA	UA	UA	UA	UA	UA	UA	UA	UA	UA	UA	UA
P78552	IL13RA1 IL13R IL13RA	UA	UA	UA	UA	UA	UA	UA	UA	UA	UA	UA	UA
P35638	DDIT3 CHOP CHOP10 GADD153	UA	UA	UA	UA	UA	UA	UA	UA	UA	UA	UA	UA
O14810	CPLX1	UA	UA	UA	UA	UA	UA	UA	UA	UA	UA	UA	UA
Q14232	EIF2B1 EIF2BA	UA	UA	UA	UA	UA	UA	UA	UA	UA	UA	UA	UA
Q8WU39	MZB1 MEDA7 PACAP HSPC190	UA	UA	UA	UA	UA	UA	UA	UA	UA	UA	UA	UA
P43003	SLC1A3 EAAT1 GLAST GLAST1	UA	UA	UA	UA	UA	UA	UA	UA	UA	UA	UA	UA
P01563	IFNA2 IFNA2A IFNA2B IFNA2C	UA	UA	UA	UA	UA	UA	UA	UA	UA	UA	UA	UA
P11021	HSPA5 GRP78	UA	UA	UA	UA	UA	UA	UA	UA	UA	UA	UA	UA
Q06710	PAX8	UA	UA	UA	UA	UA	UA	UA	UA	UA	UA	UA	UA
P42575	CASP2 ICH1 NEDD2	UA	UA	UA	UA	UA	UA	UA	UA	UA	UA	UA	UA

## Sheet: Supplementary Table 2c
Supplementary table 2c: Reactome database
UniprotID	Protein names	Colon cancer			Breast cancer			Hepatocellular carcinoma			Non-small cell lung cancer
		Mutation	Differential expression	Classification	Mutation	Differential expression	Classification	Mutation	Differential expression	Classification	Mutation	Differential expression	Classification
Q86XI2	NCAPG2 LUZP5	UA	CR	CR	FN	CR	CR	UA	CR	CR	UA	CR	CR
Q15573	TAF1A	UA	CR	CR	UA	CR	CR	UA	CR	CR	UA	FN	FN
P14780	MMP9 CLG4B	UA	CR	CR	FN	CR	CR	UA	CR	CR	UA	FN	FN
P47712	PLA2G4A CPLA2 PLA2G4	UA	CR	CR	UA	CR	CR	UA	CR	CR	UA	FN	FN
P12318	FCGR2A CD32 FCG2 FCGR2A1 IGFR2	FN	CR	CR	FN	CR	CR	UA	CR	CR	UA	FN	FN
P13164	IFITM1 CD225 IFI17	UA	CR	CR	UA	CR	CR	UA	CR	CR	UA	UA	UA
P35354	PTGS2 COX2	UA	CR	CR	UA	CR	CR	UA	CR	CR	UA	UA	UA
O15105	SMAD7 MADH7 MADH8	UA	CR	CR	UA	CR	CR	UA	CR	CR	UA	UA	UA
P31749	AKT1 PKB RAC	CR	FN	CR	CR	FN	CR	UA	FN	FN	CR	FN	CR
P83881	RPL36A RPL44 GIG15 MIG6	FN	CR	CR	UA	CR	CR	UA	FN	FN	UA	CR	CR
P62913	RPL11	FN	CR	CR	UA	CR	CR	UA	FN	FN	UA	CR	CR
Q02543	RPL18A	FN	CR	CR	UA	CR	CR	UA	FN	FN	UA	CR	CR
P50748	KNTC1 KIAA0166	FN	CR	CR	UA	CR	CR	UA	FN	FN	FN	CR	CR
Q04917	YWHAH YWHA1	FN	CR	CR	FN	CR	CR	UA	FN	FN	FN	CR	CR
P21730	C5AR1 C5AR C5R1	UA	CR	CR	UA	CR	CR	UA	FN	FN	UA	FN	FN
Q9BXA5	SUCNR1 GPR91	UA	CR	CR	UA	CR	CR	UA	FN	FN	UA	FN	FN
Q53EU6	AGPAT9 GPAT3 MAG1 HMFN0839 UNQ2753/PRO6492	UA	CR	CR	UA	CR	CR	UA	FN	FN	UA	FN	FN
Q8IYI6	EXOC8	UA	CR	CR	UA	CR	CR	UA	FN	FN	UA	FN	FN
O14625	CXCL11 ITAC SCYB11 SCYB9B	UA	CR	CR	UA	CR	CR	UA	FN	FN	UA	FN	FN
P36871	PGM1	UA	CR	CR	UA	CR	CR	UA	FN	FN	UA	FN	FN
Q9H5J8	TAF1D JOSD3	UA	CR	CR	UA	CR	CR	UA	FN	FN	UA	FN	FN
P08637	FCGR3A CD16A FCG3 FCGR3 IGFR3	FN	CR	CR	FN	CR	CR	UA	FN	FN	UA	FN	FN
Q09472	EP300 P300	CR	FN	CR	CR	FN	CR	UA	FN	FN	UA	FN	FN
Q8WVC0	LEO1 RDL	UA	CR	CR	UA	CR	CR	UA	FN	FN	UA	FN	FN
P63096	GNAI1	UA	CR	CR	UA	CR	CR	UA	FN	FN	UA	FN	FN
Q8IV08	PLD3	UA	CR	CR	UA	CR	CR	UA	FN	FN	UA	FN	FN
Q07325	CXCL9 CMK MIG SCYB9	UA	CR	CR	UA	CR	CR	UA	FN	FN	UA	FN	FN
P30305	CDC25B CDC25HU2	UA	CR	CR	UA	CR	CR	UA	FN	FN	UA	FN	FN
P60059	SEC61G	UA	CR	CR	UA	CR	CR	UA	FN	FN	UA	FN	FN
P02778	CXCL10 INP10 SCYB10	UA	CR	CR	UA	CR	CR	UA	FN	FN	UA	FN	FN
P42336	PIK3CA	CR	FN	CR	CR	FN	CR	UA	FN	FN	FN	FN	FN
Q9Y6Y9	LY96 ESOP1 MD2	FN	CR	CR	FN	CR	CR	FN	UA	FN	UA	UA	UA
P07203	GPX1	UA	CR	CR	UA	CR	CR	UA	FN	FN	UA	UA	UA
P60033	CD81 TAPA1 TSPAN28	UA	CR	CR	UA	CR	CR	UA	FN	FN	UA	UA	UA
P08571	CD14	FN	CR	CR	FN	CR	CR	FN	UA	FN	UA	UA	UA
P17676	CEBPB TCF5 PP9092	UA	CR	CR	UA	CR	CR	UA	FN	FN	UA	UA	UA
P09237	MMP7 MPSL1 PUMP1	UA	CR	CR	FN	CR	CR	Not expressed	Not expressed	Not expressed	UA	CR	CR
P41221	WNT5A	UA	CR	CR	UA	CR	CR	Not expressed	Not expressed	Not expressed	UA	CR	CR
Q03692	COL10A1	UA	CR	CR	UA	CR	CR	Not expressed	Not expressed	Not expressed	UA	CR	CR
P61764	STXBP1 UNC18A	UA	CR	CR	UA	CR	CR	Not expressed	Not expressed	Not expressed	UA	FN	FN
O60353	FZD6	UA	CR	CR	UA	CR	CR	Not expressed	Not expressed	Not expressed	UA	FN	FN
Q01650	SLC7A5 CD98LC LAT1 MPE16	UA	CR	CR	UA	CR	CR	Not expressed	Not expressed	Not expressed	UA	FN	FN
P09544	WNT2 INT1L1 IRP	UA	CR	CR	UA	CR	CR	Not expressed	Not expressed	Not expressed	UA	UA	UA
Q13794	PMAIP1 NOXA	UA	CR	CR	UA	CR	CR	Not expressed	Not expressed	Not expressed	UA	UA	UA
P15088	CPA3	UA	CR	CR	UA	CR	CR	Not expressed	Not expressed	Not expressed	UA	UA	UA
P17936	IGFBP3 IBP3	UA	CR	CR	UA	CR	CR	UA	UA	UA	UA	CR	CR
P18065	IGFBP2 BP2 IBP2	UA	CR	CR	UA	CR	CR	UA	UA	UA	UA	CR	CR
P04637	TP53 P53	CR	UA	CR	CR	FN	CR	UA	UA	UA	CR	UA	CR
P17812	CTPS1 CTPS	UA	CR	CR	UA	CR	CR	UA	UA	UA	UA	CR	CR
P35573	AGL GDE	UA	CR	CR	UA	CR	CR	UA	UA	UA	UA	CR	CR
Q02750	MAP2K1 MEK1 PRKMK1	CR	FN	CR	FN	CR	CR	UA	UA	UA	CR	UA	CR
P07737	PFN1	UA	CR	CR	UA	CR	CR	UA	UA	UA	UA	CR	CR
Q16543	CDC37 CDC37A	FN	CR	CR	FN	CR	CR	UA	UA	UA	FN	CR	CR
P20036	HLA-DPA1 HLA-DP1A HLASB	UA	CR	CR	UA	CR	CR	UA	UA	UA	FN	FN	FN
P15692	VEGFA VEGF	FN	CR	CR	FN	CR	CR	UA	UA	UA	FN	UA	FN
Q92730	RND1 RHO6	UA	CR	CR	FN	CR	CR	UA	UA	UA	FN	FN	FN
P02746	C1QB	UA	CR	CR	UA	CR	CR	UA	UA	UA	UA	FN	FN
P02745	C1QA	UA	CR	CR	UA	CR	CR	UA	UA	UA	UA	FN	FN
P01903	HLA-DRA HLA-DRA1	UA	CR	CR	UA	CR	CR	UA	UA	UA	FN	FN	FN
P45985	MAP2K4 JNKK1 MEK4 MKK4 PRKMK4 SEK1 SERK1 SKK1	CR	FN	CR	CR	FN	CR	UA	UA	UA	FN	UA	FN
Q16134	ETFDH	UA	CR	CR	UA	CR	CR	UA	UA	UA	UA	FN	FN
P08581	MET	UA	CR	CR	UA	CR	CR	UA	UA	UA	UA	FN	FN
P28068	HLA-DMB DMB RING7	UA	CR	CR	UA	CR	CR	UA	UA	UA	FN	UA	FN
P28067	HLA-DMA DMA RING6	UA	CR	CR	UA	CR	CR	UA	UA	UA	FN	UA	FN
O95267	RASGRP1 RASGRP	FN	CR	CR	UA	CR	CR	UA	UA	UA	FN	UA	FN
Q13488	TCIRG1 ATP6N1C ATP6V0A3	UA	CR	CR	UA	CR	CR	UA	UA	UA	UA	FN	FN
Q8TCT0	CERK KIAA1646	UA	CR	CR	UA	CR	CR	UA	UA	UA	UA	UA	UA
P00451	F8 F8C	UA	CR	CR	UA	CR	CR	UA	UA	UA	UA	UA	UA
P16619	CCL3L1 D17S1718 G0S19-2 SCYA3L1; CCL3L3	UA	CR	CR	UA	CR	CR	UA	UA	UA	UA	UA	UA
Q92985	IRF7	FN	CR	CR	FN	CR	CR	UA	UA	UA	UA	UA	UA
Q9GZP9	DERL2 DER2 FLANA CGI-101 SBBI53	UA	CR	CR	UA	CR	CR	UA	UA	UA	UA	UA	UA
P05161	ISG15 G1P2 UCRP	UA	CR	CR	UA	CR	CR	UA	UA	UA	UA	UA	UA
P07225	PROS1 PROS	UA	CR	CR	UA	CR	CR	UA	UA	UA	UA	UA	UA
P51161	FABP6 ILBP ILLBP	UA	CR	CR	UA	CR	CR	UA	UA	UA	UA	UA	UA
P00325	ADH1B ADH2	UA	CR	CR	UA	CR	CR	UA	UA	UA	UA	UA	UA
P00352	ALDH1A1 ALDC ALDH1 PUMB1	UA	CR	CR	UA	CR	CR	UA	UA	UA	UA	UA	UA
P55055	NR1H2 LXRB NER UNR	UA	CR	CR	UA	CR	CR	UA	UA	UA	UA	UA	UA
O75531	BANF1 BAF BCRG1	UA	CR	CR	UA	FN	FN	UA	CR	CR	FN	CR	CR
P49019	HCAR3 GPR109B HCA3 HM74B NIACR2	UA	CR	CR	UA	FN	FN	UA	CR	CR	UA	FN	FN
P31323	PRKAR2B	UA	CR	CR	UA	FN	FN	UA	CR	CR	UA	FN	FN
Q9UJ37	ST6GALNAC2 SIAT7B SIATL1 STHM	UA	CR	CR	UA	FN	FN	UA	CR	CR	UA	FN	FN
P02461	COL3A1	UA	CR	CR	UA	FN	FN	UA	CR	CR	UA	FN	FN
P25205	MCM3	UA	CR	CR	FN	FN	FN	UA	CR	CR	Not expressed	Not expressed	Not expressed
O60760	HPGDS GSTS PGDS PTGDS2	UA	CR	CR	UA	FN	FN	UA	CR	CR	UA	UA	UA
O95967	EFEMP2 FBLN4 UNQ200/PRO226	UA	CR	CR	UA	FN	FN	UA	CR	CR	UA	UA	UA
O15169	AXIN1 AXIN	CR	FN	CR	UA	FN	FN	CR	UA	CR	UA	UA	UA
P55001	MFAP2 MAGP1	UA	CR	CR	UA	FN	FN	UA	CR	CR	UA	UA	UA
O60216	RAD21 HR21 KIAA0078 NXP1	CR	FN	CR	FN	FN	FN	UA	FN	FN	CR	FN	CR
P01116	KRAS KRAS2 RASK2	CR	FN	CR	FN	FN	FN	UA	FN	FN	CR	FN	CR
P15056	BRAF BRAF1 RAFB1	CR	UA	CR	UA	FN	FN	UA	FN	FN	CR	UA	CR
P49368	CCT3 CCTG TRIC5	UA	CR	CR	UA	FN	FN	UA	FN	FN	UA	CR	CR
P33527	ABCC1 MRP MRP1	UA	CR	CR	UA	FN	FN	UA	FN	FN	UA	FN	FN
Q9UMS4	PRPF19 NMP200 PRP19 SNEV	UA	CR	CR	UA	FN	FN	UA	FN	FN	UA	FN	FN
P29274	ADORA2A ADORA2	UA	CR	CR	UA	FN	FN	UA	FN	FN	UA	FN	FN
P98077	SHC2 SCK SHCB	FN	CR	CR	UA	FN	FN	UA	FN	FN	FN	FN	FN
Q7L7X3	TAOK1 KIAA1361 MAP3K16 MARKK	FN	CR	CR	UA	FN	FN	UA	FN	FN	FN	FN	FN
P30559	OXTR	FN	CR	CR	FN	FN	FN	UA	FN	FN	UA	FN	FN
P31150	GDI1 GDIL OPHN2 RABGDIA XAP4	UA	CR	CR	UA	FN	FN	UA	FN	FN	UA	FN	FN
Q9NPF5	DMAP1 KIAA1425	UA	CR	CR	UA	FN	FN	UA	FN	FN	UA	FN	FN
Q9P258	RCC2 KIAA1470 TD60	FN	CR	CR	UA	FN	FN	UA	FN	FN	FN	FN	FN
Q9GZM8	NDEL1 EOPA MITAP1 NUDEL	FN	CR	CR	UA	FN	FN	UA	FN	FN	FN	FN	FN
P40692	MLH1 COCA2	CR	CR	CR	UA	FN	FN	UA	FN	FN	UA	FN	FN
Q15052	ARHGEF6 COOL2 KIAA0006 PIXA	UA	CR	CR	UA	FN	FN	UA	FN	FN	UA	FN	FN
P20226	TBP GTF2D1 TF2D TFIID	UA	CR	CR	UA	FN	FN	UA	FN	FN	UA	FN	FN
Q32P28	P3H1 GROS1 LEPRE1 PSEC0109	UA	CR	CR	UA	FN	FN	UA	FN	FN	UA	FN	FN
P07550	ADRB2 ADRB2R B2AR	UA	CR	CR	UA	FN	FN	UA	FN	FN	UA	FN	FN
Q13885	TUBB2A TUBB2	UA	CR	CR	UA	FN	FN	UA	FN	FN	UA	FN	FN
P27986	PIK3R1 GRB1	CR	FN	CR	FN	FN	FN	UA	FN	FN	FN	FN	FN
P35222	CTNNB1 CTNNB OK/SW-cl.35 PRO2286	CR	CR	CR	FN	FN	FN	FN	FN	FN	FN	FN	FN
P54278	PMS2 PMSL2	CR	FN	CR	UA	FN	FN	UA	FN	FN	UA	FN	FN
P07437	TUBB TUBB5 OK/SW-cl.56	UA	CR	CR	UA	FN	FN	UA	FN	FN	UA	FN	FN
P43246	MSH2	CR	FN	CR	UA	FN	FN	UA	FN	FN	UA	FN	FN
Q16602	CALCRL CGRPR	UA	CR	CR	UA	FN	FN	UA	FN	FN	UA	FN	FN
P32246	CCR1 CMKBR1 CMKR1 SCYAR1	UA	CR	CR	UA	FN	FN	UA	FN	FN	UA	FN	FN
Q04637	EIF4G1 EIF4F EIF4G EIF4GI	FN	CR	CR	UA	FN	FN	UA	FN	FN	UA	FN	FN
P52701	MSH6 GTBP	CR	FN	CR	UA	FN	FN	UA	FN	FN	UA	FN	FN
P35414	APLNR AGTRL1 APJ	UA	CR	CR	UA	FN	FN	UA	FN	FN	UA	FN	FN
P60228	EIF3E EIF3S6 INT6	CR	FN	CR	UA	FN	FN	UA	FN	FN	UA	FN	FN
Q13485	SMAD4 DPC4 MADH4	CR	UA	CR	UA	FN	FN	UA	FN	FN	FN	FN	FN
Q13145	BAMBI NMA	UA	CR	CR	UA	FN	FN	UA	FN	FN	UA	UA	UA
P14778	IL1R1 IL1R IL1RA IL1RT1	UA	CR	CR	UA	FN	FN	UA	FN	FN	UA	UA	UA
P25054	APC DP2.5	CR	FN	CR	UA	FN	FN	FN	UA	FN	UA	UA	UA
P19623	SRM SPS1 SRML1	UA	CR	CR	UA	FN	FN	UA	FN	FN	UA	UA	UA
P50591	TNFSF10 APO2L TRAIL	UA	CR	CR	FN	UA	FN	FN	UA	FN	UA	UA	UA
P11047	LAMC1 LAMB2	UA	CR	CR	UA	FN	FN	UA	FN	FN	UA	UA	UA
P43235	CTSK CTSO CTSO2	UA	CR	CR	UA	FN	FN	Not expressed	Not expressed	Not expressed	UA	FN	FN
P15882	CHN1 ARHGAP2 CHN	UA	CR	CR	UA	FN	FN	Not expressed	Not expressed	Not expressed	UA	FN	FN
P50454	SERPINH1 CBP1 CBP2 HSP47 SERPINH2 PIG14	UA	CR	CR	UA	FN	FN	Not expressed	Not expressed	Not expressed	UA	FN	FN
P13611	VCAN CSPG2	UA	CR	CR	UA	FN	FN	Not expressed	Not expressed	Not expressed	FN	UA	FN
Q14332	FZD2	FN	CR	CR	UA	FN	FN	Not expressed	Not expressed	Not expressed	UA	FN	FN
Q9Y5W5	WIF1 UNQ191/PRO217	UA	CR	CR	UA	FN	FN	Not expressed	Not expressed	Not expressed	UA	FN	FN
P08123	COL1A2	UA	CR	CR	UA	FN	FN	Not expressed	Not expressed	Not expressed	UA	FN	FN
P10721	KIT SCFR	FN	CR	CR	FN	FN	FN	Not expressed	Not expressed	Not expressed	FN	FN	FN
O75084	FZD7	UA	CR	CR	UA	FN	FN	Not expressed	Not expressed	Not expressed	UA	FN	FN
P51884	LUM LDC SLRR2D	UA	CR	CR	UA	FN	FN	Not expressed	Not expressed	Not expressed	UA	FN	FN
P19367	HK1	UA	CR	CR	UA	FN	FN	Not expressed	Not expressed	Not expressed	UA	UA	UA
Q8IUD6	RNF135 L13	UA	CR	CR	FN	FN	FN	Not expressed	Not expressed	Not expressed	UA	UA	UA
P00749	PLAU	UA	CR	CR	UA	FN	FN	Not expressed	Not expressed	Not expressed	UA	UA	UA
Q00978	IRF9 ISGF3G	UA	CR	CR	UA	FN	FN	UA	UA	UA	UA	CR	CR
O95989	NUDT3 DIPP DIPP1	UA	CR	CR	UA	FN	FN	UA	UA	UA	UA	CR	CR
P02747	C1QC C1QG	UA	CR	CR	UA	FN	FN	UA	UA	UA	UA	CR	CR
Q9NWA0	MED9 MED25	FN	CR	CR	FN	FN	FN	UA	UA	UA	UA	FN	FN
Q8NHE4	ATP6V0E2 ATP6V0E2L C7orf32	UA	CR	CR	UA	FN	FN	UA	UA	UA	UA	FN	FN
Q9BT43	POLR3GL	UA	CR	CR	UA	FN	FN	UA	UA	UA	UA	FN	FN
Q8NCW6	GALNT11	UA	CR	CR	UA	FN	FN	UA	UA	UA	UA	FN	FN
O75182	SIN3B KIAA0700	UA	CR	CR	UA	FN	FN	UA	UA	UA	UA	FN	FN
P53992	SEC24C KIAA0079	UA	CR	CR	UA	FN	FN	UA	UA	UA	FN	UA	FN
P07332	FES FPS	UA	CR	CR	UA	FN	FN	UA	UA	UA	UA	FN	FN
P34741	SDC2 HSPG1	UA	CR	CR	UA	FN	FN	UA	UA	UA	FN	FN	FN
Q8TAM1	BBS10 C12orf58	UA	CR	CR	UA	FN	FN	UA	UA	UA	UA	FN	FN
P41279	MAP3K8 COT ESTF	FN	CR	CR	FN	FN	FN	UA	UA	UA	FN	UA	FN
Q7LGA3	HS2ST1 HS2ST KIAA0448	UA	CR	CR	UA	FN	FN	UA	UA	UA	FN	FN	FN
Q13487	SNAPC2 SNAP45	UA	CR	CR	UA	FN	FN	UA	UA	UA	UA	FN	FN
P09619	PDGFRB PDGFR PDGFR1	FN	CR	CR	FN	FN	FN	UA	UA	UA	FN	FN	FN
Q00987	MDM2	CR	UA	CR	FN	UA	FN	UA	UA	UA	FN	UA	FN
Q16533	SNAPC1 SNAP43	UA	CR	CR	UA	FN	FN	UA	UA	UA	UA	FN	FN
P39880	CUX1 CUTL1	CR	UA	CR	FN	FN	FN	UA	UA	UA	UA	UA	UA
P09914	IFIT1 G10P1 IFI56 IFNAI1 ISG56	UA	CR	CR	UA	FN	FN	UA	UA	UA	UA	UA	UA
Q04656	ATP7A MC1 MNK	UA	CR	CR	UA	FN	FN	UA	UA	UA	UA	UA	UA
P20701	ITGAL CD11A	UA	CR	CR	UA	FN	FN	UA	UA	UA	UA	UA	UA
P40123	CAP2	UA	CR	CR	UA	FN	FN	UA	UA	UA	UA	UA	UA
Q07075	ENPEP	UA	CR	CR	UA	FN	FN	UA	UA	UA	UA	UA	UA
P60891	PRPS1	UA	CR	CR	UA	FN	FN	UA	UA	UA	UA	UA	UA
Q06187	BTK AGMX1 ATK BPK	UA	CR	CR	UA	FN	FN	UA	UA	UA	UA	UA	UA
P29373	CRABP2	UA	CR	CR	UA	FN	FN	UA	UA	UA	UA	UA	UA
P00742	F10	UA	CR	CR	UA	FN	FN	UA	UA	UA	UA	UA	UA
P05231	IL6 IFNB2	UA	CR	CR	UA	FN	FN	UA	UA	UA	UA	UA	UA
Q504Q3	PAN2 KIAA0710 USP52	UA	CR	CR	UA	FN	FN	UA	UA	UA	UA	UA	UA
O15265	ATXN7 SCA7	UA	CR	CR	UA	FN	FN	UA	UA	UA	UA	UA	UA
O14791	APOL1 APOL	UA	CR	CR	UA	FN	FN	UA	UA	UA	UA	UA	UA
P10145	CXCL8 IL8	UA	CR	CR	Not expressed	Not expressed	Not expressed	UA	FN	FN	UA	FN	FN
P01019	AGT SERPINA8	FN	CR	CR	Not expressed	Not expressed	Not expressed	UA	FN	FN	Not expressed	Not expressed	Not expressed
P01033	TIMP1 CLGI TIMP	UA	CR	CR	Not expressed	Not expressed	Not expressed	UA	FN	FN	UA	UA	UA
P03956	MMP1 CLG	UA	CR	CR	Not expressed	Not expressed	Not expressed	Not expressed	Not expressed	Not expressed	UA	CR	CR
Q8N3Y7	SDR16C5 RDHE2	UA	CR	CR	Not expressed	Not expressed	Not expressed	Not expressed	Not expressed	Not expressed	UA	UA	UA
P49189	ALDH9A1 ALDH4 ALDH7 ALDH9	UA	CR	CR	Not expressed	Not expressed	Not expressed	UA	UA	UA	Not expressed	Not expressed	Not expressed
P09467	FBP1 FBP	UA	CR	CR	Not expressed	Not expressed	Not expressed	UA	UA	UA	UA	UA	UA
P20061	TCN1 TC1	UA	CR	CR	UA	UA	UA	UA	CR	CR	UA	CR	CR
P49747	COMP	UA	CR	CR	UA	UA	UA	UA	CR	CR	UA	UA	UA
Q9BXY4	RSPO3 PWTSR THSD2	CR	UA	CR	UA	UA	UA	UA	CR	CR	UA	UA	UA
P00746	CFD DF PFD	UA	CR	CR	UA	UA	UA	UA	CR	CR	UA	UA	UA
P35555	FBN1 FBN	UA	CR	CR	UA	UA	UA	UA	CR	CR	UA	UA	UA
P09486	SPARC ON	UA	CR	CR	UA	UA	UA	UA	CR	CR	UA	UA	UA
Q6UXX9	RSPO2 UNQ9384/PRO34209	CR	UA	CR	UA	UA	UA	UA	FN	FN	UA	UA	UA
P08648	ITGA5 FNRA	UA	CR	CR	UA	UA	UA	UA	FN	FN	UA	UA	UA
P22033	MUT	UA	CR	CR	UA	UA	UA	UA	FN	FN	UA	UA	UA
P36969	GPX4	UA	CR	CR	UA	UA	UA	UA	FN	FN	UA	UA	UA
P22223	CDH3 CDHP	UA	CR	CR	UA	UA	UA	Not expressed	Not expressed	Not expressed	UA	CR	CR
P39059	COL15A1	UA	CR	CR	UA	UA	UA	Not expressed	Not expressed	Not expressed	UA	CR	CR
P05997	COL5A2	UA	CR	CR	UA	UA	UA	Not expressed	Not expressed	Not expressed	UA	CR	CR
Q9BQ31	KCNS3	UA	CR	CR	UA	UA	UA	Not expressed	Not expressed	Not expressed	UA	UA	UA
Q13115	DUSP4 MKP2 VH2	UA	CR	CR	UA	UA	UA	Not expressed	Not expressed	Not expressed	UA	UA	UA
Q08397	LOXL1 LOXL	UA	CR	CR	UA	UA	UA	Not expressed	Not expressed	Not expressed	UA	UA	UA
P00488	F13A1 F13A	UA	CR	CR	UA	UA	UA	Not expressed	Not expressed	Not expressed	UA	UA	UA
P12111	COL6A3	UA	CR	CR	UA	UA	UA	Not expressed	Not expressed	Not expressed	UA	UA	UA
Q9NPA1	KCNMB3 KCNMB2 KCNMBL	UA	CR	CR	UA	UA	UA	UA	UA	UA	UA	CR	CR
Q14919	DRAP1	UA	CR	CR	UA	UA	UA	UA	UA	UA	UA	CR	CR
P49327	FASN FAS	UA	CR	CR	UA	UA	UA	UA	UA	UA	UA	CR	CR
Q7L9L4	MOB1B MOB4A MOBKL1A	UA	CR	CR	UA	UA	UA	UA	UA	UA	UA	FN	FN
P40261	NNMT	UA	CR	CR	UA	UA	UA	UA	UA	UA	UA	FN	FN
Q04446	GBE1	UA	CR	CR	UA	UA	UA	UA	UA	UA	UA	FN	FN
P02679	FGG PRO2061	UA	CR	CR	UA	UA	UA	UA	UA	UA	UA	FN	FN
Q00994	NGFRAP1 BEX3 DXS6984E NADE	UA	CR	CR	UA	UA	UA	UA	UA	UA	UA	FN	FN
P30043	BLVRB FLR	UA	CR	CR	UA	UA	UA	UA	UA	UA	Not expressed	Not expressed	Not expressed
Q92637	FCGR1B IGFRB	UA	CR	CR	UA	UA	UA	UA	UA	UA	UA	UA	UA
O60602	TLR5 TIL3	UA	CR	CR	UA	UA	UA	UA	UA	UA	UA	UA	UA
P21333	FLNA FLN FLN1	UA	CR	CR	UA	UA	UA	UA	UA	UA	UA	UA	UA
Q96AC1	FERMT2 KIND2 MIG2 PLEKHC1	UA	CR	CR	UA	UA	UA	UA	UA	UA	UA	UA	UA
Q8NCH0	CHST14 D4ST1 UNQ1925/PRO4400	UA	CR	CR	UA	UA	UA	UA	UA	UA	UA	UA	UA
P30273	FCER1G	UA	CR	CR	UA	UA	UA	UA	UA	UA	UA	UA	UA
Q02153	GUCY1B3 GUC1B3 GUCSB3 GUCY1B1	UA	CR	CR	UA	UA	UA	UA	UA	UA	UA	UA	UA
P57087	JAM2 C21orf43 VEJAM UNQ219/PRO245	UA	CR	CR	UA	UA	UA	UA	UA	UA	UA	UA	UA
P04792	HSPB1 HSP27 HSP28	UA	CR	CR	UA	UA	UA	UA	UA	UA	UA	UA	UA
P04150	NR3C1 GRL	UA	CR	CR	UA	UA	UA	UA	UA	UA	UA	UA	UA
Q14449	GRB14	UA	CR	CR	UA	UA	UA	UA	UA	UA	UA	UA	UA
Q9UIF7	MUTYH MYH	CR	UA	CR	UA	UA	UA	UA	UA	UA	UA	UA	UA
O00141	SGK1 SGK	UA	CR	CR	UA	UA	UA	UA	UA	UA	UA	UA	UA
Q9NRA1	PDGFC SCDGF UNQ174/PRO200	UA	CR	CR	UA	UA	UA	UA	UA	UA	UA	UA	UA
Q9UNQ0	ABCG2 ABCP BCRP BCRP1 MXR	UA	CR	CR	UA	UA	UA	UA	UA	UA	UA	UA	UA
Q16778	HIST2H2BE H2BFQ	UA	CR	CR	UA	UA	UA	UA	UA	UA	UA	UA	UA
O15123	ANGPT2	UA	CR	CR	UA	UA	UA	UA	UA	UA	UA	UA	UA
P10589	NR2F1 EAR3 ERBAL3 TFCOUP1	UA	CR	CR	UA	UA	UA	UA	UA	UA	UA	UA	UA
P16581	SELE ELAM1	UA	CR	CR	UA	UA	UA	UA	UA	UA	UA	UA	UA
Q49AN0	CRY2 KIAA0658	UA	CR	CR	UA	UA	UA	UA	UA	UA	UA	UA	UA
P42773	CDKN2C CDKN6	UA	CR	CR	UA	UA	UA	UA	UA	UA	UA	UA	UA
P13500	CCL2 MCP1 SCYA2	UA	CR	CR	UA	UA	UA	UA	UA	UA	UA	UA	UA
P78380	OLR1 CLEC8A LOX1	UA	CR	CR	UA	UA	UA	UA	UA	UA	UA	UA	UA
P19320	VCAM1 L1CAM	UA	CR	CR	UA	UA	UA	UA	UA	UA	UA	UA	UA
Q969X2	ST6GALNAC6 SIAT7F UNQ708/PRO1359	UA	CR	CR	UA	UA	UA	UA	UA	UA	UA	UA	UA
Q02108	GUCY1A3 GUC1A3 GUCSA3 GUCY1A1	UA	CR	CR	UA	UA	UA	UA	UA	UA	UA	UA	UA
P09769	FGR SRC2	UA	CR	CR	UA	UA	UA	UA	UA	UA	UA	UA	UA
O15217	GSTA4	UA	CR	CR	UA	UA	UA	UA	UA	UA	UA	UA	UA
O94929	ABLIM3 KIAA0843 HMFN1661	UA	CR	CR	UA	UA	UA	UA	UA	UA	UA	UA	UA
Q15569	TESK1	UA	CR	CR	UA	UA	UA	UA	UA	UA	UA	UA	UA
Q96P44	COL21A1 COL1AL FP633	UA	CR	CR	UA	UA	UA	UA	UA	UA	UA	UA	UA
P27658	COL8A1 C3orf7	UA	CR	CR	UA	UA	UA	UA	UA	UA	UA	UA	UA
P08238	HSP90AB1 HSP90B HSPC2 HSPCB	UA	CR	CR	UA	UA	UA	UA	UA	UA	UA	UA	UA
P40227	CCT6A CCT6 CCTZ	UA	FN	FN	UA	CR	CR	UA	CR	CR	UA	CR	CR
Q96FF9	CDCA5	FN	FN	FN	UA	CR	CR	UA	CR	CR	FN	CR	CR
Q8N2Z9	APITD1 CENPS FAAP16 MHF1	FN	FN	FN	UA	CR	CR	UA	CR	CR	FN	CR	CR
Q12834	CDC20	FN	FN	FN	UA	CR	CR	UA	CR	CR	FN	CR	CR
O14777	NDC80 HEC HEC1 KNTC2	FN	FN	FN	UA	CR	CR	UA	CR	CR	FN	CR	CR
Q9BZI7	UPF3B RENT3B UPF3X	UA	FN	FN	UA	CR	CR	UA	CR	CR	UA	CR	CR
Q9H3R5	CENPH ICEN35	FN	FN	FN	UA	CR	CR	UA	CR	CR	FN	CR	CR
P12830	CDH1 CDHE UVO	UA	FN	FN	CR	FN	CR	UA	CR	CR	UA	CR	CR
P20248	CCNA2 CCN1 CCNA	UA	FN	FN	UA	CR	CR	UA	CR	CR	UA	CR	CR
Q99741	CDC6 CDC18L	UA	FN	FN	FN	CR	CR	UA	CR	CR	UA	CR	CR
Q9UQ84	EXO1 EXOI HEX1	FN	FN	FN	UA	CR	CR	UA	CR	CR	UA	CR	CR
Q08050	FOXM1 FKHL16 HFH11 MPP2 WIN	FN	UA	FN	FN	CR	CR	UA	CR	CR	UA	CR	CR
Q9H900	ZWILCH	FN	FN	FN	UA	CR	CR	UA	CR	CR	FN	CR	CR
Q9H0H5	RACGAP1 KIAA1478 MGCRACGAP	UA	FN	FN	UA	CR	CR	UA	CR	CR	UA	CR	CR
Q14691	GINS1 KIAA0186 PSF1	UA	FN	FN	UA	CR	CR	UA	CR	CR	UA	CR	CR
P33993	MCM7 CDC47 MCM2	UA	FN	FN	FN	CR	CR	UA	CR	CR	UA	CR	CR
Q02224	CENPE	FN	FN	FN	UA	CR	CR	UA	CR	CR	FN	CR	CR
P32927	CSF2RB IL3RB IL5RB	FN	FN	FN	FN	CR	CR	UA	CR	CR	FN	FN	FN
Q8IYD1	GSPT2 ERF3B	UA	FN	FN	UA	CR	CR	UA	CR	CR	UA	FN	FN
Q13352	ITGB3BP CENPR NRIF3	FN	FN	FN	UA	CR	CR	UA	CR	CR	FN	FN	FN
Q14790	CASP8 MCH5	UA	FN	FN	CR	FN	CR	CR	UA	CR	UA	FN	FN
O43597	SPRY2	FN	UA	FN	UA	CR	CR	UA	CR	CR	FN	FN	FN
O00311	CDC7 CDC7L1	UA	FN	FN	UA	CR	CR	UA	CR	CR	UA	FN	FN
P14678	SNRPB COD SNRPB1	UA	FN	FN	UA	CR	CR	UA	CR	CR	UA	FN	FN
Q15391	P2RY14 GPR105 KIAA0001	UA	FN	FN	UA	CR	CR	UA	CR	CR	UA	FN	FN
Q8N392	ARHGAP18	UA	FN	FN	UA	CR	CR	UA	CR	CR	UA	FN	FN
Q15427	SF3B4 SAP49	UA	FN	FN	UA	CR	CR	UA	CR	CR	UA	FN	FN
Q9HBM1	SPC25 SPBC25 AD024	FN	FN	FN	UA	CR	CR	UA	CR	CR	Not expressed	Not expressed	Not expressed
P51955	NEK2 NEK2A NLK1	UA	FN	FN	UA	CR	CR	UA	CR	CR	Not expressed	Not expressed	Not expressed
Q13257	MAD2L1 MAD2	FN	FN	FN	UA	CR	CR	UA	CR	CR	Not expressed	Not expressed	Not expressed
P20700	LMNB1 LMN2 LMNB	FN	UA	FN	UA	CR	CR	UA	CR	CR	Not expressed	Not expressed	Not expressed
P01584	IL1B IL1F2	UA	FN	FN	UA	CR	CR	UA	CR	CR	UA	UA	UA
P55083	MFAP4	UA	FN	FN	UA	CR	CR	UA	CR	CR	UA	UA	UA
P52788	SMS	UA	FN	FN	UA	CR	CR	UA	CR	CR	UA	UA	UA
Q03405	PLAUR MO3 UPAR	UA	FN	FN	UA	CR	CR	UA	CR	CR	UA	UA	UA
Q15418	RPS6KA1 MAPKAPK1A RSK1	UA	FN	FN	UA	CR	CR	UA	CR	CR	UA	UA	UA
Q14674	ESPL1 ESP1 KIAA0165	FN	FN	FN	UA	CR	CR	UA	FN	FN	FN	CR	CR
P42766	RPL35	FN	FN	FN	UA	CR	CR	UA	FN	FN	UA	CR	CR
P53350	PLK1 PLK	FN	FN	FN	FN	CR	CR	UA	FN	FN	FN	CR	CR
P46782	RPS5	FN	FN	FN	UA	CR	CR	UA	FN	FN	UA	CR	CR
O95347	SMC2 CAPE SMC2L1 PRO0324	UA	FN	FN	FN	CR	CR	UA	FN	FN	UA	CR	CR
O75419	CDC45 CDC45L CDC45L2 UNQ374/PRO710	UA	FN	FN	UA	CR	CR	UA	FN	FN	UA	CR	CR
P56282	POLE2 DPE2	UA	FN	FN	UA	CR	CR	UA	FN	FN	UA	CR	CR
Q9BWJ5	SF3B5 SF3B10	UA	FN	FN	UA	CR	CR	UA	FN	FN	UA	CR	CR
Q6UWP7	LCLAT1 AGPAT8 ALCAT1 LYCAT UNQ1849/PRO3579	UA	FN	FN	UA	CR	CR	UA	FN	FN	UA	CR	CR
O75694	NUP155 KIAA0791	UA	FN	FN	UA	CR	CR	UA	FN	FN	FN	CR	CR
Q13416	ORC2 ORC2L	UA	FN	FN	FN	CR	CR	UA	FN	FN	UA	CR	CR
P62854	RPS26	FN	FN	FN	UA	CR	CR	UA	FN	FN	UA	CR	CR
Q8TCG2	PI4K2B	FN	UA	FN	FN	CR	CR	UA	FN	FN	UA	CR	CR
Q13547	HDAC1 RPD3L1	FN	FN	FN	FN	CR	CR	FN	FN	FN	FN	CR	CR
Q13888	GTF2H2 BTF2P44	UA	FN	FN	UA	CR	CR	UA	FN	FN	UA	CR	CR
Q5VV41	ARHGEF16 EPHEXIN4 NBR	UA	FN	FN	UA	CR	CR	UA	FN	FN	UA	CR	CR
P47914	RPL29	FN	FN	FN	UA	CR	CR	UA	FN	FN	UA	CR	CR
P61254	RPL26	FN	FN	FN	UA	CR	CR	UA	FN	FN	UA	CR	CR
Q8TDU6	GPBAR1 TGR5	UA	FN	FN	UA	CR	CR	UA	FN	FN	UA	CR	CR
P31785	IL2RG	FN	FN	FN	FN	CR	CR	UA	FN	FN	FN	CR	CR
P49642	PRIM1	UA	FN	FN	FN	CR	CR	UA	FN	FN	UA	CR	CR
P62306	SNRPF PBSCF	UA	FN	FN	UA	CR	CR	UA	FN	FN	UA	CR	CR
P57740	NUP107	FN	FN	FN	UA	CR	CR	UA	FN	FN	FN	CR	CR
P52434	POLR2H	UA	FN	FN	UA	CR	CR	UA	FN	FN	FN	CR	CR
O60755	GALR3 GALNR3	UA	FN	FN	UA	CR	CR	UA	FN	FN	UA	CR	CR
Q9H3R2	MUC13 DRCC1 RECC UNQ6194/PRO20221	UA	FN	FN	UA	CR	CR	UA	FN	FN	UA	CR	CR
P12004	PCNA	FN	FN	FN	UA	CR	CR	UA	FN	FN	UA	CR	CR
P05388	RPLP0	FN	FN	FN	UA	CR	CR	UA	FN	FN	UA	FN	FN
Q15365	PCBP1	UA	FN	FN	UA	CR	CR	UA	FN	FN	UA	FN	FN
Q8WVK7	SKA2 FAM33A	FN	FN	FN	UA	CR	CR	UA	FN	FN	FN	FN	FN
Q9UNX3	RPL26L1 RPL26P1	FN	FN	FN	UA	CR	CR	UA	FN	FN	UA	FN	FN
P62491	RAB11A RAB11	UA	FN	FN	UA	CR	CR	UA	FN	FN	UA	FN	FN
Q96B97	SH3KBP1 CIN85	UA	FN	FN	UA	CR	CR	UA	FN	FN	FN	UA	FN
P06400	RB1	UA	FN	FN	CR	FN	CR	UA	FN	FN	UA	FN	FN
O43927	CXCL13 BCA1 BLC SCYB13	UA	FN	FN	UA	CR	CR	UA	FN	FN	UA	FN	FN
P62424	RPL7A SURF-3 SURF3	FN	FN	FN	UA	CR	CR	UA	FN	FN	UA	FN	FN
Q8TAP6	CEP76 C18orf9	UA	FN	FN	UA	CR	CR	UA	FN	FN	UA	FN	FN
O95619	YEATS4 GAS41	UA	FN	FN	UA	CR	CR	UA	FN	FN	UA	FN	FN
P52298	NCBP2 CBP20 PIG55	UA	FN	FN	UA	CR	CR	UA	FN	FN	UA	FN	FN
Q9UJX4	ANAPC5 APC5	UA	FN	FN	UA	CR	CR	UA	FN	FN	UA	FN	FN
P78371	CCT2 99D8.1 CCTB	UA	FN	FN	UA	CR	CR	UA	FN	FN	UA	FN	FN
P01111	NRAS HRAS1	FN	FN	FN	FN	CR	CR	UA	FN	FN	FN	FN	FN
Q99943	AGPAT1 G15	UA	FN	FN	UA	CR	CR	UA	FN	FN	UA	FN	FN
P11234	RALB	FN	UA	FN	UA	CR	CR	UA	FN	FN	FN	UA	FN
Q9BW27	NUP85 NUP75 PCNT1	FN	FN	FN	UA	CR	CR	UA	FN	FN	FN	FN	FN
P62917	RPL8	FN	FN	FN	UA	CR	CR	UA	FN	FN	UA	FN	FN
P61158	ACTR3 ARP3	FN	FN	FN	FN	CR	CR	UA	FN	FN	UA	FN	FN
Q86V81	ALYREF ALY BEF THOC4	UA	FN	FN	UA	CR	CR	UA	FN	FN	UA	FN	FN
P25024	CXCR1 CMKAR1 IL8RA	UA	FN	FN	UA	CR	CR	UA	FN	FN	UA	FN	FN
P09132	SRP19	UA	FN	FN	UA	CR	CR	UA	FN	FN	UA	FN	FN
P17707	AMD1 AMD	UA	FN	FN	UA	CR	CR	UA	FN	FN	UA	FN	FN
P50613	CDK7 CAK CAK1 CDKN7 MO15 STK1	UA	FN	FN	FN	CR	CR	UA	FN	FN	UA	FN	FN
Q15813	TBCE	UA	FN	FN	UA	CR	CR	UA	FN	FN	UA	FN	FN
Q6ZSZ5	ARHGEF18 KIAA0521	UA	FN	FN	UA	CR	CR	UA	FN	FN	UA	FN	FN
P20963	CD247 CD3Z T3Z TCRZ	FN	FN	FN	FN	CR	CR	UA	FN	FN	UA	FN	FN
P42224	STAT1	FN	FN	FN	UA	CR	CR	UA	FN	FN	UA	FN	FN
P62273	RPS29	FN	FN	FN	UA	CR	CR	UA	FN	FN	UA	FN	FN
P50991	CCT4 CCTD SRB	UA	FN	FN	UA	CR	CR	UA	FN	FN	UA	FN	FN
Q9Y478	PRKAB1 AMPK	UA	FN	FN	UA	CR	CR	UA	FN	FN	FN	FN	FN
P32969	RPL9 OK/SW-cl.103; RPL9P7; RPL9P8; RPL9P9	FN	FN	FN	UA	CR	CR	UA	FN	FN	UA	FN	FN
P46527	CDKN1B KIP1	FN	FN	FN	FN	CR	CR	UA	FN	FN	FN	FN	FN
P15927	RPA2 REPA2 RPA32 RPA34	UA	FN	FN	FN	CR	CR	UA	FN	FN	UA	FN	FN
Q13889	GTF2H3	UA	FN	FN	UA	CR	CR	UA	FN	FN	UA	FN	FN
O75821	EIF3G EIF3S4	FN	FN	FN	UA	CR	CR	UA	FN	FN	UA	FN	FN
Q8IVL5	P3H2 LEPREL1 MLAT4	UA	FN	FN	UA	CR	CR	UA	FN	FN	UA	FN	FN
P62314	SNRPD1	UA	FN	FN	UA	CR	CR	UA	FN	FN	UA	FN	FN
P84095	RHOG ARHG	FN	FN	FN	FN	CR	CR	UA	FN	FN	FN	FN	FN
P35318	ADM AM	UA	FN	FN	UA	CR	CR	UA	FN	FN	UA	FN	FN
O15371	EIF3D EIF3S7	FN	FN	FN	UA	CR	CR	UA	FN	FN	UA	FN	FN
O43929	ORC4 ORC4L	UA	FN	FN	FN	CR	CR	UA	FN	FN	UA	FN	FN
P61326	MAGOH MAGOHA	UA	FN	FN	UA	CR	CR	UA	FN	FN	UA	FN	FN
P62308	SNRPG PBSCG	UA	FN	FN	UA	CR	CR	UA	FN	FN	UA	FN	FN
Q9NV56	MRGBP C20orf20	UA	FN	FN	UA	CR	CR	UA	FN	FN	UA	FN	FN
O60894	RAMP1	UA	FN	FN	UA	CR	CR	UA	FN	FN	UA	FN	FN
P36873	PPP1CC	FN	FN	FN	UA	CR	CR	UA	FN	FN	FN	FN	FN
Q9BPV8	P2RY13 GPR86 GPR94 FKSG77	UA	FN	FN	UA	CR	CR	UA	FN	FN	UA	FN	FN
Q7Z3B4	NUP54	UA	FN	FN	UA	CR	CR	UA	FN	FN	FN	FN	FN
Q6P2Q9	PRPF8 PRPC8	UA	FN	FN	UA	CR	CR	UA	FN	FN	UA	FN	FN
Q13347	EIF3I EIF3S2 TRIP1	FN	FN	FN	UA	CR	CR	UA	FN	FN	UA	FN	FN
Q8ND04	SMG8 ABC2 C17orf71	UA	FN	FN	UA	CR	CR	UA	FN	FN	UA	FN	FN
O75934	BCAS2 DAM1	UA	FN	FN	UA	CR	CR	UA	FN	FN	UA	FN	FN
Q96EE3	SEH1L SEC13L SEH1	FN	FN	FN	UA	CR	CR	UA	FN	FN	FN	FN	FN
Q15906	VPS72 TCFL1 YL1	UA	FN	FN	UA	CR	CR	UA	FN	FN	UA	FN	FN
P53803	POLR2K	UA	FN	FN	UA	CR	CR	UA	FN	FN	FN	FN	FN
Q8WYA6	CTNNBL1 C20orf33 PP8304	UA	FN	FN	UA	CR	CR	UA	FN	FN	UA	FN	FN
O43264	ZW10	FN	FN	FN	UA	CR	CR	UA	FN	FN	FN	FN	FN
P61073	CXCR4	UA	FN	FN	UA	CR	CR	UA	FN	FN	UA	FN	FN
Q13467	FZD5 C2orf31	FN	FN	FN	UA	CR	CR	FN	UA	FN	UA	FN	FN
P80162	CXCL6 GCP2 SCYB6	UA	FN	FN	UA	CR	CR	UA	FN	FN	UA	FN	FN
Q7RTV0	PHF5A	UA	FN	FN	UA	CR	CR	UA	FN	FN	UA	FN	FN
P55085	F2RL1 GPR11 PAR2	FN	FN	FN	FN	CR	CR	UA	FN	FN	UA	FN	FN
Q05048	CSTF1	UA	FN	FN	UA	CR	CR	UA	FN	FN	UA	FN	FN
Q15814	TBCC	UA	FN	FN	UA	CR	CR	UA	FN	FN	UA	UA	UA
P62877	RBX1 RNF75 ROC1	FN	FN	FN	FN	CR	CR	FN	UA	FN	UA	UA	UA
P52790	HK3	UA	FN	FN	UA	CR	CR	UA	FN	FN	UA	UA	UA
P55081	MFAP1	UA	FN	FN	UA	CR	CR	UA	FN	FN	UA	UA	UA
P62136	PPP1CA PPP1A	UA	FN	FN	UA	CR	CR	UA	FN	FN	UA	UA	UA
Q8IUC6	TICAM1 PRVTIRB TRIF	FN	FN	FN	FN	CR	CR	FN	UA	FN	UA	UA	UA
P42330	AKR1C3 DDH1 HSD17B5 KIAA0119 PGFS	UA	FN	FN	UA	CR	CR	UA	FN	FN	UA	UA	UA
O15455	TLR3	FN	FN	FN	FN	CR	CR	FN	UA	FN	UA	UA	UA
O14640	DVL1	FN	FN	FN	UA	CR	CR	FN	UA	FN	UA	UA	UA
P41222	PTGDS PDS	UA	FN	FN	UA	CR	CR	UA	FN	FN	UA	UA	UA
P14635	CCNB1 CCNB	FN	FN	FN	UA	CR	CR	Not expressed	Not expressed	Not expressed	FN	CR	CR
P48645	NMU	FN	FN	FN	FN	CR	CR	Not expressed	Not expressed	Not expressed	UA	CR	CR
O95229	ZWINT	FN	FN	FN	UA	CR	CR	Not expressed	Not expressed	Not expressed	FN	CR	CR
P49736	MCM2 BM28 CCNL1 CDCL1 KIAA0030	UA	FN	FN	FN	CR	CR	Not expressed	Not expressed	Not expressed	UA	CR	CR
O60566	BUB1B BUBR1 MAD3L SSK1	FN	FN	FN	UA	CR	CR	Not expressed	Not expressed	Not expressed	FN	CR	CR
P52799	EFNB2 EPLG5 HTKL LERK5	UA	FN	FN	UA	CR	CR	Not expressed	Not expressed	Not expressed	UA	FN	FN
Q13751	LAMB3 LAMNB1	UA	FN	FN	UA	CR	CR	Not expressed	Not expressed	Not expressed	UA	FN	FN
P00519	ABL1 ABL JTK7	FN	FN	FN	UA	CR	CR	Not expressed	Not expressed	Not expressed	UA	FN	FN
P26006	ITGA3 MSK18	UA	FN	FN	UA	CR	CR	Not expressed	Not expressed	Not expressed	UA	FN	FN
O75487	GPC4 UNQ474/PRO937	UA	FN	FN	UA	CR	CR	Not expressed	Not expressed	Not expressed	FN	FN	FN
Q6ZWT7	MBOAT2 OACT2	UA	FN	FN	UA	CR	CR	Not expressed	Not expressed	Not expressed	UA	FN	FN
O00762	UBE2C UBCH10	UA	FN	FN	UA	CR	CR	Not expressed	Not expressed	Not expressed	Not expressed	Not expressed	Not expressed
P13726	F3	UA	FN	FN	UA	CR	CR	Not expressed	Not expressed	Not expressed	UA	UA	UA
P52789	HK2	UA	FN	FN	UA	CR	CR	Not expressed	Not expressed	Not expressed	UA	UA	UA
P49247	RPIA RPI	UA	FN	FN	UA	CR	CR	Not expressed	Not expressed	Not expressed	UA	UA	UA
P37231	PPARG NR1C3	FN	FN	FN	FN	CR	CR	UA	UA	UA	UA	CR	CR
Q96GX5	MASTL GW GWL THC2	UA	FN	FN	UA	CR	CR	UA	UA	UA	UA	CR	CR
P13385	TDGF1 CRIPTO	FN	UA	FN	UA	CR	CR	UA	UA	UA	UA	CR	CR
P04626	ERBB2 HER2 MLN19 NEU NGL	FN	FN	FN	CR	FN	CR	UA	UA	UA	CR	FN	CR
P09874	PARP1 ADPRT PPOL	FN	UA	FN	UA	CR	CR	UA	UA	UA	UA	CR	CR
P07766	CD3E T3E	UA	FN	FN	UA	CR	CR	UA	UA	UA	UA	CR	CR
Q9Y2A9	B3GNT3 B3GALT8 TMEM3 UNQ637/PRO1266	UA	FN	FN	UA	CR	CR	UA	UA	UA	UA	CR	CR
P07919	UQCRH	UA	FN	FN	UA	CR	CR	UA	UA	UA	UA	CR	CR
O94923	GLCE KIAA0836	UA	FN	FN	UA	CR	CR	UA	UA	UA	FN	CR	CR
O43314	PPIP5K2 HISPPD1 KIAA0433 VIP2	UA	FN	FN	UA	CR	CR	UA	UA	UA	UA	CR	CR
Q9H0E3	SAP130	UA	FN	FN	UA	CR	CR	UA	UA	UA	UA	FN	FN
P29084	GTF2E2 TF2E2	UA	FN	FN	UA	CR	CR	UA	UA	UA	UA	FN	FN
Q16851	UGP2 UGP1	UA	FN	FN	UA	CR	CR	UA	UA	UA	UA	FN	FN
P69905	HBA1; HBA2	UA	FN	FN	UA	CR	CR	UA	UA	UA	UA	FN	FN
Q9NVC6	MED17 ARC77 CRSP6 DRIP77 DRIP80 TRAP80	FN	FN	FN	FN	CR	CR	UA	UA	UA	UA	FN	FN
P08195	SLC3A2 MDU1	UA	FN	FN	UA	CR	CR	UA	UA	UA	UA	FN	FN
Q16514	TAF12 TAF15 TAF2J TAFII20	UA	FN	FN	UA	CR	CR	UA	UA	UA	UA	FN	FN
P38398	BRCA1 RNF53	FN	UA	FN	CR	FN	CR	UA	UA	UA	FN	UA	FN
Q99538	LGMN PRSC1	UA	FN	FN	UA	CR	CR	UA	UA	UA	FN	FN	FN
P21281	ATP6V1B2 ATP6B2 VPP3	UA	FN	FN	UA	CR	CR	UA	UA	UA	UA	FN	FN
Q86X55	CARM1 PRMT4	UA	FN	FN	UA	CR	CR	UA	UA	UA	UA	FN	FN
P04406	GAPDH GAPD CDABP0047 OK/SW-cl.12	UA	FN	FN	UA	CR	CR	UA	UA	UA	UA	FN	FN
O95487	SEC24B	UA	FN	FN	UA	CR	CR	UA	UA	UA	FN	UA	FN
P00797	REN	UA	FN	FN	UA	CR	CR	UA	UA	UA	UA	FN	FN
Q96RN5	MED15 ARC105 CTG7A PCQAP TIG1 TNRC7	FN	FN	FN	FN	CR	CR	UA	UA	UA	UA	FN	FN
Q8IW41	MAPKAPK5 PRAK	FN	UA	FN	FN	CR	CR	UA	UA	UA	FN	UA	FN
Q9H9A5	CNOT10	UA	FN	FN	UA	CR	CR	UA	UA	UA	UA	FN	FN
Q9Y4Z0	LSM4	UA	FN	FN	UA	CR	CR	UA	UA	UA	UA	FN	FN
Q04759	PRKCQ PRKCT	UA	FN	FN	UA	CR	CR	UA	UA	UA	FN	FN	FN
P04435	TCRB	UA	FN	FN	UA	CR	CR	UA	UA	UA	UA	FN	FN
Q9Y4Y9	LSM5	UA	FN	FN	UA	CR	CR	UA	UA	UA	UA	FN	FN
P04234	CD3D T3D	UA	FN	FN	UA	CR	CR	UA	UA	UA	UA	FN	FN
P49848	TAF6 TAF2E TAFII70	UA	FN	FN	UA	CR	CR	UA	UA	UA	UA	FN	FN
Q15436	SEC23A	UA	FN	FN	UA	CR	CR	UA	UA	UA	FN	UA	FN
Q9UDW1	UQCR10 UCRC HSPC119	UA	FN	FN	UA	CR	CR	UA	UA	UA	UA	FN	FN
P09972	ALDOC ALDC	UA	FN	FN	UA	CR	CR	UA	UA	UA	UA	FN	FN
O75636	FCN3 FCNH HAKA1	UA	FN	FN	UA	CR	CR	UA	UA	UA	UA	FN	FN
P10301	RRAS	FN	FN	FN	UA	CR	CR	UA	UA	UA	FN	FN	FN
Q8NER5	ACVR1C ALK7	FN	UA	FN	UA	CR	CR	UA	UA	UA	Not expressed	Not expressed	Not expressed
P52564	MAP2K6 MEK6 MKK6 PRKMK6 SKK3	UA	FN	FN	UA	CR	CR	UA	UA	UA	Not expressed	Not expressed	Not expressed
P02766	TTR PALB	UA	FN	FN	UA	CR	CR	UA	UA	UA	UA	UA	UA
P13598	ICAM2	UA	FN	FN	UA	CR	CR	UA	UA	UA	UA	UA	UA
O15164	TRIM24 RNF82 TIF1 TIF1A	FN	UA	FN	FN	CR	CR	UA	UA	UA	UA	UA	UA
Q9HCU5	PREB SEC12	UA	FN	FN	UA	CR	CR	UA	UA	UA	UA	UA	UA
O14492	SH2B2 APS	UA	FN	FN	UA	CR	CR	UA	UA	UA	UA	UA	UA
Q86WI3	NLRC5 NOD27 NOD4	UA	FN	FN	UA	CR	CR	UA	UA	UA	UA	UA	UA
Q9BPW9	DHRS9 RDH15 SDR9C4 UNQ835/PRO1773	UA	FN	FN	UA	CR	CR	UA	UA	UA	UA	UA	UA
Q86TM6	SYVN1 HRD1 KIAA1810	UA	FN	FN	UA	CR	CR	UA	UA	UA	UA	UA	UA
Q5EBL8	PDZD11 AIPP1 PDZK11 PISP HSPC227 UNQ6486/PRO21335	UA	FN	FN	UA	CR	CR	UA	UA	UA	UA	UA	UA
Q14008	CKAP5 KIAA0097	FN	FN	FN	UA	FN	FN	UA	CR	CR	FN	CR	CR
O14757	CHEK1 CHK1	UA	FN	FN	UA	FN	FN	UA	CR	CR	UA	CR	CR
P54284	CACNB3 CACNLB3	UA	FN	FN	UA	FN	FN	UA	CR	CR	UA	FN	FN
P41208	CETN2 CALT CEN2	UA	FN	FN	UA	FN	FN	UA	CR	CR	UA	FN	FN
Q15642	TRIP10 CIP4 STOT STP	UA	FN	FN	UA	FN	FN	UA	CR	CR	UA	FN	FN
Q9BQE3	TUBA1C TUBA6	UA	FN	FN	UA	FN	FN	UA	CR	CR	UA	FN	FN
O14746	TERT EST2 TCS1 TRT	FN	FN	FN	UA	FN	FN	CR	FN	CR	FN	FN	FN
P11233	RALA RAL	FN	FN	FN	UA	FN	FN	UA	CR	CR	FN	UA	FN
P23396	RPS3 OK/SW-cl.26	FN	FN	FN	UA	FN	FN	UA	CR	CR	UA	FN	FN
Q04725	TLE2	FN	FN	FN	FN	FN	FN	FN	CR	CR	FN	FN	FN
P63104	YWHAZ	FN	FN	FN	FN	FN	FN	UA	CR	CR	FN	FN	FN
Q6ZNC8	MBOAT1 OACT1	UA	FN	FN	UA	FN	FN	UA	CR	CR	UA	FN	FN
P05305	EDN1	FN	FN	FN	FN	FN	FN	UA	CR	CR	UA	FN	FN
P32241	VIPR1	UA	FN	FN	UA	FN	FN	UA	CR	CR	UA	FN	FN
O00139	KIF2A KIF2 KNS2	FN	FN	FN	UA	FN	FN	UA	CR	CR	FN	FN	FN
Q05655	PRKCD	FN	UA	FN	UA	FN	FN	UA	CR	CR	FN	UA	FN
P20292	ALOX5AP FLAP	UA	FN	FN	UA	FN	FN	UA	CR	CR	UA	UA	UA
P11413	G6PD	UA	FN	FN	UA	FN	FN	UA	CR	CR	UA	UA	UA
Q9P2R7	SUCLA2	UA	FN	FN	UA	FN	FN	UA	CR	CR	UA	UA	UA
Q71F23	CENPU ICEN24 KLIP1 MLF1IP PBIP1	FN	FN	FN	UA	FN	FN	UA	FN	FN	FN	CR	CR
Q96BT3	CENPT C16orf56 ICEN22	FN	FN	FN	UA	FN	FN	UA	FN	FN	FN	CR	CR
P61006	RAB8A MEL RAB8	UA	FN	FN	UA	FN	FN	UA	FN	FN	UA	CR	CR
P00533	EGFR ERBB ERBB1 HER1	FN	FN	FN	FN	FN	FN	UA	FN	FN	CR	FN	CR
P30153	PPP2R1A	UA	FN	FN	UA	FN	FN	UA	FN	FN	UA	CR	CR
P54753	EPHB3 ETK2 HEK2 TYRO6	UA	FN	FN	UA	FN	FN	UA	FN	FN	UA	CR	CR
O15392	BIRC5 API4 IAP4	FN	FN	FN	UA	FN	FN	UA	FN	FN	FN	CR	CR
P52565	ARHGDIA GDIA1	UA	FN	FN	UA	FN	FN	UA	FN	FN	UA	CR	CR
P42695	NCAPD3 CAPD3 KIAA0056	UA	FN	FN	FN	FN	FN	UA	FN	FN	UA	CR	CR
Q9GZQ4	NMUR2 NMU2R TGR1	FN	FN	FN	FN	FN	FN	UA	FN	FN	UA	CR	CR
P30550	GRPR	FN	FN	FN	FN	FN	FN	UA	FN	FN	UA	CR	CR
P63027	VAMP2 SYB2	UA	FN	FN	UA	FN	FN	UA	FN	FN	UA	CR	CR
P62258	YWHAE	FN	FN	FN	FN	FN	FN	UA	FN	FN	FN	CR	CR
Q9UJX6	ANAPC2 APC2 KIAA1406	UA	FN	FN	UA	FN	FN	UA	FN	FN	UA	CR	CR
Q8NBT2	SPC24 SPBC24	FN	FN	FN	UA	FN	FN	UA	FN	FN	FN	CR	CR
Q8TDS5	OXER1 GPR170 TG1019	UA	FN	FN	UA	FN	FN	UA	FN	FN	UA	CR	CR
P62316	SNRPD2 SNRPD1	UA	FN	FN	UA	FN	FN	UA	FN	FN	UA	CR	CR
Q7L590	MCM10 PRO2249	UA	FN	FN	UA	FN	FN	UA	FN	FN	UA	CR	CR
P13984	GTF2F2 RAP30	UA	FN	FN	UA	FN	FN	UA	FN	FN	UA	CR	CR
Q96DI7	SNRNP40 PRP8BP SFP38 WDR57	UA	FN	FN	UA	FN	FN	UA	FN	FN	UA	CR	CR
P78329	CYP4F2	UA	FN	FN	UA	FN	FN	UA	FN	FN	UA	CR	CR
P12270	TPR	UA	FN	FN	UA	FN	FN	UA	FN	FN	CR	FN	CR
P34972	CNR2 CB2A CB2B	UA	FN	FN	UA	FN	FN	UA	FN	FN	UA	CR	CR
P54619	PRKAG1	UA	FN	FN	UA	FN	FN	UA	FN	FN	FN	CR	CR
P14555	PLA2G2A PLA2B PLA2L RASF-A	UA	FN	FN	UA	FN	FN	UA	FN	FN	UA	CR	CR
Q99471	PFDN5 MM1 PFD5	UA	FN	FN	UA	FN	FN	UA	FN	FN	UA	CR	CR
Q9NRJ3	CCL28 SCYA28	UA	FN	FN	UA	FN	FN	UA	FN	FN	UA	CR	CR
P51532	SMARCA4 BAF190A BRG1 SNF2B SNF2L4	FN	FN	FN	UA	FN	FN	FN	FN	FN	CR	FN	CR
P49207	RPL34	FN	FN	FN	UA	FN	FN	UA	FN	FN	UA	CR	CR
Q9Y5N6	ORC6 ORC6L	UA	FN	FN	FN	FN	FN	UA	FN	FN	UA	CR	CR
Q96A98	PTH2 TIP39 TIPF39	UA	FN	FN	UA	FN	FN	UA	FN	FN	UA	CR	CR
P34998	CRHR1 CRFR CRFR1 CRHR	UA	FN	FN	UA	FN	FN	UA	FN	FN	UA	FN	FN
P34995	PTGER1	FN	FN	FN	FN	FN	FN	UA	FN	FN	UA	FN	FN
P60880	SNAP25 SNAP	UA	FN	FN	UA	FN	FN	UA	FN	FN	UA	FN	FN
O15078	CEP290 BBS14 KIAA0373 NPHP6	UA	FN	FN	UA	FN	FN	UA	FN	FN	UA	FN	FN
P20936	RASA1 GAP RASA	FN	FN	FN	UA	FN	FN	UA	FN	FN	FN	FN	FN
Q9HC77	CENPJ CPAP LAP LIP1	UA	FN	FN	UA	FN	FN	UA	FN	FN	UA	FN	FN
Q01970	PLCB3	UA	FN	FN	UA	FN	FN	UA	FN	FN	UA	FN	FN
P51679	CCR4 CMKBR4	UA	FN	FN	UA	FN	FN	UA	FN	FN	UA	FN	FN
P51677	CCR3 CMKBR3	UA	FN	FN	UA	FN	FN	UA	FN	FN	UA	FN	FN
Q9NXR1	NDE1 NUDE	FN	FN	FN	UA	FN	FN	UA	FN	FN	FN	FN	FN
Q8N2A8	PLD6	UA	FN	FN	UA	FN	FN	UA	FN	FN	UA	FN	FN
P30291	WEE1	UA	FN	FN	UA	FN	FN	UA	FN	FN	UA	FN	FN
P02545	LMNA LMN1	FN	FN	FN	UA	FN	FN	UA	FN	FN	FN	FN	FN
P40429	RPL13A	FN	FN	FN	UA	FN	FN	UA	FN	FN	UA	FN	FN
O00398	P2RY10	FN	FN	FN	FN	FN	FN	UA	FN	FN	UA	FN	FN
P05386	RPLP1 RRP1	FN	FN	FN	UA	FN	FN	UA	FN	FN	UA	FN	FN
P05387	RPLP2 D11S2243E RPP2	FN	FN	FN	UA	FN	FN	UA	FN	FN	UA	FN	FN
P62979	RPS27A UBA80 UBCEP1	FN	FN	FN	FN	FN	FN	FN	FN	FN	FN	FN	FN
P21810	BGN SLRR1A	UA	FN	FN	UA	FN	FN	UA	FN	FN	FN	UA	FN
P52272	HNRNPM HNRPM NAGR1	UA	FN	FN	UA	FN	FN	UA	FN	FN	UA	FN	FN
Q15366	PCBP2	UA	FN	FN	UA	FN	FN	UA	FN	FN	UA	FN	FN
Q9BVL2	NUPL1 KIAA0410	UA	FN	FN	UA	FN	FN	UA	FN	FN	FN	FN	FN
O15259	NPHP1 NPH1	UA	FN	FN	UA	FN	FN	UA	FN	FN	UA	FN	FN
O00401	WASL	FN	FN	FN	FN	FN	FN	UA	FN	FN	UA	FN	FN
Q15361	TTF1	UA	FN	FN	UA	FN	FN	UA	FN	FN	UA	FN	FN
Q6P1K2	PMF1	FN	FN	FN	UA	FN	FN	UA	FN	FN	FN	FN	FN
Q9H9Y6	POLR1B	UA	FN	FN	UA	FN	FN	UA	FN	FN	UA	FN	FN
P35244	RPA3 REPA3 RPA14	UA	FN	FN	FN	FN	FN	UA	FN	FN	UA	FN	FN
P07900	HSP90AA1 HSP90A HSPC1 HSPCA	FN	FN	FN	FN	FN	FN	UA	FN	FN	FN	FN	FN
P39023	RPL3 OK/SW-cl.32	FN	FN	FN	UA	FN	FN	UA	FN	FN	UA	FN	FN
P43034	PAFAH1B1 LIS1 MDCR MDS PAFAHA	FN	FN	FN	UA	FN	FN	UA	FN	FN	FN	FN	FN
P08621	SNRNP70 RNPU1Z RPU1 SNRP70 U1AP1	UA	FN	FN	UA	FN	FN	UA	FN	FN	UA	FN	FN
P62805	HIST1H4A H4/A H4FA; HIST1H4B H4/I H4FI; HIST1H4C H4/G H4FG; HIST1H4D H4/B H4FB; HIST1H4E H4/J H4FJ; HIST1H4F H4/C H4FC; HIST1H4H H4/H H4FH; HIST1H4I H4/M H4FM; HIST1H4J H4/E H4FE; HIST1H4K H4/D H4FD; HIST1H4L H4/K H4FK; HIST2H4A H4/N H4F2 H4FN HIST2H4; HIST2H4B H4/O H4FO; HIST4H4	FN	FN	FN	FN	FN	FN	UA	FN	FN	FN	FN	FN
Q92831	KAT2B PCAF	FN	FN	FN	FN	FN	FN	UA	FN	FN	UA	FN	FN
P21452	TACR2 NK2R NKNAR TAC2R	FN	FN	FN	FN	FN	FN	UA	FN	FN	UA	FN	FN
P21453	S1PR1 CHEDG1 EDG1	UA	FN	FN	UA	FN	FN	UA	FN	FN	UA	FN	FN
Q08462	ADCY2 KIAA1060	UA	FN	FN	UA	FN	FN	UA	FN	FN	UA	FN	FN
Q09161	NCBP1 CBP80 NCBP	UA	FN	FN	UA	FN	FN	UA	FN	FN	UA	FN	FN
Q15572	TAF1C	UA	FN	FN	UA	FN	FN	UA	FN	FN	UA	FN	FN
O75899	GABBR2 GPR51 GPRC3B	UA	FN	FN	UA	FN	FN	UA	FN	FN	UA	FN	FN
P30990	NTS	FN	FN	FN	FN	FN	FN	UA	FN	FN	UA	FN	FN
Q14566	MCM6	UA	FN	FN	FN	FN	FN	UA	FN	FN	UA	FN	FN
Q6P1A2	LPCAT3 MBOAT5 OACT5	UA	FN	FN	UA	FN	FN	UA	FN	FN	UA	FN	FN
Q7Z5K2	WAPAL FOE KIAA0261 WAPL	FN	FN	FN	UA	FN	FN	UA	FN	FN	FN	FN	FN
O94906	PRPF6 C20orf14	UA	FN	FN	UA	FN	FN	UA	FN	FN	UA	FN	FN
O94901	SUN1 KIAA0810 UNC84A	FN	UA	FN	UA	FN	FN	UA	FN	FN	FN	UA	FN
P32238	CCKAR CCKRA	FN	FN	FN	FN	FN	FN	UA	FN	FN	UA	FN	FN
Q9UPN4	CEP131 AZI1 KIAA1118	UA	FN	FN	UA	FN	FN	UA	FN	FN	UA	FN	FN
Q8N684	CPSF7	UA	FN	FN	UA	FN	FN	UA	FN	FN	UA	FN	FN
P41968	MC3R	UA	FN	FN	UA	FN	FN	UA	FN	FN	UA	FN	FN
Q9Y3Y4	PYGO1	FN	FN	FN	UA	FN	FN	UA	FN	FN	UA	FN	FN
Q02878	RPL6 TXREB1	FN	FN	FN	UA	FN	FN	UA	FN	FN	UA	FN	FN
P49450	CENPA	FN	FN	FN	UA	FN	FN	UA	FN	FN	FN	FN	FN
O43426	SYNJ1 KIAA0910	FN	UA	FN	FN	FN	FN	UA	FN	FN	UA	FN	FN
Q96HA1	POM121 KIAA0618 NUP121 POM121A	UA	FN	FN	UA	FN	FN	UA	FN	FN	FN	FN	FN
P99999	CYCS CYC	FN	FN	FN	FN	FN	FN	UA	FN	FN	UA	FN	FN
Q9H211	CDT1	UA	FN	FN	FN	FN	FN	UA	FN	FN	UA	FN	FN
P54762	EPHB1 ELK EPHT2 HEK6 NET	UA	FN	FN	UA	FN	FN	UA	FN	FN	UA	FN	FN
P26641	EEF1G EF1G PRO1608	UA	FN	FN	UA	FN	FN	UA	FN	FN	UA	FN	FN
P41145	OPRK1 OPRK	UA	FN	FN	UA	FN	FN	UA	FN	FN	UA	FN	FN
P41146	OPRL1 OOR ORL1	UA	FN	FN	UA	FN	FN	UA	FN	FN	UA	FN	FN
Q15761	NPY5R NPYR5	UA	FN	FN	UA	FN	FN	UA	FN	FN	UA	FN	FN
P10911	MCF2 DBL	UA	FN	FN	UA	FN	FN	UA	FN	FN	UA	FN	FN
Q15768	EFNB3 EPLG8 LERK8	UA	FN	FN	UA	FN	FN	UA	FN	FN	UA	FN	FN
O95153	BZRAP1 KIAA0612 RBP1 RIMBP1	UA	FN	FN	UA	FN	FN	UA	FN	FN	UA	FN	FN
P62495	ETF1 ERF1 RF1 SUP45L1	UA	FN	FN	UA	FN	FN	UA	FN	FN	UA	FN	FN
P20585	MSH3 DUC1 DUG	FN	FN	FN	UA	FN	FN	UA	FN	FN	UA	FN	FN
P50395	GDI2 RABGDIB	UA	FN	FN	UA	FN	FN	UA	FN	FN	UA	FN	FN
Q96DR8	MUCL1 SBEM UNQ590/PRO1160	UA	FN	FN	UA	FN	FN	UA	FN	FN	UA	FN	FN
P50391	NPY4R PPYR1	UA	FN	FN	UA	FN	FN	UA	FN	FN	UA	FN	FN
P16333	NCK1 NCK	FN	FN	FN	FN	FN	FN	UA	FN	FN	FN	FN	FN
P49770	EIF2B2 EIF2BB	FN	FN	FN	UA	FN	FN	UA	FN	FN	UA	FN	FN
P62140	PPP1CB	UA	FN	FN	UA	FN	FN	UA	FN	FN	UA	FN	FN
Q16678	CYP1B1	UA	FN	FN	UA	FN	FN	UA	FN	FN	UA	FN	FN
Q9NQS7	INCENP	FN	FN	FN	UA	FN	FN	UA	FN	FN	FN	FN	FN
Q03188	CENPC CENPC1 ICEN7	FN	FN	FN	UA	FN	FN	UA	FN	FN	FN	FN	FN
O15068	MCF2L KIAA0362	UA	FN	FN	UA	FN	FN	UA	FN	FN	UA	FN	FN
Q5T6X5	GPRC6A	FN	FN	FN	FN	FN	FN	UA	FN	FN	UA	FN	FN
P13591	NCAM1 NCAM	FN	FN	FN	UA	FN	FN	UA	FN	FN	FN	FN	FN
P05067	APP A4 AD1	FN	FN	FN	FN	FN	FN	UA	FN	FN	UA	FN	FN
Q68DD2	PLA2G4F	UA	FN	FN	UA	FN	FN	UA	FN	FN	UA	FN	FN
Q7Z4H4	ADM2 AM2	UA	FN	FN	UA	FN	FN	UA	FN	FN	UA	FN	FN
Q96GX1	TCTN2 C12orf38 TECT2	UA	FN	FN	UA	FN	FN	UA	FN	FN	UA	FN	FN
P49790	NUP153	UA	FN	FN	UA	FN	FN	UA	FN	FN	FN	FN	FN
P49792	RANBP2 NUP358	FN	FN	FN	UA	FN	FN	UA	FN	FN	FN	FN	FN
P29275	ADORA2B	UA	FN	FN	UA	FN	FN	UA	FN	FN	UA	FN	FN
P31391	SSTR4	UA	FN	FN	UA	FN	FN	UA	FN	FN	UA	FN	FN
Q9Y2T6	GPR55	UA	FN	FN	UA	FN	FN	UA	FN	FN	UA	FN	FN
P67775	PPP2CA	UA	FN	FN	UA	FN	FN	UA	FN	FN	UA	FN	FN
P09496	CLTA	UA	FN	FN	UA	FN	FN	UA	FN	FN	FN	FN	FN
Q7L5N7	LPCAT2 AGPAT11 AYTL1	UA	FN	FN	UA	FN	FN	UA	FN	FN	UA	FN	FN
O00471	EXOC5 SEC10 SEC10L1	UA	FN	FN	UA	FN	FN	UA	FN	FN	UA	FN	FN
O15085	ARHGEF11 KIAA0380	UA	FN	FN	FN	FN	FN	UA	FN	FN	FN	FN	FN
Q12996	CSTF3	UA	FN	FN	UA	FN	FN	UA	FN	FN	UA	FN	FN
Q01105	SET	UA	FN	FN	UA	FN	FN	UA	FN	FN	UA	FN	FN
Q08170	SRSF4 SFRS4 SRP75	UA	FN	FN	UA	FN	FN	UA	FN	FN	UA	FN	FN
P01133	EGF	FN	FN	FN	FN	FN	FN	UA	FN	FN	FN	FN	FN
P08700	IL3	FN	FN	FN	FN	FN	FN	UA	FN	FN	FN	FN	FN
P08708	RPS17	FN	FN	FN	UA	FN	FN	UA	FN	FN	UA	FN	FN
P29692	EEF1D EF1D	UA	FN	FN	UA	FN	FN	UA	FN	FN	UA	FN	FN
P14416	DRD2	UA	FN	FN	UA	FN	FN	UA	FN	FN	UA	FN	FN
P01222	TSHB	UA	FN	FN	UA	FN	FN	UA	FN	FN	UA	FN	FN
Q13009	TIAM1	UA	FN	FN	UA	FN	FN	UA	FN	FN	UA	FN	FN
Q96P68	OXGR1 GPR80 GPR99 P2RY15 P2Y15	UA	FN	FN	UA	FN	FN	UA	FN	FN	UA	FN	FN
Q96P65	QRFPR GPR103	FN	FN	FN	FN	FN	FN	UA	FN	FN	UA	FN	FN
P15509	CSF2RA CSF2R CSF2RY	FN	FN	FN	FN	FN	FN	UA	FN	FN	FN	FN	FN
P35658	NUP214 CAIN CAN KIAA0023	UA	FN	FN	UA	FN	FN	UA	FN	FN	FN	FN	FN
P62701	RPS4X CCG2 RPS4 SCAR	FN	FN	FN	UA	FN	FN	UA	FN	FN	UA	FN	FN
Q96N66	MBOAT7 BB1 LENG4 OACT7	UA	FN	FN	UA	FN	FN	UA	FN	FN	UA	FN	FN
P27694	RPA1 REPA1 RPA70	UA	FN	FN	FN	FN	FN	UA	FN	FN	UA	FN	FN
P27695	APEX1 APE APE1 APEX APX HAP1 REF1	FN	UA	FN	UA	FN	FN	UA	FN	FN	UA	FN	FN
P08912	CHRM5	FN	FN	FN	FN	FN	FN	UA	FN	FN	UA	FN	FN
O94973	AP2A2 ADTAB CLAPA2 HIP9 HYPJ KIAA0899	UA	FN	FN	UA	FN	FN	UA	FN	FN	FN	FN	FN
Q13136	PPFIA1 LIP1	UA	FN	FN	UA	FN	FN	UA	FN	FN	UA	FN	FN
P52735	VAV2	FN	FN	FN	FN	FN	FN	UA	FN	FN	FN	FN	FN
P46783	RPS10	FN	FN	FN	UA	FN	FN	UA	FN	FN	UA	FN	FN
P46781	RPS9	FN	FN	FN	UA	FN	FN	UA	FN	FN	UA	FN	FN
O95400	CD2BP2 KIAA1178	UA	FN	FN	UA	FN	FN	UA	FN	FN	UA	FN	FN
P17480	UBTF UBF UBF1	UA	FN	FN	UA	FN	FN	UA	FN	FN	UA	FN	FN
Q8N387	MUC15 UNQ750/PRO1481	UA	FN	FN	UA	FN	FN	UA	FN	FN	UA	FN	FN
Q6P4A8	PLBD1	UA	FN	FN	UA	FN	FN	UA	FN	FN	UA	FN	FN
Q8N4N8	KIF2B	FN	FN	FN	UA	FN	FN	UA	FN	FN	FN	FN	FN
Q99459	CDC5L KIAA0432 PCDC5RP	UA	FN	FN	UA	FN	FN	UA	FN	FN	UA	FN	FN
P19447	ERCC3 XPB XPBC	UA	FN	FN	UA	FN	FN	UA	FN	FN	UA	FN	FN
Q8WUW1	BRK1 C3orf10 HSPC300 MDS027	FN	FN	FN	FN	FN	FN	UA	FN	FN	FN	FN	FN
Q8TCU4	ALMS1 KIAA0328	UA	FN	FN	UA	FN	FN	UA	FN	FN	UA	FN	FN
O95067	CCNB2	FN	FN	FN	UA	FN	FN	UA	FN	FN	FN	FN	FN
Q8N5V2	NGEF	UA	FN	FN	UA	FN	FN	UA	FN	FN	UA	FN	FN
O14939	PLD2	UA	FN	FN	UA	FN	FN	UA	FN	FN	UA	FN	FN
P31943	HNRNPH1 HNRPH HNRPH1	UA	FN	FN	UA	FN	FN	UA	FN	FN	UA	FN	FN
P31946	YWHAB	FN	FN	FN	FN	FN	FN	UA	FN	FN	FN	FN	FN
P63151	PPP2R2A	UA	FN	FN	UA	FN	FN	UA	FN	FN	UA	FN	FN
P60953	CDC42	FN	FN	FN	FN	FN	FN	UA	FN	FN	FN	FN	FN
Q96MT8	CEP63	UA	FN	FN	UA	FN	FN	UA	FN	FN	UA	FN	FN
O15530	PDPK1 PDK1	FN	FN	FN	FN	FN	FN	UA	FN	FN	FN	FN	FN
O95622	ADCY5	UA	FN	FN	UA	FN	FN	UA	FN	FN	UA	FN	FN
Q00975	CACNA1B CACH5 CACNL1A5	UA	FN	FN	UA	FN	FN	UA	FN	FN	UA	FN	FN
O43683	BUB1 BUB1L	FN	FN	FN	UA	FN	FN	UA	FN	FN	FN	FN	FN
P55773	CCL23 MIP3 MPIF1 SCYA23	FN	FN	FN	FN	FN	FN	UA	FN	FN	UA	FN	FN
Q13748	TUBA3C TUBA2; TUBA3D	UA	FN	FN	UA	FN	FN	UA	FN	FN	UA	FN	FN
P48546	GIPR	UA	FN	FN	UA	FN	FN	UA	FN	FN	UA	FN	FN
Q9Y5X5	NPFFR2 GPR74 NPFF2 NPGPR	FN	FN	FN	FN	FN	FN	UA	FN	FN	UA	FN	FN
Q5VST9	OBSCN KIAA1556 KIAA1639	UA	FN	FN	UA	FN	FN	UA	FN	FN	UA	FN	FN
O75533	SF3B1 SAP155	UA	FN	FN	UA	FN	FN	UA	FN	FN	UA	FN	FN
Q8NHV4	NEDD1	UA	FN	FN	UA	FN	FN	UA	FN	FN	UA	FN	FN
P62277	RPS13	FN	FN	FN	UA	FN	FN	UA	FN	FN	UA	FN	FN
P38159	RBMX HNRPG RBMXP1	UA	FN	FN	UA	FN	FN	UA	FN	FN	UA	FN	FN
Q5FBB7	SGOL1 SGO1	FN	FN	FN	UA	FN	FN	UA	FN	FN	FN	FN	FN
P08865	RPSA LAMBR LAMR1	FN	FN	FN	UA	FN	FN	UA	FN	FN	UA	FN	FN
Q06124	PTPN11 PTP2C SHPTP2	FN	FN	FN	FN	FN	FN	UA	FN	FN	FN	FN	FN
Q9UJ98	STAG3	FN	UA	FN	FN	FN	FN	UA	FN	FN	FN	UA	FN
Q14155	ARHGEF7 COOL1 KIAA0142 P85SPR PAK3BP PIXB Nbla10314	UA	FN	FN	UA	FN	FN	UA	FN	FN	FN	FN	FN
P28482	MAPK1 ERK2 PRKM1 PRKM2	FN	FN	FN	UA	FN	FN	UA	FN	FN	FN	FN	FN
P28336	NMBR	FN	FN	FN	FN	FN	FN	UA	FN	FN	UA	FN	FN
P28335	HTR2C HTR1C	FN	FN	FN	FN	FN	FN	UA	FN	FN	UA	FN	FN
P62829	RPL23	FN	FN	FN	UA	FN	FN	UA	FN	FN	UA	FN	FN
Q86US8	SMG6 C17orf31 EST1A KIAA0732	UA	FN	FN	UA	FN	FN	UA	FN	FN	UA	FN	FN
P01589	IL2RA	FN	FN	FN	FN	FN	FN	UA	FN	FN	FN	FN	FN
O00512	BCL9	FN	FN	FN	UA	FN	FN	UA	FN	FN	UA	FN	FN
P29992	GNA11 GA11	FN	FN	FN	FN	FN	FN	UA	FN	FN	UA	FN	FN
P06730	EIF4E EIF4EL1 EIF4F	FN	FN	FN	UA	FN	FN	UA	FN	FN	UA	FN	FN
P43308	SSR2 TRAPB HSD25	UA	FN	FN	UA	FN	FN	UA	FN	FN	UA	FN	FN
O43913	ORC5 ORC5L	UA	FN	FN	FN	FN	FN	UA	FN	FN	UA	FN	FN
P43307	SSR1 TRAPA PSEC0262	UA	FN	FN	UA	FN	FN	UA	FN	FN	UA	FN	FN
P01210	PENK	UA	FN	FN	UA	FN	FN	UA	FN	FN	UA	FN	FN
P01213	PDYN	UA	FN	FN	UA	FN	FN	UA	FN	FN	UA	FN	FN
Q15743	GPR68 OGR1	FN	FN	FN	FN	FN	FN	UA	FN	FN	UA	FN	FN
P01215	CGA	UA	FN	FN	UA	FN	FN	UA	FN	FN	UA	FN	FN
O14843	FFAR3 GPR41	FN	FN	FN	FN	FN	FN	UA	FN	FN	UA	FN	FN
P49146	NPY2R	UA	FN	FN	UA	FN	FN	UA	FN	FN	UA	FN	FN
P46663	BDKRB1 BRADYB1	FN	FN	FN	FN	FN	FN	UA	FN	FN	UA	FN	FN
Q14344	GNA13	FN	FN	FN	FN	FN	FN	UA	FN	FN	UA	FN	FN
Q99996	AKAP9 AKAP350 AKAP450 KIAA0803	UA	FN	FN	UA	FN	FN	UA	FN	FN	UA	FN	FN
P46060	RANGAP1 KIAA1835 SD	FN	FN	FN	UA	FN	FN	UA	FN	FN	FN	FN	FN
O75962	TRIO	UA	FN	FN	UA	FN	FN	UA	FN	FN	UA	FN	FN
P68371	TUBB4B TUBB2C	UA	FN	FN	UA	FN	FN	UA	FN	FN	UA	FN	FN
P42768	WAS IMD2	FN	FN	FN	FN	FN	FN	UA	FN	FN	UA	FN	FN
Q15669	RHOH ARHH TTF	UA	FN	FN	UA	FN	FN	UA	FN	FN	UA	FN	FN
P18124	RPL7	FN	FN	FN	UA	FN	FN	UA	FN	FN	UA	FN	FN
Q9UI10	EIF2B4 EIF2BD	FN	FN	FN	UA	FN	FN	UA	FN	FN	UA	FN	FN
P20309	CHRM3	FN	FN	FN	FN	FN	FN	UA	FN	FN	UA	FN	FN
P25398	RPS12	FN	FN	FN	UA	FN	FN	UA	FN	FN	UA	FN	FN
O43684	BUB3	FN	FN	FN	UA	FN	FN	UA	FN	FN	FN	FN	FN
P11229	CHRM1	FN	FN	FN	FN	FN	FN	UA	FN	FN	UA	FN	FN
O75347	TBCA	UA	FN	FN	UA	FN	FN	UA	FN	FN	UA	FN	FN
P63010	AP2B1 ADTB2 CLAPB1	UA	FN	FN	UA	FN	FN	UA	FN	FN	FN	FN	FN
Q13153	PAK1	UA	FN	FN	UA	FN	FN	UA	FN	FN	UA	FN	FN
Q5HYA8	TMEM67 MKS3	UA	FN	FN	UA	FN	FN	UA	FN	FN	UA	FN	FN
Q8NEM0	MCPH1	UA	FN	FN	UA	FN	FN	UA	FN	FN	UA	FN	FN
P60763	RAC3	UA	FN	FN	UA	FN	FN	UA	FN	FN	UA	FN	FN
P40145	ADCY8	UA	FN	FN	UA	FN	FN	UA	FN	FN	UA	FN	FN
Q9GZS1	POLR1E PAF53 PRAF1	UA	FN	FN	UA	FN	FN	UA	FN	FN	UA	FN	FN
P67812	SEC11A SEC11L1 SPC18 SPCS4A	UA	FN	FN	UA	FN	FN	UA	FN	FN	UA	FN	FN
Q96RS0	TGS1 HCA137 NCOA6IP PIMT	UA	FN	FN	UA	FN	FN	UA	FN	FN	UA	FN	FN
P41091	EIF2S3 EIF2G	FN	FN	FN	UA	FN	FN	UA	FN	FN	UA	FN	FN
P11712	CYP2C9 CYP2C10	UA	FN	FN	UA	FN	FN	UA	FN	FN	UA	FN	FN
P47813	EIF1AX EIF1A EIF4C	FN	FN	FN	UA	FN	FN	UA	FN	FN	UA	FN	FN
O95613	PCNT KIAA0402 PCNT2	UA	FN	FN	UA	FN	FN	UA	FN	FN	UA	FN	FN
Q12769	NUP160 KIAA0197 NUP120	FN	FN	FN	UA	FN	FN	UA	FN	FN	FN	FN	FN
P46093	GPR4 GPR19	FN	FN	FN	FN	FN	FN	UA	FN	FN	UA	FN	FN
Q96PE2	ARHGEF17 KIAA0337 TEM4	UA	FN	FN	UA	FN	FN	UA	FN	FN	UA	FN	FN
Q03431	PTH1R PTHR PTHR1	UA	FN	FN	UA	FN	FN	UA	FN	FN	UA	FN	FN
P55769	NHP2L1	UA	FN	FN	UA	FN	FN	UA	FN	FN	UA	FN	FN
Q14831	GRM7 GPRC1G MGLUR7	UA	FN	FN	UA	FN	FN	UA	FN	FN	UA	FN	FN
Q14833	GRM4 GPRC1D MGLUR4	UA	FN	FN	UA	FN	FN	UA	FN	FN	UA	FN	FN
Q14832	GRM3 GPRC1C MGLUR3	UA	FN	FN	UA	FN	FN	UA	FN	FN	UA	FN	FN
P50406	HTR6	UA	FN	FN	UA	FN	FN	UA	FN	FN	UA	FN	FN
O00303	EIF3F EIF3S5	FN	FN	FN	UA	FN	FN	UA	FN	FN	UA	FN	FN
P17301	ITGA2 CD49B	UA	FN	FN	UA	FN	FN	UA	FN	FN	UA	FN	FN
P18077	RPL35A GIG33	FN	FN	FN	UA	FN	FN	UA	FN	FN	UA	FN	FN
P18074	ERCC2 XPD XPDC	UA	FN	FN	UA	FN	FN	UA	FN	FN	UA	FN	FN
O00212	RHOD ARHD	UA	FN	FN	UA	FN	FN	UA	FN	FN	UA	FN	FN
O60583	CCNT2	FN	UA	FN	UA	FN	FN	UA	FN	FN	UA	FN	FN
Q07889	SOS1	FN	FN	FN	FN	FN	FN	UA	FN	FN	FN	FN	FN
P62945	RPL41	FN	FN	FN	UA	FN	FN	UA	FN	FN	UA	FN	FN
O00459	PIK3R2	FN	FN	FN	FN	FN	FN	UA	FN	FN	FN	FN	FN
O00329	PIK3CD	FN	UA	FN	FN	FN	FN	UA	FN	FN	FN	FN	FN
O14594	NCAN CSPG3 NEUR	UA	FN	FN	UA	FN	FN	UA	FN	FN	FN	UA	FN
Q86VW2	ARHGEF25 GEFT	UA	FN	FN	UA	FN	FN	UA	FN	FN	UA	FN	FN
Q12979	ABR	UA	FN	FN	UA	FN	FN	UA	FN	FN	UA	FN	FN
P29323	EPHB2 DRT EPHT3 EPTH3 ERK HEK5 TYRO5	UA	FN	FN	UA	FN	FN	UA	FN	FN	UA	FN	FN
P62834	RAP1A KREV1	FN	FN	FN	FN	FN	FN	UA	FN	FN	FN	FN	FN
P04350	TUBB4A TUBB4 TUBB5	UA	FN	FN	UA	FN	FN	UA	FN	FN	UA	FN	FN
O15357	INPPL1 SHIP2	FN	UA	FN	FN	FN	FN	UA	FN	FN	UA	FN	FN
P19174	PLCG1 PLC1	FN	FN	FN	FN	FN	FN	UA	FN	FN	FN	FN	FN
Q6IPU0	CENPP	FN	FN	FN	UA	FN	FN	UA	FN	FN	FN	FN	FN
O60716	CTNND1 KIAA0384	UA	FN	FN	FN	FN	FN	UA	FN	FN	UA	FN	FN
Q14330	GPR18 GPCRW	UA	FN	FN	UA	FN	FN	UA	FN	FN	UA	FN	FN
P21462	FPR1	UA	FN	FN	UA	FN	FN	UA	FN	FN	UA	FN	FN
P35637	FUS TLS	UA	FN	FN	UA	FN	FN	UA	FN	FN	UA	FN	FN
Q8N307	MUC20 KIAA1359 UNQ2782/PRO7170	UA	FN	FN	UA	FN	FN	UA	FN	FN	UA	FN	FN
Q92759	GTF2H4	UA	FN	FN	UA	FN	FN	UA	FN	FN	UA	FN	FN
P42574	CASP3 CPP32	FN	FN	FN	FN	FN	FN	UA	FN	FN	UA	FN	FN
P21554	CNR1 CNR	UA	FN	FN	UA	FN	FN	UA	FN	FN	UA	FN	FN
P22090	RPS4Y1 RPS4Y PRO2646	FN	FN	FN	UA	FN	FN	UA	FN	FN	UA	FN	FN
P18621	RPL17	FN	FN	FN	UA	FN	FN	UA	FN	FN	UA	FN	FN
Q00722	PLCB2	UA	FN	FN	UA	FN	FN	UA	FN	FN	UA	FN	FN
Q9BY50	SEC11C SEC11L3 SPC21 SPCS4C	UA	FN	FN	UA	FN	FN	UA	FN	FN	UA	FN	FN
P61978	HNRNPK HNRPK	UA	FN	FN	UA	FN	FN	UA	FN	FN	UA	FN	FN
P52756	RBM5 H37 LUCA15	UA	FN	FN	UA	FN	FN	UA	FN	FN	UA	FN	FN
Q7Z6J4	FGD2 ZFYVE4	UA	FN	FN	UA	FN	FN	UA	FN	FN	UA	FN	FN
Q14240	EIF4A2 DDX2B EIF4F	FN	FN	FN	UA	FN	FN	UA	FN	FN	UA	FN	FN
P24928	POLR2A POLR2	UA	FN	FN	UA	FN	FN	UA	FN	FN	FN	FN	FN
O94827	PLEKHG5 KIAA0720	UA	FN	FN	UA	FN	FN	UA	FN	FN	UA	FN	FN
P53680	AP2S1 AP17 CLAPS2	UA	FN	FN	UA	FN	FN	UA	FN	FN	FN	FN	FN
P33992	MCM5 CDC46	UA	FN	FN	FN	FN	FN	UA	FN	FN	UA	FN	FN
Q9H244	P2RY12 HORK3	UA	FN	FN	UA	FN	FN	UA	FN	FN	UA	FN	FN
P16112	ACAN AGC1 CSPG1 MSK16	UA	FN	FN	UA	FN	FN	UA	FN	FN	UA	FN	FN
P20800	EDN2	FN	FN	FN	FN	FN	FN	UA	FN	FN	UA	FN	FN
P19086	GNAZ	UA	FN	FN	UA	FN	FN	UA	FN	FN	UA	FN	FN
P04049	RAF1 RAF	FN	FN	FN	UA	FN	FN	UA	FN	FN	FN	FN	FN
P62280	RPS11	FN	FN	FN	UA	FN	FN	UA	FN	FN	UA	FN	FN
P67809	YBX1 NSEP1 YB1	UA	FN	FN	UA	FN	FN	UA	FN	FN	UA	FN	FN
Q6UVK1	CSPG4 MCSP	UA	FN	FN	UA	FN	FN	UA	FN	FN	FN	UA	FN
O60229	KALRN DUET DUO HAPIP TRAD	UA	FN	FN	UA	FN	FN	UA	FN	FN	UA	FN	FN
O95602	POLR1A	UA	FN	FN	UA	FN	FN	UA	FN	FN	UA	FN	FN
P48061	CXCL12 SDF1 SDF1A SDF1B	UA	FN	FN	UA	FN	FN	UA	FN	FN	UA	FN	FN
O15514	POLR2D	UA	FN	FN	UA	FN	FN	UA	FN	FN	FN	FN	FN
O15511	ARPC5 ARC16	FN	FN	FN	FN	FN	FN	UA	FN	FN	UA	FN	FN
P63220	RPS21	FN	FN	FN	UA	FN	FN	UA	FN	FN	UA	FN	FN
P11142	HSPA8 HSC70 HSP73 HSPA10	FN	FN	FN	FN	FN	FN	UA	FN	FN	UA	FN	FN
Q96G91	P2RY11	FN	FN	FN	FN	FN	FN	UA	FN	FN	UA	FN	FN
P55211	CASP9 MCH6	FN	FN	FN	FN	FN	FN	UA	FN	FN	FN	FN	FN
P50052	AGTR2	UA	FN	FN	UA	FN	FN	UA	FN	FN	UA	FN	FN
P16473	TSHR LGR3	UA	FN	FN	UA	FN	FN	UA	FN	FN	UA	FN	FN
Q9UQM7	CAMK2A CAMKA KIAA0968	FN	UA	FN	UA	FN	FN	UA	FN	FN	FN	UA	FN
Q13561	DCTN2 DCTN50	UA	FN	FN	UA	FN	FN	UA	FN	FN	UA	FN	FN
P62266	RPS23	FN	FN	FN	UA	FN	FN	UA	FN	FN	UA	FN	FN
P62263	RPS14 PRO2640	FN	FN	FN	UA	FN	FN	UA	FN	FN	UA	FN	FN
P30542	ADORA1	UA	FN	FN	UA	FN	FN	UA	FN	FN	UA	FN	FN
P62269	RPS18 D6S218E	FN	FN	FN	UA	FN	FN	UA	FN	FN	UA	FN	FN
P23945	FSHR LGR1	UA	FN	FN	UA	FN	FN	UA	FN	FN	UA	FN	FN
P37288	AVPR1A AVPR1	FN	FN	FN	FN	FN	FN	UA	FN	FN	UA	FN	FN
P25025	CXCR2 IL8RB	UA	FN	FN	UA	FN	FN	UA	FN	FN	UA	FN	FN
P25021	HRH2	UA	FN	FN	UA	FN	FN	UA	FN	FN	UA	FN	FN
O75161	NPHP4 KIAA0673	UA	FN	FN	UA	FN	FN	UA	FN	FN	UA	FN	FN
P08172	CHRM2	UA	FN	FN	UA	FN	FN	UA	FN	FN	UA	FN	FN
Q07890	SOS2	UA	FN	FN	UA	FN	FN	UA	FN	FN	UA	FN	FN
Q92989	CLP1 HEAB	UA	FN	FN	UA	FN	FN	UA	FN	FN	UA	FN	FN
O00444	PLK4 SAK STK18	UA	FN	FN	UA	FN	FN	UA	FN	FN	UA	FN	FN
P54760	EPHB4 HTK MYK1 TYRO11	UA	FN	FN	UA	FN	FN	UA	FN	FN	UA	FN	FN
P05106	ITGB3 GP3A	FN	FN	FN	FN	FN	FN	UA	FN	FN	FN	FN	FN
Q12967	RALGDS KIAA1308 RGF	FN	FN	FN	UA	FN	FN	UA	FN	FN	FN	UA	FN
P13639	EEF2 EF2	UA	FN	FN	UA	FN	FN	UA	FN	FN	UA	FN	FN
Q96CW5	TUBGCP3 GCP3	UA	FN	FN	UA	FN	FN	UA	FN	FN	UA	FN	FN
P62841	RPS15 RIG	FN	FN	FN	UA	FN	FN	UA	FN	FN	UA	FN	FN
Q96CW1	AP2M1 CLAPM1 KIAA0109	UA	FN	FN	UA	FN	FN	UA	FN	FN	FN	FN	FN
O15160	POLR1C POLR1E	UA	FN	FN	UA	FN	FN	UA	FN	FN	UA	FN	FN
Q01718	MC2R ACTHR	UA	FN	FN	UA	FN	FN	UA	FN	FN	UA	FN	FN
P01270	PTH	UA	FN	FN	UA	FN	FN	UA	FN	FN	UA	FN	FN
P01275	GCG	FN	FN	FN	FN	FN	FN	UA	FN	FN	UA	FN	FN
P60568	IL2	FN	FN	FN	FN	FN	FN	UA	FN	FN	FN	FN	FN
P62993	GRB2 ASH	FN	FN	FN	FN	FN	FN	UA	FN	FN	FN	FN	FN
O43805	SSNA1 NA14	UA	FN	FN	UA	FN	FN	UA	FN	FN	UA	FN	FN
P06314		FN	FN	FN	FN	FN	FN	UA	FN	FN	UA	FN	FN
P06316		FN	FN	FN	FN	FN	FN	UA	FN	FN	UA	FN	FN
O43809	NUDT21 CFIM25 CPSF25 CPSF5	UA	FN	FN	UA	FN	FN	UA	FN	FN	UA	FN	FN
Q15811	ITSN1 ITSN SH3D1A	UA	FN	FN	UA	FN	FN	UA	FN	FN	UA	FN	FN
P01303	NPY	UA	FN	FN	UA	FN	FN	UA	FN	FN	UA	FN	FN
O76094	SRP72	UA	FN	FN	UA	FN	FN	UA	FN	FN	UA	FN	FN
P01308	INS	FN	FN	FN	FN	FN	FN	UA	FN	FN	UA	FN	FN
P52566	ARHGDIB GDIA2 GDID4 RAP1GN1	UA	FN	FN	UA	FN	FN	UA	FN	FN	UA	FN	FN
Q14203	DCTN1	UA	FN	FN	UA	FN	FN	UA	FN	FN	UA	FN	FN
P61981	YWHAG	FN	FN	FN	FN	FN	FN	UA	FN	FN	FN	FN	FN
O60266	ADCY3 KIAA0511	UA	FN	FN	UA	FN	FN	UA	FN	FN	UA	FN	FN
P20366	TAC1 NKA NKNA TAC2	FN	FN	FN	FN	FN	FN	UA	FN	FN	UA	FN	FN
Q04724	TLE1	FN	FN	FN	FN	FN	FN	FN	FN	FN	FN	FN	FN
P41143	OPRD1 OPRD	UA	FN	FN	UA	FN	FN	UA	FN	FN	UA	FN	FN
P30939	HTR1F HTR1EL	UA	FN	FN	UA	FN	FN	UA	FN	FN	UA	FN	FN
P41180	CASR GPRC2A PCAR1	FN	FN	FN	FN	FN	FN	UA	FN	FN	UA	FN	FN
P51692	STAT5B	FN	FN	FN	UA	FN	FN	UA	FN	FN	UA	FN	FN
Q9GZQ6	NPFFR1 GPR147 NPFF1	FN	FN	FN	FN	FN	FN	UA	FN	FN	UA	FN	FN
P49458	SRP9	UA	FN	FN	UA	FN	FN	UA	FN	FN	UA	FN	FN
P49454	CENPF	FN	FN	FN	UA	FN	FN	UA	FN	FN	FN	FN	FN
P29350	PTPN6 HCP PTP1C	UA	FN	FN	UA	FN	FN	UA	FN	FN	UA	FN	FN
P42229	STAT5A STAT5	FN	FN	FN	UA	FN	FN	UA	FN	FN	UA	FN	FN
P61160	ACTR2 ARP2	FN	FN	FN	FN	FN	FN	UA	FN	FN	UA	FN	FN
P61163	ACTR1A CTRN1	UA	FN	FN	UA	FN	FN	UA	FN	FN	UA	FN	FN
Q13415	ORC1 ORC1L PARC1	UA	FN	FN	FN	FN	FN	UA	FN	FN	UA	FN	FN
Q8WXH0	SYNE2 KIAA1011 NUA	FN	UA	FN	UA	FN	FN	UA	FN	FN	FN	UA	FN
O60925	PFDN1 PFD1	UA	FN	FN	UA	FN	FN	UA	FN	FN	UA	FN	FN
P37173	TGFBR2	FN	FN	FN	UA	FN	FN	UA	FN	FN	UA	FN	FN
P47900	P2RY1	FN	FN	FN	FN	FN	FN	UA	FN	FN	UA	FN	FN
P47901	AVPR1B AVPR3 VPR3	FN	FN	FN	FN	FN	FN	UA	FN	FN	UA	FN	FN
P47872	SCTR	UA	FN	FN	UA	FN	FN	UA	FN	FN	UA	FN	FN
P47871	GCGR	FN	FN	FN	FN	FN	FN	UA	FN	FN	UA	FN	FN
P30556	AGTR1 AGTR1A AGTR1B AT2R1 AT2R1B	FN	FN	FN	FN	FN	FN	UA	FN	FN	UA	FN	FN
P37108	SRP14	UA	FN	FN	UA	FN	FN	UA	FN	FN	UA	FN	FN
O15197	EPHB6	UA	FN	FN	UA	FN	FN	UA	FN	FN	UA	FN	FN
P61218	POLR2F POLRF	UA	FN	FN	UA	FN	FN	UA	FN	FN	FN	FN	FN
P50990	CCT8 C21orf112 CCTQ KIAA0002	UA	FN	FN	UA	FN	FN	UA	FN	FN	UA	FN	FN
P05113	IL5	FN	FN	FN	FN	FN	FN	UA	FN	FN	FN	FN	FN
Q96AP0	ACD PIP1 PTOP TINT1 TPP1	FN	UA	FN	UA	FN	FN	UA	FN	FN	FN	FN	FN
P49841	GSK3B	FN	FN	FN	FN	FN	FN	FN	UA	FN	FN	FN	FN
P62851	RPS25	FN	FN	FN	UA	FN	FN	UA	FN	FN	UA	FN	FN
P62857	RPS28	FN	FN	FN	UA	FN	FN	UA	FN	FN	UA	FN	FN
Q6IQ55	TTBK2 KIAA0847	UA	FN	FN	UA	FN	FN	UA	FN	FN	UA	FN	FN
Q96CV9	OPTN FIP2 GLC1E HIP7 HYPL NRP	UA	FN	FN	UA	FN	FN	UA	FN	FN	UA	FN	FN
P78406	RAE1 MRNP41	UA	FN	FN	UA	FN	FN	UA	FN	FN	FN	FN	FN
P52597	HNRNPF HNRPF	UA	FN	FN	UA	FN	FN	UA	FN	FN	UA	FN	FN
Q10570	CPSF1 CPSF160	UA	FN	FN	UA	FN	FN	UA	FN	FN	UA	FN	FN
O15372	EIF3H EIF3S3	FN	FN	FN	UA	FN	FN	UA	FN	FN	UA	FN	FN
P01042	KNG1 BDK KNG	FN	FN	FN	FN	FN	FN	UA	FN	FN	UA	FN	FN
Q15029	EFTUD2 KIAA0031 SNRP116	UA	FN	FN	UA	FN	FN	UA	FN	FN	UA	FN	FN
P09693	CD3G T3G	FN	FN	FN	FN	FN	FN	UA	FN	FN	UA	FN	FN
P43119	PTGIR PRIPR	UA	FN	FN	UA	FN	FN	UA	FN	FN	UA	FN	FN
P04083	ANXA1 ANX1 LPC1	FN	FN	FN	FN	FN	FN	UA	FN	FN	UA	FN	FN
P43115	PTGER3	UA	FN	FN	UA	FN	FN	UA	FN	FN	UA	FN	FN
P43116	PTGER2	UA	FN	FN	UA	FN	FN	UA	FN	FN	UA	FN	FN
P35348	ADRA1A ADRA1C	FN	FN	FN	FN	FN	FN	UA	FN	FN	UA	FN	FN
P62987	UBA52 UBCEP2	FN	FN	FN	FN	FN	FN	FN	FN	FN	FN	FN	FN
P21579	SYT1 SVP65 SYT	UA	FN	FN	UA	FN	FN	UA	FN	FN	UA	FN	FN
O60895	RAMP2	UA	FN	FN	UA	FN	FN	UA	FN	FN	UA	FN	FN
P06307	CCK	FN	FN	FN	FN	FN	FN	UA	FN	FN	UA	FN	FN
O95399	UTS2 UNQ525/PRO1068	FN	FN	FN	FN	FN	FN	UA	FN	FN	UA	FN	FN
P32745	SSTR3	UA	FN	FN	UA	FN	FN	UA	FN	FN	UA	FN	FN
P43220	GLP1R	UA	FN	FN	UA	FN	FN	UA	FN	FN	UA	FN	FN
O43741	PRKAB2	UA	FN	FN	UA	FN	FN	UA	FN	FN	FN	FN	FN
P14138	EDN3	FN	FN	FN	FN	FN	FN	UA	FN	FN	UA	FN	FN
P04798	CYP1A1	UA	FN	FN	UA	FN	FN	UA	FN	FN	UA	FN	FN
Q9Y3B4	SF3B6 SAP14 SF3B14 SF3B14A CGI-110 HSPC175 HT006	UA	FN	FN	UA	FN	FN	UA	FN	FN	UA	FN	FN
P27348	YWHAQ	FN	FN	FN	FN	FN	FN	UA	FN	FN	FN	FN	FN
P30988	CALCR	UA	FN	FN	UA	FN	FN	UA	FN	FN	UA	FN	FN
P39656	DDOST KIAA0115 OST48 OK/SW-cl.45	UA	FN	FN	UA	FN	FN	UA	FN	FN	UA	FN	FN
O75335	PPFIA4 KIAA0897	UA	FN	FN	UA	FN	FN	UA	FN	FN	UA	FN	FN
O75334	PPFIA2	UA	FN	FN	UA	FN	FN	UA	FN	FN	UA	FN	FN
P49190	PTH2R PTHR2	UA	FN	FN	UA	FN	FN	UA	FN	FN	UA	FN	FN
P10092	CALCB CALC2	UA	FN	FN	UA	FN	FN	UA	FN	FN	UA	FN	FN
P46092	CCR10 GPR2	UA	FN	FN	UA	FN	FN	UA	FN	FN	UA	FN	FN
P48739	PITPNB	UA	FN	FN	UA	FN	FN	UA	FN	FN	UA	FN	FN
P19388	POLR2E	UA	FN	FN	UA	FN	FN	UA	FN	FN	FN	FN	FN
Q8WUM0	NUP133	FN	FN	FN	UA	FN	FN	UA	FN	FN	FN	FN	FN
P07947	YES1 YES	FN	FN	FN	FN	FN	FN	UA	FN	FN	FN	FN	FN
P07237	P4HB ERBA2L PDI PDIA1 PO4DB	UA	FN	FN	UA	FN	FN	UA	FN	FN	UA	FN	FN
P16070	CD44 LHR MDU2 MDU3 MIC4	UA	FN	FN	UA	FN	FN	UA	FN	FN	UA	FN	FN
P07948	LYN JTK8	FN	FN	FN	FN	FN	FN	UA	FN	FN	FN	FN	FN
Q05519	SRSF11 SFRS11	UA	FN	FN	UA	FN	FN	UA	FN	FN	UA	FN	FN
Q13315	ATM	FN	FN	FN	FN	FN	FN	UA	FN	FN	FN	FN	FN
Q9UNW8	GPR132 G2A	FN	FN	FN	FN	FN	FN	UA	FN	FN	UA	FN	FN
Q8IWZ8	SUGP1 SF4	UA	FN	FN	UA	FN	FN	UA	FN	FN	UA	FN	FN
Q14683	SMC1A DXS423E KIAA0178 SB1.8 SMC1 SMC1L1	FN	FN	FN	FN	FN	FN	UA	FN	FN	FN	FN	FN
P04899	GNAI2 GNAI2B	UA	FN	FN	UA	FN	FN	UA	FN	FN	UA	FN	FN
P06493	CDK1 CDC2 CDC28A CDKN1 P34CDC2	FN	FN	FN	UA	FN	FN	UA	FN	FN	FN	FN	FN
P17252	PRKCA PKCA PRKACA	FN	FN	FN	UA	FN	FN	UA	FN	FN	FN	UA	FN
P38936	CDKN1A CAP20 CDKN1 CIP1 MDA6 PIC1 SDI1 WAF1	FN	FN	FN	FN	FN	FN	UA	FN	FN	FN	FN	FN
P13945	ADRB3 ADRB3R B3AR	UA	FN	FN	UA	FN	FN	UA	FN	FN	UA	FN	FN
Q13409	DYNC1I2 DNCI2 DNCIC2	UA	FN	FN	UA	FN	FN	UA	FN	FN	UA	FN	FN
Q8WXI7	MUC16 CA125	UA	FN	FN	UA	FN	FN	UA	FN	FN	UA	FN	FN
P10632	CYP2C8	UA	FN	FN	UA	FN	FN	UA	FN	FN	UA	FN	FN
P61513	RPL37A	FN	FN	FN	UA	FN	FN	UA	FN	FN	UA	FN	FN
Q9UBQ5	EIF3K EIF3S12 ARG134 HSPC029 MSTP001 PTD001	FN	FN	FN	UA	FN	FN	UA	FN	FN	UA	FN	FN
P22681	CBL CBL2 RNF55	FN	FN	FN	FN	FN	FN	UA	FN	FN	FN	FN	FN
Q08828	ADCY1	UA	FN	FN	UA	FN	FN	UA	FN	FN	UA	FN	FN
Q15796	SMAD2 MADH2 MADR2	FN	UA	FN	UA	FN	FN	UA	FN	FN	FN	FN	FN
Q9NR80	ARHGEF4 KIAA1112	UA	FN	FN	UA	FN	FN	UA	FN	FN	UA	FN	FN
P62241	RPS8 OK/SW-cl.83	FN	FN	FN	UA	FN	FN	UA	FN	FN	UA	FN	FN
P62244	RPS15A OK/SW-cl.82	FN	FN	FN	UA	FN	FN	UA	FN	FN	UA	FN	FN
P62249	RPS16	FN	FN	FN	UA	FN	FN	UA	FN	FN	UA	FN	FN
O00222	GRM8 GPRC1H MGLUR8	UA	FN	FN	UA	FN	FN	UA	FN	FN	UA	FN	FN
Q8NF37	LPCAT1 AYTL2 PFAAP3	UA	FN	FN	UA	FN	FN	UA	FN	FN	UA	FN	FN
P51828	ADCY7 KIAA0037	UA	FN	FN	UA	FN	FN	UA	FN	FN	UA	FN	FN
P50148	GNAQ GAQ	FN	FN	FN	FN	FN	FN	UA	FN	FN	UA	FN	FN
Q96GW7	BCAN BEHAB CSPG7 UNQ2525/PRO6018	UA	FN	FN	UA	FN	FN	UA	FN	FN	FN	FN	FN
P01189	POMC	UA	FN	FN	UA	FN	FN	UA	FN	FN	UA	FN	FN
P84098	RPL19	FN	FN	FN	UA	FN	FN	UA	FN	FN	UA	FN	FN
Q9H2A7	CXCL16 SCYB16 SRPSOX UNQ2759/PRO6714	UA	FN	FN	UA	FN	FN	UA	FN	FN	UA	FN	FN
O60841	EIF5B IF2 KIAA0741	FN	FN	FN	UA	FN	FN	UA	FN	FN	UA	FN	FN
P30050	RPL12	FN	FN	FN	UA	FN	FN	UA	FN	FN	UA	FN	FN
P11940	PABPC1 PAB1 PABP1 PABPC2	FN	FN	FN	UA	FN	FN	UA	FN	FN	UA	FN	FN
P55795	HNRNPH2 FTP3 HNRPH2	UA	FN	FN	UA	FN	FN	UA	FN	FN	UA	FN	FN
Q86TI0	TBC1D1 KIAA1108	UA	FN	FN	UA	FN	FN	UA	FN	FN	UA	FN	FN
P62861	FAU	FN	FN	FN	UA	FN	FN	UA	FN	FN	UA	FN	FN
Q99567	NUP88	UA	FN	FN	UA	FN	FN	UA	FN	FN	FN	FN	FN
O15144	ARPC2 ARC34 PRO2446	FN	FN	FN	FN	FN	FN	UA	FN	FN	UA	FN	FN
P09681	GIP	UA	FN	FN	UA	FN	FN	UA	FN	FN	UA	FN	FN
Q08211	DHX9 DDX9 LKP NDH2	UA	FN	FN	UA	FN	FN	UA	FN	FN	UA	FN	FN
Q9UKT4	FBXO5 EMI1 FBX5	UA	FN	FN	UA	FN	FN	UA	FN	FN	UA	FN	FN
O95977	S1PR4 EDG6	UA	FN	FN	UA	FN	FN	UA	FN	FN	UA	FN	FN
P35372	OPRM1 MOR1	UA	FN	FN	UA	FN	FN	UA	FN	FN	UA	FN	FN
P09661	SNRPA1	UA	FN	FN	UA	FN	FN	UA	FN	FN	UA	FN	FN
P08240	SRPR	UA	FN	FN	UA	FN	FN	UA	FN	FN	UA	FN	FN
P21583	KITLG MGF SCF	FN	FN	FN	FN	FN	FN	UA	FN	FN	FN	FN	FN
Q86U42	PABPN1 PAB2 PABP2	UA	FN	FN	UA	FN	FN	UA	FN	FN	UA	FN	FN
Q92540	SMG7 C1orf16 EST1C KIAA0250	UA	FN	FN	UA	FN	FN	UA	FN	FN	UA	FN	FN
Q13144	EIF2B5 EIF2BE	FN	FN	FN	UA	FN	FN	UA	FN	FN	UA	FN	FN
P62888	RPL30	FN	FN	FN	UA	FN	FN	UA	FN	FN	UA	FN	FN
Q13258	PTGDR	UA	FN	FN	UA	FN	FN	UA	FN	FN	UA	FN	FN
P30518	AVPR2 ADHR DIR DIR3 V2R	UA	FN	FN	UA	FN	FN	UA	FN	FN	UA	FN	FN
P01258	CALCA CALC1	UA	FN	FN	UA	FN	FN	UA	FN	FN	UA	FN	FN
O43172	PRPF4 PRP4	UA	FN	FN	UA	FN	FN	UA	FN	FN	UA	FN	FN
P62487	POLR2G RPB7	UA	FN	FN	UA	FN	FN	UA	FN	FN	FN	FN	FN
P05771	PRKCB PKCB PRKCB1	FN	FN	FN	UA	FN	FN	UA	FN	FN	FN	UA	FN
P35408	PTGER4 PTGER2	UA	FN	FN	UA	FN	FN	UA	FN	FN	UA	FN	FN
P26951	IL3RA IL3R	FN	FN	FN	FN	FN	FN	UA	FN	FN	FN	FN	FN
P30872	SSTR1	UA	FN	FN	UA	FN	FN	UA	FN	FN	UA	FN	FN
P10082	PYY	UA	FN	FN	UA	FN	FN	UA	FN	FN	UA	FN	FN
O14965	AURKA AIK AIRK1 ARK1 AURA AYK1 BTAK IAK1 STK15 STK6	UA	FN	FN	UA	FN	FN	UA	FN	FN	UA	FN	FN
Q07864	POLE POLE1	UA	FN	FN	UA	FN	FN	UA	FN	FN	UA	FN	FN
O43390	HNRNPR HNRPR	UA	FN	FN	UA	FN	FN	UA	FN	FN	UA	FN	FN
Q13324	CRHR2 CRF2R CRH2R	UA	FN	FN	UA	FN	FN	UA	FN	FN	UA	FN	FN
O43555	GNRH2	FN	FN	FN	FN	FN	FN	UA	FN	FN	UA	FN	FN
Q00839	HNRNPU HNRPU SAFA U21.1	UA	FN	FN	UA	FN	FN	UA	FN	FN	UA	FN	FN
P98088	MUC5AC MUC5	UA	FN	FN	UA	FN	FN	UA	FN	FN	UA	FN	FN
Q7Z7A1	CNTRL CEP1 CEP110	FN	FN	FN	FN	FN	FN	UA	FN	FN	UA	FN	FN
Q16787	LAMA3 LAMNA	UA	FN	FN	UA	FN	FN	UA	FN	FN	UA	FN	FN
P19387	POLR2C A-152E5.7	UA	FN	FN	UA	FN	FN	UA	FN	FN	FN	FN	FN
Q8IXI1	RHOT2 ARHT2 C16orf39	UA	FN	FN	UA	FN	FN	UA	FN	FN	UA	FN	FN
Q8IXI2	RHOT1 ARHT1	UA	FN	FN	UA	FN	FN	UA	FN	FN	UA	FN	FN
Q969F8	KISS1R AXOR12 GPR54	FN	FN	FN	FN	FN	FN	UA	FN	FN	UA	FN	FN
P33765		UA	FN	FN	UA	FN	FN	UA	FN	FN	UA	FN	FN
Q7L2Z9	CENPQ C6orf139	FN	FN	FN	UA	FN	FN	UA	FN	FN	FN	FN	FN
Q13435	SF3B2 SAP145	UA	FN	FN	UA	FN	FN	UA	FN	FN	UA	FN	FN
Q9BUQ8	DDX23	UA	FN	FN	UA	FN	FN	UA	FN	FN	UA	FN	FN
Q96BD8	SKA1 C18orf24	FN	FN	FN	UA	FN	FN	UA	FN	FN	FN	FN	FN
Q8NG41	NPB PPL7 PPNPB	UA	FN	FN	UA	FN	FN	UA	FN	FN	UA	FN	FN
P25089	FPR3 FPRH1 FPRL2	UA	FN	FN	UA	FN	FN	UA	FN	FN	UA	FN	FN
P61247	RPS3A FTE1 MFTL	FN	FN	FN	UA	FN	FN	UA	FN	FN	UA	FN	FN
Q8WXF3	RLN3 INSL7 RXN3 ZINS4 UNQ6188/PRO20213	UA	FN	FN	UA	FN	FN	UA	FN	FN	UA	FN	FN
Q13557	CAMK2D CAMKD	FN	UA	FN	UA	FN	FN	UA	FN	FN	FN	UA	FN
Q13555	CAMK2G CAMK CAMK-II CAMKG	FN	UA	FN	UA	FN	FN	UA	FN	FN	FN	UA	FN
Q13554	CAMK2B CAM2 CAMK2 CAMKB	FN	UA	FN	UA	FN	FN	UA	FN	FN	FN	UA	FN
Q96GD4	AURKB AIK2 AIM1 AIRK2 ARK2 STK1 STK12 STK5	FN	FN	FN	UA	FN	FN	UA	FN	FN	FN	FN	FN
P32245	MC4R	UA	FN	FN	UA	FN	FN	UA	FN	FN	UA	FN	FN
P15291	B4GALT1 GGTB2	UA	FN	FN	UA	FN	FN	UA	FN	FN	UA	FN	FN
Q8NHQ1	CEP70 BITE	UA	FN	FN	UA	FN	FN	UA	FN	FN	UA	FN	FN
P33240	CSTF2	UA	FN	FN	UA	FN	FN	UA	FN	FN	UA	FN	FN
P68363	TUBA1B	UA	FN	FN	UA	FN	FN	UA	FN	FN	UA	FN	FN
P48643	CCT5 CCTE KIAA0098	UA	FN	FN	UA	FN	FN	UA	FN	FN	UA	FN	FN
P54274	TERF1 PIN2 TRBF1 TRF TRF1	FN	UA	FN	UA	FN	FN	UA	FN	FN	FN	FN	FN
Q9BPU9	B9D2 MKSR2	FN	FN	FN	UA	FN	FN	UA	FN	FN	FN	FN	FN
P55010	EIF5	FN	FN	FN	UA	FN	FN	UA	FN	FN	UA	FN	FN
P51003	PAPOLA PAP	UA	FN	FN	UA	FN	FN	UA	FN	FN	UA	FN	FN
P05177	CYP1A2	UA	FN	FN	UA	FN	FN	UA	FN	FN	UA	FN	FN
P30260	CDC27 ANAPC3 D0S1430E D17S978E	UA	FN	FN	UA	FN	FN	UA	FN	FN	UA	FN	FN
P25106	ACKR3 CMKOR1 CXCR7 GPR159 RDC1	UA	FN	FN	UA	FN	FN	UA	FN	FN	UA	FN	FN
P07492	GRP	FN	FN	FN	FN	FN	FN	UA	FN	FN	UA	FN	FN
P25105	PTAFR PAFR	FN	FN	FN	FN	FN	FN	UA	FN	FN	UA	FN	FN
P25103	TACR1 NK1R TAC1R	FN	FN	FN	FN	FN	FN	UA	FN	FN	UA	FN	FN
P25101	EDNRA ETA ETRA	FN	FN	FN	FN	FN	FN	UA	FN	FN	UA	FN	FN
Q9NP71	MLXIPL BHLHD14 MIO WBSCR14	UA	FN	FN	UA	FN	FN	UA	FN	FN	FN	FN	FN
P62875	POLR2L	UA	FN	FN	UA	FN	FN	UA	FN	FN	FN	FN	FN
O15056	SYNJ2 KIAA0348	FN	UA	FN	FN	FN	FN	UA	FN	FN	UA	FN	FN
Q15005	SPCS2 KIAA0102 SPC25	UA	FN	FN	UA	FN	FN	UA	FN	FN	UA	FN	FN
P28566	HTR1E	UA	FN	FN	UA	FN	FN	UA	FN	FN	UA	FN	FN
Q8TAG9	EXOC6 SEC15A SEC15L SEC15L1	UA	FN	FN	UA	FN	FN	UA	FN	FN	UA	FN	FN
P25929	NPY1R NPYR NPYY1	UA	FN	FN	UA	FN	FN	UA	FN	FN	UA	FN	FN
P63208	SKP1 EMC19 OCP2 SKP1A TCEB1L	FN	FN	FN	FN	FN	FN	FN	FN	FN	UA	FN	FN
O75822	EIF3J EIF3S1 PRO0391	FN	FN	FN	UA	FN	FN	UA	FN	FN	UA	FN	FN
P09651	HNRNPA1 HNRPA1	UA	FN	FN	UA	FN	FN	UA	FN	FN	UA	FN	FN
P35368	ADRA1B	FN	FN	FN	FN	FN	FN	UA	FN	FN	UA	FN	FN
P35367	HRH1	FN	FN	FN	FN	FN	FN	UA	FN	FN	UA	FN	FN
Q7Z5P9	MUC19	UA	FN	FN	UA	FN	FN	UA	FN	FN	UA	FN	FN
P68104	EEF1A1 EEF1A EF1A LENG7	UA	FN	FN	UA	FN	FN	UA	FN	FN	UA	FN	FN
P27635	RPL10 DXS648E QM	FN	FN	FN	UA	FN	FN	UA	FN	FN	UA	FN	FN
P49286	MTNR1B	UA	FN	FN	UA	FN	FN	UA	FN	FN	UA	FN	FN
Q8NFH3	NUP43	FN	FN	FN	UA	FN	FN	UA	FN	FN	FN	FN	FN
P46094	XCR1 CCXCR1 GPR5	FN	FN	FN	FN	FN	FN	UA	FN	FN	UA	FN	FN
P62891	RPL39	FN	FN	FN	UA	FN	FN	UA	FN	FN	UA	FN	FN
Q14204	DYNC1H1 DHC1 DNCH1 DNCL DNECL DYHC KIAA0325	UA	FN	FN	UA	FN	FN	UA	FN	FN	UA	FN	FN
Q2NKX8	ERCC6L PICH	FN	FN	FN	UA	FN	FN	UA	FN	FN	FN	FN	FN
P62899	RPL31	FN	FN	FN	UA	FN	FN	UA	FN	FN	UA	FN	FN
Q96Q15	SMG1 ATX KIAA0421 LIP	UA	FN	FN	UA	FN	FN	UA	FN	FN	UA	FN	FN
Q6NUS6	TCTN3 C10orf61 TECT3 PSEC0041 UNQ1881/PRO4324	UA	FN	FN	UA	FN	FN	UA	FN	FN	UA	FN	FN
P98160	HSPG2	UA	FN	FN	UA	FN	FN	UA	FN	FN	FN	FN	FN
O75643	SNRNP200 ASCC3L1 HELIC2 KIAA0788	UA	FN	FN	UA	FN	FN	UA	FN	FN	UA	FN	FN
P23458	JAK1 JAK1A JAK1B	FN	FN	FN	FN	FN	FN	UA	FN	FN	FN	FN	FN
Q2MV58	TCTN1 TECT1 UNQ9369/PRO34160	UA	FN	FN	UA	FN	FN	UA	FN	FN	UA	FN	FN
P06850	CRH	UA	FN	FN	UA	FN	FN	UA	FN	FN	UA	FN	FN
P07478	PRSS2 TRY2 TRYP2	UA	FN	FN	UA	FN	FN	UA	FN	FN	UA	FN	FN
P27361	MAPK3 ERK1 PRKM3	FN	FN	FN	FN	FN	FN	UA	FN	FN	FN	FN	FN
P60468	SEC61B	UA	FN	FN	UA	FN	FN	UA	FN	FN	UA	FN	FN
P61353	RPL27	FN	FN	FN	UA	FN	FN	UA	FN	FN	UA	FN	FN
P33032	MC5R	UA	FN	FN	UA	FN	FN	UA	FN	FN	UA	FN	FN
P21918	DRD5 DRD1B DRD1L2	UA	FN	FN	UA	FN	FN	UA	FN	FN	UA	FN	FN
P21917	DRD4	UA	FN	FN	UA	FN	FN	UA	FN	FN	UA	FN	FN
O14827	RASGRF2 GRF2	UA	FN	FN	UA	FN	FN	UA	FN	FN	UA	FN	FN
Q8WYP5	AHCTF1 ELYS TMBS62 MSTP108	FN	FN	FN	UA	FN	FN	UA	FN	FN	FN	FN	FN
P06681	C2	UA	FN	FN	UA	FN	FN	UA	FN	FN	UA	FN	FN
P62318	SNRPD3	UA	FN	FN	UA	FN	FN	UA	FN	FN	UA	FN	FN
Q5JSP0	FGD3 ZFYVE5	UA	FN	FN	UA	FN	FN	UA	FN	FN	UA	FN	FN
P63261	ACTG1 ACTG	FN	FN	FN	FN	FN	FN	UA	FN	FN	UA	FN	FN
P01138	NGF NGFB	FN	FN	FN	FN	FN	FN	UA	FN	FN	FN	FN	FN
P19875	CXCL2 GRO2 GROB MIP2A SCYB2	UA	FN	FN	UA	FN	FN	UA	FN	FN	UA	FN	FN
O14735	CDIPT PIS PIS1	UA	FN	FN	UA	FN	FN	UA	FN	FN	UA	FN	FN
O95684	FGFR1OP FOP	FN	FN	FN	FN	FN	FN	UA	FN	FN	UA	FN	FN
P22466	GAL GAL1 GALN GLNN	UA	FN	FN	UA	FN	FN	UA	FN	FN	UA	FN	FN
P62081	RPS7	FN	FN	FN	UA	FN	FN	UA	FN	FN	UA	FN	FN
P48730	CSNK1D HCKID	UA	FN	FN	UA	FN	FN	UA	FN	FN	UA	FN	FN
P48736	PIK3CG	FN	FN	FN	FN	FN	FN	UA	FN	FN	FN	FN	FN
P09884	POLA1 POLA	UA	FN	FN	FN	FN	FN	UA	FN	FN	UA	FN	FN
Q9UQC2	GAB2 KIAA0571	FN	FN	FN	FN	FN	FN	UA	FN	FN	UA	FN	FN
O00159	MYO1C	UA	FN	FN	UA	FN	FN	UA	FN	FN	UA	FN	FN
P48651	PTDSS1 KIAA0024 PSSA	UA	FN	FN	UA	FN	FN	UA	FN	FN	UA	FN	FN
Q9HB89	NMUR1 GPR66	FN	FN	FN	FN	FN	FN	UA	FN	FN	UA	FN	FN
P61224	RAP1B OK/SW-cl.11	FN	FN	FN	FN	FN	FN	UA	FN	FN	FN	FN	FN
Q13639	HTR4	UA	FN	FN	UA	FN	FN	UA	FN	FN	UA	FN	FN
Q03113	GNA12	UA	FN	FN	UA	FN	FN	UA	FN	FN	UA	FN	FN
P51946	CCNH	UA	FN	FN	FN	FN	FN	UA	FN	FN	UA	FN	FN
P51948	MNAT1 CAP35 MAT1 RNF66	UA	FN	FN	FN	FN	FN	UA	FN	FN	UA	FN	FN
P63000	RAC1 TC25 MIG5	FN	FN	FN	FN	FN	FN	UA	FN	FN	FN	FN	FN
P30679	GNA15 GNA16	FN	FN	FN	FN	FN	FN	UA	FN	FN	UA	FN	FN
P29371	TACR3 NK3R TAC3R	FN	FN	FN	FN	FN	FN	UA	FN	FN	UA	FN	FN
Q92974	ARHGEF2 KIAA0651 LFP40	UA	FN	FN	UA	FN	FN	UA	FN	FN	UA	FN	FN
P52948	NUP98 ADAR2	FN	FN	FN	UA	FN	FN	UA	FN	FN	FN	FN	FN
P25116	F2R CF2R PAR1 TR	FN	FN	FN	FN	FN	FN	UA	FN	FN	UA	FN	FN
Q9NVX0	HAUS2 C15orf25 CEP27	UA	FN	FN	UA	FN	FN	UA	FN	FN	UA	FN	FN
P02452	COL1A1	UA	FN	FN	UA	FN	FN	UA	FN	FN	UA	FN	FN
P14866	HNRNPL HNRPL P/OKcl.14	UA	FN	FN	UA	FN	FN	UA	FN	FN	UA	FN	FN
Q15077	P2RY6 PP2891	FN	FN	FN	FN	FN	FN	UA	FN	FN	UA	FN	FN
O00574	CXCR6 BONZO STRL33 TYMSTR	UA	FN	FN	UA	FN	FN	UA	FN	FN	UA	FN	FN
O15120	AGPAT2	UA	FN	FN	UA	FN	FN	UA	FN	FN	UA	FN	FN
P28221	HTR1D HTR1DA HTRL	UA	FN	FN	UA	FN	FN	UA	FN	FN	UA	FN	FN
P28222	HTR1B HTR1DB	UA	FN	FN	UA	FN	FN	UA	FN	FN	UA	FN	FN
P28223	HTR2A HTR2	FN	FN	FN	FN	FN	FN	UA	FN	FN	UA	FN	FN
Q15014	MORF4L2 KIAA0026 MRGX	UA	FN	FN	UA	FN	FN	UA	FN	FN	UA	FN	FN
O95838	GLP2R	UA	FN	FN	UA	FN	FN	UA	FN	FN	UA	FN	FN
P21728	DRD1	UA	FN	FN	UA	FN	FN	UA	FN	FN	UA	FN	FN
Q9P2I0	CPSF2 CPSF100 KIAA1367	UA	FN	FN	UA	FN	FN	UA	FN	FN	UA	FN	FN
P24530	EDNRB ETRB	FN	FN	FN	FN	FN	FN	UA	FN	FN	UA	FN	FN
P47211	GALR1 GALNR GALNR1	UA	FN	FN	UA	FN	FN	UA	FN	FN	UA	FN	FN
P24534	EEF1B2 EEF1B EF1B	UA	FN	FN	UA	FN	FN	UA	FN	FN	UA	FN	FN
P43657	LPAR6 P2RY5	FN	FN	FN	FN	FN	FN	UA	FN	FN	UA	FN	FN
Q14181	POLA2	UA	FN	FN	FN	FN	FN	UA	FN	FN	UA	FN	FN
Q14185	DOCK1	UA	FN	FN	UA	FN	FN	UA	FN	FN	FN	UA	FN
P08138	NGFR TNFRSF16	UA	FN	FN	UA	FN	FN	UA	FN	FN	UA	FN	FN
P08134	RHOC ARH9 ARHC	UA	FN	FN	FN	FN	FN	UA	FN	FN	FN	FN	FN
Q9UGJ0	PRKAG2	UA	FN	FN	UA	FN	FN	UA	FN	FN	FN	FN	FN
Q9H4B7	TUBB1	UA	FN	FN	UA	FN	FN	UA	FN	FN	UA	FN	FN
O60674	JAK2	FN	FN	FN	FN	FN	FN	UA	FN	FN	FN	FN	FN
O95837	GNA14	FN	FN	FN	FN	FN	FN	UA	FN	FN	UA	FN	FN
Q6IBW4	NCAPH2 CAPH2	UA	FN	FN	FN	FN	FN	UA	FN	FN	UA	FN	FN
P42677	RPS27 MPS1	FN	FN	FN	UA	FN	FN	UA	FN	FN	FN	FN	FN
P98172	EFNB1 EFL3 EPLG2 LERK2	UA	FN	FN	UA	FN	FN	UA	FN	FN	UA	FN	FN
P98171	ARHGAP4 KIAA0131 RGC1 RHOGAP4	UA	FN	FN	UA	FN	FN	UA	FN	FN	UA	FN	FN
P98174	FGD1 FGDY ZFYVE3	UA	FN	FN	UA	FN	FN	UA	FN	FN	UA	FN	FN
P05556	ITGB1 FNRB MDF2 MSK12	UA	FN	FN	UA	FN	FN	UA	FN	FN	UA	FN	FN
O94986	CEP152 KIAA0912	UA	FN	FN	UA	FN	FN	UA	FN	FN	UA	FN	FN
Q01081	U2AF1 U2AF35 U2AFBP FP793	UA	FN	FN	UA	FN	FN	UA	FN	FN	UA	FN	FN
Q01726	MC1R MSHR	UA	FN	FN	UA	FN	FN	UA	FN	FN	UA	FN	FN
P00747	PLG	UA	FN	FN	FN	FN	FN	UA	FN	FN	UA	FN	FN
P59998	ARPC4 ARC20	FN	FN	FN	FN	FN	FN	UA	FN	FN	UA	FN	FN
O75122	CLASP2 KIAA0627	FN	FN	FN	UA	FN	FN	UA	FN	FN	FN	FN	FN
P12931	SRC SRC1	FN	FN	FN	FN	FN	FN	UA	FN	FN	FN	FN	FN
Q6PGQ7	BORA C13orf34	UA	FN	FN	UA	FN	FN	UA	FN	FN	UA	FN	FN
P35557	GCK	UA	FN	FN	UA	FN	FN	UA	FN	FN	FN	FN	FN
P35221	CTNNA1	FN	FN	FN	FN	FN	FN	UA	FN	FN	UA	FN	FN
P62304	SNRPE	UA	FN	FN	UA	FN	FN	UA	FN	FN	UA	FN	FN
Q16581	C3AR1 AZ3B C3R1 HNFAG09	UA	FN	FN	UA	FN	FN	UA	FN	FN	UA	FN	FN
P63092	GNAS GNAS1 GSP	UA	FN	FN	UA	FN	FN	UA	FN	FN	UA	FN	FN
P22626	HNRNPA2B1 HNRPA2B1	UA	FN	FN	UA	FN	FN	UA	FN	FN	UA	FN	FN
O14727	APAF1 KIAA0413	FN	FN	FN	FN	FN	FN	UA	FN	FN	UA	FN	FN
P16220	CREB1	FN	UA	FN	FN	FN	FN	UA	FN	FN	FN	UA	FN
O00254	F2RL2 PAR3	FN	FN	FN	FN	FN	FN	UA	FN	FN	UA	FN	FN
Q8NG31	CASC5 KIAA1570 KNL1	FN	FN	FN	UA	FN	FN	UA	FN	FN	FN	FN	FN
P04844	RPN2	UA	FN	FN	UA	FN	FN	UA	FN	FN	UA	FN	FN
P04843	RPN1	UA	FN	FN	UA	FN	FN	UA	FN	FN	UA	FN	FN
Q5BJF6	ODF2	UA	FN	FN	UA	FN	FN	UA	FN	FN	UA	FN	FN
P33261	CYP2C19	UA	FN	FN	UA	FN	FN	UA	FN	FN	UA	FN	FN
P68431	HIST1H3A H3FA; HIST1H3B H3FL; HIST1H3C H3FC; HIST1H3D H3FB; HIST1H3E H3FD; HIST1H3F H3FI; HIST1H3G H3FH; HIST1H3H H3FK; HIST1H3I H3FF; HIST1H3J H3FJ	UA	FN	FN	UA	FN	FN	UA	FN	FN	FN	FN	FN
Q15459	SF3A1 SAP114	UA	FN	FN	UA	FN	FN	UA	FN	FN	UA	FN	FN
P34969	HTR7	UA	FN	FN	UA	FN	FN	UA	FN	FN	UA	FN	FN
O60896	RAMP3	UA	FN	FN	UA	FN	FN	UA	FN	FN	UA	FN	FN
O95136	S1PR2 EDG5	UA	FN	FN	UA	FN	FN	UA	FN	FN	UA	FN	FN
P51684	CCR6 CKRL3 CMKBR6 GPR29 STRL22	UA	FN	FN	UA	FN	FN	UA	FN	FN	UA	FN	FN
Q07020	RPL18	FN	FN	FN	UA	FN	FN	UA	FN	FN	UA	FN	FN
P08908	HTR1A ADRB2RL1 ADRBRL1	UA	FN	FN	UA	FN	FN	UA	FN	FN	UA	FN	FN
P51582	P2RY4 NRU	UA	FN	FN	UA	FN	FN	UA	FN	FN	UA	FN	FN
Q15726	KISS1 PP5098	FN	FN	FN	FN	FN	FN	UA	FN	FN	UA	FN	FN
P61011	SRP54	UA	FN	FN	UA	FN	FN	UA	FN	FN	UA	FN	FN
P17612	PRKACA PKACA	UA	FN	FN	UA	FN	FN	UA	FN	FN	UA	FN	FN
O00585	CCL21 SCYA21 UNQ784/PRO1600	UA	FN	FN	UA	FN	FN	UA	FN	FN	UA	FN	FN
Q9UM13	ANAPC10 APC10	UA	FN	FN	UA	FN	FN	UA	FN	FN	UA	FN	FN
P07585	DCN SLRR1B	UA	FN	FN	UA	FN	FN	UA	FN	FN	FN	FN	FN
O15130	NPFF	FN	FN	FN	FN	FN	FN	UA	FN	FN	UA	FN	FN
Q13304	GPR17	FN	FN	FN	FN	FN	FN	UA	FN	FN	UA	FN	FN
Q6P1J9	CDC73 C1orf28 HRPT2	FN	FN	FN	UA	FN	FN	UA	FN	FN	UA	FN	FN
P51991	HNRNPA3 HNRPA3	UA	FN	FN	UA	FN	FN	UA	FN	FN	UA	FN	FN
Q6NZI2	PTRF FKSG13	UA	FN	FN	UA	FN	FN	UA	FN	FN	UA	FN	FN
O14986	PIP5K1B STM7	FN	UA	FN	FN	FN	FN	UA	FN	FN	UA	FN	FN
P21731	TBXA2R	FN	FN	FN	FN	FN	FN	UA	FN	FN	UA	FN	FN
Q99102	MUC4	UA	FN	FN	UA	FN	FN	UA	FN	FN	UA	FN	FN
Q8TF74	WIPF2 WICH WIRE PP10631	FN	FN	FN	FN	FN	FN	UA	FN	FN	UA	FN	FN
P62906	RPL10A NEDD6	FN	FN	FN	UA	FN	FN	UA	FN	FN	UA	FN	FN
P32780	GTF2H1 BTF2	UA	FN	FN	UA	FN	FN	UA	FN	FN	UA	FN	FN
P01350	GAST GAS	FN	FN	FN	FN	FN	FN	UA	FN	FN	UA	FN	FN
O15234	CASC3 MLN51	UA	FN	FN	UA	FN	FN	UA	FN	FN	UA	FN	FN
P32239	CCKBR CCKRB	FN	FN	FN	FN	FN	FN	UA	FN	FN	UA	FN	FN
P30874	SSTR2	UA	FN	FN	UA	FN	FN	UA	FN	FN	UA	FN	FN
P30876	POLR2B	UA	FN	FN	UA	FN	FN	UA	FN	FN	FN	FN	FN
Q8TES7	FBF1 ALB KIAA1863	UA	FN	FN	UA	FN	FN	UA	FN	FN	UA	FN	FN
Q8N729	NPW PPL8 PPNPW	UA	FN	FN	UA	FN	FN	UA	FN	FN	UA	FN	FN
P20396	TRH	FN	FN	FN	FN	FN	FN	UA	FN	FN	UA	FN	FN
Q8IYL9	GPR65 TDAG8	FN	FN	FN	FN	FN	FN	UA	FN	FN	UA	FN	FN
P17987	TCP1 CCT1 CCTA	UA	FN	FN	UA	FN	FN	UA	FN	FN	UA	FN	FN
Q8IW35	CEP97 LRRIQ2	UA	FN	FN	UA	FN	FN	UA	FN	FN	UA	FN	FN
P32302	CXCR5 BLR1 MDR15	UA	FN	FN	UA	FN	FN	UA	FN	FN	UA	FN	FN
O75665	OFD1 CXorf5	UA	FN	FN	UA	FN	FN	UA	FN	FN	UA	FN	FN
P02775	PPBP CTAP3 CXCL7 SCYB7 TGB1 THBGB1	UA	FN	FN	UA	FN	FN	UA	FN	FN	UA	FN	FN
Q99613	EIF3C EIF3S8	FN	FN	FN	UA	FN	FN	UA	FN	FN	UA	FN	FN
P11802	CDK4	UA	FN	FN	FN	FN	FN	UA	FN	FN	UA	FN	FN
P26368	U2AF2 U2AF65	UA	FN	FN	UA	FN	FN	UA	FN	FN	UA	FN	FN
P17081	RHOQ ARHQ RASL7A TC10	UA	FN	FN	UA	FN	FN	UA	FN	FN	UA	FN	FN
P26373	RPL13 BBC1 OK/SW-cl.46	FN	FN	FN	UA	FN	FN	UA	FN	FN	UA	FN	FN
Q14152	EIF3A EIF3S10 KIAA0139	FN	FN	FN	UA	FN	FN	UA	FN	FN	UA	FN	FN
Q6W4X9	MUC6	UA	FN	FN	UA	FN	FN	UA	FN	FN	UA	FN	FN
O14842	FFAR1 GPR40	FN	FN	FN	FN	FN	FN	UA	FN	FN	UA	FN	FN
P61278	SST	UA	FN	FN	UA	FN	FN	UA	FN	FN	UA	FN	FN
Q8TAX7	MUC7 MG2	UA	FN	FN	UA	FN	FN	UA	FN	FN	UA	FN	FN
P13497	BMP1 PCOLC	UA	FN	FN	UA	FN	FN	UA	FN	FN	UA	FN	FN
P26599	PTBP1 PTB	UA	FN	FN	UA	FN	FN	UA	FN	FN	UA	FN	FN
O75116	ROCK2 KIAA0619	UA	FN	FN	FN	FN	FN	UA	FN	FN	FN	FN	FN
Q16572	SLC18A3 VACHT	UA	FN	FN	UA	FN	FN	UA	FN	FN	UA	FN	FN
O60331	PIP5K1C KIAA0589	FN	UA	FN	FN	FN	FN	UA	FN	FN	UA	FN	FN
Q9UBU8	MORF4L1 MRG15 FWP006 HSPC008 HSPC061 PP368	UA	FN	FN	UA	FN	FN	UA	FN	FN	UA	FN	FN
Q13509	TUBB3 TUBB4	UA	FN	FN	UA	FN	FN	UA	FN	FN	UA	FN	FN
P61026	RAB10	UA	FN	FN	UA	FN	FN	UA	FN	FN	UA	FN	FN
P13501	CCL5 D17S136E SCYA5	UA	FN	FN	UA	FN	FN	UA	FN	FN	UA	FN	FN
Q9UKX7	NUP50 NPAP60L PRO1146	UA	FN	FN	UA	FN	FN	UA	FN	FN	FN	FN	FN
P48637	GSS	UA	FN	FN	UA	FN	FN	UA	FN	FN	UA	FN	FN
Q15287	RNPS1 LDC2	UA	FN	FN	UA	FN	FN	UA	FN	FN	UA	FN	FN
Q13616	CUL1	FN	FN	FN	FN	FN	FN	FN	FN	FN	UA	FN	FN
P60866	RPS20	FN	FN	FN	UA	FN	FN	UA	FN	FN	UA	FN	FN
Q16623	STX1A STX1	UA	FN	FN	UA	FN	FN	UA	FN	FN	UA	FN	FN
Q03135	CAV1 CAV	FN	UA	FN	FN	FN	FN	FN	UA	FN	FN	FN	FN
Q16629	SRSF7 SFRS7	UA	FN	FN	UA	FN	FN	UA	FN	FN	UA	FN	FN
Q8IYB3	SRRM1 SRM160	UA	FN	FN	UA	FN	FN	UA	FN	FN	UA	FN	FN
P04090	RLN2	UA	FN	FN	UA	FN	FN	UA	FN	FN	UA	FN	FN
P51965	UBE2E1 UBCH6	UA	FN	FN	UA	FN	FN	UA	FN	FN	UA	FN	FN
Q3MJ16	PLA2G4E	UA	FN	FN	UA	FN	FN	UA	FN	FN	UA	FN	FN
P30307	CDC25C	UA	FN	FN	UA	FN	FN	UA	FN	FN	UA	FN	FN
P30304	CDC25A	UA	FN	FN	FN	FN	FN	UA	FN	FN	UA	FN	FN
P29353	SHC1 SHC SHCA	FN	FN	FN	FN	FN	FN	UA	FN	FN	FN	FN	FN
P06756	ITGAV MSK8 VNRA	UA	FN	FN	UA	FN	FN	UA	FN	FN	FN	UA	FN
Q9HBW0	LPAR2 EDG4 LPA2	FN	FN	FN	FN	FN	FN	UA	FN	FN	UA	FN	FN
P18509	ADCYAP1	UA	FN	FN	UA	FN	FN	UA	FN	FN	UA	FN	FN
Q96H22	CENPN C16orf60 ICEN32 BM-309	FN	FN	FN	UA	FN	FN	UA	FN	FN	FN	FN	FN
P54646	PRKAA2 AMPK AMPK2	UA	FN	FN	UA	FN	FN	UA	FN	FN	FN	FN	FN
Q15056	EIF4H KIAA0038 WBSCR1 WSCR1	FN	FN	FN	UA	FN	FN	UA	FN	FN	UA	FN	FN
Q15051	IQCB1 KIAA0036 NPHP5 OK/SW-cl.85	UA	FN	FN	UA	FN	FN	UA	FN	FN	UA	FN	FN
Q12874	SF3A3 SAP61	UA	FN	FN	UA	FN	FN	UA	FN	FN	UA	FN	FN
P22888	LHCGR LCGR LGR2 LHRHR	UA	FN	FN	UA	FN	FN	UA	FN	FN	UA	FN	FN
Q4AC94	C2CD3	UA	FN	FN	UA	FN	FN	UA	FN	FN	UA	FN	FN
P47898	HTR5A	UA	FN	FN	UA	FN	FN	UA	FN	FN	UA	FN	FN
P23284	PPIB CYPB	UA	FN	FN	UA	FN	FN	UA	FN	FN	UA	FN	FN
P62937	PPIA CYPA	UA	FN	FN	UA	FN	FN	UA	FN	FN	UA	FN	FN
P52435	POLR2J POLR2J1	UA	FN	FN	UA	FN	FN	UA	FN	FN	FN	FN	FN
Q92901	RPL3L	FN	FN	FN	UA	FN	FN	UA	FN	FN	UA	FN	FN
P01185	AVP ARVP VP	FN	FN	FN	FN	FN	FN	UA	FN	FN	UA	FN	FN
O15212	PFDN6 HKE2 PFD6	UA	FN	FN	UA	FN	FN	UA	FN	FN	UA	FN	FN
Q8IZU3	SYCP3 SCP3	FN	UA	FN	FN	FN	FN	UA	FN	FN	FN	UA	FN
Q9H0W8	SMG9 C19orf61	UA	FN	FN	UA	FN	FN	UA	FN	FN	UA	FN	FN
P46776	RPL27A	FN	FN	FN	UA	FN	FN	UA	FN	FN	UA	FN	FN
P46777	RPL5 MSTP030	FN	FN	FN	UA	FN	FN	UA	FN	FN	UA	FN	FN
P46778	RPL21	FN	FN	FN	UA	FN	FN	UA	FN	FN	UA	FN	FN
P46779	RPL28	FN	FN	FN	UA	FN	FN	UA	FN	FN	UA	FN	FN
Q8N6G5	CSGALNACT2 CHGN2 GALNACT2 PRO0082	UA	FN	FN	UA	FN	FN	UA	FN	FN	FN	UA	FN
Q86XP0	PLA2G4D	UA	FN	FN	UA	FN	FN	UA	FN	FN	UA	FN	FN
P20382	PMCH MCH	FN	FN	FN	FN	FN	FN	UA	FN	FN	UA	FN	FN
O75475	PSIP1 DFS70 LEDGF PSIP2	UA	FN	FN	UA	FN	FN	UA	FN	FN	FN	FN	FN
Q8TEP8	CEP192 KIAA1569 PP8407	UA	FN	FN	UA	FN	FN	UA	FN	FN	UA	FN	FN
Q14232	EIF2B1 EIF2BA	FN	FN	FN	UA	FN	FN	UA	FN	FN	UA	FN	FN
P01298	PPY PNP	UA	FN	FN	UA	FN	FN	UA	FN	FN	UA	FN	FN
P06241	FYN	FN	FN	FN	FN	FN	FN	UA	FN	FN	FN	FN	FN
P48454	PPP3CC CALNA3 CNA3	UA	FN	FN	UA	FN	FN	UA	FN	FN	UA	FN	FN
O43603	GALR2 GALNR2	UA	FN	FN	UA	FN	FN	UA	FN	FN	UA	FN	FN
Q92674	CENPI FSHPRH1 ICEN19 LRPR1	FN	FN	FN	UA	FN	FN	UA	FN	FN	FN	FN	FN
P12872	MLN	FN	FN	FN	FN	FN	FN	UA	FN	FN	UA	FN	FN
P08579	SNRPB2	UA	FN	FN	UA	FN	FN	UA	FN	FN	UA	FN	FN
P62753	RPS6 OK/SW-cl.2	FN	FN	FN	UA	FN	FN	UA	FN	FN	UA	FN	FN
P62750	RPL23A	FN	FN	FN	UA	FN	FN	UA	FN	FN	UA	FN	FN
P49674	CSNK1E	UA	FN	FN	UA	FN	FN	UA	FN	FN	UA	FN	FN
Q8NFM4	ADCY4	UA	FN	FN	UA	FN	FN	UA	FN	FN	UA	FN	FN
Q15428	SF3A2 SAP62	UA	FN	FN	UA	FN	FN	UA	FN	FN	UA	FN	FN
O43516	WIPF1 WASPIP WIP	FN	FN	FN	FN	FN	FN	UA	FN	FN	UA	FN	FN
Q9Y5Y4	PTGDR2 CRTH2 DL1R GPR44	UA	FN	FN	UA	FN	FN	UA	FN	FN	UA	FN	FN
P32004	L1CAM CAML1 MIC5	UA	FN	FN	UA	FN	FN	UA	FN	FN	FN	FN	FN
Q14416	GRM2 GPRC1B MGLUR2	UA	FN	FN	UA	FN	FN	UA	FN	FN	UA	FN	FN
P48039	MTNR1A	UA	FN	FN	UA	FN	FN	UA	FN	FN	UA	FN	FN
O43193	MLNR GPR38 MTLR MTLR1	FN	FN	FN	FN	FN	FN	UA	FN	FN	UA	FN	FN
O60343	TBC1D4 AS160 KIAA0603	UA	FN	FN	UA	FN	FN	UA	FN	FN	UA	FN	FN
Q13151	HNRNPA0 HNRPA0	UA	FN	FN	UA	FN	FN	UA	FN	FN	UA	FN	FN
Q13242	SRSF9 SFRS9 SRP30C	UA	FN	FN	UA	FN	FN	UA	FN	FN	UA	FN	FN
Q86SQ7	SDCCAG8 CCCAP NPHP10 HSPC085	UA	FN	FN	UA	FN	FN	UA	FN	FN	UA	FN	FN
Q13519	PNOC OFQ	UA	FN	FN	UA	FN	FN	UA	FN	FN	UA	FN	FN
P49643	PRIM2 PRIM2A	UA	FN	FN	FN	FN	FN	UA	FN	FN	UA	FN	FN
Q15722	LTB4R BLT BLT1 BLTR CMKRL1 GPR16 P2RY7	FN	FN	FN	FN	FN	FN	UA	FN	FN	UA	FN	FN
P18825	ADRA2C ADRA2L2 ADRA2RL2	UA	FN	FN	UA	FN	FN	UA	FN	FN	UA	FN	FN
Q8N1F7	NUP93 KIAA0095	UA	FN	FN	UA	FN	FN	UA	FN	FN	FN	FN	FN
O14980	XPO1 CRM1	FN	FN	FN	UA	FN	FN	UA	FN	FN	FN	FN	FN
P14543	NID1 NID	UA	FN	FN	UA	FN	FN	UA	FN	FN	UA	FN	FN
Q13156	RPA4	UA	FN	FN	UA	FN	FN	UA	FN	FN	UA	FN	FN
O95072	REC8 REC8L1	FN	UA	FN	FN	FN	FN	UA	FN	FN	FN	UA	FN
Q96L91	EP400 CAGH32 KIAA1498 KIAA1818 TNRC12	FN	FN	FN	FN	FN	FN	UA	FN	FN	FN	FN	FN
P34947	GRK5 GPRK5	UA	FN	FN	UA	FN	FN	UA	FN	FN	UA	FN	FN
P12272	PTHLH PTHRP	UA	FN	FN	UA	FN	FN	UA	FN	FN	UA	FN	FN
Q01344	IL5RA IL5R	FN	FN	FN	FN	FN	FN	UA	FN	FN	FN	FN	FN
P38919	EIF4A3 DDX48 KIAA0111	UA	FN	FN	UA	FN	FN	UA	FN	FN	UA	FN	FN
Q685J3	MUC17 MUC3	UA	FN	FN	UA	FN	FN	UA	FN	FN	UA	FN	FN
Q29RF7	PDS5A KIAA0648 PDS5 PIG54	FN	FN	FN	UA	FN	FN	UA	FN	FN	FN	FN	FN
P63098	PPP3R1 CNA2 CNB	UA	FN	FN	UA	FN	FN	UA	FN	FN	UA	FN	FN
Q07955	SRSF1 ASF SF2 SF2P33 SFRS1 OK/SW-cl.3	UA	FN	FN	UA	FN	FN	UA	FN	FN	UA	FN	FN
P52333	JAK3	FN	FN	FN	FN	FN	FN	UA	FN	FN	FN	FN	FN
Q12802	AKAP13 BRX HT31 LBC	UA	FN	FN	UA	FN	FN	UA	FN	FN	UA	FN	FN
P25090	FPR2 FPRH1 FPRL1 LXA4R	FN	FN	FN	FN	FN	FN	UA	FN	FN	UA	FN	FN
P25098	ADRBK1 BARK BARK1 GRK2	UA	FN	FN	UA	FN	FN	UA	FN	FN	UA	FN	FN
P0C0L5	C4B CO4 CPAMD3; C4B_2	UA	FN	FN	UA	FN	FN	UA	FN	FN	UA	FN	FN
O60500	NPHS1 NPHN	FN	UA	FN	FN	UA	FN	UA	FN	FN	UA	FN	FN
Q9BVA1	TUBB2B	UA	FN	FN	UA	FN	FN	UA	FN	FN	UA	FN	FN
P43088	PTGFR	FN	FN	FN	FN	FN	FN	UA	FN	FN	UA	FN	FN
O60508	CDC40 EHB3 PRP17 PRPF17	UA	FN	FN	UA	FN	FN	UA	FN	FN	UA	FN	FN
Q13535	ATR FRP1	FN	FN	FN	FN	FN	FN	UA	FN	FN	FN	FN	FN
Q9UGI9	PRKAG3 AMPKG3	UA	FN	FN	UA	FN	FN	UA	FN	FN	FN	FN	FN
O60645	EXOC3 SEC6 SEC6L1	UA	FN	FN	UA	FN	FN	UA	FN	FN	UA	FN	FN
O94913	PCF11 KIAA0824	UA	FN	FN	UA	FN	FN	UA	FN	FN	UA	FN	FN
P15941	MUC1 PUM	UA	FN	FN	UA	FN	FN	UA	FN	FN	UA	FN	FN
Q9NTI5	PDS5B APRIN AS3 KIAA0979	FN	FN	FN	UA	FN	FN	UA	FN	FN	FN	FN	FN
P01286	GHRH GHRF	UA	FN	FN	UA	FN	FN	UA	FN	FN	UA	FN	FN
P01282	VIP	UA	FN	FN	UA	FN	FN	UA	FN	FN	UA	FN	FN
Q9H2F5	EPC1	UA	FN	FN	UA	FN	FN	UA	FN	FN	UA	FN	FN
P43405	SYK	FN	FN	FN	FN	FN	FN	UA	FN	FN	UA	FN	FN
P08588	ADRB1 ADRB1R B1AR	UA	FN	FN	UA	FN	FN	UA	FN	FN	UA	FN	FN
Q13255	GRM1 GPRC1A MGLUR1	FN	FN	FN	FN	FN	FN	UA	FN	FN	UA	FN	FN
P58294	PROK1 UNQ600/PRO1186	FN	FN	FN	FN	FN	FN	UA	FN	FN	UA	FN	FN
Q13042	CDC16 ANAPC6	UA	FN	FN	UA	FN	FN	UA	FN	FN	UA	FN	FN
Q5FWF5	ESCO1 EFO1 KIAA1911	FN	UA	FN	UA	FN	FN	UA	FN	FN	FN	FN	FN
P04004	VTN	UA	FN	FN	UA	FN	FN	UA	FN	FN	FN	UA	FN
P20042	EIF2S2 EIF2B	FN	FN	FN	UA	FN	FN	UA	FN	FN	UA	FN	FN
P62873	GNB1	FN	FN	FN	FN	FN	FN	UA	FN	FN	FN	FN	FN
O75718	CRTAP CASP	UA	FN	FN	UA	FN	FN	UA	FN	FN	UA	FN	FN
P62847	RPS24	FN	FN	FN	UA	FN	FN	UA	FN	FN	UA	FN	FN
O43614	HCRTR2	FN	FN	FN	FN	FN	FN	UA	FN	FN	UA	FN	FN
O43613	HCRTR1	FN	FN	FN	FN	FN	FN	UA	FN	FN	UA	FN	FN
O43612	HCRT OX PPORX PPOX	FN	FN	FN	FN	FN	FN	UA	FN	FN	UA	FN	FN
P25100	ADRA1D ADRA1A	FN	FN	FN	FN	FN	FN	UA	FN	FN	UA	FN	FN
P61313	RPL15 EC45 TCBAP0781	FN	FN	FN	UA	FN	FN	UA	FN	FN	UA	FN	FN
P15153	RAC2	FN	FN	FN	FN	FN	FN	UA	FN	FN	FN	FN	FN
Q02643	GHRHR	UA	FN	FN	UA	FN	FN	UA	FN	FN	UA	FN	FN
Q13464	ROCK1	UA	FN	FN	FN	FN	FN	UA	FN	FN	FN	FN	FN
Q8TEM1	NUP210 KIAA0906 PSEC0245	UA	FN	FN	UA	FN	FN	UA	FN	FN	FN	FN	FN
O95196	CSPG5 CALEB NGC	UA	FN	FN	UA	FN	FN	UA	FN	FN	FN	UA	FN
P61009	SPCS3 SPC22 UNQ1841/PRO3567	UA	FN	FN	UA	FN	FN	UA	FN	FN	UA	FN	FN
Q5UE93	PIK3R6 C17orf38	FN	FN	FN	FN	FN	FN	UA	FN	FN	FN	FN	FN
P36954	POLR2I	UA	FN	FN	UA	FN	FN	UA	FN	FN	FN	FN	FN
O15444	CCL25 SCYA25 TECK	UA	FN	FN	UA	FN	FN	UA	FN	FN	UA	FN	FN
O15446	CD3EAP ASE1 CAST PAF49	UA	FN	FN	UA	FN	FN	UA	FN	FN	UA	FN	FN
Q8NHZ8	CDC26 ANAPC12 C9orf17	UA	FN	FN	UA	FN	FN	UA	FN	FN	UA	FN	FN
P08754	GNAI3	UA	FN	FN	UA	FN	FN	UA	FN	FN	UA	FN	FN
P17096	HMGA1 HMGIY	UA	FN	FN	UA	FN	FN	UA	FN	FN	FN	FN	FN
O60503	ADCY9 KIAA0520	UA	FN	FN	UA	FN	FN	UA	FN	FN	UA	FN	FN
O14641	DVL2	FN	FN	FN	UA	FN	FN	FN	UA	FN	UA	FN	FN
P01148	GNRH1 GNRH GRH LHRH	FN	FN	FN	FN	FN	FN	UA	FN	FN	UA	FN	FN
O95665	NTSR2	FN	FN	FN	FN	FN	FN	UA	FN	FN	UA	FN	FN
P05198	EIF2S1 EIF2A	FN	FN	FN	UA	FN	FN	UA	FN	FN	UA	FN	FN
P60842	EIF4A1 DDX2A EIF4A	FN	FN	FN	UA	FN	FN	UA	FN	FN	UA	FN	FN
P01112	HRAS HRAS1	FN	FN	FN	FN	FN	FN	UA	FN	FN	FN	FN	FN
Q96EA4	SPDL1 CCDC99	FN	FN	FN	UA	FN	FN	UA	FN	FN	FN	FN	FN
P55735	SEC13 D3S1231E SEC13L1 SEC13R	FN	FN	FN	UA	FN	FN	UA	FN	FN	FN	FN	FN
Q15554	TERF2 TRBF2 TRF2	FN	UA	FN	UA	FN	FN	UA	FN	FN	FN	FN	FN
Q9NZN5	ARHGEF12 KIAA0382 LARG	UA	FN	FN	FN	FN	FN	UA	FN	FN	FN	FN	FN
Q9HC16	APOBEC3G MDS019	UA	FN	FN	UA	FN	FN	UA	FN	FN	UA	FN	FN
Q13705	ACVR2B	FN	FN	FN	UA	FN	FN	UA	FN	FN	UA	FN	FN
P37198	NUP62	UA	FN	FN	UA	FN	FN	UA	FN	FN	FN	FN	FN
Q9P013	CWC15 C11orf5 AD-002 HSPC148	UA	FN	FN	UA	FN	FN	UA	FN	FN	UA	FN	FN
Q9NQP4	PFDN4 PFD4	UA	FN	FN	UA	FN	FN	UA	FN	FN	UA	FN	FN
P55884	EIF3B EIF3S9	FN	FN	FN	UA	FN	FN	UA	FN	FN	UA	FN	FN
P59768	GNG2	FN	FN	FN	FN	FN	FN	UA	FN	FN	FN	FN	FN
P51668	UBE2D1 SFT UBC5A UBCH5 UBCH5A	UA	FN	FN	UA	FN	FN	UA	FN	FN	UA	FN	FN
P04275	VWF F8VWF	FN	FN	FN	UA	FN	FN	UA	FN	FN	UA	FN	FN
P52294	KPNA1 RCH2	UA	FN	FN	UA	FN	FN	UA	FN	FN	UA	FN	FN
Q15147	PLCB4	UA	FN	FN	UA	FN	FN	UA	FN	FN	UA	FN	FN
P62910	RPL32 PP9932	FN	FN	FN	UA	FN	FN	UA	FN	FN	UA	FN	FN
P08173	CHRM4	UA	FN	FN	UA	FN	FN	UA	FN	FN	UA	FN	FN
Q643R3	LPCAT4 AGPAT7 AYTL3 LPEAT2	UA	FN	FN	UA	FN	FN	UA	FN	FN	UA	FN	FN
P32248	CCR7 CMKBR7 EBI1 EVI1	UA	FN	FN	UA	FN	FN	UA	FN	FN	UA	FN	FN
P01178	OXT OT	FN	FN	FN	FN	FN	FN	UA	FN	FN	UA	FN	FN
P35268	RPL22	FN	FN	FN	UA	FN	FN	UA	FN	FN	UA	FN	FN
P35269	GTF2F1 RAP74	UA	FN	FN	UA	FN	FN	UA	FN	FN	UA	FN	FN
P15498	VAV1 VAV	FN	FN	FN	FN	FN	FN	UA	FN	FN	FN	FN	FN
Q01130	SRSF2 SFRS2	UA	FN	FN	UA	FN	FN	UA	FN	FN	UA	FN	FN
Q9UKN1	MUC12 MUC11	UA	FN	FN	UA	FN	FN	UA	FN	FN	UA	FN	FN
Q13247	SRSF6 SFRS6 SRP55	UA	FN	FN	UA	FN	FN	UA	FN	FN	UA	FN	FN
P15391	CD19	FN	FN	FN	FN	FN	FN	UA	FN	FN	FN	UA	FN
O15504	NUPL2 CG1	UA	FN	FN	UA	FN	FN	UA	FN	FN	FN	FN	FN
Q02817	MUC2 SMUC	UA	FN	FN	UA	FN	FN	UA	FN	FN	UA	FN	FN
Q8WXE1	ATRIP AGS1	UA	FN	FN	UA	FN	FN	UA	FN	FN	UA	FN	FN
P35462	DRD3	UA	FN	FN	UA	FN	FN	UA	FN	FN	UA	FN	FN
Q8N0S6	CENPL C1orf155 ICEN33	FN	FN	FN	UA	FN	FN	UA	FN	FN	FN	FN	FN
Q9P1U0	ZNRD1 RPA12	UA	FN	FN	UA	FN	FN	UA	FN	FN	UA	FN	FN
P41231	P2RY2 P2RU1	FN	FN	FN	FN	FN	FN	UA	FN	FN	UA	FN	FN
P14784	IL2RB	FN	FN	FN	FN	FN	FN	UA	FN	FN	FN	FN	FN
Q8WYR1	PIK3R5	FN	FN	FN	FN	FN	FN	UA	FN	FN	FN	FN	FN
O43660	PLRG1	UA	FN	FN	UA	FN	FN	UA	FN	FN	UA	FN	FN
P61927	RPL37	FN	FN	FN	UA	FN	FN	UA	FN	FN	UA	FN	FN
P41586	ADCYAP1R1	UA	FN	FN	UA	FN	FN	UA	FN	FN	UA	FN	FN
P41587	VIPR2 VIP2R	UA	FN	FN	UA	FN	FN	UA	FN	FN	UA	FN	FN
Q96G03	PGM2 MSTP006	UA	FN	FN	UA	FN	FN	UA	FN	FN	UA	FN	FN
P42830	CXCL5 ENA78 SCYB5	UA	FN	FN	UA	FN	FN	UA	FN	FN	UA	FN	FN
O75145	PPFIA3 KIAA0654	UA	FN	FN	UA	FN	FN	UA	FN	FN	UA	FN	FN
P39060	COL18A1	UA	FN	FN	UA	FN	FN	UA	FN	FN	UA	FN	FN
O95782	AP2A1 ADTAA CLAPA1	UA	FN	FN	UA	FN	FN	UA	FN	FN	FN	FN	FN
P51681	CCR5 CMKBR5	UA	FN	FN	UA	FN	FN	UA	FN	FN	UA	FN	FN
P51685	CCR8 CKRL1 CMKBR8 CMKBRL2	UA	FN	FN	UA	FN	FN	UA	FN	FN	UA	FN	FN
Q16695	HIST3H3 H3FT	FN	FN	FN	FN	FN	FN	UA	FN	FN	FN	FN	FN
P63167	DYNLL1 DLC1 DNCL1 DNCLC1 HDLC1	UA	FN	FN	UA	FN	FN	UA	FN	FN	UA	FN	FN
Q9NYW0	TAS2R10	UA	FN	FN	UA	FN	FN	UA	FN	FN	UA	FN	FN
P34981	TRHR	FN	FN	FN	FN	FN	FN	UA	FN	FN	UA	FN	FN
P50914	RPL14	FN	FN	FN	UA	FN	FN	UA	FN	FN	UA	FN	FN
P61106	RAB14	UA	FN	FN	UA	FN	FN	UA	FN	FN	UA	FN	FN
O14810	CPLX1	UA	FN	FN	UA	FN	FN	UA	FN	FN	UA	FN	FN
P61586	RHOA ARH12 ARHA RHO12	FN	FN	FN	FN	FN	FN	UA	FN	FN	FN	FN	FN
P50750	CDK9 CDC2L4 TAK	FN	UA	FN	UA	FN	FN	UA	FN	FN	UA	FN	FN
Q86UL3	AGPAT6 GPAT4 UNQ551/PRO1108	UA	FN	FN	UA	FN	FN	UA	FN	FN	UA	FN	FN
P31751	AKT2	FN	FN	FN	FN	UA	FN	UA	FN	FN	FN	FN	FN
P30622	CLIP1 CYLN1 RSN	FN	FN	FN	UA	FN	FN	UA	FN	FN	FN	FN	FN
P08949	NMB	FN	FN	FN	FN	FN	FN	UA	FN	FN	UA	FN	FN
P98170	XIAP API3 BIRC4 IAP3	FN	FN	FN	FN	FN	FN	UA	FN	FN	UA	FN	FN
P09958	FURIN FUR PACE PCSK3	UA	FN	FN	UA	FN	FN	UA	FN	FN	UA	FN	FN
P49682	CXCR3 GPR9	UA	FN	FN	UA	FN	FN	UA	FN	FN	UA	FN	FN
P62745	RHOB ARH6 ARHB	UA	FN	FN	FN	FN	FN	UA	FN	FN	FN	FN	FN
P07910	HNRNPC HNRPC	UA	FN	FN	UA	FN	FN	UA	FN	FN	UA	FN	FN
P83731	RPL24	FN	FN	FN	UA	FN	FN	UA	FN	FN	UA	FN	FN
P02776	PF4 CXCL4 SCYB4	UA	FN	FN	UA	FN	FN	UA	FN	FN	UA	FN	FN
Q15154	PCM1	UA	FN	FN	UA	FN	FN	UA	FN	FN	UA	FN	FN
Q15393	SF3B3 KIAA0017 SAP130	UA	FN	FN	UA	FN	FN	UA	FN	FN	UA	FN	FN
P04141	CSF2 GMCSF	FN	FN	FN	FN	FN	FN	UA	FN	FN	FN	FN	FN
O60563	CCNT1	FN	UA	FN	UA	FN	FN	UA	FN	FN	UA	FN	FN
P12314	FCGR1A FCG1 FCGR1 IGFR1	FN	FN	FN	FN	FN	FN	UA	FN	FN	UA	FN	FN
Q05513	PRKCZ PKC2	FN	UA	FN	FN	FN	FN	UA	FN	FN	FN	UA	FN
P39019	RPS19	FN	FN	FN	UA	FN	FN	UA	FN	FN	UA	FN	FN
Q9HC84	MUC5B MUC5	UA	FN	FN	UA	FN	FN	UA	FN	FN	UA	FN	FN
Q96IF1	AJUBA JUB	UA	FN	FN	UA	FN	FN	UA	FN	FN	UA	FN	FN
P46108	CRK	FN	FN	FN	FN	FN	FN	UA	FN	FN	FN	FN	FN
P42338	PIK3CB PIK3C1	FN	FN	FN	FN	FN	FN	UA	FN	FN	FN	FN	FN
P47992	XCL1 LTN SCYC1	FN	FN	FN	FN	FN	FN	UA	FN	FN	UA	FN	FN
P09012	SNRPA	UA	FN	FN	UA	FN	FN	UA	FN	FN	UA	FN	FN
P30989	NTSR1 NTRR	FN	FN	FN	FN	FN	FN	UA	FN	FN	UA	FN	FN
Q8IVF5	TIAM2 KIAA2016 STEF	UA	FN	FN	UA	FN	FN	UA	FN	FN	UA	FN	FN
Q92620	DHX38 DDX38 KIAA0224 PRP16	UA	FN	FN	UA	FN	FN	UA	FN	FN	UA	FN	FN
P00734	F2	FN	FN	FN	FN	FN	FN	UA	FN	FN	UA	FN	FN
O75935	DCTN3 DCTN22	UA	FN	FN	UA	FN	FN	UA	FN	FN	UA	FN	FN
P27037	ACVR2A ACVR2	FN	FN	FN	UA	FN	FN	UA	FN	FN	UA	FN	FN
Q92835	INPP5D SHIP SHIP1	FN	UA	FN	FN	FN	FN	UA	FN	FN	UA	FN	FN
Q13393	PLD1	UA	FN	FN	UA	FN	FN	UA	FN	FN	UA	FN	FN
O15552	FFAR2 FFA2 GPCR43 GPR43	FN	FN	FN	FN	FN	FN	UA	FN	FN	UA	FN	FN
P20336	RAB3A	UA	FN	FN	UA	FN	FN	UA	FN	FN	UA	FN	FN
Q15629	TRAM1 TRAM	UA	FN	FN	UA	FN	FN	UA	FN	FN	UA	FN	FN
P41597	CCR2 CMKBR2	UA	FN	FN	UA	FN	FN	UA	FN	FN	UA	FN	FN
P41595	HTR2B	FN	FN	FN	FN	FN	FN	UA	FN	FN	UA	FN	FN
P41594	GRM5 GPRC1E MGLUR5	FN	FN	FN	FN	FN	FN	UA	FN	FN	UA	FN	FN
P84243	H3F3A H3.3A H3F3 PP781; H3F3B H3.3B	UA	FN	FN	UA	FN	FN	UA	FN	FN	FN	FN	FN
Q13243	SRSF5 HRS SFRS5 SRP40	UA	FN	FN	UA	FN	FN	UA	FN	FN	UA	FN	FN
P30968	GNRHR GRHR	FN	FN	FN	FN	FN	FN	UA	FN	FN	UA	FN	FN
O14795	UNC13B UNC13	UA	FN	FN	UA	FN	FN	UA	FN	FN	UA	FN	FN
O43307	ARHGEF9 ARHDH9 KIAA0424	UA	FN	FN	UA	FN	FN	UA	FN	FN	UA	FN	FN
O43306	ADCY6 KIAA0422	UA	FN	FN	UA	FN	FN	UA	FN	FN	UA	FN	FN
O43303	CCP110 CEP110 CP110 KIAA0419	UA	FN	FN	UA	FN	FN	UA	FN	FN	UA	FN	FN
O15467	CCL16 ILINCK NCC4 SCYA16	UA	FN	FN	UA	FN	FN	UA	FN	FN	UA	FN	FN
Q96F07	CYFIP2 KIAA1168 PIR121	FN	FN	FN	FN	FN	FN	UA	FN	FN	FN	FN	FN
P36578	RPL4 RPL1	FN	FN	FN	UA	FN	FN	UA	FN	FN	UA	FN	FN
P63173	RPL38	FN	FN	FN	UA	FN	FN	UA	FN	FN	UA	FN	FN
P84103	SRSF3 SFRS3 SRP20	UA	FN	FN	UA	FN	FN	UA	FN	FN	UA	FN	FN
Q04726	TLE3 KIAA1547	FN	FN	FN	FN	FN	FN	FN	FN	FN	FN	FN	FN
Q04727	TLE4 GRG4 KIAA1261	FN	FN	FN	FN	FN	FN	FN	FN	FN	FN	FN	FN
P62158	CALM1 CALM CAM CAM1; CALM2 CAM2 CAMB; CALM3 CALML2 CAM3 CAMC CAMIII	FN	FN	FN	FN	FN	FN	UA	FN	FN	FN	FN	FN
P33991	MCM4 CDC21	UA	FN	FN	FN	FN	FN	UA	FN	FN	Not expressed	Not expressed	Not expressed
P01583	IL1A IL1F1	UA	FN	FN	UA	FN	FN	UA	FN	FN	UA	UA	UA
P16885	PLCG2	UA	FN	FN	UA	FN	FN	UA	FN	FN	UA	UA	UA
Q13126	MTAP MSAP	UA	FN	FN	UA	FN	FN	UA	FN	FN	UA	UA	UA
P04628	WNT1 INT1	FN	FN	FN	UA	FN	FN	FN	UA	FN	UA	UA	UA
P22612	PRKACG	UA	FN	FN	UA	FN	FN	UA	FN	FN	UA	UA	UA
Q9BT40	INPP5K PPS SKIP	FN	UA	FN	FN	FN	FN	UA	FN	FN	UA	UA	UA
P01137	TGFB1 TGFB	FN	FN	FN	UA	FN	FN	UA	FN	FN	UA	UA	UA
P23219	PTGS1 COX1	UA	FN	FN	UA	FN	FN	UA	FN	FN	UA	UA	UA
O95405	ZFYVE9 MADHIP SARA SMADIP	FN	FN	FN	UA	FN	FN	UA	FN	FN	UA	UA	UA
P00390	GSR GLUR GRD1	UA	FN	FN	UA	FN	FN	UA	FN	FN	UA	UA	UA
Q16647	PTGIS CYP8 CYP8A1	UA	FN	FN	UA	FN	FN	UA	FN	FN	UA	UA	UA
P51617	IRAK1 IRAK	FN	FN	FN	FN	FN	FN	UA	FN	FN	UA	UA	UA
P05120	SERPINB2 PAI2 PLANH2	UA	FN	FN	UA	FN	FN	UA	FN	FN	UA	UA	UA
P05121	SERPINE1 PAI1 PLANH1	UA	FN	FN	UA	FN	FN	UA	FN	FN	UA	UA	UA
O00238	BMPR1B	FN	FN	FN	UA	FN	FN	UA	FN	FN	UA	UA	UA
P18054	ALOX12 12LO LOG12	UA	FN	FN	UA	FN	FN	UA	FN	FN	UA	UA	UA
P45983	MAPK8 JNK1 PRKM8 SAPK1 SAPK1C	FN	UA	FN	FN	FN	FN	UA	FN	FN	UA	UA	UA
Q02928	CYP4A11 CYP4A2	UA	FN	FN	UA	FN	FN	UA	FN	FN	UA	UA	UA
O15327	INPP4B	FN	UA	FN	FN	FN	FN	UA	FN	FN	UA	UA	UA
Q14654	KCNJ11	UA	FN	FN	UA	FN	FN	UA	FN	FN	UA	UA	UA
Q16873	LTC4S	UA	FN	FN	UA	FN	FN	UA	FN	FN	UA	UA	UA
O14920	IKBKB IKKB	UA	FN	FN	FN	FN	FN	FN	UA	FN	UA	UA	UA
Q9BTU6	PI4K2A	FN	UA	FN	FN	FN	FN	UA	FN	FN	UA	UA	UA
Q92997	DVL3 KIAA0208	FN	FN	FN	UA	FN	FN	FN	UA	FN	UA	UA	UA
P04196	HRG	UA	FN	FN	UA	FN	FN	UA	FN	FN	UA	UA	UA
O75197	LRP5 LR3 LRP7	FN	FN	FN	UA	FN	FN	FN	UA	FN	UA	UA	UA
P16050	ALOX15 LOG15	UA	FN	FN	UA	FN	FN	UA	FN	FN	UA	UA	UA
P09917	ALOX5 LOG5	UA	FN	FN	UA	FN	FN	UA	FN	FN	UA	UA	UA
O15519	CFLAR CASH CASP8AP1 CLARP MRIT	UA	FN	FN	FN	UA	FN	FN	UA	FN	UA	UA	UA
P53816	PLA2G16 HRASLS3 HREV107	UA	FN	FN	UA	FN	FN	UA	FN	FN	UA	UA	UA
Q9Y4K3	TRAF6 RNF85	FN	FN	FN	FN	FN	FN	UA	FN	FN	UA	UA	UA
Q13164	MAPK7 BMK1 ERK5 PRKM7	UA	FN	FN	UA	FN	FN	UA	FN	FN	UA	UA	UA
Q05707	COL14A1 UND	UA	FN	FN	UA	FN	FN	UA	FN	FN	UA	UA	UA
Q14258	TRIM25 EFP RNF147 ZNF147	UA	FN	FN	FN	FN	FN	FN	UA	FN	UA	UA	UA
Q04721	NOTCH2	FN	UA	FN	FN	UA	FN	UA	FN	FN	UA	UA	UA
P36894	BMPR1A ACVRLK3 ALK3	FN	FN	FN	UA	FN	FN	UA	FN	FN	UA	UA	UA
P36897	TGFBR1 ALK5 SKR4	FN	FN	FN	UA	FN	FN	UA	FN	FN	UA	UA	UA
O14763	TNFRSF10B DR5 KILLER TRAILR2 TRICK2 ZTNFR9 UNQ160/PRO186	UA	FN	FN	FN	UA	FN	FN	UA	FN	UA	UA	UA
P45984	MAPK9 JNK2 PRKM9 SAPK1A	FN	UA	FN	FN	FN	FN	UA	FN	FN	UA	UA	UA
O60733	PLA2G6 PLPLA9	UA	FN	FN	UA	FN	FN	UA	FN	FN	UA	UA	UA
Q96PE3	INPP4A	FN	UA	FN	FN	FN	FN	UA	FN	FN	UA	UA	UA
P07942	LAMB1	UA	FN	FN	UA	FN	FN	UA	FN	FN	UA	UA	UA
Q15797	SMAD1 BSP1 MADH1 MADR1	FN	FN	FN	UA	FN	FN	UA	FN	FN	UA	UA	UA
Q13546	RIPK1 RIP RIP1	UA	FN	FN	FN	FN	FN	FN	UA	FN	UA	UA	UA
P51812	RPS6KA3 ISPK1 MAPKAPK1B RSK2	UA	FN	FN	UA	FN	FN	UA	FN	FN	UA	UA	UA
Q16635	TAZ EFE2 G4.5	UA	FN	FN	UA	FN	FN	UA	FN	FN	UA	UA	UA
P22694	PRKACB	UA	FN	FN	UA	FN	FN	UA	FN	FN	UA	UA	UA
O75807	PPP1R15A GADD34	UA	FN	FN	UA	FN	FN	UA	FN	FN	UA	UA	UA
Q12933	TRAF2 TRAP3	UA	FN	FN	FN	FN	FN	FN	UA	FN	UA	UA	UA
Q8N2H9	PELI3	UA	FN	FN	UA	FN	FN	UA	FN	FN	UA	UA	UA
Q13158	FADD MORT1 GIG3	UA	FN	FN	FN	FN	FN	FN	UA	FN	UA	UA	UA
P60484	PTEN MMAC1 TEP1	FN	UA	FN	FN	FN	FN	UA	FN	FN	UA	UA	UA
P00751	CFB BF BFD	UA	FN	FN	UA	FN	FN	UA	FN	FN	UA	UA	UA
P48023	FASLG APT1LG1 CD95L FASL TNFSF6	UA	FN	FN	FN	UA	FN	FN	UA	FN	UA	UA	UA
P53779	MAPK10 JNK3 JNK3A PRKM10 SAPK1B	FN	UA	FN	FN	FN	FN	UA	FN	FN	UA	UA	UA
O00220	TNFRSF10A APO2 DR4 TRAILR1	UA	FN	FN	FN	UA	FN	FN	UA	FN	UA	UA	UA
Q9NP80	PNPLA8 IPLA22 IPLA2G BM-043	UA	FN	FN	UA	FN	FN	UA	FN	FN	UA	UA	UA
Q93098	WNT8B	FN	FN	FN	UA	FN	FN	FN	UA	FN	UA	UA	UA
Q15349	RPS6KA2 MAPKAPK1C RSK3	UA	FN	FN	UA	FN	FN	UA	FN	FN	UA	UA	UA
O15230	LAMA5 KIAA0533 KIAA1907	UA	FN	FN	UA	FN	FN	UA	FN	FN	UA	UA	UA
P25445	FAS APT1 FAS1 TNFRSF6	UA	FN	FN	FN	UA	FN	FN	UA	FN	UA	UA	UA
P48729	CSNK1A1	FN	FN	FN	UA	FN	FN	FN	UA	FN	UA	UA	UA
P06744	GPI	UA	FN	FN	UA	FN	FN	UA	FN	FN	UA	UA	UA
Q9H1J5	WNT8A WNT8D	FN	FN	FN	UA	FN	FN	FN	UA	FN	UA	UA	UA
P47736	RAP1GAP KIAA0474 RAP1GA1	UA	FN	FN	UA	FN	FN	UA	FN	FN	UA	UA	UA
P53597	SUCLG1	UA	FN	FN	UA	FN	FN	UA	FN	FN	UA	UA	UA
P23142	FBLN1 PP213	UA	FN	FN	UA	FN	FN	UA	FN	FN	UA	UA	UA
Q9UP38	FZD1	FN	FN	FN	UA	FN	FN	FN	UA	FN	UA	UA	UA
Q13873	BMPR2 PPH1	FN	FN	FN	UA	FN	FN	UA	FN	FN	UA	UA	UA
P24557	TBXAS1 CYP5 CYP5A1	UA	FN	FN	UA	FN	FN	UA	FN	FN	UA	UA	UA
O75581	LRP6	FN	FN	FN	UA	FN	FN	FN	UA	FN	UA	UA	UA
Q9NPB8	GPCPD1 GDE5 KIAA1434	UA	FN	FN	UA	FN	FN	UA	FN	FN	UA	UA	UA
P07359	GP1BA	FN	FN	FN	UA	FN	FN	UA	FN	FN	UA	UA	UA
Q9Y5K5	UCHL5 UCH37 AD-019 CGI-70	UA	FN	FN	UA	FN	FN	UA	FN	FN	UA	UA	UA
P13224	GP1BB	FN	FN	FN	UA	FN	FN	UA	FN	FN	UA	UA	UA
Q96EB6	SIRT1 SIR2L1	UA	FN	FN	UA	FN	FN	UA	FN	FN	UA	UA	UA
Q12805	EFEMP1 FBLN3 FBNL	UA	FN	FN	UA	FN	FN	UA	FN	FN	UA	UA	UA
Q09428	ABCC8 HRINS SUR SUR1	UA	FN	FN	UA	FN	FN	UA	FN	FN	UA	UA	UA
Q86XR7	TICAM2 TIRAP3 TIRP TRAM	FN	FN	FN	FN	FN	FN	FN	UA	FN	UA	UA	UA
O15198	SMAD9 MADH6 MADH9	FN	FN	FN	UA	FN	FN	UA	FN	FN	UA	UA	UA
P40197	GP5	FN	FN	FN	UA	FN	FN	UA	FN	FN	UA	UA	UA
Q15735	INPP5J PIB5PA PIPP	FN	UA	FN	FN	FN	FN	UA	FN	FN	UA	UA	UA
O00206	TLR4	FN	FN	FN	FN	FN	FN	FN	UA	FN	UA	UA	UA
O95786	DDX58	UA	FN	FN	FN	FN	FN	FN	UA	FN	UA	UA	UA
Q7Z449	CYP2U1	UA	FN	FN	UA	FN	FN	UA	FN	FN	UA	UA	UA
P78368	CSNK1G2 CK1G2	FN	FN	FN	UA	FN	FN	FN	UA	FN	UA	UA	UA
Q15628	TRADD	UA	FN	FN	FN	UA	FN	FN	UA	FN	UA	UA	UA
Q6ZNA4	RNF111	UA	FN	FN	UA	FN	FN	UA	FN	FN	UA	UA	UA
P14770	GP9	FN	FN	FN	UA	FN	FN	UA	FN	FN	UA	UA	UA
Q9NPG1	FZD3	UA	FN	FN	UA	FN	FN	Not expressed	Not expressed	Not expressed	UA	CR	CR
P08254	MMP3 STMY1	UA	FN	FN	FN	FN	FN	Not expressed	Not expressed	Not expressed	UA	CR	CR
Q68CZ1	RPGRIP1L FTM KIAA1005 NPHP8	UA	FN	FN	UA	FN	FN	Not expressed	Not expressed	Not expressed	UA	CR	CR
Q01974	ROR2 NTRKR2	UA	FN	FN	UA	FN	FN	Not expressed	Not expressed	Not expressed	UA	FN	FN
P31947	SFN HME1	FN	FN	FN	FN	FN	FN	Not expressed	Not expressed	Not expressed	FN	FN	FN
Q15691	MAPRE1	FN	FN	FN	UA	FN	FN	Not expressed	Not expressed	Not expressed	FN	FN	FN
P14923	JUP CTNNG DP3	UA	FN	FN	FN	FN	FN	Not expressed	Not expressed	Not expressed	UA	FN	FN
P04075	ALDOA ALDA	UA	FN	FN	UA	FN	FN	Not expressed	Not expressed	Not expressed	UA	FN	FN
P08913	ADRA2A ADRA2R ADRAR	UA	FN	FN	UA	FN	FN	Not expressed	Not expressed	Not expressed	UA	FN	FN
Q9P0N5	TMEM216 HSPC244	UA	FN	FN	UA	FN	FN	Not expressed	Not expressed	Not expressed	UA	FN	FN
Q06828	FMOD FM SLRR2E	UA	FN	FN	UA	FN	FN	Not expressed	Not expressed	Not expressed	UA	FN	FN
Q13361	MFAP5 MAGP2	UA	FN	FN	UA	FN	FN	Not expressed	Not expressed	Not expressed	UA	UA	UA
Q684P5	RAP1GAP2 GARNL4 KIAA1039 RAP1GA2	UA	FN	FN	UA	FN	FN	Not expressed	Not expressed	Not expressed	UA	UA	UA
P27449	ATP6V0C ATP6C ATP6L ATPL	UA	FN	FN	UA	FN	FN	UA	UA	UA	UA	CR	CR
Q02297	NRG1 GGF HGL HRGA NDF SMDF	FN	FN	FN	FN	FN	FN	UA	UA	UA	CR	FN	CR
Q5RKV6	EXOSC6 MTR3	UA	FN	FN	UA	FN	FN	UA	UA	UA	UA	CR	CR
P61966	AP1S1 AP19 CLAPS1	UA	FN	FN	UA	FN	FN	UA	UA	UA	FN	CR	CR
P35613	BSG UNQ6505/PRO21383	UA	FN	FN	UA	FN	FN	UA	UA	UA	UA	CR	CR
Q9UMD9	COL17A1 BP180 BPAG2	UA	FN	FN	UA	FN	FN	UA	UA	UA	UA	CR	CR
P10767	FGF6 HST2 HSTF2	FN	UA	FN	FN	FN	FN	UA	UA	UA	FN	CR	CR
P21802	FGFR2 BEK KGFR KSAM	FN	UA	FN	FN	FN	FN	UA	UA	UA	CR	FN	CR
Q14451	GRB7	UA	FN	FN	FN	UA	FN	UA	UA	UA	FN	CR	CR
P36507	MAP2K2 MEK2 MKK2 PRKMK2	FN	UA	FN	UA	FN	FN	UA	UA	UA	CR	UA	CR
P07148	FABP1 FABPL	UA	FN	FN	UA	FN	FN	UA	UA	UA	UA	CR	CR
P04233	CD74 DHLAG	UA	FN	FN	UA	FN	FN	UA	UA	UA	CR	FN	CR
O14949	UQCRQ	UA	FN	FN	UA	FN	FN	UA	UA	UA	UA	CR	CR
Q6P1X5	TAF2 CIF150 TAF2B	UA	FN	FN	UA	FN	FN	UA	UA	UA	UA	CR	CR
O43157	PLXNB1 KIAA0407 PLXN5 SEP	UA	FN	FN	FN	FN	FN	UA	UA	UA	FN	CR	CR
O15488	GYG2	UA	FN	FN	UA	FN	FN	UA	UA	UA	UA	CR	CR
P31431	SDC4	UA	FN	FN	UA	FN	FN	UA	UA	UA	CR	FN	CR
P47985	UQCRFS1	UA	FN	FN	UA	FN	FN	UA	UA	UA	UA	CR	CR
Q9Y490	TLN1 KIAA1027 TLN	FN	FN	FN	FN	UA	FN	UA	UA	UA	FN	CR	CR
O60513	B4GALT4 UNQ552/PRO1109	UA	FN	FN	UA	FN	FN	UA	UA	UA	UA	CR	CR
Q00266	MAT1A AMS1 MATA1	UA	FN	FN	UA	FN	FN	UA	UA	UA	UA	CR	CR
Q8WUP2	FBLIM1 FBLP1	UA	FN	FN	UA	FN	FN	UA	UA	UA	UA	FN	FN
Q96A05	ATP6V1E2 ATP6E1 ATP6EL2 ATP6V1EL2	UA	FN	FN	UA	FN	FN	UA	UA	UA	UA	FN	FN
P84077	ARF1	UA	FN	FN	UA	FN	FN	UA	UA	UA	FN	FN	FN
P56377	AP1S2 DC22	UA	FN	FN	UA	FN	FN	UA	UA	UA	FN	FN	FN
Q9HBM6	TAF9B TAF9L	UA	FN	FN	UA	FN	FN	UA	UA	UA	UA	FN	FN
P29083	GTF2E1 TF2E1	UA	FN	FN	UA	FN	FN	UA	UA	UA	UA	FN	FN
P13747	HLA-E HLA-6.2 HLAE	FN	FN	FN	FN	FN	FN	UA	UA	UA	UA	FN	FN
Q93034	CUL5 VACM1	UA	FN	FN	FN	FN	FN	UA	UA	UA	FN	FN	FN
P01127	PDGFB PDGF2 SIS	FN	FN	FN	FN	FN	FN	UA	UA	UA	FN	FN	FN
O15342	ATP6V0E1 ATP6H ATP6V0E	UA	FN	FN	UA	FN	FN	UA	UA	UA	UA	FN	FN
Q8N264	ARHGAP24 FILGAP	UA	FN	FN	UA	FN	FN	UA	UA	UA	UA	FN	FN
P43146	DCC IGDCC1	UA	FN	FN	UA	FN	FN	UA	UA	UA	FN	UA	FN
P08514	ITGA2B GP2B ITGAB	FN	FN	FN	FN	UA	FN	UA	UA	UA	FN	FN	FN
Q13017	ARHGAP5 RHOGAP5	UA	FN	FN	UA	FN	FN	UA	UA	UA	UA	FN	FN
Q09160	HLA-A HLAA	UA	FN	FN	UA	FN	FN	UA	UA	UA	UA	FN	FN
P52655	GTF2A1 TF2A1	UA	FN	FN	UA	FN	FN	UA	UA	UA	UA	FN	FN
P52657	GTF2A2 TF2A2	UA	FN	FN	UA	FN	FN	UA	UA	UA	UA	FN	FN
P23229	ITGA6	UA	FN	FN	UA	FN	FN	UA	UA	UA	UA	FN	FN
P25774	CTSS	UA	FN	FN	UA	FN	FN	UA	UA	UA	FN	UA	FN
Q9H4P4	RNF41 FLRF NRDP1 SBBI03	FN	UA	FN	FN	UA	FN	UA	UA	UA	FN	UA	FN
Q96G25	MED8	FN	FN	FN	FN	FN	FN	UA	UA	UA	UA	FN	FN
Q9BWU1	CDK19 CDC2L6 CDK11 KIAA1028	FN	FN	FN	FN	FN	FN	UA	UA	UA	UA	FN	FN
Q13237	PRKG2 PRKGR2	UA	FN	FN	UA	FN	FN	UA	UA	UA	UA	FN	FN
O14786	NRP1 NRP VEGF165R	UA	FN	FN	UA	FN	FN	UA	UA	UA	FN	FN	FN
Q96RU7	TRIB3 C20orf97 NIPK SKIP3 TRB3	FN	UA	FN	FN	UA	FN	UA	UA	UA	FN	FN	FN
P21675	TAF1 BA2R CCG1 CCGS TAF2A	UA	FN	FN	UA	FN	FN	UA	UA	UA	UA	FN	FN
Q15311	RALBP1 RLIP1 RLIP76	UA	FN	FN	UA	FN	FN	UA	UA	UA	UA	FN	FN
O15520	FGF10	FN	UA	FN	FN	FN	FN	UA	UA	UA	FN	FN	FN
Q9BUE0	MED18	FN	FN	FN	FN	FN	FN	UA	UA	UA	UA	FN	FN
P05062	ALDOB ALDB	UA	FN	FN	UA	FN	FN	UA	UA	UA	UA	FN	FN
Q07352	ZFP36L1 BERG36 BRF1 ERF1 RNF162B TIS11B	FN	UA	FN	FN	UA	FN	UA	UA	UA	FN	FN	FN
Q14563	SEMA3A SEMAD	UA	FN	FN	UA	FN	FN	UA	UA	UA	UA	FN	FN
Q00610	CLTC CLH17 CLTCL2 KIAA0034	UA	FN	FN	UA	FN	FN	UA	UA	UA	FN	FN	FN
Q00613	HSF1 HSTF1	FN	FN	FN	FN	FN	FN	UA	UA	UA	UA	FN	FN
P35813	PPM1A PPPM1A	FN	UA	FN	UA	FN	FN	UA	UA	UA	FN	FN	FN
P24347	MMP11 STMY3	UA	FN	FN	UA	FN	FN	UA	UA	UA	UA	FN	FN
Q8N8Y2	ATP6V0D2	UA	FN	FN	UA	FN	FN	UA	UA	UA	UA	FN	FN
O15244	SLC22A2 OCT2	UA	FN	FN	UA	FN	FN	UA	UA	UA	UA	FN	FN
P29474	NOS3	FN	FN	FN	FN	FN	FN	UA	UA	UA	FN	UA	FN
P02768	ALB GIG20 GIG42 PRO0903 PRO1708 PRO2044 PRO2619 PRO2675 UNQ696/PRO1341	UA	FN	FN	UA	FN	FN	UA	UA	UA	UA	FN	FN
Q6ZW31	SYDE1	UA	FN	FN	UA	FN	FN	UA	UA	UA	UA	FN	FN
Q9P227	ARHGAP23 KIAA1501	UA	FN	FN	UA	FN	FN	UA	UA	UA	UA	FN	FN
P17693	HLA-G HLA-6.0 HLAG	UA	FN	FN	UA	FN	FN	UA	UA	UA	UA	FN	FN
P09038	FGF2 FGFB	FN	FN	FN	FN	FN	FN	UA	UA	UA	FN	FN	FN
Q99983	OMD SLRR2C UNQ190/PRO216	UA	FN	FN	UA	FN	FN	UA	UA	UA	UA	FN	FN
Q8NFP7	NUDT10 APS2 DIPP3A	UA	FN	FN	UA	FN	FN	UA	UA	UA	UA	FN	FN
P52747	ZNF143 SBF STAF	UA	FN	FN	UA	FN	FN	UA	UA	UA	UA	FN	FN
O95402	MED26 ARC70 CRSP7	FN	FN	FN	FN	FN	FN	UA	UA	UA	UA	FN	FN
Q16864	ATP6V1F ATP6S14 VATF	UA	FN	FN	UA	FN	FN	UA	UA	UA	UA	FN	FN
O75376	NCOR1 KIAA1047	FN	FN	FN	FN	FN	FN	UA	UA	UA	UA	FN	FN
P11217	PYGM	UA	FN	FN	UA	FN	FN	UA	UA	UA	UA	FN	FN
Q8WUA4	GTF3C2 KIAA0011	UA	FN	FN	UA	FN	FN	UA	UA	UA	UA	FN	FN
O43320	FGF16	FN	UA	FN	FN	FN	FN	UA	UA	UA	FN	FN	FN
Q14114	LRP8 APOER2	UA	FN	FN	UA	FN	FN	UA	UA	UA	FN	UA	FN
P16410	CTLA4 CD152	FN	UA	FN	FN	UA	FN	UA	UA	UA	FN	UA	FN
Q52LW3	ARHGAP29 PARG1	UA	FN	FN	UA	FN	FN	UA	UA	UA	UA	FN	FN
P61421	ATP6V0D1 ATP6D VPATPD	UA	FN	FN	UA	FN	FN	UA	UA	UA	UA	FN	FN
Q12778	FOXO1 FKHR FOXO1A	FN	UA	FN	FN	UA	FN	UA	UA	UA	FN	UA	FN
O95628	CNOT4 NOT4	UA	FN	FN	UA	FN	FN	UA	UA	UA	UA	FN	FN
P38606	ATP6V1A ATP6A1 ATP6V1A1 VPP2	UA	FN	FN	UA	FN	FN	UA	UA	UA	UA	FN	FN
Q13094	LCP2	UA	FN	FN	UA	FN	FN	UA	UA	UA	UA	FN	FN
O95750	FGF19 UNQ334/PRO533	FN	UA	FN	FN	FN	FN	UA	UA	UA	FN	FN	FN
O43524	FOXO3 FKHRL1 FOXO3A	FN	UA	FN	FN	UA	FN	UA	UA	UA	FN	UA	FN
P05013	IFNA6	UA	FN	FN	UA	FN	FN	UA	UA	UA	UA	FN	FN
P05015	IFNA16	UA	FN	FN	UA	FN	FN	UA	UA	UA	UA	FN	FN
P05019	IGF1 IBP1	FN	FN	FN	FN	FN	FN	UA	UA	UA	UA	FN	FN
P01920	HLA-DQB1 HLA-DQB	UA	FN	FN	UA	FN	FN	UA	UA	UA	FN	FN	FN
P08620	FGF4 HST HSTF1 KS3	FN	UA	FN	FN	FN	FN	UA	UA	UA	FN	FN	FN
O00268	TAF4 TAF2C TAF2C1 TAF4A TAFII130 TAFII135	UA	FN	FN	UA	FN	FN	UA	UA	UA	UA	FN	FN
P35052	GPC1	UA	FN	FN	UA	FN	FN	UA	UA	UA	FN	FN	FN
P13765	HLA-DOB	UA	FN	FN	UA	FN	FN	UA	UA	UA	FN	UA	FN
P13762	HLA-DRB4	UA	FN	FN	UA	FN	FN	UA	UA	UA	FN	FN	FN
Q9BRR9	ARHGAP9	UA	FN	FN	UA	FN	FN	UA	UA	UA	UA	FN	FN
P05230	FGF1 FGFA	FN	UA	FN	FN	FN	FN	UA	UA	UA	FN	FN	FN
P02741	CRP PTX1	UA	FN	FN	UA	FN	FN	UA	UA	UA	UA	FN	FN
O94979	SEC31A KIAA0905 SEC31L1 HSPC275 HSPC334	UA	FN	FN	UA	FN	FN	UA	UA	UA	FN	UA	FN
Q96LI5	CNOT6L CCR4B	UA	FN	FN	UA	FN	FN	UA	UA	UA	UA	FN	FN
Q9BZK7	TBL1XR1 IRA1 TBLR1	FN	FN	FN	FN	FN	FN	UA	UA	UA	UA	FN	FN
Q9UI12	ATP6V1H CGI-11	UA	FN	FN	UA	FN	FN	UA	UA	UA	UA	FN	FN
O94813	SLIT2 SLIL3	UA	FN	FN	UA	FN	FN	UA	UA	UA	UA	FN	FN
Q9UEF7	KL	FN	UA	FN	FN	FN	FN	UA	UA	UA	FN	FN	FN
O75348	ATP6V1G1 ATP6G ATP6G1 ATP6J	UA	FN	FN	UA	FN	FN	UA	UA	UA	UA	FN	FN
P11226	MBL2 COLEC1 MBL	UA	FN	FN	UA	FN	FN	UA	UA	UA	UA	FN	FN
Q8N158	GPC2	UA	FN	FN	UA	FN	FN	UA	UA	UA	FN	FN	FN
Q9Y5Q9	GTF3C3	UA	FN	FN	UA	FN	FN	UA	UA	UA	UA	FN	FN
P09455	RBP1 CRBP1	UA	FN	FN	UA	FN	FN	UA	UA	UA	FN	UA	FN
Q13753	LAMC2 LAMB2T LAMNB2	UA	FN	FN	UA	FN	FN	UA	UA	UA	UA	FN	FN
P23946	CMA1 CYH CYM	UA	FN	FN	UA	FN	FN	UA	UA	UA	UA	FN	FN
P84022	SMAD3 MADH3	FN	UA	FN	UA	FN	FN	UA	UA	UA	UA	FN	FN
Q11201	ST3GAL1 SIAT4 SIAT4A	UA	FN	FN	UA	FN	FN	UA	UA	UA	UA	FN	FN
Q15596	NCOA2 BHLHE75 SRC2 TIF2	FN	FN	FN	FN	FN	FN	UA	UA	UA	UA	FN	FN
O00187	MASP2	UA	FN	FN	UA	FN	FN	UA	UA	UA	UA	FN	FN
Q11206	ST3GAL4 CGS23 NANTA3 SIAT4C STZ	UA	FN	FN	UA	FN	FN	UA	UA	UA	UA	FN	FN
P17181	IFNAR1 IFNAR	UA	FN	FN	UA	FN	FN	UA	UA	UA	UA	FN	FN
Q92994	BRF1 BRF GTF3B TAF3B2 TAF3C	UA	FN	FN	UA	FN	FN	UA	UA	UA	UA	FN	FN
P01730	CD4	UA	FN	FN	UA	FN	FN	UA	UA	UA	UA	FN	FN
P02647	APOA1	UA	FN	FN	UA	FN	FN	UA	UA	UA	FN	UA	FN
P09238	MMP10 STMY2	UA	FN	FN	UA	FN	FN	UA	UA	UA	UA	FN	FN
P01023	A2M CPAMD5 FWP007	UA	FN	FN	UA	FN	FN	UA	UA	UA	UA	FN	FN
Q9Y251	HPSE HEP HPA HPA1 HPR1 HPSE1 HSE1	UA	FN	FN	UA	FN	FN	UA	UA	UA	FN	UA	FN
Q9Y4D1	DAAM1 KIAA0666	UA	FN	FN	UA	FN	FN	UA	UA	UA	UA	FN	FN
Q9GZN2	TGIF2	FN	UA	FN	UA	FN	FN	UA	UA	UA	UA	FN	FN
O75914	PAK3 OPHN3	UA	FN	FN	UA	FN	FN	UA	UA	UA	UA	FN	FN
O75971	SNAPC5 SNAP19	UA	FN	FN	UA	FN	FN	UA	UA	UA	UA	FN	FN
Q96G61	NUDT11 APS1 DIPP3B	UA	FN	FN	UA	FN	FN	UA	UA	UA	UA	FN	FN
P08473	MME EPN	UA	FN	FN	UA	FN	FN	UA	UA	UA	UA	FN	FN
P52757	CHN2 ARHGAP3 BCH	UA	FN	FN	UA	FN	FN	UA	UA	UA	UA	FN	FN
Q05397	PTK2 FAK FAK1	FN	FN	FN	UA	FN	FN	UA	UA	UA	FN	FN	FN
P49336	CDK8	FN	FN	FN	FN	FN	FN	UA	UA	UA	UA	FN	FN
P51805	PLXNA3 PLXN4 SEX	UA	FN	FN	UA	FN	FN	UA	UA	UA	UA	FN	FN
Q15759	MAPK11 PRKM11 SAPK2 SAPK2B	FN	FN	FN	FN	FN	FN	UA	UA	UA	FN	UA	FN
P19087	GNAT2 GNATC	UA	FN	FN	UA	FN	FN	UA	UA	UA	UA	FN	FN
P10747	CD28	FN	UA	FN	FN	UA	FN	UA	UA	UA	FN	UA	FN
O75791	GRAP2 GADS GRB2L GRID	UA	FN	FN	UA	FN	FN	UA	UA	UA	UA	FN	FN
Q6PIZ9	TRAT1 TCRIM HSPC062	FN	UA	FN	FN	UA	FN	UA	UA	UA	FN	UA	FN
O15379	HDAC3	FN	FN	FN	FN	FN	FN	UA	UA	UA	UA	FN	FN
P21781	FGF7 KGF	FN	UA	FN	FN	FN	FN	UA	UA	UA	FN	FN	FN
Q76EJ3	SLC35D2 HFRC UGTREL8	UA	FN	FN	UA	FN	FN	UA	UA	UA	FN	FN	FN
P01909	HLA-DQA1	UA	FN	FN	UA	FN	FN	UA	UA	UA	FN	FN	FN
Q9BTT4	MED10 L6 TRG17 TRG20	FN	FN	FN	FN	FN	FN	UA	UA	UA	UA	FN	FN
O14556	GAPDHS GAPD2 GAPDH2 GAPDS HSD-35 HSD35	UA	FN	FN	UA	FN	FN	UA	UA	UA	UA	FN	FN
Q12962	TAF10 TAF2A TAF2H TAFII30	UA	FN	FN	UA	FN	FN	UA	UA	UA	UA	FN	FN
P02652	APOA2	UA	FN	FN	UA	FN	FN	UA	UA	UA	FN	UA	FN
P02655	APOC2 APC2	UA	FN	FN	UA	FN	FN	UA	UA	UA	FN	UA	FN
P02656	APOC3	UA	FN	FN	UA	FN	FN	UA	UA	UA	FN	UA	FN
O95453	PARN DAN	UA	FN	FN	UA	FN	FN	UA	UA	UA	UA	FN	FN
Q6ZW61	BBS12 C4orf24	UA	FN	FN	UA	FN	FN	UA	UA	UA	UA	FN	FN
P32881	IFNA8	UA	FN	FN	UA	FN	FN	UA	UA	UA	UA	FN	FN
Q92569	PIK3R3	FN	UA	FN	FN	FN	FN	UA	UA	UA	UA	FN	FN
P32121	ARRB2 ARB2 ARR2	UA	FN	FN	UA	FN	FN	UA	UA	UA	UA	FN	FN
Q96JK9	MAML3 KIAA1816	FN	UA	FN	FN	FN	FN	UA	UA	UA	UA	FN	FN
Q6P4F7	ARHGAP11A KIAA0013	UA	FN	FN	UA	FN	FN	UA	UA	UA	UA	FN	FN
P11274	BCR BCR1 D22S11	FN	FN	FN	FN	FN	FN	UA	UA	UA	UA	FN	FN
P46531	NOTCH1 TAN1	FN	UA	FN	FN	FN	FN	UA	UA	UA	UA	FN	FN
P08311	CTSG	UA	FN	FN	UA	FN	FN	UA	UA	UA	UA	FN	FN
P24863	CCNC	FN	FN	FN	FN	FN	FN	UA	UA	UA	UA	FN	FN
Q02763	TEK TIE2 VMCM VMCM1	FN	FN	FN	FN	FN	FN	UA	UA	UA	FN	FN	FN
P15090	FABP4	FN	FN	FN	FN	FN	FN	UA	UA	UA	UA	FN	FN
P04437	TCRA	UA	FN	FN	UA	FN	FN	UA	UA	UA	UA	FN	FN
Q11203	ST3GAL3 SIAT6	UA	FN	FN	UA	FN	FN	UA	UA	UA	UA	FN	FN
O94766	B3GAT3	UA	FN	FN	UA	FN	FN	UA	UA	UA	FN	UA	FN
Q9ULV1	FZD4	UA	FN	FN	UA	FN	FN	UA	UA	UA	UA	FN	FN
P36896	ACVR1B ACVRLK4 ALK4	FN	UA	FN	UA	FN	FN	UA	UA	UA	UA	FN	FN
Q12789	GTF3C1	UA	FN	FN	UA	FN	FN	UA	UA	UA	UA	FN	FN
P07339	CTSD CPSD	UA	FN	FN	UA	FN	FN	UA	UA	UA	FN	UA	FN
P61769	B2M CDABP0092 HDCMA22P	FN	FN	FN	FN	FN	FN	UA	UA	UA	UA	FN	FN
Q15788	NCOA1 BHLHE74 SRC1	FN	FN	FN	FN	FN	FN	UA	UA	UA	UA	FN	FN
Q13573	SNW1 SKIIP SKIP	FN	UA	FN	FN	FN	FN	UA	UA	UA	UA	FN	FN
P14927	UQCRB UQBP	UA	FN	FN	UA	FN	FN	UA	UA	UA	UA	FN	FN
O95486	SEC24A	UA	FN	FN	UA	FN	FN	UA	UA	UA	FN	UA	FN
P10451	SPP1 BNSP OPN PSEC0156	UA	FN	FN	UA	FN	FN	UA	UA	UA	UA	FN	FN
P34925	RYK JTK5A	UA	FN	FN	UA	FN	FN	UA	UA	UA	UA	FN	FN
O00305	CACNB4 CACNLB4	UA	FN	FN	UA	FN	FN	UA	UA	UA	UA	FN	FN
Q96QB1	DLC1 ARHGAP7 KIAA1723 STARD12	UA	FN	FN	UA	FN	FN	UA	UA	UA	UA	FN	FN
Q15024	EXOSC7 KIAA0116 RRP42	UA	FN	FN	UA	FN	FN	UA	UA	UA	UA	FN	FN
P20774	OGN OIF SLRR3A	UA	FN	FN	UA	FN	FN	UA	UA	UA	UA	FN	FN
P04085	PDGFA PDGF1	FN	FN	FN	FN	FN	FN	UA	UA	UA	FN	FN	FN
O76093	FGF18 UNQ420/PRO856	FN	UA	FN	FN	FN	FN	UA	UA	UA	FN	FN	FN
Q92551	IP6K1 IHPK1 KIAA0263	UA	FN	FN	UA	FN	FN	UA	UA	UA	UA	FN	FN
Q13177	PAK2	UA	FN	FN	UA	FN	FN	UA	UA	UA	FN	UA	FN
Q8IZX4	TAF1L	UA	FN	FN	UA	FN	FN	UA	UA	UA	UA	FN	FN
O43747	AP1G1 ADTG CLAPG1	UA	FN	FN	UA	FN	FN	UA	UA	UA	FN	FN	FN
Q9H461	FZD8	UA	FN	FN	UA	FN	FN	UA	UA	UA	UA	FN	FN
Q9NRC6	SPTBN5 BSPECV HUBSPECV HUSPECV	FN	UA	FN	UA	FN	FN	UA	UA	UA	FN	UA	FN
Q9Y3B2	EXOSC1 CSL4 CGI-108	UA	FN	FN	UA	FN	FN	UA	UA	UA	UA	FN	FN
Q9HAW0	BRF2 BRFU PRO1470	UA	FN	FN	UA	FN	FN	UA	UA	UA	UA	FN	FN
O75154	RAB11FIP3 ARFO1 KIAA0665	UA	FN	FN	UA	FN	FN	UA	UA	UA	UA	FN	FN
Q8N103	TAGAP TAGAP1 FKSG15	UA	FN	FN	UA	FN	FN	UA	UA	UA	UA	FN	FN
Q9UKZ1	CNOT11 C2orf29 C40	UA	FN	FN	UA	FN	FN	UA	UA	UA	UA	FN	FN
O14802	POLR3A	UA	FN	FN	UA	FN	FN	UA	UA	UA	UA	FN	FN
P11168	SLC2A2 GLUT2	UA	FN	FN	UA	FN	FN	UA	UA	UA	UA	FN	FN
Q15329	E2F5	FN	UA	FN	FN	FN	FN	UA	UA	UA	UA	FN	FN
O60934	NBN NBS NBS1 P95	FN	UA	FN	FN	UA	FN	UA	UA	UA	FN	UA	FN
Q2M1Z3	ARHGAP31 CDGAP KIAA1204	UA	FN	FN	UA	FN	FN	UA	UA	UA	UA	FN	FN
P16499	PDE6A PDEA	UA	FN	FN	UA	FN	FN	UA	UA	UA	UA	FN	FN
P18433	PTPRA PTPA PTPRL2	FN	UA	FN	UA	FN	FN	UA	UA	UA	FN	UA	FN
P09471	GNAO1	UA	FN	FN	UA	FN	FN	UA	UA	UA	UA	FN	FN
Q15303	ERBB4 HER4	FN	FN	FN	FN	FN	FN	UA	UA	UA	FN	FN	FN
P48551	IFNAR2 IFNABR IFNARB	UA	FN	FN	UA	FN	FN	UA	UA	UA	UA	FN	FN
P38117	ETFB FP585	UA	FN	FN	UA	FN	FN	UA	UA	UA	UA	FN	FN
Q96EU7	C1GALT1C1 COSMC HSPC067 MSTP143 UNQ273/PRO310	UA	FN	FN	UA	FN	FN	UA	UA	UA	UA	FN	FN
P18545	PDE6G PDEG	UA	FN	FN	UA	FN	FN	UA	UA	UA	UA	FN	FN
P02787	TF PRO1400	UA	FN	FN	UA	FN	FN	UA	UA	UA	UA	FN	FN
P02786	TFRC	UA	FN	FN	UA	FN	FN	UA	UA	UA	UA	FN	FN
Q10567	AP1B1 ADTB1 BAM22 CLAPB2	UA	FN	FN	UA	FN	FN	UA	UA	UA	FN	FN	FN
O00555	CACNA1A CACH4 CACN3 CACNL1A4	UA	FN	FN	UA	FN	FN	UA	UA	UA	UA	FN	FN
P15336	ATF2 CREB2 CREBP1	UA	FN	FN	UA	FN	FN	UA	UA	UA	UA	FN	FN
Q01968	OCRL INPP5F OCRL1	UA	FN	FN	UA	FN	FN	UA	UA	UA	UA	FN	FN
O75787	ATP6AP2 ATP6IP2 CAPER ELDF10 HT028 MSTP009 PSEC0072	UA	FN	FN	UA	FN	FN	UA	UA	UA	UA	FN	FN
Q9P107	GMIP	UA	FN	FN	UA	FN	FN	UA	UA	UA	UA	FN	FN
Q9Y3C7	MED31 SOH1 CGI-125	FN	FN	FN	FN	FN	FN	UA	UA	UA	UA	FN	FN
Q71SY5	MED25 ACID1 ARC92 PTOV2 TCBAP0758	FN	FN	FN	FN	FN	FN	UA	UA	UA	UA	FN	FN
P42345	MTOR FRAP FRAP1 FRAP2 RAFT1 RAPT1	FN	FN	FN	FN	FN	FN	UA	UA	UA	FN	UA	FN
O94855	SEC24D KIAA0755	UA	FN	FN	UA	FN	FN	UA	UA	UA	FN	UA	FN
Q9H074	PAIP1	UA	FN	FN	UA	FN	FN	UA	UA	UA	UA	FN	FN
Q99578	RIT2 RIN ROC2	FN	UA	FN	UA	FN	FN	UA	UA	UA	FN	UA	FN
P09871	C1S	UA	FN	FN	UA	FN	FN	UA	UA	UA	UA	FN	FN
Q14693	LPIN1 KIAA0188	UA	FN	FN	UA	FN	FN	UA	UA	UA	UA	FN	FN
Q9NQT5	EXOSC3 RRP40 CGI-102	UA	FN	FN	UA	FN	FN	UA	UA	UA	UA	FN	FN
Q07869	PPARA NR1C1 PPAR	UA	FN	FN	UA	FN	FN	UA	UA	UA	UA	FN	FN
P63279	UBE2I UBC9 UBCE9	FN	UA	FN	UA	FN	FN	UA	UA	UA	FN	UA	FN
O60909	B4GALT2	UA	FN	FN	UA	FN	FN	UA	UA	UA	UA	FN	FN
P22455	FGFR4 JTK2 TKF	FN	UA	FN	FN	FN	FN	UA	UA	UA	FN	FN	FN
P22695	UQCRC2	UA	FN	FN	UA	FN	FN	UA	UA	UA	UA	FN	FN
P01566	IFNA10	UA	FN	FN	UA	FN	FN	UA	UA	UA	UA	FN	FN
P49959	MRE11A HNGS1 MRE11	FN	UA	FN	FN	UA	FN	UA	UA	UA	FN	UA	FN
P06727	APOA4	UA	FN	FN	UA	FN	FN	UA	UA	UA	FN	UA	FN
Q96S42	NODAL	FN	UA	FN	UA	FN	FN	UA	UA	UA	UA	FN	FN
P78333	GPC5	UA	FN	FN	UA	FN	FN	UA	UA	UA	FN	FN	FN
P08253	MMP2 CLG4A	UA	FN	FN	UA	FN	FN	UA	UA	UA	UA	FN	FN
P28749	RBL1	FN	UA	FN	FN	FN	FN	UA	UA	UA	UA	FN	FN
P42081	CD86 CD28LG2	FN	UA	FN	FN	UA	FN	UA	UA	UA	FN	UA	FN
P35568	IRS1	FN	UA	FN	FN	FN	FN	UA	UA	UA	FN	UA	FN
P06213	INSR	FN	FN	FN	FN	FN	FN	UA	UA	UA	UA	FN	FN
P98164	LRP2	UA	FN	FN	UA	FN	FN	UA	UA	UA	FN	UA	FN
P98161	PKD1	UA	FN	FN	UA	FN	FN	UA	UA	UA	UA	FN	FN
P30530	AXL UFO	FN	FN	FN	FN	FN	FN	UA	UA	UA	FN	UA	FN
Q13085	ACACA ACAC ACC1 ACCA	UA	FN	FN	UA	FN	FN	UA	UA	UA	UA	FN	FN
P12821	ACE DCP DCP1	UA	FN	FN	UA	FN	FN	UA	UA	UA	UA	FN	FN
O14957	UQCR11 UQCR	UA	FN	FN	UA	FN	FN	UA	UA	UA	UA	FN	FN
Q9GZV9	FGF23 HYPF UNQ3027/PRO9828	FN	UA	FN	FN	FN	FN	UA	UA	UA	FN	FN	FN
P11362	FGFR1 BFGFR CEK FGFBR FLG FLT2 HBGFR	FN	UA	FN	FN	FN	FN	UA	UA	UA	FN	FN	FN
Q15485	FCN2 FCNL	UA	FN	FN	UA	FN	FN	UA	UA	UA	UA	FN	FN
Q15648	MED1 ARC205 CRSP1 CRSP200 DRIP205 DRIP230 PBP PPARBP PPARGBP RB18A TRAP220 TRIP2	FN	FN	FN	FN	FN	FN	UA	UA	UA	UA	FN	FN
P62312	LSM6	UA	FN	FN	UA	FN	FN	UA	UA	UA	UA	FN	FN
O43286	B4GALT5	UA	FN	FN	UA	FN	FN	UA	UA	UA	UA	FN	FN
P62310	LSM3 MDS017	UA	FN	FN	UA	FN	FN	UA	UA	UA	UA	FN	FN
Q16594	TAF9 TAF2G TAFII31	UA	FN	FN	UA	FN	FN	UA	UA	UA	UA	FN	FN
O60911	CTSV CATL2 CTSL2 CTSU UNQ268/PRO305	UA	FN	FN	UA	FN	FN	UA	UA	UA	FN	FN	FN
P16234	PDGFRA PDGFR2 RHEPDGFRA	FN	FN	FN	FN	FN	FN	UA	UA	UA	FN	FN	FN
P12034	FGF5	FN	UA	FN	FN	FN	FN	UA	UA	UA	FN	FN	FN
P06737	PYGL	UA	FN	FN	UA	FN	FN	UA	UA	UA	UA	FN	FN
Q15464	SHB	UA	FN	FN	UA	FN	FN	UA	UA	UA	FN	UA	FN
Q9Y663	HS3ST3A1 3OST3A1 HS3ST3A UNQ2551/PRO6180	UA	FN	FN	UA	FN	FN	UA	UA	UA	FN	FN	FN
Q9Y662	HS3ST3B1 3OST3B1 HS3ST3B	UA	FN	FN	UA	FN	FN	UA	UA	UA	FN	FN	FN
P49815	TSC2 TSC4	FN	UA	FN	FN	FN	FN	UA	UA	UA	FN	FN	FN
Q9H254	SPTBN4 KIAA1642 SPTBN3	FN	UA	FN	UA	FN	FN	UA	UA	UA	FN	UA	FN
Q14289	PTK2B FAK2 PYK2 RAFTK	UA	FN	FN	UA	FN	FN	UA	UA	UA	FN	FN	FN
Q9BZM2	PLA2G2F	UA	FN	FN	UA	FN	FN	UA	UA	UA	UA	FN	FN
P29597	TYK2	UA	FN	FN	UA	FN	FN	UA	UA	UA	UA	FN	FN
P01344	IGF2 PP1446	FN	FN	FN	FN	FN	FN	UA	UA	UA	UA	FN	FN
Q14186	TFDP1 DP1	FN	UA	FN	FN	FN	FN	UA	UA	UA	UA	FN	FN
Q14188	TFDP2 DP2	FN	UA	FN	FN	FN	FN	UA	UA	UA	UA	FN	FN
P35070	BTC	FN	FN	FN	FN	FN	FN	UA	UA	UA	FN	FN	FN
P98177	FOXO4 AFX AFX1 MLLT7	FN	UA	FN	FN	UA	FN	UA	UA	UA	FN	UA	FN
Q01082	SPTBN1 SPTB2	FN	UA	FN	UA	FN	FN	UA	UA	UA	FN	UA	FN
P52630	STAT2	UA	FN	FN	UA	FN	FN	UA	UA	UA	UA	FN	FN
O94988	FAM13A FAM13A1 KIAA0914	UA	FN	FN	UA	FN	FN	UA	UA	UA	UA	FN	FN
O14944	EREG	FN	FN	FN	FN	FN	FN	UA	UA	UA	FN	FN	FN
P46976	GYG1 GYG	UA	FN	FN	UA	FN	FN	UA	UA	UA	UA	FN	FN
Q8IWW6	ARHGAP12	UA	FN	FN	UA	FN	FN	UA	UA	UA	UA	FN	FN
Q96MM7	HS6ST2 PSEC0092	UA	FN	FN	UA	FN	FN	UA	UA	UA	FN	FN	FN
Q7Z7M8	B3GNT8 B3GALT7 BGALT15	UA	FN	FN	UA	FN	FN	UA	UA	UA	UA	FN	FN
P04440	HLA-DPB1 HLA-DP1B	UA	FN	FN	UA	FN	FN	UA	UA	UA	FN	FN	FN
Q13459	MYO9B MYR5	UA	FN	FN	UA	FN	FN	UA	UA	UA	UA	FN	FN
Q15583	TGIF1 TGIF	FN	UA	FN	UA	FN	FN	UA	UA	UA	UA	FN	FN
Q06265	EXOSC9 PMSCL1	UA	FN	FN	UA	FN	FN	UA	UA	UA	UA	FN	FN
P19838	NFKB1	FN	FN	FN	FN	FN	FN	UA	UA	UA	FN	UA	FN
P55075	FGF8 AIGF	FN	UA	FN	FN	FN	FN	UA	UA	UA	FN	FN	FN
O60890	OPHN1	UA	FN	FN	UA	FN	FN	UA	UA	UA	UA	FN	FN
O14559	ARHGAP33 SNX26 TCGAP	UA	FN	FN	UA	FN	FN	UA	UA	UA	UA	FN	FN
P06340	HLA-DOA HLA-DNA HLA-DZA	UA	FN	FN	UA	FN	FN	UA	UA	UA	FN	UA	FN
Q15116	PDCD1 PD1	UA	FN	FN	UA	FN	FN	UA	UA	UA	UA	FN	FN
Q9BVC4	MLST8 GBL LST8	FN	FN	FN	FN	FN	FN	UA	UA	UA	FN	UA	FN
P04114	APOB	UA	FN	FN	UA	FN	FN	UA	UA	UA	FN	UA	FN
P36543	ATP6V1E1 ATP6E ATP6E2	UA	FN	FN	UA	FN	FN	UA	UA	UA	UA	FN	FN
Q9H598	SLC32A1 VGAT VIAAT	UA	FN	FN	UA	FN	FN	UA	UA	UA	UA	FN	FN
P05423	POLR3D BN51 BN51T	UA	FN	FN	UA	FN	FN	UA	UA	UA	UA	FN	FN
P06239	LCK	FN	FN	FN	FN	FN	FN	UA	UA	UA	FN	FN	FN
O43639	NCK2 GRB4	UA	FN	FN	UA	FN	FN	UA	UA	UA	FN	FN	FN
O43561	LAT	FN	FN	FN	UA	FN	FN	UA	UA	UA	FN	FN	FN
Q71F56	MED13L KIAA1025 PROSIT240 THRAP2 TRAP240L	FN	FN	FN	FN	FN	FN	UA	UA	UA	UA	FN	FN
P68871	HBB	UA	FN	FN	UA	FN	FN	UA	UA	UA	UA	FN	FN
O60243	HS6ST1 HS6ST	UA	FN	FN	UA	FN	FN	UA	UA	UA	FN	FN	FN
P53667	LIMK1 LIMK	UA	FN	FN	UA	FN	FN	UA	UA	UA	UA	FN	FN
O60244	MED14 ARC150 CRSP2 CXorf4 DRIP150 EXLM1 RGR1 TRAP170	FN	FN	FN	FN	FN	FN	UA	UA	UA	UA	FN	FN
P32019	INPP5B OCRL2	UA	FN	FN	UA	FN	FN	UA	UA	UA	UA	FN	FN
Q8WU20	FRS2	FN	UA	FN	FN	FN	FN	UA	UA	UA	FN	FN	FN
P21283	ATP6V1C1 ATP6C ATP6D VATC	UA	FN	FN	UA	FN	FN	UA	UA	UA	UA	FN	FN
P16104	H2AFX H2AX	FN	UA	FN	FN	FN	FN	UA	UA	UA	FN	UA	FN
Q16394	EXT1	UA	FN	FN	UA	FN	FN	UA	UA	UA	FN	UA	FN
Q13503	MED21 SRB7 SURB7	FN	FN	FN	FN	FN	FN	UA	UA	UA	UA	FN	FN
P15313	ATP6V1B1 ATP6B1 VATB VPP3	UA	FN	FN	UA	FN	FN	UA	UA	UA	UA	FN	FN
O75175	CNOT3 KIAA0691 LENG2 NOT3	UA	FN	FN	UA	FN	FN	UA	UA	UA	UA	FN	FN
Q96ST3	SIN3A	FN	FN	FN	FN	FN	FN	UA	UA	UA	FN	FN	FN
P02649	APOE	UA	FN	FN	UA	FN	FN	UA	UA	UA	FN	UA	FN
O60258	FGF17 UNQ161/PRO187	FN	UA	FN	FN	FN	FN	UA	UA	UA	FN	FN	FN
Q92903	CDS1 CDS	UA	FN	FN	UA	FN	FN	UA	UA	UA	UA	FN	FN
Q05940	SLC18A2 SVMT VMAT2	UA	FN	FN	UA	FN	FN	UA	UA	UA	UA	FN	FN
Q8WWN8	ARAP3 CENTD3	UA	FN	FN	UA	FN	FN	UA	UA	UA	UA	FN	FN
P01568	IFNA21	UA	FN	FN	UA	FN	FN	UA	UA	UA	UA	FN	FN
P01569	IFNA5	UA	FN	FN	UA	FN	FN	UA	UA	UA	UA	FN	FN
P01562	IFNA1; IFNA13	UA	FN	FN	UA	FN	FN	UA	UA	UA	UA	FN	FN
P01563	IFNA2 IFNA2A IFNA2B IFNA2C	UA	FN	FN	UA	FN	FN	UA	UA	UA	UA	FN	FN
P01567	IFNA7	UA	FN	FN	UA	FN	FN	UA	UA	UA	UA	FN	FN
P08575	PTPRC CD45	UA	FN	FN	UA	FN	FN	UA	UA	UA	UA	FN	FN
P22392	NME2 NM23B	UA	FN	FN	UA	FN	FN	UA	UA	UA	UA	FN	FN
O75586	MED6 ARC33	FN	FN	FN	FN	FN	FN	UA	UA	UA	UA	FN	FN
Q92585	MAML1 KIAA0200	FN	UA	FN	FN	FN	FN	UA	UA	UA	UA	FN	FN
Q96PC3	AP1S3	UA	FN	FN	UA	FN	FN	UA	UA	UA	FN	FN	FN
O43513	MED7 ARC34 CRSP9	FN	FN	FN	FN	FN	FN	UA	UA	UA	UA	FN	FN
Q15544	TAF11 TAF2I PRO2134	UA	FN	FN	UA	FN	FN	UA	UA	UA	UA	FN	FN
O75056	SDC3 KIAA0468	UA	FN	FN	UA	FN	FN	UA	UA	UA	FN	FN	FN
O75051	PLXNA2 KIAA0463 OCT PLXN2 UNQ209/PRO235	UA	FN	FN	UA	FN	FN	UA	UA	UA	UA	FN	FN
Q9NPB6	PARD6A PAR6A	UA	FN	FN	UA	FN	FN	UA	UA	UA	UA	FN	FN
O15318	POLR3G	UA	FN	FN	UA	FN	FN	UA	UA	UA	UA	FN	FN
Q8N122	RPTOR KIAA1303 RAPTOR	UA	FN	FN	UA	FN	FN	UA	UA	UA	UA	FN	FN
Q15878	CACNA1E CACH6 CACNL1A6	UA	FN	FN	UA	FN	FN	UA	UA	UA	UA	FN	FN
P11488	GNAT1 GNATR	UA	FN	FN	UA	FN	FN	UA	UA	UA	UA	FN	FN
P22736	NR4A1 GFRP1 HMR NAK1	FN	UA	FN	FN	UA	FN	UA	UA	UA	FN	UA	FN
O60346	PHLPP1 KIAA0606 PHLPP PLEKHE1 SCOP	FN	UA	FN	FN	UA	FN	UA	UA	UA	FN	UA	FN
Q9TQE0	HLA-DRB1	UA	FN	FN	UA	FN	FN	UA	UA	UA	FN	FN	FN
P48740	MASP1 CRARF CRARF1 PRSS5	UA	FN	FN	UA	FN	FN	UA	UA	UA	UA	FN	FN
Q7Z6I6	ARHGAP30	UA	FN	FN	UA	FN	FN	UA	UA	UA	UA	FN	FN
Q9Y5K1	SPO11	FN	UA	FN	FN	UA	FN	UA	UA	UA	FN	UA	FN
Q8NEY4	ATP6V1C2	UA	FN	FN	UA	FN	FN	UA	UA	UA	UA	FN	FN
P50570	DNM2 DYN2	UA	FN	FN	UA	FN	FN	UA	UA	UA	FN	FN	FN
Q06330	RBPJ IGKJRB IGKJRB1 RBPJK RBPSUH	FN	UA	FN	FN	FN	FN	UA	UA	UA	UA	FN	FN
O15020	SPTBN2 KIAA0302 SCA5	FN	UA	FN	UA	FN	FN	UA	UA	UA	FN	UA	FN
O14511	NRG2 NTAK	FN	FN	FN	FN	FN	FN	UA	UA	UA	FN	FN	FN
Q15542	TAF5 TAF2D	UA	FN	FN	UA	FN	FN	UA	UA	UA	UA	FN	FN
Q15543	TAF13 TAF2K TAFII18	UA	FN	FN	UA	FN	FN	UA	UA	UA	UA	FN	FN
Q16254	E2F4	FN	UA	FN	FN	FN	FN	UA	UA	UA	UA	FN	FN
Q07954	LRP1 A2MR APR	UA	FN	FN	UA	FN	FN	UA	UA	UA	FN	FN	FN
O15117	FYB SLAP130	UA	FN	FN	UA	FN	FN	UA	UA	UA	UA	FN	FN
O15116	LSM1 CASM	UA	FN	FN	UA	FN	FN	UA	UA	UA	UA	FN	FN
Q6R327	RICTOR KIAA1999	FN	FN	FN	FN	FN	FN	UA	UA	UA	FN	UA	FN
Q13868	EXOSC2 RRP4	UA	FN	FN	UA	FN	FN	UA	UA	UA	UA	FN	FN
Q8NFZ5	TNIP2 ABIN2 FLIP1	FN	FN	FN	FN	FN	FN	UA	UA	UA	FN	UA	FN
P08100	RHO OPN2	UA	FN	FN	UA	FN	FN	UA	UA	UA	UA	FN	FN
Q15904	ATP6AP1 ATP6IP1 ATP6S1 VATPS1 XAP3	UA	FN	FN	UA	FN	FN	UA	UA	UA	UA	FN	FN
P35475	IDUA	UA	FN	FN	UA	FN	FN	UA	UA	UA	FN	UA	FN
Q7Z6B7	SRGAP1 ARHGAP13 KIAA1304	UA	FN	FN	UA	FN	FN	UA	UA	UA	UA	FN	FN
Q4G148	GXYLT1 GLT8D3	UA	FN	FN	UA	FN	FN	UA	UA	UA	FN	UA	FN
P43403	ZAP70 SRK	UA	FN	FN	UA	FN	FN	UA	UA	UA	UA	FN	FN
P01570	IFNA14	UA	FN	FN	UA	FN	FN	UA	UA	UA	UA	FN	FN
P01574	IFNB1 IFB IFNB	UA	FN	FN	UA	FN	FN	UA	UA	UA	UA	FN	FN
Q8WUY9	DEPDC1B XTP8	UA	FN	FN	UA	FN	FN	UA	UA	UA	UA	FN	FN
Q86TB9	PATL1 OK/KNS-cl.5	UA	FN	FN	UA	FN	FN	UA	UA	UA	UA	FN	FN
Q9UNE7	STUB1 CHIP PP1131	UA	FN	FN	FN	FN	FN	UA	UA	UA	FN	FN	FN
Q8IV61	RASGRP3 GRP3 KIAA0846	FN	UA	FN	UA	FN	FN	UA	UA	UA	FN	UA	FN
P41240	CSK	FN	FN	FN	FN	FN	FN	UA	UA	UA	FN	FN	FN
O43295	SRGAP3 ARHGAP14 KIAA0411 KIAA1156 MEGAP SRGAP2	UA	FN	FN	UA	FN	FN	UA	UA	UA	UA	FN	FN
O75044	SRGAP2 ARHGAP34 FNBP2 KIAA0456 SRGAP2A	UA	FN	FN	UA	FN	FN	UA	UA	UA	UA	FN	FN
P35858	IGFALS ALS	UA	FN	FN	UA	FN	FN	UA	UA	UA	UA	FN	FN
Q9HCM2	PLXNA4 KIAA1550 PLXNA4A PLXNA4B UNQ2820/PRO34003	UA	FN	FN	UA	FN	FN	UA	UA	UA	UA	FN	FN
O43182	ARHGAP6 RHOGAP6	UA	FN	FN	UA	FN	FN	UA	UA	UA	UA	FN	FN
Q08881	ITK EMT LYK	UA	FN	FN	UA	FN	FN	UA	UA	UA	UA	FN	FN
Q68EM7	ARHGAP17 RICH1 MSTP066 MSTP110	UA	FN	FN	UA	FN	FN	UA	UA	UA	UA	FN	FN
Q6ZRI8	ARHGAP36	UA	FN	FN	UA	FN	FN	UA	UA	UA	UA	FN	FN
O00602	FCN1 FCNM	UA	FN	FN	UA	FN	FN	UA	UA	UA	UA	FN	FN
P51654	GPC3 OCI5	UA	FN	FN	UA	FN	FN	UA	UA	UA	FN	FN	FN
Q16842	ST3GAL2 SIAT4B	UA	FN	FN	UA	FN	FN	UA	UA	UA	UA	FN	FN
Q9Y2Y1	POLR3K RPC11 My010	UA	FN	FN	UA	FN	FN	UA	UA	UA	UA	FN	FN
Q13813	SPTAN1 NEAS SPTA2	FN	UA	FN	UA	FN	FN	UA	UA	UA	FN	UA	FN
O43559	FRS3	FN	UA	FN	UA	FN	FN	UA	UA	UA	FN	FN	FN
O60512	B4GALT3	UA	FN	FN	UA	FN	FN	UA	UA	UA	UA	FN	FN
Q13480	GAB1	FN	FN	FN	FN	FN	FN	UA	UA	UA	FN	FN	FN
P35913	PDE6B PDEB	UA	FN	FN	UA	FN	FN	UA	UA	UA	UA	FN	FN
Q6ZMB0	B3GNT6	UA	FN	FN	UA	FN	FN	UA	UA	UA	UA	FN	FN
Q05329	GAD2 GAD65	UA	FN	FN	UA	FN	FN	UA	UA	UA	UA	FN	FN
Q6ZUJ8	PIK3AP1 BCAP	FN	UA	FN	FN	UA	FN	UA	UA	UA	FN	UA	FN
P05014	IFNA4	UA	FN	FN	UA	FN	FN	UA	UA	UA	UA	FN	FN
Q8WZ64	ARAP2 CENTD1 KIAA0580	UA	FN	FN	UA	FN	FN	UA	UA	UA	UA	FN	FN
Q9HCT0	FGF22 UNQ2500/PRO5800	FN	UA	FN	FN	FN	FN	UA	UA	UA	FN	FN	FN
Q9H944	MED20 TRFP	FN	FN	FN	FN	FN	FN	UA	UA	UA	UA	FN	FN
P07288	KLK3 APS	UA	FN	FN	UA	FN	FN	UA	UA	UA	UA	FN	FN
Q9NPD3	EXOSC4 RRP41 SKI6	UA	FN	FN	UA	FN	FN	UA	UA	UA	UA	FN	FN
O14792	HS3ST1 3OST 3OST1	UA	FN	FN	UA	FN	FN	UA	UA	UA	FN	FN	FN
P40818	USP8 KIAA0055 UBPY	FN	UA	FN	FN	UA	FN	UA	UA	UA	FN	UA	FN
Q9UBV7	B4GALT7 XGALT1 UNQ748/PRO1478	UA	FN	FN	UA	FN	FN	UA	UA	UA	FN	UA	FN
Q9UFF9	CNOT8 CALIF POP2	UA	FN	FN	UA	FN	FN	UA	UA	UA	UA	FN	FN
P56945	BCAR1 CAS CASS1 CRKAS	UA	FN	FN	UA	FN	FN	UA	UA	UA	FN	FN	FN
O60938	KERA SLRR2B	UA	FN	FN	UA	FN	FN	UA	UA	UA	UA	FN	FN
Q96B36	AKT1S1 PRAS40	FN	UA	FN	FN	UA	FN	UA	UA	UA	FN	UA	FN
P33681	CD80 CD28LG CD28LG1 LAB7	FN	UA	FN	FN	UA	FN	UA	UA	UA	FN	UA	FN
O75575	CRCP	UA	FN	FN	UA	FN	FN	UA	UA	UA	UA	FN	FN
P51888	PRELP SLRR2A	UA	FN	FN	UA	FN	FN	UA	UA	UA	UA	FN	FN
P18827	SDC1 SDC	UA	FN	FN	UA	FN	FN	UA	UA	UA	FN	FN	FN
P03952	KLKB1 KLK3	UA	FN	FN	UA	FN	FN	UA	UA	UA	UA	FN	FN
P27824	CANX	UA	FN	FN	UA	FN	FN	UA	UA	UA	FN	FN	FN
Q15389	ANGPT1 KIAA0003	FN	FN	FN	FN	FN	FN	UA	UA	UA	FN	FN	FN
Q9Y2X0	MED16 DRIP92 THRAP5	FN	FN	FN	FN	FN	FN	UA	UA	UA	UA	FN	FN
P52849	NDST2 HSST2	UA	FN	FN	UA	FN	FN	UA	UA	UA	FN	FN	FN
P52848	NDST1 HSST HSST1	UA	FN	FN	UA	FN	FN	UA	UA	UA	FN	FN	FN
P31371	FGF9	FN	UA	FN	FN	FN	FN	UA	UA	UA	FN	FN	FN
P10242	MYB	FN	UA	FN	FN	UA	FN	UA	UA	UA	FN	UA	FN
P49023	PXN	UA	FN	FN	UA	FN	FN	UA	UA	UA	FN	FN	FN
O75448	MED24 ARC100 CRSP4 DRIP100 KIAA0130 THRAP4 TRAP100	FN	FN	FN	FN	FN	FN	UA	UA	UA	UA	FN	FN
P14859	POU2F1 OCT1 OTF1	UA	FN	FN	UA	FN	FN	UA	UA	UA	UA	FN	FN
Q8NFL0	B3GNT7	UA	FN	FN	UA	FN	FN	UA	UA	UA	UA	FN	FN
P46109	CRKL	FN	FN	FN	FN	UA	FN	UA	UA	UA	FN	UA	FN
O60907	TBL1X TBL1	FN	FN	FN	FN	FN	FN	UA	UA	UA	UA	FN	FN
O00468	AGRN AGRIN	UA	FN	FN	UA	FN	FN	UA	UA	UA	FN	FN	FN
P45452	MMP13	UA	FN	FN	UA	FN	FN	UA	UA	UA	UA	FN	FN
P42331	ARHGAP25 KIAA0053	UA	FN	FN	UA	FN	FN	UA	UA	UA	UA	FN	FN
Q9TNN7	HLA-C HLAC	UA	FN	FN	UA	FN	FN	UA	UA	UA	UA	FN	FN
P19793	RXRA NR2B1	FN	FN	FN	FN	FN	FN	UA	UA	UA	UA	FN	FN
P54840	GYS2	UA	FN	FN	UA	FN	FN	UA	UA	UA	UA	FN	FN
Q92539	LPIN2 KIAA0249	UA	FN	FN	UA	FN	FN	UA	UA	UA	UA	FN	FN
P16144	ITGB4	UA	FN	FN	UA	FN	FN	UA	UA	UA	UA	FN	FN
Q8IZL2	MAML2 KIAA1819	FN	UA	FN	FN	FN	FN	UA	UA	UA	UA	FN	FN
Q5SXM2	SNAPC4 SNAP190	UA	FN	FN	UA	FN	FN	UA	UA	UA	UA	FN	FN
P11277	SPTB SPTB1	FN	UA	FN	UA	FN	FN	UA	UA	UA	FN	UA	FN
P21860	ERBB3 HER3	FN	FN	FN	FN	FN	FN	UA	UA	UA	FN	FN	FN
P22607	FGFR3 JTK4	FN	UA	FN	FN	FN	FN	UA	UA	UA	FN	FN	FN
P30508	HLA-C HLAC	UA	FN	FN	UA	FN	FN	UA	UA	UA	UA	FN	FN
Q96HR3	MED30 THRAP6 TRAP25	FN	FN	FN	FN	FN	FN	UA	UA	UA	UA	FN	FN
Q7Z5R6	APBB1IP PREL1 RARP1 RIAM	FN	FN	FN	FN	FN	FN	UA	UA	UA	FN	FN	FN
Q99640	PKMYT1 MYT1	UA	FN	FN	UA	FN	FN	UA	UA	UA	Not expressed	Not expressed	Not expressed
Q96I99	SUCLG2	UA	FN	FN	UA	FN	FN	UA	UA	UA	UA	UA	UA
P38405	GNAL	UA	FN	FN	UA	FN	FN	UA	UA	UA	UA	UA	UA
Q8NEM7	SUPT20H C13orf19 FAM48A FP757	UA	FN	FN	UA	FN	FN	UA	UA	UA	UA	UA	UA
Q9BPU6	DPYSL5 CRMP5 ULIP6	UA	FN	FN	UA	FN	FN	UA	UA	UA	UA	UA	UA
Q13233	MAP3K1 MAPKKK1 MEKK MEKK1	FN	FN	FN	FN	FN	FN	UA	UA	UA	UA	UA	UA
O75369	FLNB FLN1L FLN3 TABP TAP	UA	FN	FN	UA	FN	FN	UA	UA	UA	UA	UA	UA
P20851	C4BPB	UA	FN	FN	UA	FN	FN	UA	UA	UA	UA	UA	UA
P40763	STAT3 APRF	FN	FN	FN	UA	FN	FN	UA	UA	UA	UA	UA	UA
O15524	SOCS1 SSI1 TIP3	UA	FN	FN	UA	FN	FN	UA	UA	UA	UA	UA	UA
P10646	TFPI LACI TFPI1	UA	FN	FN	UA	FN	FN	UA	UA	UA	UA	UA	UA
P48426	PIP4K2A PIP5K2 PIP5K2A	FN	UA	FN	FN	FN	FN	UA	UA	UA	UA	UA	UA
P78356	PIP4K2B PIP5K2B	FN	UA	FN	FN	FN	FN	UA	UA	UA	UA	UA	UA
P02753	RBP4 PRO2222	UA	FN	FN	UA	FN	FN	UA	UA	UA	UA	UA	UA
P08709	F7	UA	FN	FN	UA	FN	FN	UA	UA	UA	UA	UA	UA
P78344	EIF4G2 DAP5 OK/SW-cl.75	UA	FN	FN	UA	FN	FN	UA	UA	UA	UA	UA	UA
P00441	SOD1	UA	FN	FN	UA	FN	FN	UA	UA	UA	UA	UA	UA
Q14643	ITPR1 INSP3R1	UA	FN	FN	UA	FN	FN	UA	UA	UA	UA	UA	UA
P11215	ITGAM CD11B CR3A	UA	FN	FN	UA	FN	FN	UA	UA	UA	UA	UA	UA
O60573	EIF4E2 EIF4EL3	UA	FN	FN	UA	FN	FN	UA	UA	UA	UA	UA	UA
O14933	UBE2L6 UBCH8	UA	FN	FN	UA	FN	FN	UA	UA	UA	UA	UA	UA
Q12770	SCAP KIAA0199 PSEC0227	UA	FN	FN	UA	FN	FN	UA	UA	UA	UA	UA	UA
P07902	GALT	UA	FN	FN	UA	FN	FN	UA	UA	UA	UA	UA	UA
P07327	ADH1A ADH1	UA	FN	FN	UA	FN	FN	UA	UA	UA	UA	UA	UA
P35398	RORA NR1F1 RZRA	FN	UA	FN	FN	UA	FN	UA	UA	UA	UA	UA	UA
P61088	UBE2N BLU	UA	FN	FN	UA	FN	FN	UA	UA	UA	UA	UA	UA
Q9UHD2	TBK1 NAK	UA	FN	FN	UA	FN	FN	UA	UA	UA	UA	UA	UA
Q14653	IRF3	FN	FN	FN	FN	FN	FN	UA	UA	UA	UA	UA	UA
O75342	ALOX12B	UA	FN	FN	UA	FN	FN	UA	UA	UA	UA	UA	UA
P25685	DNAJB1 DNAJ1 HDJ1 HSPF1	FN	UA	FN	FN	UA	FN	UA	UA	UA	UA	UA	UA
O43353	RIPK2 CARDIAK RICK RIP2 UNQ277/PRO314/PRO34092	FN	FN	FN	FN	FN	FN	UA	UA	UA	UA	UA	UA
O15438	ABCC3 CMOAT2 MLP2 MRP3	UA	FN	FN	UA	FN	FN	UA	UA	UA	UA	UA	UA
Q9NYK1	TLR7 UNQ248/PRO285	UA	FN	FN	UA	FN	FN	UA	UA	UA	UA	UA	UA
P13807	GYS1 GYS	UA	FN	FN	UA	FN	FN	UA	UA	UA	UA	UA	UA
P10599	TXN TRDX TRX TRX1	FN	UA	FN	FN	FN	FN	UA	UA	UA	UA	UA	UA
Q96BN2	TADA1 TADA1L	UA	FN	FN	UA	FN	FN	UA	UA	UA	UA	UA	UA
P55291	CDH15 CDH14 CDH3	FN	FN	FN	UA	FN	FN	UA	UA	UA	UA	UA	UA
P62837	UBE2D2 PUBC1 UBC4 UBC5B UBCH4 UBCH5B	UA	FN	FN	UA	FN	FN	UA	UA	UA	UA	UA	UA
Q7LDG7	RASGRP2 CDC25L MCG7	UA	FN	FN	UA	FN	FN	UA	UA	UA	UA	UA	UA
O00590	ACKR2 CCBP2 CCR10 CMKBR9 D6	UA	FN	FN	UA	FN	FN	UA	UA	UA	UA	UA	UA
P08476	INHBA	FN	UA	FN	UA	FN	FN	UA	UA	UA	UA	UA	UA
P42680	TEC PSCTK4	UA	FN	FN	UA	FN	FN	UA	UA	UA	UA	UA	UA
P42684	ABL2 ABLL ARG	UA	FN	FN	UA	FN	FN	UA	UA	UA	UA	UA	UA
Q14242	SELPLG	UA	FN	FN	UA	FN	FN	UA	UA	UA	UA	UA	UA
Q15750	TAB1 MAP3K7IP1	FN	FN	FN	FN	FN	FN	UA	UA	UA	UA	UA	UA
Q9UN19	DAPP1 BAM32 HSPC066	UA	FN	FN	UA	FN	FN	UA	UA	UA	UA	UA	UA
Q9Y6W8	ICOS AILIM	FN	UA	FN	FN	UA	FN	UA	UA	UA	UA	UA	UA
P05107	ITGB2 CD18 MFI7	UA	FN	FN	UA	FN	FN	UA	UA	UA	UA	UA	UA
Q58A45	PAN3	UA	FN	FN	UA	FN	FN	UA	UA	UA	UA	UA	UA
P08069	IGF1R	FN	FN	FN	FN	UA	FN	UA	UA	UA	UA	UA	UA
P08319	ADH4	UA	FN	FN	UA	FN	FN	UA	UA	UA	UA	UA	UA
P01871	IGHM	UA	FN	FN	UA	FN	FN	UA	UA	UA	UA	UA	UA
P16671	CD36 GP3B GP4	UA	FN	FN	UA	FN	FN	UA	UA	UA	UA	UA	UA
P53778	MAPK12 ERK6 SAPK3	FN	FN	FN	UA	FN	FN	UA	UA	UA	UA	UA	UA
Q9Y6J9	TAF6L PAF65A	UA	FN	FN	UA	FN	FN	UA	UA	UA	UA	UA	UA
O95398	RAPGEF3 CGEF1 EPAC EPAC1	UA	FN	FN	UA	FN	FN	UA	UA	UA	UA	UA	UA
O75688	PPM1B PP2CB	UA	FN	FN	UA	FN	FN	UA	UA	UA	UA	UA	UA
Q9GZY6	LAT2 LAB NTAL WBS15 WBSCR15 WBSCR5 HSPC046	FN	UA	FN	FN	UA	FN	UA	UA	UA	UA	UA	UA
Q8IZV5	RDH10 SDR16C4 UNQ9375/PRO34191	UA	FN	FN	UA	FN	FN	UA	UA	UA	UA	UA	UA
Q9H9S3	SEC61A2	UA	FN	FN	UA	FN	FN	UA	UA	UA	UA	UA	UA
P11169	SLC2A3 GLUT3	UA	FN	FN	UA	FN	FN	UA	UA	UA	UA	UA	UA
P11166	SLC2A1 GLUT1	UA	FN	FN	UA	FN	FN	UA	UA	UA	UA	UA	UA
Q9BRV8	SIKE1 SIKE	UA	FN	FN	UA	FN	FN	UA	UA	UA	UA	UA	UA
P61619	SEC61A1 SEC61A	UA	FN	FN	UA	FN	FN	UA	UA	UA	UA	UA	UA
O75528	TADA3 ADA3 TADA3L	UA	FN	FN	UA	FN	FN	UA	UA	UA	UA	UA	UA
O75529	TAF5L PAF65B	UA	FN	FN	UA	FN	FN	UA	UA	UA	UA	UA	UA
Q13490	BIRC2 API1 IAP2 MIHB RNF48	UA	FN	FN	UA	FN	FN	UA	UA	UA	UA	UA	UA
P46734	MAP2K3 MEK3 MKK3 PRKMK3 SKK2	UA	FN	FN	UA	FN	FN	UA	UA	UA	UA	UA	UA
Q4KMG0	CDON CDO	FN	FN	FN	UA	FN	FN	UA	UA	UA	UA	UA	UA
O60271	SPAG9 HSS KIAA0516 MAPK8IP4 SYD1 HLC6	FN	FN	FN	UA	FN	FN	UA	UA	UA	UA	UA	UA
Q13438	OS9	UA	FN	FN	UA	FN	FN	UA	UA	UA	UA	UA	UA
[truncated: 1,947 more rows]

## Sheet: Supplementary Table 2d
Supplementary Table 2d: Biogrid, DIP, Intact database
UniprotID	Protein names	Colon cancer			Breast cancer			Hepatocellular carcinoma			Non-small cell lung cancer
		Mutation	Differential expression	Classification	Mutation	Differential expression	Classification	Mutation	Differential expression	Classification	Mutation	Differential expression	Classification
Q86XI2	NCAPG2 LUZP5	UA	CR	CR	UA	CR	CR	UA	CR	CR	FN	CR	CR
P61626	LYZ LZM	FN	CR	CR	FN	CR	CR	UA	CR	CR	FN	CR	CR
Q13263	TRIM28 KAP1 RNF96 TIF1B	FN	CR	CR	FN	CR	CR	UA	CR	CR	FN	CR	CR
Q9NQW6	ANLN	UA	CR	CR	UA	CR	CR	UA	CR	CR	UA	CR	CR
Q15573	TAF1A	FN	CR	CR	FN	CR	CR	UA	CR	CR	FN	UA	FN
Q12905	ILF2 NF45 PRO3063	FN	CR	CR	FN	CR	CR	UA	CR	CR	FN	FN	FN
O75365	PTP4A3 PRL3	FN	CR	CR	UA	CR	CR	UA	CR	CR	UA	FN	FN
P35354	PTGS2 COX2	FN	CR	CR	FN	CR	CR	UA	CR	CR	FN	UA	FN
P14780	MMP9 CLG4B	UA	CR	CR	UA	CR	CR	UA	CR	CR	UA	FN	FN
P01033	TIMP1 CLGI TIMP	UA	CR	CR	UA	CR	CR	UA	CR	CR	UA	FN	FN
O15105	SMAD7 MADH7 MADH8	FN	CR	CR	FN	CR	CR	FN	CR	CR	FN	FN	FN
Q9H4L5	OSBPL3 KIAA0704 ORP3 OSBP3	UA	CR	CR	UA	CR	CR	UA	CR	CR	UA	FN	FN
P30305	CDC25B CDC25HU2	UA	CR	CR	UA	CR	CR	UA	CR	CR	UA	FN	FN
P41218	MNDA	UA	CR	CR	UA	CR	CR	UA	CR	CR	UA	UA	UA
P30679	GNA15 GNA16	UA	CR	CR	UA	CR	CR	UA	CR	CR	UA	UA	UA
P13164	IFITM1 CD225 IFI17	UA	CR	CR	UA	CR	CR	UA	CR	CR	UA	UA	UA
O95760	IL33 C9orf26 IL1F11 NFHEV	UA	CR	CR	UA	CR	CR	UA	CR	CR	UA	UA	UA
P12318	FCGR2A CD32 FCG2 FCGR2A1 IGFR2	FN	CR	CR	UA	CR	CR	UA	CR	CR	UA	UA	UA
P50748	KNTC1 KIAA0166	UA	CR	CR	UA	CR	CR	UA	FN	FN	UA	CR	CR
P17812	CTPS1 CTPS	FN	CR	CR	UA	CR	CR	UA	FN	FN	FN	CR	CR
Q02750	MAP2K1 MEK1 PRKMK1	CR	FN	CR	FN	CR	CR	UA	FN	FN	CR	FN	CR
P07737	PFN1	FN	CR	CR	UA	CR	CR	UA	FN	FN	UA	CR	CR
Q16543	CDC37 CDC37A	FN	CR	CR	FN	CR	CR	UA	FN	FN	FN	CR	CR
P31749	AKT1 PKB RAC	CR	FN	CR	CR	FN	CR	FN	FN	FN	CR	FN	CR
O75177	SS18L1 CREST KIAA0693	FN	CR	CR	FN	CR	CR	UA	FN	FN	FN	CR	CR
Q04917	YWHAH YWHA1	FN	CR	CR	FN	CR	CR	UA	FN	FN	FN	CR	CR
P62913	RPL11	FN	CR	CR	FN	CR	CR	UA	FN	FN	FN	CR	CR
P04637	TP53 P53	CR	FN	CR	CR	FN	CR	FN	FN	FN	CR	FN	CR
Q02543	RPL18A	FN	CR	CR	FN	CR	CR	UA	FN	FN	FN	CR	CR
Q92730	RND1 RHO6	UA	CR	CR	UA	CR	CR	UA	FN	FN	UA	FN	FN
P42336	PIK3CA	CR	FN	CR	CR	FN	CR	UA	FN	FN	FN	FN	FN
P60033	CD81 TAPA1 TSPAN28	FN	CR	CR	FN	CR	CR	UA	FN	FN	FN	FN	FN
P01903	HLA-DRA HLA-DRA1	UA	CR	CR	UA	CR	CR	UA	FN	FN	FN	FN	FN
O95568	METTL18 ASTP2 C1orf156	UA	CR	CR	UA	CR	CR	UA	FN	FN	UA	FN	FN
P18848	ATF4 CREB2 TXREB	FN	CR	CR	FN	CR	CR	UA	FN	FN	FN	FN	FN
Q09472	EP300 P300	CR	FN	CR	CR	FN	CR	FN	FN	FN	FN	FN	FN
P05161	ISG15 G1P2 UCRP	FN	CR	CR	UA	CR	CR	UA	FN	FN	FN	FN	FN
P24522	GADD45A DDIT1 GADD45	FN	CR	CR	FN	CR	CR	UA	FN	FN	FN	FN	FN
P08581	MET	FN	CR	CR	FN	CR	CR	UA	FN	FN	FN	FN	FN
Q9Y2X3	NOP58 NOL5 NOP5 HSPC120	UA	CR	CR	UA	CR	CR	UA	FN	FN	UA	FN	FN
P06702	S100A9 CAGB CFAG MRP14	FN	CR	CR	UA	CR	CR	UA	FN	FN	FN	FN	FN
P17676	CEBPB TCF5 PP9092	FN	CR	CR	FN	CR	CR	FN	FN	FN	FN	FN	FN
P55055	NR1H2 LXRB NER UNR	UA	CR	CR	UA	CR	CR	UA	FN	FN	FN	FN	FN
Q9UMS4	PRPF19 NMP200 PRP19 SNEV	UA	CR	CR	UA	CR	CR	UA	FN	FN	UA	FN	FN
Q04446	GBE1	UA	CR	CR	UA	CR	CR	UA	FN	FN	UA	FN	FN
P08571	CD14	UA	CR	CR	UA	CR	CR	UA	FN	FN	UA	FN	FN
P23771	GATA3	FN	CR	CR	CR	FN	CR	UA	FN	FN	UA	FN	FN
Q8IYI6	EXOC8	UA	CR	CR	UA	CR	CR	UA	FN	FN	FN	UA	FN
O95257	GADD45G CR6 DDIT2	FN	CR	CR	UA	CR	CR	UA	FN	FN	UA	FN	FN
P15692	VEGFA VEGF	UA	CR	CR	UA	CR	CR	UA	FN	FN	FN	UA	FN
Q9H5J8	TAF1D JOSD3	UA	CR	CR	UA	CR	CR	UA	FN	FN	UA	FN	FN
Q92985	IRF7	FN	CR	CR	FN	CR	CR	UA	FN	FN	UA	FN	FN
P16403	HIST1H1C H1F2	FN	CR	CR	UA	CR	CR	UA	FN	FN	UA	FN	FN
Q92508	PIEZO1 FAM38A KIAA0233	UA	CR	CR	UA	CR	CR	UA	FN	FN	UA	UA	UA
O14917	PCDH17 PCDH68 PCH68	UA	CR	CR	UA	CR	CR	UA	FN	FN	UA	UA	UA
Q96B67	ARRDC3 KIAA1376	UA	CR	CR	UA	CR	CR	UA	FN	FN	UA	UA	UA
O96009	NAPSA NAP1 NAPA	UA	CR	CR	UA	CR	CR	UA	FN	FN	UA	UA	UA
P17936	IGFBP3 IBP3	FN	CR	CR	FN	CR	CR	UA	UA	UA	FN	CR	CR
Q01628	IFITM3	UA	CR	CR	UA	CR	CR	UA	UA	UA	UA	CR	CR
P55317	FOXA1 HNF3A TCF3A	UA	CR	CR	CR	UA	CR	UA	UA	UA	UA	CR	CR
P31948	STIP1	FN	CR	CR	FN	CR	CR	UA	UA	UA	FN	CR	CR
P35573	AGL GDE	UA	CR	CR	UA	CR	CR	UA	UA	UA	UA	CR	CR
Q6PIW4	FIGNL1	UA	CR	CR	UA	CR	CR	UA	UA	UA	UA	CR	CR
Q93077	HIST1H2AC H2AFL	UA	CR	CR	UA	CR	CR	UA	UA	UA	UA	CR	CR
Q8IV45	UNC5CL ZUD	UA	CR	CR	UA	CR	CR	UA	UA	UA	UA	CR	CR
Q16186	ADRM1 GP110	UA	CR	CR	UA	CR	CR	UA	UA	UA	FN	CR	CR
P08637	FCGR3A CD16A FCG3 FCGR3 IGFR3	UA	CR	CR	UA	CR	CR	UA	UA	UA	UA	CR	CR
P18065	IGFBP2 BP2 IBP2	UA	CR	CR	UA	CR	CR	UA	UA	UA	UA	CR	CR
P57739	CLDN2 PSEC0059 SP82 UNQ705/PRO1356	UA	CR	CR	UA	CR	CR	UA	UA	UA	UA	CR	CR
P60059	SEC61G	UA	CR	CR	UA	CR	CR	UA	UA	UA	UA	CR	CR
Q8IV08	PLD3	UA	CR	CR	UA	CR	CR	UA	UA	UA	FN	UA	FN
P00352	ALDH1A1 ALDC ALDH1 PUMB1	UA	CR	CR	UA	CR	CR	UA	UA	UA	UA	FN	FN
P20062	TCN2 TC2	UA	CR	CR	UA	CR	CR	UA	UA	UA	UA	FN	FN
P62324	BTG1	UA	CR	CR	UA	CR	CR	UA	UA	UA	UA	FN	FN
Q86UA1	PRPF39	UA	CR	CR	UA	CR	CR	UA	UA	UA	UA	FN	FN
P02745	C1QA	UA	CR	CR	UA	CR	CR	UA	UA	UA	UA	FN	FN
Q9BRJ7	NUDT16L1 SDOS	FN	CR	CR	FN	CR	CR	UA	UA	UA	FN	UA	FN
P00451	F8 F8C	UA	CR	CR	UA	CR	CR	UA	UA	UA	UA	FN	FN
P13797	PLS3	UA	CR	CR	UA	CR	CR	UA	UA	UA	UA	FN	FN
P45985	MAP2K4 JNKK1 MEK4 MKK4 PRKMK4 SEK1 SERK1 SKK1	CR	FN	CR	CR	FN	CR	UA	UA	UA	FN	UA	FN
P36871	PGM1	UA	CR	CR	UA	CR	CR	UA	UA	UA	UA	FN	FN
P43268	ETV4 E1AF PEA3	FN	CR	CR	FN	CR	CR	UA	UA	UA	FN	UA	FN
Q8N5F7	NKAP	UA	CR	CR	UA	CR	CR	UA	UA	UA	UA	FN	FN
Q13822	ENPP2 ATX PDNP2	UA	CR	CR	UA	CR	CR	UA	UA	UA	UA	FN	FN
Q8TCD1	C18orf32	UA	CR	CR	UA	CR	CR	UA	UA	UA	UA	FN	FN
Q8TE76	MORC4 ZCWCC2	UA	CR	CR	UA	CR	CR	UA	UA	UA	UA	FN	FN
O95490	ADGRL2 KIAA0786 LEC1 LPHH1 LPHN2	UA	CR	CR	UA	CR	CR	UA	UA	UA	UA	FN	FN
Q8WVC0	LEO1 RDL	UA	CR	CR	UA	CR	CR	UA	UA	UA	FN	UA	FN
P28067	HLA-DMA DMA RING6	UA	CR	CR	UA	CR	CR	UA	UA	UA	FN	UA	FN
Q9Y375	NDUFAF1 CIA30 CGI-65	UA	CR	CR	UA	CR	CR	UA	UA	UA	UA	FN	FN
Q9Y3D9	MRPS23 CGI-138 HSPC329	FN	CR	CR	FN	CR	CR	UA	UA	UA	FN	UA	FN
P20036	HLA-DPA1 HLA-DP1A HLASB	UA	CR	CR	UA	CR	CR	UA	UA	UA	FN	UA	FN
O95198	KLHL2	UA	CR	CR	UA	CR	CR	UA	UA	UA	UA	FN	FN
P63096	GNAI1	UA	CR	CR	UA	CR	CR	UA	UA	UA	UA	FN	FN
P20933	AGA	UA	CR	CR	UA	CR	CR	UA	UA	UA	UA	UA	UA
P43234	CTSO CTSO1	UA	CR	CR	UA	CR	CR	UA	UA	UA	UA	UA	UA
Q6UW63	KDELC1 EP58 UNQ1910/PRO4357	UA	CR	CR	UA	CR	CR	UA	UA	UA	UA	UA	UA
Q16134	ETFDH	UA	CR	CR	UA	CR	CR	UA	UA	UA	UA	UA	UA
Q01629	IFITM2	UA	CR	CR	UA	CR	CR	UA	UA	UA	UA	UA	UA
P42694	HELZ DRHC KIAA0054	UA	CR	CR	UA	CR	CR	UA	UA	UA	UA	UA	UA
P58499	FAM3B C21orf11 C21orf76 PRED44 UNQ320/PRO365	UA	CR	CR	UA	CR	CR	UA	UA	UA	UA	UA	UA
P21730	C5AR1 C5AR C5R1	UA	CR	CR	UA	CR	CR	UA	UA	UA	UA	UA	UA
P05452	CLEC3B TNA	UA	CR	CR	UA	CR	CR	UA	UA	UA	UA	UA	UA
Q8WUH6	TMEM263 C12orf23	UA	CR	CR	UA	CR	CR	UA	UA	UA	UA	UA	UA
O95267	RASGRP1 RASGRP	UA	CR	CR	UA	CR	CR	UA	UA	UA	UA	UA	UA
Q13488	TCIRG1 ATP6N1C ATP6V0A3	UA	CR	CR	UA	CR	CR	UA	UA	UA	UA	UA	UA
Q8TCT0	CERK KIAA1646	UA	CR	CR	UA	CR	CR	UA	UA	UA	UA	UA	UA
Q96LJ7	DHRS1 SDR19C1	UA	CR	CR	UA	CR	CR	UA	UA	UA	UA	UA	UA
P09912	IFI6 G1P3	UA	CR	CR	UA	CR	CR	UA	UA	UA	UA	UA	UA
O00339	MATN2 UNQ193/PRO219	UA	CR	CR	UA	CR	CR	UA	UA	UA	UA	UA	UA
O95976	IGSF6 DORA	UA	CR	CR	UA	CR	CR	UA	UA	UA	UA	UA	UA
P14317	HCLS1 HS1	UA	CR	CR	UA	CR	CR	UA	UA	UA	UA	UA	UA
P02778	CXCL10 INP10 SCYB10	UA	CR	CR	UA	CR	CR	UA	UA	UA	UA	UA	UA
O15243	LEPROT LEPR OBR	UA	CR	CR	UA	CR	CR	UA	UA	UA	UA	UA	UA
P07203	GPX1	UA	CR	CR	UA	CR	CR	UA	UA	UA	UA	UA	UA
P22794	EVI2A EVDA EVI2	UA	CR	CR	UA	CR	CR	UA	UA	UA	UA	UA	UA
Q8NHQ9	DDX55 KIAA1595	UA	CR	CR	UA	CR	CR	UA	UA	UA	UA	UA	UA
Q07325	CXCL9 CMK MIG SCYB9	UA	CR	CR	UA	CR	CR	UA	UA	UA	UA	UA	UA
P28068	HLA-DMB DMB RING7	FN	CR	CR	UA	CR	CR	UA	UA	UA	UA	UA	UA
Q53EU6	AGPAT9 GPAT3 MAG1 HMFN0839 UNQ2753/PRO6492	UA	CR	CR	UA	CR	CR	UA	UA	UA	UA	UA	UA
O00478	BTN3A3 BTF3	UA	CR	CR	UA	CR	CR	UA	UA	UA	UA	UA	UA
Q8NC01	CLEC1A CLEC1 UNQ569/PRO1131	UA	CR	CR	UA	CR	CR	UA	UA	UA	UA	UA	UA
Q9Y279	VSIG4 CRIg Z39IG UNQ317/PRO362	UA	CR	CR	UA	CR	CR	UA	UA	UA	UA	UA	UA
P16619	CCL3L1 D17S1718 G0S19-2 SCYA3L1; CCL3L3	UA	CR	CR	UA	CR	CR	UA	UA	UA	UA	UA	UA
O14625	CXCL11 ITAC SCYB11 SCYB9B	UA	CR	CR	UA	CR	CR	UA	UA	UA	UA	UA	UA
P07225	PROS1 PROS	UA	CR	CR	UA	CR	CR	UA	UA	UA	UA	UA	UA
Q9NPA3	MID1IP1 MIG12	UA	CR	CR	UA	CR	CR	UA	UA	UA	UA	UA	UA
Q92871	PMM1 PMMH22	UA	CR	CR	UA	CR	CR	UA	UA	UA	UA	UA	UA
Q96CG8	CTHRC1 UNQ762/PRO1550	UA	CR	CR	UA	CR	CR	Not expressed	Not expressed	Not expressed	UA	CR	CR
Q03692	COL10A1	UA	CR	CR	UA	CR	CR	Not expressed	Not expressed	Not expressed	UA	CR	CR
P09237	MMP7 MPSL1 PUMP1	UA	CR	CR	UA	CR	CR	Not expressed	Not expressed	Not expressed	UA	CR	CR
O60565	GREM1 CKTSF1B1 DAND2 DRM PIG2	UA	CR	CR	UA	CR	CR	Not expressed	Not expressed	Not expressed	FN	CR	CR
Q8IYJ3	SYTL1 SLP1 SB146	UA	CR	CR	UA	CR	CR	Not expressed	Not expressed	Not expressed	UA	FN	FN
Q13794	PMAIP1 NOXA	UA	CR	CR	UA	CR	CR	Not expressed	Not expressed	Not expressed	UA	FN	FN
Q01650	SLC7A5 CD98LC LAT1 MPE16	UA	CR	CR	UA	CR	CR	Not expressed	Not expressed	Not expressed	FN	UA	FN
P07195	LDHB	FN	CR	CR	UA	CR	CR	Not expressed	Not expressed	Not expressed	UA	FN	FN
P61764	STXBP1 UNC18A	UA	CR	CR	UA	CR	CR	Not expressed	Not expressed	Not expressed	UA	UA	UA
Q8IUX8	EGFL6 MAEG PP648 UNQ281/PRO320	UA	CR	CR	UA	CR	CR	Not expressed	Not expressed	Not expressed	UA	UA	UA
O60353	FZD6	UA	CR	CR	UA	CR	CR	Not expressed	Not expressed	Not expressed	UA	UA	UA
Q96B96	TMEM159	UA	CR	CR	UA	CR	CR	Not expressed	Not expressed	Not expressed	UA	UA	UA
P09544	WNT2 INT1L1 IRP	UA	CR	CR	UA	CR	CR	Not expressed	Not expressed	Not expressed	UA	UA	UA
P47712	PLA2G4A CPLA2 PLA2G4	UA	CR	CR	UA	CR	CR	Not expressed	Not expressed	Not expressed	UA	UA	UA
O75531	BANF1 BAF BCRG1	UA	CR	CR	UA	FN	FN	UA	CR	CR	UA	CR	CR
Q9H213	MAGEH1 APR1	UA	CR	CR	UA	FN	FN	UA	CR	CR	UA	FN	FN
P02788	LTF GIG12 LF	UA	CR	CR	UA	FN	FN	UA	CR	CR	UA	FN	FN
P78380	OLR1 CLEC8A LOX1	UA	CR	CR	UA	FN	FN	UA	CR	CR	UA	FN	FN
Q99608	NDN	FN	CR	CR	FN	FN	FN	UA	CR	CR	FN	FN	FN
O95967	EFEMP2 FBLN4 UNQ200/PRO226	FN	CR	CR	FN	FN	FN	UA	CR	CR	FN	FN	FN
P78539	SRPX ETX1	UA	CR	CR	UA	FN	FN	UA	CR	CR	UA	FN	FN
P41220	RGS2 G0S8 GIG31	FN	CR	CR	UA	FN	FN	UA	CR	CR	UA	FN	FN
O15169	AXIN1 AXIN	CR	FN	CR	FN	FN	FN	CR	FN	CR	FN	UA	FN
P29279	CTGF CCN2 HCS24 IGFBP8	UA	CR	CR	UA	FN	FN	UA	CR	CR	FN	UA	FN
P31323	PRKAR2B	UA	CR	CR	UA	FN	FN	UA	CR	CR	FN	UA	FN
Q9H1B7	IRF2BPL C14orf4 EAP1 KIAA1865 My039	UA	CR	CR	UA	FN	FN	UA	CR	CR	UA	FN	FN
P55040	GEM KIR	UA	CR	CR	UA	FN	FN	UA	CR	CR	UA	FN	FN
P35555	FBN1 FBN	UA	CR	CR	UA	FN	FN	UA	CR	CR	UA	UA	UA
Q96CX2	KCTD12 C13orf2 KIAA1778 PFET1	UA	CR	CR	UA	FN	FN	UA	CR	CR	UA	UA	UA
O60760	HPGDS GSTS PGDS PTGDS2	UA	CR	CR	UA	FN	FN	UA	CR	CR	UA	UA	UA
Q9Y5P3	RAI2	UA	CR	CR	UA	FN	FN	UA	CR	CR	UA	UA	UA
P09486	SPARC ON	UA	CR	CR	UA	FN	FN	UA	CR	CR	UA	UA	UA
Q14206	RCAN2 DSCR1L1 ZAKI4	UA	CR	CR	UA	FN	FN	UA	CR	CR	UA	UA	UA
P25205	MCM3	FN	CR	CR	FN	FN	FN	UA	CR	CR	Not expressed	Not expressed	Not expressed
Q15942	ZYX	UA	CR	CR	UA	FN	FN	UA	FN	FN	UA	CR	CR
P49368	CCT3 CCTG TRIC5	FN	CR	CR	FN	FN	FN	UA	FN	FN	FN	CR	CR
Q14919	DRAP1	UA	CR	CR	UA	FN	FN	UA	FN	FN	UA	CR	CR
O95989	NUDT3 DIPP DIPP1	UA	CR	CR	UA	FN	FN	UA	FN	FN	UA	CR	CR
P49327	FASN FAS	FN	CR	CR	UA	FN	FN	UA	FN	FN	FN	CR	CR
P15056	BRAF BRAF1 RAFB1	CR	FN	CR	FN	FN	FN	UA	FN	FN	CR	FN	CR
O00488	ZNF593	UA	CR	CR	UA	FN	FN	UA	FN	FN	UA	CR	CR
O60216	RAD21 HR21 KIAA0078 NXP1	CR	FN	CR	FN	FN	FN	UA	FN	FN	CR	FN	CR
Q13838	DDX39B BAT1 UAP56	FN	CR	CR	UA	FN	FN	UA	FN	FN	UA	FN	FN
P42773	CDKN2C CDKN6	FN	CR	CR	FN	FN	FN	UA	FN	FN	FN	FN	FN
P62633	CNBP RNF163 ZNF9	FN	CR	CR	UA	FN	FN	UA	FN	FN	UA	FN	FN
Q96BR9	ZBTB8A BOZF1	FN	CR	CR	FN	FN	FN	UA	FN	FN	FN	FN	FN
O95503	CBX6	UA	CR	CR	UA	FN	FN	UA	FN	FN	UA	FN	FN
Q16890	TPD52L1	UA	CR	CR	UA	FN	FN	UA	FN	FN	UA	FN	FN
Q68E01	INTS3 C1orf193 C1orf60	UA	CR	CR	UA	FN	FN	UA	FN	FN	FN	FN	FN
Q9P258	RCC2 KIAA1470 TD60	UA	CR	CR	UA	FN	FN	UA	FN	FN	UA	FN	FN
Q9GZM8	NDEL1 EOPA MITAP1 NUDEL	UA	CR	CR	UA	FN	FN	UA	FN	FN	UA	FN	FN
P40692	MLH1 COCA2	CR	CR	CR	FN	FN	FN	UA	FN	FN	UA	FN	FN
P07332	FES FPS	FN	CR	CR	UA	FN	FN	UA	FN	FN	FN	FN	FN
Q15052	ARHGEF6 COOL2 KIAA0006 PIXA	FN	CR	CR	FN	FN	FN	UA	FN	FN	FN	FN	FN
P04150	NR3C1 GRL	FN	CR	CR	FN	FN	FN	UA	FN	FN	FN	FN	FN
P60891	PRPS1	UA	CR	CR	UA	FN	FN	UA	FN	FN	UA	FN	FN
Q9UIF7	MUTYH MYH	CR	UA	CR	UA	FN	FN	UA	FN	FN	UA	FN	FN
Q9UKA1	FBXL5 FBL4 FBL5 FLR1	FN	CR	CR	FN	FN	FN	UA	FN	FN	UA	FN	FN
Q12923	PTPN13 PNP1 PTP1E PTPL1	FN	CR	CR	UA	FN	FN	UA	FN	FN	UA	FN	FN
Q8TAM1	BBS10 C12orf58	UA	CR	CR	UA	FN	FN	UA	FN	FN	UA	FN	FN
P55265	ADAR ADAR1 DSRAD G1P1 IFI4	UA	CR	CR	UA	FN	FN	UA	FN	FN	UA	FN	FN
Q96LR5	UBE2E2 UBCH8	FN	CR	CR	FN	FN	FN	UA	FN	FN	FN	FN	FN
P05455	SSB	FN	CR	CR	UA	FN	FN	UA	FN	FN	FN	FN	FN
P54278	PMS2 PMSL2	CR	FN	CR	FN	FN	FN	UA	FN	FN	FN	FN	FN
P08648	ITGA5 FNRA	UA	CR	CR	UA	FN	FN	UA	FN	FN	FN	FN	FN
Q14140	SERTAD2 KIAA0127	UA	CR	CR	UA	FN	FN	UA	FN	FN	UA	FN	FN
P19320	VCAM1 L1CAM	FN	CR	CR	UA	FN	FN	UA	FN	FN	FN	FN	FN
Q63HR2	TNS2 KIAA1075 TENC1	UA	CR	CR	FN	FN	FN	UA	FN	FN	FN	FN	FN
P07437	TUBB TUBB5 OK/SW-cl.56	FN	CR	CR	FN	FN	FN	UA	FN	FN	FN	FN	FN
P09769	FGR SRC2	UA	CR	CR	FN	FN	FN	UA	FN	FN	FN	UA	FN
P50749	RASSF2 KIAA0168	FN	CR	CR	UA	FN	FN	UA	FN	FN	FN	FN	FN
Q06830	PRDX1 PAGA PAGB TDPX2	FN	CR	CR	UA	FN	FN	UA	FN	FN	FN	FN	FN
P60228	EIF3E EIF3S6 INT6	CR	FN	CR	UA	FN	FN	UA	FN	FN	UA	FN	FN
Q13485	SMAD4 DPC4 MADH4	CR	FN	CR	FN	FN	FN	UA	FN	FN	FN	FN	FN
Q14011	CIRBP A18HNRNP CIRP	FN	CR	CR	UA	FN	FN	UA	FN	FN	FN	FN	FN
P31150	GDI1 GDIL OPHN2 RABGDIA XAP4	UA	CR	CR	UA	FN	FN	UA	FN	FN	UA	FN	FN
O75752	B3GALNT1 B3GALT3 UNQ531/PRO1074	UA	CR	CR	UA	FN	FN	UA	FN	FN	UA	FN	FN
P09914	IFIT1 G10P1 IFI56 IFNAI1 ISG56	FN	CR	CR	UA	FN	FN	UA	FN	FN	UA	FN	FN
P46087	NOP2 NOL1 NSUN1	UA	CR	CR	FN	FN	FN	UA	FN	FN	UA	FN	FN
Q7Z3S9	NOTCH2NL N2N	UA	CR	CR	UA	FN	FN	UA	FN	FN	UA	FN	FN
Q06187	BTK AGMX1 ATK BPK	UA	CR	CR	UA	FN	FN	UA	FN	FN	UA	FN	FN
P35222	CTNNB1 CTNNB OK/SW-cl.35 PRO2286	CR	CR	CR	FN	FN	FN	FN	FN	FN	FN	FN	FN
P08238	HSP90AB1 HSP90B HSPC2 HSPCB	FN	CR	CR	FN	FN	FN	UA	FN	FN	FN	FN	FN
P13500	CCL2 MCP1 SCYA2	UA	CR	CR	UA	FN	FN	UA	FN	FN	UA	FN	FN
P61244	MAX BHLHD4	CR	FN	CR	FN	FN	FN	UA	FN	FN	UA	FN	FN
Q9UI95	MAD2L2 MAD2B REV7	UA	CR	CR	FN	FN	FN	UA	FN	FN	UA	FN	FN
Q68D86	CCDC102B C18orf14	UA	CR	CR	UA	FN	FN	UA	FN	FN	FN	FN	FN
P43246	MSH2	CR	FN	CR	FN	FN	FN	UA	FN	FN	FN	FN	FN
Q96BY2	MOAP1 PNMA4	UA	CR	CR	UA	FN	FN	UA	FN	FN	UA	FN	FN
Q504Q3	PAN2 KIAA0710 USP52	FN	CR	CR	FN	FN	FN	UA	FN	FN	FN	FN	FN
O94929	ABLIM3 KIAA0843 HMFN1661	UA	CR	CR	FN	FN	FN	UA	FN	FN	UA	FN	FN
Q04637	EIF4G1 EIF4F EIF4G EIF4GI	FN	CR	CR	FN	FN	FN	UA	FN	FN	FN	FN	FN
Q9NZL3	ZNF224 BMZF2 KOX22 ZNF233 ZNF255 ZNF27	UA	CR	CR	UA	FN	FN	UA	FN	FN	UA	FN	FN
Q9NPF5	DMAP1 KIAA1425	FN	CR	CR	UA	FN	FN	UA	FN	FN	FN	FN	FN
O94906	PRPF6 C20orf14	FN	CR	CR	UA	FN	FN	UA	FN	FN	UA	FN	FN
P10074	ZBTB48 HKR3 ZNF855	FN	CR	CR	FN	FN	FN	UA	FN	FN	UA	FN	FN
P51784	USP11 UHX1	FN	CR	CR	FN	FN	FN	UA	FN	FN	FN	FN	FN
Q9UNF1	MAGED2 BCG1	FN	CR	CR	FN	FN	FN	UA	FN	FN	FN	FN	FN
Q8IXH7	NELFCD NELFD TH1 TH1L HSPC130	FN	CR	CR	UA	FN	FN	UA	FN	FN	UA	FN	FN
Q13885	TUBB2A TUBB2	FN	CR	CR	FN	FN	FN	UA	FN	FN	FN	FN	FN
P27986	PIK3R1 GRB1	CR	FN	CR	FN	FN	FN	UA	FN	FN	FN	FN	FN
P19338	NCL	FN	CR	CR	FN	FN	FN	FN	FN	FN	FN	FN	FN
P06756	ITGAV MSK8 VNRA	UA	CR	CR	UA	FN	FN	UA	FN	FN	UA	FN	FN
Q6UB98	ANKRD12 ANCO2 KIAA0874	UA	CR	CR	UA	FN	FN	UA	FN	FN	UA	FN	FN
Q16637	SMN1 SMN SMNT; SMN2 SMNC	FN	CR	CR	FN	FN	FN	UA	FN	FN	FN	FN	FN
Q8N7H5	PAF1 PD2	FN	CR	CR	UA	FN	FN	UA	FN	FN	FN	UA	FN
P21333	FLNA FLN FLN1	FN	CR	CR	FN	FN	FN	UA	FN	FN	FN	FN	FN
P52701	MSH6 GTBP	CR	FN	CR	FN	FN	FN	UA	FN	FN	FN	FN	FN
P20591	MX1	UA	CR	CR	UA	FN	FN	UA	FN	FN	UA	FN	FN
O00622	CYR61 CCN1 GIG1 IGFBP10	UA	CR	CR	UA	FN	FN	UA	FN	FN	FN	FN	FN
P10275	AR DHTR NR3C4	FN	CR	CR	FN	FN	FN	FN	FN	FN	FN	FN	FN
Q96AC1	FERMT2 KIND2 MIG2 PLEKHC1	UA	CR	CR	UA	FN	FN	UA	FN	FN	FN	FN	FN
P17844	DDX5 G17P1 HELR HLR1	FN	CR	CR	FN	FN	FN	UA	FN	FN	FN	FN	FN
Q00987	MDM2	CR	FN	CR	FN	FN	FN	FN	FN	FN	FN	FN	FN
Q9NWA0	MED9 MED25	FN	CR	CR	UA	FN	FN	UA	FN	FN	UA	FN	FN
P32456	GBP2	UA	CR	CR	UA	FN	FN	UA	FN	FN	FN	FN	FN
Q16658	FSCN1 FAN1 HSN SNL	FN	CR	CR	UA	FN	FN	UA	FN	FN	UA	FN	FN
P02649	APOE	UA	CR	CR	UA	FN	FN	UA	FN	FN	UA	FN	FN
Q32P28	P3H1 GROS1 LEPRE1 PSEC0109	UA	CR	CR	UA	FN	FN	UA	FN	FN	UA	FN	FN
P53992	SEC24C KIAA0079	UA	CR	CR	UA	FN	FN	UA	FN	FN	UA	FN	FN
Q13765	NACA HSD48	FN	CR	CR	UA	FN	FN	UA	FN	FN	FN	FN	FN
Q13951	CBFB	UA	CR	CR	UA	FN	FN	UA	FN	FN	UA	FN	FN
P04792	HSPB1 HSP27 HSP28	FN	CR	CR	FN	FN	FN	UA	FN	FN	FN	FN	FN
P20226	TBP GTF2D1 TF2D TFIID	FN	CR	CR	FN	FN	FN	UA	FN	FN	FN	FN	FN
O00141	SGK1 SGK	FN	CR	CR	FN	FN	FN	UA	FN	FN	FN	FN	FN
Q16778	HIST2H2BE H2BFQ	FN	CR	CR	FN	FN	FN	UA	FN	FN	FN	FN	FN
P41279	MAP3K8 COT ESTF	FN	CR	CR	FN	FN	FN	UA	FN	FN	FN	FN	FN
P25054	APC DP2.5	CR	FN	CR	UA	FN	FN	FN	FN	FN	FN	FN	FN
Q15293	RCN1 RCN	UA	CR	CR	UA	FN	FN	UA	FN	FN	UA	FN	FN
P16581	SELE ELAM1	UA	CR	CR	UA	FN	FN	UA	FN	FN	UA	FN	FN
O43852	CALU	UA	CR	CR	UA	FN	FN	UA	FN	FN	FN	FN	FN
Q96JB5	CDK5RAP3 IC53 LZAP MSTP016 OK/SW-cl.114 PP1553	FN	CR	CR	UA	FN	FN	UA	FN	FN	UA	FN	FN
O43709	WBSCR22 MERM1 HUSSY-03 PP3381	UA	CR	CR	UA	FN	FN	UA	FN	FN	UA	FN	FN
P08758	ANXA5 ANX5 ENX2 PP4	UA	CR	CR	UA	FN	FN	UA	FN	FN	FN	FN	FN
Q15126	PMVK PMKI	UA	CR	CR	UA	FN	FN	UA	FN	FN	UA	FN	FN
P09619	PDGFRB PDGFR PDGFR1	FN	CR	CR	FN	FN	FN	UA	FN	FN	FN	FN	FN
Q13145	BAMBI NMA	UA	CR	CR	UA	FN	FN	UA	FN	FN	UA	FN	FN
Q9H1Q7	PCED1A C20orf81 FAM113A	UA	CR	CR	UA	FN	FN	UA	FN	FN	UA	FN	FN
O14879	IFIT3 CIG-49 IFI60 IFIT4 ISG60	UA	CR	CR	UA	FN	FN	UA	FN	FN	FN	FN	FN
P11047	LAMC1 LAMB2	UA	CR	CR	UA	FN	FN	UA	FN	FN	UA	FN	FN
P07550	ADRB2 ADRB2R B2AR	FN	CR	CR	UA	FN	FN	UA	FN	FN	UA	FN	FN
P50591	TNFSF10 APO2L TRAIL	UA	CR	CR	FN	FN	FN	FN	UA	FN	UA	UA	UA
O76024	WFS1	UA	CR	CR	UA	FN	FN	UA	FN	FN	UA	UA	UA
Q16270	IGFBP7 MAC25 PSF	UA	CR	CR	UA	FN	FN	FN	FN	FN	UA	UA	UA
Q9BPX1	HSD17B14 DHRS10 SDR3 SDR47C1 UNQ502/PRO474	UA	CR	CR	UA	FN	FN	UA	FN	FN	UA	UA	UA
Q8IW50	FAM219A C9orf25	UA	CR	CR	UA	FN	FN	UA	FN	FN	UA	UA	UA
Q14320	FAM50A DXS9928E HXC26 XAP5	UA	CR	CR	UA	FN	FN	UA	FN	FN	UA	UA	UA
Q03014	HHEX HEX PRH PRHX	UA	CR	CR	UA	FN	FN	UA	FN	FN	UA	UA	UA
P33527	ABCC1 MRP MRP1	UA	CR	CR	UA	FN	FN	UA	FN	FN	UA	UA	UA
P55822	SH3BGR	UA	CR	CR	UA	FN	FN	UA	FN	FN	UA	UA	UA
P27658	COL8A1 C3orf7	UA	CR	CR	UA	FN	FN	UA	FN	FN	UA	UA	UA
Q2NL67	PARP6	UA	CR	CR	UA	FN	FN	UA	FN	FN	UA	UA	UA
O95810	SDPR	UA	CR	CR	UA	FN	FN	UA	FN	FN	UA	UA	UA
O14645	DNALI1	UA	CR	CR	UA	FN	FN	UA	FN	FN	UA	UA	UA
Q00978	IRF9 ISGF3G	UA	CR	CR	UA	FN	FN	UA	UA	UA	UA	CR	CR
P02747	C1QC C1QG	UA	CR	CR	UA	FN	FN	UA	UA	UA	UA	CR	CR
P01116	KRAS KRAS2 RASK2	CR	FN	CR	FN	FN	FN	UA	UA	UA	CR	FN	CR
O60356	NUPR1 COM1	FN	CR	CR	FN	FN	FN	UA	UA	UA	UA	CR	CR
Q9GZN8	C20orf27	UA	CR	CR	UA	FN	FN	UA	UA	UA	UA	CR	CR
Q92558	WASF1 KIAA0269 SCAR1 WAVE1	FN	CR	CR	UA	FN	FN	UA	UA	UA	UA	CR	CR
Q9BYX7	POTEKP ACTBL3 FKSG30	UA	CR	CR	UA	FN	FN	UA	UA	UA	UA	CR	CR
Q96DI7	SNRNP40 PRP8BP SFP38 WDR57	UA	CR	CR	UA	FN	FN	UA	UA	UA	UA	CR	CR
Q13395	TARBP1 TRM3 TRP185	UA	CR	CR	UA	FN	FN	UA	UA	UA	UA	CR	CR
Q03989	ARID5A MRF1	UA	CR	CR	UA	FN	FN	UA	UA	UA	UA	FN	FN
Q16512	PKN1 PAK1 PKN PRK1 PRKCL1	FN	CR	CR	FN	FN	FN	UA	UA	UA	FN	FN	FN
O14933	UBE2L6 UBCH8	FN	CR	CR	UA	FN	FN	UA	UA	UA	FN	FN	FN
Q68DK2	ZFYVE26 KIAA0321	UA	CR	CR	UA	FN	FN	UA	UA	UA	UA	FN	FN
O75182	SIN3B KIAA0700	FN	CR	CR	FN	FN	FN	UA	UA	UA	FN	FN	FN
Q92569	PIK3R3	FN	CR	CR	FN	FN	FN	UA	UA	UA	FN	FN	FN
Q92567	FAM168A KIAA0280 TCRP1	UA	CR	CR	UA	FN	FN	UA	UA	UA	UA	FN	FN
P04156	PRNP ALTPRP PRIP PRP	UA	CR	CR	UA	FN	FN	UA	UA	UA	UA	FN	FN
O15492	RGS16 RGSR	UA	CR	CR	UA	FN	FN	UA	UA	UA	FN	UA	FN
P98077	SHC2 SCK SHCB	UA	CR	CR	FN	FN	FN	UA	UA	UA	FN	UA	FN
O75521	ECI2 DRS1 HCA88 PECI	UA	CR	CR	UA	FN	FN	UA	UA	UA	UA	FN	FN
O95201	ZNF205 ZNF210	UA	CR	CR	UA	FN	FN	UA	UA	UA	UA	FN	FN
Q96HT8	MRFAP1L1 PP784	UA	CR	CR	UA	FN	FN	UA	UA	UA	UA	FN	FN
P25686	DNAJB2 HSJ1 HSPF3	FN	CR	CR	FN	FN	FN	UA	UA	UA	FN	UA	FN
Q15050	RRS1 KIAA0112 RRR	UA	CR	CR	UA	FN	FN	UA	UA	UA	FN	FN	FN
Q13948	CUX1 CUTL1	CR	FN	CR	FN	FN	FN	UA	UA	UA	FN	UA	FN
Q9UL19	RARRES3 RIG1 TIG3	UA	CR	CR	UA	FN	FN	UA	UA	UA	UA	FN	FN
Q86UX7	FERMT3 KIND3 MIG2B URP2	UA	CR	CR	UA	FN	FN	UA	UA	UA	UA	FN	FN
Q6GPH4	XAF1 BIRC4BP XIAPAF1	FN	CR	CR	FN	FN	FN	UA	UA	UA	FN	UA	FN
Q15262	PTPRK PTPK	CR	FN	CR	FN	FN	FN	UA	UA	UA	FN	UA	FN
Q96CM8	ACSF2 UNQ493/PRO1009	UA	CR	CR	UA	FN	FN	UA	UA	UA	UA	FN	FN
Q8N9B5	JMY	FN	CR	CR	FN	UA	FN	UA	UA	UA	FN	UA	FN
Q16520	BATF	UA	CR	CR	UA	FN	FN	UA	UA	UA	UA	FN	FN
P10589	NR2F1 EAR3 ERBAL3 TFCOUP1	UA	CR	CR	UA	FN	FN	UA	UA	UA	UA	FN	FN
Q8WV24	PHLDA1 PHRIP TDAG51	UA	CR	CR	UA	FN	FN	UA	UA	UA	FN	UA	FN
O60231	DHX16 DBP2 DDX16 KIAA0577	UA	CR	CR	UA	FN	FN	UA	UA	UA	UA	FN	FN
Q9GZN2	TGIF2	UA	CR	CR	UA	FN	FN	UA	UA	UA	UA	FN	FN
Q14449	GRB14	UA	CR	CR	UA	FN	FN	UA	UA	UA	FN	UA	FN
O43175	PHGDH PGDH3	FN	CR	CR	UA	FN	FN	UA	UA	UA	FN	FN	FN
O14737	PDCD5 TFAR19	FN	CR	CR	FN	FN	FN	UA	UA	UA	FN	FN	FN
Q00994	NGFRAP1 BEX3 DXS6984E NADE	UA	CR	CR	UA	FN	FN	UA	UA	UA	UA	FN	FN
P22033	MUT	UA	CR	CR	UA	FN	FN	UA	UA	UA	UA	FN	FN
Q8IZ26	ZNF34 KOX32	UA	CR	CR	UA	FN	FN	UA	UA	UA	UA	FN	FN
Q15392	DHCR24 KIAA0018	FN	CR	CR	FN	UA	FN	UA	UA	UA	FN	UA	FN
P49760	CLK2	FN	CR	CR	FN	FN	FN	UA	UA	UA	FN	FN	FN
Q16670	ZSCAN26 ZNF187	UA	CR	CR	UA	FN	FN	UA	UA	UA	UA	FN	FN
P17066	HSPA6 HSP70B'	FN	CR	CR	FN	FN	FN	UA	UA	UA	FN	FN	FN
Q16864	ATP6V1F ATP6S14 VATF	UA	CR	CR	UA	FN	FN	UA	UA	UA	UA	FN	FN
Q8TCU6	PREX1 KIAA1415	FN	CR	CR	FN	FN	FN	UA	UA	UA	FN	UA	FN
Q8N1G4	LRRC47 KIAA1185	UA	CR	CR	UA	FN	FN	UA	UA	UA	UA	FN	FN
P19526	FUT1 H HSC	UA	CR	CR	UA	FN	FN	UA	UA	UA	UA	FN	FN
Q9H3G5	CPVL VLP PSEC0124 UNQ197/PRO223	UA	CR	CR	UA	FN	FN	UA	UA	UA	UA	FN	FN
Q32M88	ATHL1	UA	CR	CR	UA	FN	FN	UA	UA	UA	UA	FN	FN
O43623	SNAI2 SLUG SLUGH	FN	CR	CR	FN	UA	FN	UA	UA	UA	FN	FN	FN
O14503	BHLHE40 BHLHB2 DEC1 SHARP2 STRA13	FN	CR	CR	FN	FN	FN	UA	UA	UA	FN	FN	FN
P49716	CEBPD	FN	CR	CR	FN	FN	FN	UA	UA	UA	UA	FN	FN
Q9BQI3	EIF2AK1 HRI KIAA1369 PRO1362	FN	CR	CR	UA	FN	FN	UA	UA	UA	UA	FN	FN
Q6IBS0	TWF2 PTK9L MSTP011	UA	CR	CR	UA	FN	FN	UA	UA	UA	UA	FN	FN
P68543	UBXN2A UBXD4	UA	CR	CR	UA	FN	FN	UA	UA	UA	UA	UA	UA
Q86YB8	ERO1LB	UA	CR	CR	FN	FN	FN	UA	UA	UA	UA	UA	UA
Q16799	RTN1 NSP	UA	CR	CR	UA	FN	FN	UA	UA	UA	UA	UA	UA
P07333	CSF1R FMS	FN	CR	CR	UA	FN	FN	UA	UA	UA	UA	UA	UA
Q8WU17	RNF139 TRC8	UA	CR	CR	UA	FN	FN	UA	UA	UA	UA	UA	UA
P30043	BLVRB FLR	UA	CR	CR	UA	FN	FN	UA	UA	UA	UA	UA	UA
Q96EF6	FBXO17 FBG4 FBX17 FBX26 FBXO26	UA	CR	CR	UA	FN	FN	UA	UA	UA	UA	UA	UA
Q96AJ9	VTI1A	CR	UA	CR	UA	FN	FN	UA	UA	UA	UA	UA	UA
Q16533	SNAPC1 SNAP43	UA	CR	CR	FN	FN	FN	UA	UA	UA	UA	UA	UA
Q7L775	EPM2AIP1 KIAA0766 My007	UA	CR	CR	UA	FN	FN	UA	UA	UA	UA	UA	UA
Q16602	CALCRL CGRPR	UA	CR	CR	UA	FN	FN	UA	UA	UA	UA	UA	UA
Q8TB22	SPATA20	UA	CR	CR	UA	FN	FN	UA	UA	UA	UA	UA	UA
P30533	LRPAP1 A2MRAP	UA	CR	CR	UA	FN	FN	UA	UA	UA	UA	UA	UA
Q8IW93	ARHGEF19	UA	CR	CR	UA	FN	FN	UA	UA	UA	UA	UA	UA
O15123	ANGPT2	UA	CR	CR	UA	FN	FN	UA	UA	UA	UA	UA	UA
P52737	ZNF136	UA	CR	CR	UA	FN	FN	UA	UA	UA	UA	UA	UA
Q9UKJ0	PILRB FDFACT PP1551	UA	CR	CR	FN	UA	FN	UA	UA	UA	UA	UA	UA
O75923	DYSF FER1L1	UA	CR	CR	UA	FN	FN	UA	UA	UA	UA	UA	UA
Q96EH5	RPL39L RPL39L1	UA	CR	CR	UA	FN	FN	UA	UA	UA	UA	UA	UA
Q49AN0	CRY2 KIAA0658	UA	CR	CR	FN	FN	FN	UA	UA	UA	UA	UA	UA
Q8N660	NBPF15 NBPF16	UA	CR	CR	UA	FN	FN	UA	UA	UA	UA	UA	UA
Q7L9L4	MOB1B MOB4A MOBKL1A	UA	CR	CR	UA	FN	FN	UA	UA	UA	UA	UA	UA
Q9ULE6	PALD1 KIAA1274 PALD	UA	CR	CR	UA	FN	FN	UA	UA	UA	UA	UA	UA
Q04656	ATP7A MC1 MNK	UA	CR	CR	UA	FN	FN	UA	UA	UA	UA	UA	UA
Q9UI30	TRMT112 AD-001 HSPC152 HSPC170	UA	CR	CR	UA	FN	FN	UA	UA	UA	UA	UA	UA
P49189	ALDH9A1 ALDH4 ALDH7 ALDH9	UA	CR	CR	FN	FN	FN	UA	UA	UA	UA	UA	UA
Q6UXX9	RSPO2 UNQ9384/PRO34209	CR	UA	CR	UA	FN	FN	UA	UA	UA	UA	UA	UA
Q13433	SLC39A6 LIV1 ZIP6	UA	CR	CR	UA	FN	FN	UA	UA	UA	UA	UA	UA
Q562E7	WDR81	UA	CR	CR	UA	FN	FN	UA	UA	UA	UA	UA	UA
P36969	GPX4	UA	CR	CR	UA	FN	FN	UA	UA	UA	UA	UA	UA
P49763	PGF PGFL PLGF	UA	CR	CR	UA	FN	FN	UA	UA	UA	UA	UA	UA
Q96AC6	KIFC2	UA	CR	CR	UA	FN	FN	UA	UA	UA	UA	UA	UA
Q8WUY8	NAT14 KLP1	UA	CR	CR	UA	FN	FN	UA	UA	UA	UA	UA	UA
P78524	ST5 DENND2B HTS1	UA	CR	CR	UA	FN	FN	UA	UA	UA	UA	UA	UA
Q9NXE4	SMPD4 KIAA1418	UA	CR	CR	UA	FN	FN	UA	UA	UA	UA	UA	UA
Q9BRQ5	ORAI3 TMEM142C	UA	CR	CR	UA	FN	FN	UA	UA	UA	UA	UA	UA
P19971	TYMP ECGF1	UA	CR	CR	UA	FN	FN	UA	UA	UA	UA	UA	UA
Q92995	USP13 ISOT3	UA	CR	CR	UA	FN	FN	UA	UA	UA	UA	UA	UA
Q63ZY6	NSUN5P2 NSUN5C WBSCR20B WBSCR20C	UA	CR	CR	UA	FN	FN	UA	UA	UA	UA	UA	UA
P00742	F10	UA	CR	CR	UA	FN	FN	UA	UA	UA	UA	UA	UA
P14649	MYL6B MLC1SA	UA	CR	CR	UA	FN	FN	UA	UA	UA	UA	UA	UA
Q6PJG6	BRAT1 BAAT1 C7orf27	UA	CR	CR	FN	UA	FN	UA	UA	UA	UA	UA	UA
O75840	KLF7 UKLF	UA	CR	CR	UA	FN	FN	UA	UA	UA	UA	UA	UA
P20701	ITGAL CD11A	UA	CR	CR	UA	FN	FN	UA	UA	UA	UA	UA	UA
P32246	CCR1 CMKBR1 CMKR1 SCYAR1	UA	CR	CR	UA	FN	FN	UA	UA	UA	UA	UA	UA
P31949	S100A11 MLN70 S100C	FN	CR	CR	UA	FN	FN	Not expressed	Not expressed	Not expressed	FN	CR	CR
P22223	CDH3 CDHP	FN	CR	CR	FN	UA	FN	Not expressed	Not expressed	Not expressed	UA	CR	CR
Q15672	TWIST1 BHLHA38 TWIST	FN	CR	CR	FN	UA	FN	Not expressed	Not expressed	Not expressed	FN	CR	CR
Q12884	FAP	UA	CR	CR	UA	FN	FN	Not expressed	Not expressed	Not expressed	UA	CR	CR
Q9NUC0	SERTAD4	FN	CR	CR	FN	UA	FN	Not expressed	Not expressed	Not expressed	FN	FN	FN
Q96IZ6	METTL2A METTL2 HSPC266	UA	CR	CR	UA	FN	FN	Not expressed	Not expressed	Not expressed	UA	FN	FN
P15882	CHN1 ARHGAP2 CHN	UA	CR	CR	FN	UA	FN	Not expressed	Not expressed	Not expressed	FN	UA	FN
P58340	MLF1	UA	CR	CR	FN	FN	FN	Not expressed	Not expressed	Not expressed	FN	FN	FN
P00749	PLAU	FN	CR	CR	UA	FN	FN	Not expressed	Not expressed	Not expressed	FN	UA	FN
P29034	S100A2 S100L	FN	CR	CR	FN	FN	FN	Not expressed	Not expressed	Not expressed	FN	FN	FN
Q12948	FOXC1 FKHL7 FREAC3	UA	CR	CR	UA	FN	FN	Not expressed	Not expressed	Not expressed	FN	UA	FN
Q96HF1	SFRP2 FRP2 SARP1 FKSG12 UNQ361/PRO697	FN	CR	CR	FN	UA	FN	Not expressed	Not expressed	Not expressed	UA	FN	FN
P50454	SERPINH1 CBP1 CBP2 HSP47 SERPINH2 PIG14	FN	CR	CR	FN	FN	FN	Not expressed	Not expressed	Not expressed	FN	FN	FN
P13611	VCAN CSPG2	UA	CR	CR	UA	FN	FN	Not expressed	Not expressed	Not expressed	UA	FN	FN
P10721	KIT SCFR	FN	CR	CR	UA	FN	FN	Not expressed	Not expressed	Not expressed	UA	FN	FN
O15231	ZNF185	UA	CR	CR	UA	FN	FN	Not expressed	Not expressed	Not expressed	UA	FN	FN
P19012	KRT15 KRTB	FN	CR	CR	UA	FN	FN	Not expressed	Not expressed	Not expressed	UA	FN	FN
O15255	FAM127A CXX1 MAR8 MAR8C MART8 hucep-5	UA	CR	CR	UA	FN	FN	Not expressed	Not expressed	Not expressed	UA	UA	UA
Q13641	TPBG 5T4	FN	CR	CR	UA	FN	FN	Not expressed	Not expressed	Not expressed	UA	UA	UA
Q6UWI4	SHISA2 C13orf13 TMEM46 UNQ9166/PRO28631	UA	CR	CR	UA	FN	FN	Not expressed	Not expressed	Not expressed	UA	UA	UA
P12111	COL6A3	UA	CR	CR	UA	FN	FN	Not expressed	Not expressed	Not expressed	UA	UA	UA
Q08397	LOXL1 LOXL	UA	CR	CR	UA	FN	FN	Not expressed	Not expressed	Not expressed	UA	UA	UA
P05090	APOD	UA	CR	CR	UA	FN	FN	Not expressed	Not expressed	Not expressed	UA	UA	UA
P20061	TCN1 TC1	UA	CR	CR	UA	UA	UA	UA	CR	CR	UA	CR	CR
Q9BX97	PLVAP FELS PV1	UA	CR	CR	UA	UA	UA	UA	CR	CR	UA	CR	CR
Q9Y5R8	TRAPPC1 BET5 MUM2	UA	CR	CR	UA	UA	UA	UA	CR	CR	UA	CR	CR
Q16610	ECM1	UA	CR	CR	UA	UA	UA	UA	CR	CR	UA	FN	FN
Q9UBA6	C6orf48 G8	UA	CR	CR	UA	UA	UA	UA	CR	CR	UA	UA	UA
P02461	COL3A1	UA	CR	CR	UA	UA	UA	UA	CR	CR	UA	UA	UA
O00592	PODXL PCLP PCLP1	UA	CR	CR	UA	UA	UA	UA	CR	CR	UA	UA	UA
P15121	AKR1B1 ALDR1	UA	CR	CR	UA	UA	UA	UA	CR	CR	UA	UA	UA
Q92626	PXDN KIAA0230 MG50 PRG2 VPO VPO1	UA	CR	CR	UA	UA	UA	UA	CR	CR	UA	UA	UA
Q9UBU2	DKK2 UNQ682/PRO1316	UA	CR	CR	UA	UA	UA	UA	CR	CR	UA	UA	UA
Q53QV2	LBH	UA	CR	CR	UA	UA	UA	UA	CR	CR	UA	UA	UA
P55058	PLTP	UA	CR	CR	UA	UA	UA	UA	CR	CR	UA	UA	UA
O43296	ZNF264 KIAA0412	UA	CR	CR	UA	UA	UA	UA	CR	CR	UA	UA	UA
P49747	COMP	UA	CR	CR	UA	UA	UA	UA	CR	CR	UA	UA	UA
P56597	NME5	UA	CR	CR	UA	UA	UA	UA	CR	CR	UA	UA	UA
P00746	CFD DF PFD	UA	CR	CR	UA	UA	UA	UA	CR	CR	UA	UA	UA
Q9BXY4	RSPO3 PWTSR THSD2	CR	UA	CR	UA	UA	UA	UA	CR	CR	UA	UA	UA
Q02108	GUCY1A3 GUC1A3 GUCSA3 GUCY1A1	UA	CR	CR	UA	UA	UA	UA	CR	CR	UA	UA	UA
O43543	XRCC2	UA	CR	CR	UA	UA	UA	UA	FN	FN	UA	CR	CR
Q8IZ52	CHPF CSS2 UNQ651/PRO1281	UA	CR	CR	UA	UA	UA	UA	FN	FN	UA	FN	FN
Q9BSW7	SYT17	UA	CR	CR	UA	UA	UA	UA	FN	FN	UA	FN	FN
Q99829	CPNE1 CPN1	UA	CR	CR	UA	UA	UA	UA	FN	FN	UA	FN	FN
P40123	CAP2	UA	CR	CR	UA	UA	UA	UA	FN	FN	UA	FN	FN
Q86YV0	RASAL3	UA	CR	CR	UA	UA	UA	UA	FN	FN	UA	FN	FN
O00501	CLDN5 AWAL TMVCF	UA	CR	CR	UA	UA	UA	UA	FN	FN	UA	UA	UA
Q86V88	MDP1	UA	CR	CR	UA	UA	UA	UA	FN	FN	UA	UA	UA
Q96A00	PPP1R14A CPI17 PPP1INL	UA	CR	CR	UA	UA	UA	UA	FN	FN	UA	UA	UA
Q96D98	EID2B EID3	UA	CR	CR	UA	UA	UA	UA	FN	FN	UA	UA	UA
O95832	CLDN1 CLD1 SEMP1 UNQ481/PRO944	UA	CR	CR	UA	UA	UA	UA	FN	FN	UA	UA	UA
Q8IWE2	FAM114A1 NOXP20	UA	CR	CR	UA	UA	UA	UA	UA	UA	UA	CR	CR
Q9H7X2	C1orf115	UA	CR	CR	UA	UA	UA	UA	UA	UA	UA	CR	CR
Q96NY8	PVRL4 LNIR PRR4	UA	CR	CR	UA	UA	UA	UA	UA	UA	UA	CR	CR
Q12983	BNIP3 NIP3	UA	CR	CR	UA	UA	UA	UA	UA	UA	UA	FN	FN
P34741	SDC2 HSPG1	UA	CR	CR	UA	UA	UA	UA	UA	UA	FN	UA	FN
Q96A22	C11orf52	UA	CR	CR	UA	UA	UA	UA	UA	UA	UA	FN	FN
Q8WW38	ZFPM2 FOG2 ZNF89B	UA	CR	CR	UA	UA	UA	UA	UA	UA	UA	FN	FN
Q8IYT3	CCDC170 C6orf97	FN	CR	CR	UA	UA	UA	UA	UA	UA	FN	UA	FN
Q96PL5	ERMAP RD SC	UA	CR	CR	UA	UA	UA	UA	UA	UA	UA	FN	FN
Q8IZE3	SCYL3 PACE1	UA	CR	CR	UA	UA	UA	UA	UA	UA	FN	UA	FN
Q9UNQ0	ABCG2 ABCP BCRP BCRP1 MXR	UA	CR	CR	UA	UA	UA	UA	UA	UA	UA	FN	FN
Q32MH5	FAM214A KIAA1370	FN	CR	CR	UA	UA	UA	UA	UA	UA	UA	FN	FN
Q96C10	DHX58 D11LGP2E LGP2	UA	CR	CR	UA	UA	UA	UA	UA	UA	UA	FN	FN
Q15651	HMGN3 TRIP7 PNAS-24	UA	CR	CR	UA	UA	UA	UA	UA	UA	UA	FN	FN
O95931	CBX7	UA	CR	CR	UA	UA	UA	UA	UA	UA	FN	UA	FN
P22830	FECH	FN	CR	CR	UA	UA	UA	UA	UA	UA	UA	FN	FN
P13928	ANXA8 ANX8	UA	CR	CR	UA	UA	UA	UA	UA	UA	UA	FN	FN
P51797	CLCN6 KIAA0046	UA	CR	CR	UA	UA	UA	UA	UA	UA	UA	FN	FN
O76076	WISP2 CCN5 CT58 CTGFL UNQ228/PRO261	UA	CR	CR	UA	UA	UA	UA	UA	UA	UA	FN	FN
O15374	SLC16A4 MCT4 MCT5	UA	CR	CR	UA	UA	UA	UA	UA	UA	UA	FN	FN
Q9UJJ9	GNPTG C16orf27 GNPTAG CAB56184 LP2537	UA	CR	CR	UA	UA	UA	UA	UA	UA	UA	FN	FN
Q9HAZ1	CLK4	UA	CR	CR	UA	UA	UA	UA	UA	UA	UA	FN	FN
Q9NYS0	NKIRAS1 KBRAS1	UA	CR	CR	UA	UA	UA	UA	UA	UA	UA	FN	FN
Q5JY77	GPRASP1 GASP KIAA0443	UA	CR	CR	UA	UA	UA	UA	UA	UA	FN	UA	FN
Q14774	HLX HLX1	UA	CR	CR	UA	UA	UA	UA	UA	UA	UA	FN	FN
Q9Y6C7	LINC00312 LOH3CR2A NCRNA00312 NAG7	UA	CR	CR	UA	UA	UA	UA	UA	UA	UA	FN	FN
Q8WUD1	RAB2B	UA	CR	CR	UA	UA	UA	UA	UA	UA	UA	FN	FN
Q8IWB9	TEX2 KIAA1738 TMEM96	UA	CR	CR	UA	UA	UA	UA	UA	UA	UA	UA	UA
Q86TG1	TMEM150A TMEM150	UA	CR	CR	UA	UA	UA	UA	UA	UA	UA	UA	UA
Q13232	NME3	UA	CR	CR	UA	UA	UA	UA	UA	UA	UA	UA	UA
O60602	TLR5 TIL3	UA	CR	CR	UA	UA	UA	UA	UA	UA	UA	UA	UA
Q8IZJ3	CPAMD8 KIAA1283	UA	CR	CR	UA	UA	UA	UA	UA	UA	UA	UA	UA
P50897	PPT1 PPT	FN	CR	CR	UA	UA	UA	UA	UA	UA	UA	UA	UA
Q96J42	TXNDC15 C5orf14 UNQ335/PRO534	UA	CR	CR	UA	UA	UA	UA	UA	UA	UA	UA	UA
P35625	TIMP3	UA	CR	CR	UA	UA	UA	UA	UA	UA	UA	UA	UA
Q96IK0	TMEM101	UA	CR	CR	UA	UA	UA	UA	UA	UA	UA	UA	UA
Q9UHF1	EGFL7 MEGF7 UNQ187/PRO1449	UA	CR	CR	UA	UA	UA	UA	UA	UA	UA	UA	UA
Q96LT9	RNPC3 KIAA1839 RBM40 RNP	UA	CR	CR	UA	UA	UA	UA	UA	UA	UA	UA	UA
Q9BUT1	BDH2 DHRS6 SDR15C1 UNQ6308/PRO20933	UA	CR	CR	UA	UA	UA	UA	UA	UA	UA	UA	UA
Q01151	CD83	UA	CR	CR	UA	UA	UA	UA	UA	UA	UA	UA	UA
Q96HE9	PRR11	UA	CR	CR	UA	UA	UA	UA	UA	UA	UA	UA	UA
Q9NZI5	GRHL1 LBP32 MGR TFCP2L2	UA	CR	CR	UA	UA	UA	UA	UA	UA	UA	UA	UA
Q86V87	FAM160B2 RAI16 FP13191	UA	CR	CR	UA	UA	UA	UA	UA	UA	UA	UA	UA
Q9P1Z0	ZBTB4 KIAA1538	UA	CR	CR	UA	UA	UA	UA	UA	UA	UA	UA	UA
Q8TCA0	LRRC20 UNQ2429/PRO4989	UA	CR	CR	UA	UA	UA	UA	UA	UA	UA	UA	UA
O43164	PJA2 KIAA0438 RNF131	UA	CR	CR	UA	UA	UA	UA	UA	UA	UA	UA	UA
Q8N283	ANKRD35	UA	CR	CR	UA	UA	UA	UA	UA	UA	UA	UA	UA
Q8N139	ABCA6	UA	CR	CR	UA	UA	UA	UA	UA	UA	UA	UA	UA
Q9BYU1	PBX4	UA	CR	CR	UA	UA	UA	UA	UA	UA	UA	UA	UA
Q969Q5	RAB24	UA	CR	CR	UA	UA	UA	UA	UA	UA	UA	UA	UA
Q8IYR2	SMYD4 KIAA1936	UA	CR	CR	UA	UA	UA	UA	UA	UA	UA	UA	UA
Q6QHF9	PAOX PAO UNQ1923/PRO4398	UA	CR	CR	UA	UA	UA	UA	UA	UA	UA	UA	UA
P49753	ACOT2 PTE2 PTE2A	UA	CR	CR	UA	UA	UA	UA	UA	UA	UA	UA	UA
Q6P9H5	GIMAP6 IAN2 IAN6	UA	CR	CR	UA	UA	UA	UA	UA	UA	UA	UA	UA
Q8NA42	ZNF383 HSD17	UA	CR	CR	UA	UA	UA	UA	UA	UA	UA	UA	UA
Q969X2	ST6GALNAC6 SIAT7F UNQ708/PRO1359	UA	CR	CR	UA	UA	UA	UA	UA	UA	UA	UA	UA
P29274	ADORA2A ADORA2	UA	CR	CR	UA	UA	UA	UA	UA	UA	UA	UA	UA
Q9BT43	POLR3GL	UA	CR	CR	UA	UA	UA	UA	UA	UA	UA	UA	UA
O00767	SCD	UA	CR	CR	UA	UA	UA	UA	UA	UA	UA	UA	UA
Q9BRR8	GPATCH1 ECGP GPATC1	UA	CR	CR	UA	UA	UA	UA	UA	UA	UA	UA	UA
Q7L099	RUFY3 KIAA0871	UA	CR	CR	UA	UA	UA	UA	UA	UA	UA	UA	UA
Q8ND83	SLAIN1 C13orf32	UA	CR	CR	UA	UA	UA	UA	UA	UA	UA	UA	UA
O76062	TM7SF2 ANG1	UA	CR	CR	UA	UA	UA	UA	UA	UA	UA	UA	UA
Q6ZSZ6	TSHZ1 SDCCAG33 TSH1	UA	CR	CR	UA	UA	UA	UA	UA	UA	UA	UA	UA
Q96P47	AGAP3 CENTG3	UA	CR	CR	UA	UA	UA	UA	UA	UA	UA	UA	UA
P17030	ZNF25 KOX19	UA	CR	CR	UA	UA	UA	UA	UA	UA	UA	UA	UA
Q9UL16	CFAP45 CCDC19 NESG1	UA	CR	CR	UA	UA	UA	UA	UA	UA	UA	UA	UA
Q9H019	MTFR1L FAM54B HYST1888 MSTP116	UA	CR	CR	UA	UA	UA	UA	UA	UA	UA	UA	UA
O95147	DUSP14 MKP6	UA	CR	CR	UA	UA	UA	UA	UA	UA	UA	UA	UA
O15381	NVL	UA	CR	CR	UA	UA	UA	UA	UA	UA	UA	UA	UA
Q99808	SLC29A1 ENT1	UA	CR	CR	UA	UA	UA	UA	UA	UA	UA	UA	UA
P49863	GZMK TRYP2	UA	CR	CR	UA	UA	UA	UA	UA	UA	UA	UA	UA
Q9NRA1	PDGFC SCDGF UNQ174/PRO200	UA	CR	CR	UA	UA	UA	UA	UA	UA	UA	UA	UA
P04920	SLC4A2 AE2 EPB3L1 HKB3 MPB3L	UA	CR	CR	UA	UA	UA	UA	UA	UA	UA	UA	UA
Q9Y5W5	WIF1 UNQ191/PRO217	UA	CR	CR	UA	UA	UA	UA	UA	UA	UA	UA	UA
Q15113	PCOLCE PCPE1	UA	CR	CR	UA	UA	UA	UA	UA	UA	UA	UA	UA
Q5K4L6	SLC27A3 ACSVL3 FATP3 PSEC0067 UNQ367/PRO703	UA	CR	CR	UA	UA	UA	UA	UA	UA	UA	UA	UA
Q6NSJ5	LRRC8E	UA	CR	CR	UA	UA	UA	UA	UA	UA	UA	UA	UA
P29373	CRABP2	UA	CR	CR	UA	UA	UA	UA	UA	UA	UA	UA	UA
P30559	OXTR	UA	CR	CR	UA	UA	UA	UA	UA	UA	UA	UA	UA
O15209	ZBTB22 BING1 ZBTB22A ZNF297	UA	CR	CR	UA	UA	UA	UA	UA	UA	UA	UA	UA
Q5VZI3	C9orf91	UA	CR	CR	UA	UA	UA	UA	UA	UA	UA	UA	UA
Q13487	SNAPC2 SNAP45	UA	CR	CR	UA	UA	UA	UA	UA	UA	UA	UA	UA
P57087	JAM2 C21orf43 VEJAM UNQ219/PRO245	UA	CR	CR	UA	UA	UA	UA	UA	UA	UA	UA	UA
O75155	CAND2 KIAA0667 TIP120B	UA	CR	CR	UA	UA	UA	UA	UA	UA	UA	UA	UA
Q13651	IL10RA IL10R	UA	CR	CR	UA	UA	UA	UA	UA	UA	UA	UA	UA
Q13015	MLLT11 AF1Q	UA	CR	CR	UA	UA	UA	UA	UA	UA	UA	UA	UA
Q16527	CSRP2 LMO5 SMLIM	UA	CR	CR	UA	UA	UA	UA	UA	UA	UA	UA	UA
Q7L7X3	TAOK1 KIAA1361 MAP3K16 MARKK	UA	CR	CR	UA	UA	UA	UA	UA	UA	UA	UA	UA
Q9H761	LINC00341 C14orf139	UA	CR	CR	UA	UA	UA	UA	UA	UA	UA	UA	UA
P05231	IL6 IFNB2	UA	CR	CR	UA	UA	UA	UA	UA	UA	UA	UA	UA
Q8N2M8	CLASRP SFRS16 SWAP2 UNQ2428/PRO4988	UA	CR	CR	UA	UA	UA	UA	UA	UA	UA	UA	UA
O60234	GMFG	UA	CR	CR	UA	UA	UA	UA	UA	UA	UA	UA	UA
O60239	SH3BP5 SAB	UA	CR	CR	UA	UA	UA	UA	UA	UA	UA	UA	UA
Q02153	GUCY1B3 GUC1B3 GUCSB3 GUCY1B1	UA	CR	CR	UA	UA	UA	UA	UA	UA	UA	UA	UA
P78414	IRX1 IRXA1	UA	CR	CR	UA	UA	UA	UA	UA	UA	UA	UA	UA
Q96S38	RPS6KC1 RPK118	UA	CR	CR	UA	UA	UA	UA	UA	UA	UA	UA	UA
Q8N365	CIART C1orf51	UA	CR	CR	UA	UA	UA	UA	UA	UA	UA	UA	UA
Q86UD4	ZNF329	UA	CR	CR	UA	UA	UA	UA	UA	UA	UA	UA	UA
Q9C073	FAM117A	UA	CR	CR	UA	UA	UA	UA	UA	UA	UA	UA	UA
Q96F81	DISP1 DISPA	UA	CR	CR	UA	UA	UA	UA	UA	UA	UA	UA	UA
Q6ZWL3	CYP4V2	UA	CR	CR	UA	UA	UA	UA	UA	UA	UA	UA	UA
Q86WT1	TTC30A	UA	CR	CR	UA	UA	UA	UA	UA	UA	UA	UA	UA
O94983	CAMTA2 KIAA0909	UA	CR	CR	UA	UA	UA	UA	UA	UA	UA	UA	UA
Q8TAX0	OSR1 ODD	UA	CR	CR	UA	UA	UA	UA	UA	UA	UA	UA	UA
Q8IWW8	ADHFE1 HMFT2263	UA	CR	CR	UA	UA	UA	UA	UA	UA	UA	UA	UA
Q6ZN11	ZNF793	UA	CR	CR	UA	UA	UA	UA	UA	UA	UA	UA	UA
P19623	SRM SPS1 SRML1	UA	CR	CR	UA	UA	UA	UA	UA	UA	UA	UA	UA
P30273	FCER1G	UA	CR	CR	UA	UA	UA	UA	UA	UA	UA	UA	UA
Q70EK9	USP51	UA	CR	CR	UA	UA	UA	UA	UA	UA	UA	UA	UA
Q2TB18	ASTE1 HT001	UA	CR	CR	UA	UA	UA	UA	UA	UA	UA	UA	UA
Q9H305	CDIP1 C16orf5 CDIP LITAFL	UA	CR	CR	UA	UA	UA	UA	UA	UA	UA	UA	UA
P17041	ZNF32 KOX30	UA	CR	CR	UA	UA	UA	UA	UA	UA	UA	UA	UA
O14791	APOL1 APOL	UA	CR	CR	UA	UA	UA	UA	UA	UA	UA	UA	UA
Q8NDB6	FAM156A TMEM29 PP12994 PRO0659; FAM156B TMEM29B	UA	CR	CR	UA	UA	UA	UA	UA	UA	UA	UA	UA
P20592	MX2	UA	CR	CR	UA	UA	UA	UA	UA	UA	UA	UA	UA
Q6IPX1	TBC1D3C TBC1D3D	UA	CR	CR	UA	UA	UA	UA	UA	UA	UA	UA	UA
Q99675	CGRRF1 CGR19 RNF197	UA	CR	CR	UA	UA	UA	UA	UA	UA	UA	UA	UA
Q9H173	SIL1 UNQ545/PRO836	UA	CR	CR	UA	UA	UA	UA	UA	UA	UA	UA	UA
Q8N1G2	CMTR1 FTSJD2 KIAA0082 MTR1	UA	CR	CR	UA	UA	UA	UA	UA	UA	UA	UA	UA
P16870	CPE	UA	CR	CR	UA	UA	UA	UA	UA	UA	UA	UA	UA
P40261	NNMT	UA	CR	CR	UA	UA	UA	UA	UA	UA	UA	UA	UA
Q9Y3E2	BOLA1 CGI-143	UA	CR	CR	UA	UA	UA	UA	UA	UA	UA	UA	UA
Q9H2A7	CXCL16 SCYB16 SRPSOX UNQ2759/PRO6714	UA	CR	CR	UA	UA	UA	UA	UA	UA	UA	UA	UA
Q86UW7	CADPS2 CAPS2 KIAA1591	UA	CR	CR	UA	UA	UA	UA	UA	UA	UA	UA	UA
Q9P298	HIGD1B	UA	CR	CR	UA	UA	UA	UA	UA	UA	UA	UA	UA
Q6UX73	C16orf89 UNQ904/PRO1925	UA	CR	CR	UA	UA	UA	UA	UA	UA	UA	UA	UA
P27469	G0S2	UA	CR	CR	UA	UA	UA	UA	UA	UA	UA	UA	UA
P25440	BRD2 KIAA9001 RING3	UA	CR	CR	UA	UA	UA	UA	UA	UA	UA	UA	UA
Q9P121	NTM IGLON2 NT UNQ297/PRO337	UA	CR	CR	UA	UA	UA	UA	UA	UA	UA	UA	UA
Q9NX94	WBP1L C10orf26 OPA1L	UA	CR	CR	UA	UA	UA	UA	UA	UA	UA	UA	UA
Q5HY98	ZNF766	FN	CR	CR	UA	UA	UA	UA	UA	UA	UA	UA	UA
O60669	SLC16A7 MCT2	UA	CR	CR	UA	UA	UA	UA	UA	UA	UA	UA	UA
Q53H76	PLA1A NMD PSPLA1	UA	CR	CR	UA	UA	UA	UA	UA	UA	UA	UA	UA
O00754	MAN2B1 LAMAN MANB	UA	CR	CR	UA	UA	UA	UA	UA	UA	UA	UA	UA
O15217	GSTA4	UA	CR	CR	UA	UA	UA	UA	UA	UA	UA	UA	UA
Q16739	UGCG	UA	CR	CR	UA	UA	UA	UA	UA	UA	UA	UA	UA
O95873	C6orf47 G4	UA	CR	CR	UA	UA	UA	UA	UA	UA	UA	UA	UA
Q8TF45	ZNF418 KIAA1956	UA	CR	CR	UA	UA	UA	UA	UA	UA	UA	UA	UA
P54852	EMP3 YMP	UA	CR	CR	UA	UA	UA	UA	UA	UA	UA	UA	UA
Q15884	FAM189A2 C9orf61 X123	UA	CR	CR	UA	UA	UA	UA	UA	UA	UA	UA	UA
Q6PCB7	SLC27A1 ACSVL5 FATP1	UA	CR	CR	UA	UA	UA	UA	UA	UA	UA	UA	UA
Q9HCS4	TCF7L1 TCF3	UA	CR	CR	UA	UA	UA	UA	UA	UA	UA	UA	UA
Q9NUV9	GIMAP4 IAN1 IMAP4 MSTP062	UA	CR	CR	UA	UA	UA	UA	UA	UA	UA	UA	UA
Q9C075	KRT23	FN	CR	CR	UA	UA	UA	UA	UA	UA	Not expressed	Not expressed	Not expressed
P25311	AZGP1 ZAG ZNGP1	UA	CR	CR	UA	UA	UA	UA	UA	UA	Not expressed	Not expressed	Not expressed
Q6KB66	KRT80 KB20	UA	CR	CR	UA	UA	UA	Not expressed	Not expressed	Not expressed	UA	CR	CR
Q16600	ZNF239 HOK2 MOK2	UA	CR	CR	UA	UA	UA	Not expressed	Not expressed	Not expressed	UA	CR	CR
Q9NR99	MXRA5	UA	CR	CR	UA	UA	UA	Not expressed	Not expressed	Not expressed	UA	CR	CR
P39059	COL15A1	UA	CR	CR	UA	UA	UA	Not expressed	Not expressed	Not expressed	UA	CR	CR
Q14332	FZD2	UA	CR	CR	UA	UA	UA	Not expressed	Not expressed	Not expressed	UA	FN	FN
Q8IUD6	RNF135 L13	UA	CR	CR	UA	UA	UA	Not expressed	Not expressed	Not expressed	UA	FN	FN
Q9BXY8	BEX2	UA	CR	CR	UA	UA	UA	Not expressed	Not expressed	Not expressed	UA	FN	FN
P08123	COL1A2	UA	CR	CR	UA	UA	UA	Not expressed	Not expressed	Not expressed	UA	UA	UA
Q8N2R0	OSR2	UA	CR	CR	UA	UA	UA	Not expressed	Not expressed	Not expressed	UA	UA	UA
P43235	CTSK CTSO CTSO2	UA	CR	CR	UA	UA	UA	Not expressed	Not expressed	Not expressed	UA	UA	UA
Q8ND07	CCDC176 BBOF1 C14orf45	UA	CR	CR	UA	UA	UA	Not expressed	Not expressed	Not expressed	UA	UA	UA
Q14956	GPNMB HGFIN NMB UNQ1725/PRO9925	FN	CR	CR	UA	UA	UA	Not expressed	Not expressed	Not expressed	UA	UA	UA
Q13115	DUSP4 MKP2 VH2	UA	CR	CR	UA	UA	UA	Not expressed	Not expressed	Not expressed	UA	UA	UA
Q96DN0	ERP27 C12orf46 UNQ781/PRO1575	UA	CR	CR	UA	UA	UA	Not expressed	Not expressed	Not expressed	UA	UA	UA
Q9H0I3	CCDC113 HSPC065	UA	CR	CR	UA	UA	UA	Not expressed	Not expressed	Not expressed	UA	UA	UA
O75084	FZD7	UA	CR	CR	UA	UA	UA	Not expressed	Not expressed	Not expressed	UA	UA	UA
P00488	F13A1 F13A	UA	CR	CR	UA	UA	UA	Not expressed	Not expressed	Not expressed	UA	UA	UA
P51884	LUM LDC SLRR2D	UA	CR	CR	UA	UA	UA	Not expressed	Not expressed	Not expressed	UA	UA	UA
Q9BQ31	KCNS3	UA	CR	CR	UA	UA	UA	Not expressed	Not expressed	Not expressed	UA	UA	UA
P55001	MFAP2 MAGP1	UA	CR	CR	UA	UA	UA	Not expressed	Not expressed	Not expressed	UA	UA	UA
P98155	VLDLR	UA	CR	CR	UA	UA	UA	Not expressed	Not expressed	Not expressed	UA	UA	UA
Q9UJ37	ST6GALNAC2 SIAT7B SIATL1 STHM	UA	CR	CR	UA	UA	UA	Not expressed	Not expressed	Not expressed	UA	UA	UA
Q8IVF2	AHNAK2 C14orf78 KIAA2019	UA	CR	CR	UA	UA	UA	Not expressed	Not expressed	Not expressed	UA	UA	UA
Q16763	UBE2S E2EPF OK/SW-cl.73	UA	CR	CR	Not expressed	Not expressed	Not expressed	UA	CR	CR	FN	CR	CR
Q16548	BCL2A1 BCL2L5 BFL1 GRS HBPA1	UA	CR	CR	Not expressed	Not expressed	Not expressed	UA	CR	CR	UA	FN	FN
P24001	IL32 NK4 TAIF	UA	CR	CR	Not expressed	Not expressed	Not expressed	UA	FN	FN	UA	CR	CR
O15205	UBD FAT10	FN	CR	CR	Not expressed	Not expressed	Not expressed	FN	FN	FN	FN	CR	CR
P14174	MIF GLIF MMIF	FN	CR	CR	Not expressed	Not expressed	Not expressed	UA	FN	FN	FN	FN	FN
O15143	ARPC1B ARC41	UA	CR	CR	Not expressed	Not expressed	Not expressed	UA	FN	FN	UA	FN	FN
P17980	PSMC3 TBP1	FN	CR	CR	Not expressed	Not expressed	Not expressed	UA	FN	FN	FN	FN	FN
P10145	CXCL8 IL8	FN	CR	CR	Not expressed	Not expressed	Not expressed	UA	FN	FN	UA	UA	UA
O43592	XPOT	UA	CR	CR	Not expressed	Not expressed	Not expressed	UA	UA	UA	FN	CR	CR
Q15582	TGFBI BIGH3	UA	CR	CR	Not expressed	Not expressed	Not expressed	UA	UA	UA	UA	CR	CR
P09467	FBP1 FBP	FN	CR	CR	Not expressed	Not expressed	Not expressed	UA	UA	UA	FN	FN	FN
Q9GZP9	DERL2 DER2 FLANA CGI-101 SBBI53	UA	CR	CR	Not expressed	Not expressed	Not expressed	UA	UA	UA	UA	UA	UA
Q16831	UPP1 UP	UA	CR	CR	Not expressed	Not expressed	Not expressed	UA	UA	UA	UA	UA	UA
Q16649	NFIL3 E4BP4 IL3BP1	UA	CR	CR	Not expressed	Not expressed	Not expressed	UA	UA	UA	UA	UA	UA
O43315	AQP9 SSC1	UA	CR	CR	Not expressed	Not expressed	Not expressed	UA	UA	UA	UA	UA	UA
Q96BJ3	AIDA C1orf80	UA	CR	CR	Not expressed	Not expressed	Not expressed	UA	UA	UA	UA	UA	UA
Q8IWB1	ITPRIP DANGER KIAA1754	UA	CR	CR	Not expressed	Not expressed	Not expressed	UA	UA	UA	UA	UA	UA
Q8TAW3	ZNF671	UA	CR	CR	Not expressed	Not expressed	Not expressed	UA	UA	UA	UA	UA	UA
P01019	AGT SERPINA8	FN	CR	CR	Not expressed	Not expressed	Not expressed	UA	UA	UA	Not expressed	Not expressed	Not expressed
P41221	WNT5A	UA	CR	CR	Not expressed	Not expressed	Not expressed	Not expressed	Not expressed	Not expressed	UA	CR	CR
P03956	MMP1 CLG	UA	CR	CR	Not expressed	Not expressed	Not expressed	Not expressed	Not expressed	Not expressed	UA	CR	CR
Q9UQV4	LAMP3 DCLAMP TSC403	UA	CR	CR	Not expressed	Not expressed	Not expressed	Not expressed	Not expressed	Not expressed	UA	UA	UA
Q8N3Y7	SDR16C5 RDHE2	UA	CR	CR	Not expressed	Not expressed	Not expressed	Not expressed	Not expressed	Not expressed	UA	UA	UA
P46013	MKI67	UA	FN	FN	FN	CR	CR	UA	CR	CR	UA	CR	CR
O14682	ENC1 KLHL37 NRPB PIG10	UA	FN	FN	FN	CR	CR	UA	CR	CR	FN	CR	CR
O95347	SMC2 CAPE SMC2L1 PRO0324	FN	FN	FN	UA	CR	CR	UA	CR	CR	FN	CR	CR
Q9BXL8	CDCA4 HEPP	UA	FN	FN	UA	CR	CR	UA	CR	CR	UA	CR	CR
Q9UQ84	EXO1 EXOI HEX1	FN	FN	FN	UA	CR	CR	UA	CR	CR	UA	CR	CR
P52292	KPNA2 RCH1 SRP1	FN	FN	FN	FN	CR	CR	UA	CR	CR	FN	CR	CR
Q8N6M0	OTUD6B DUBA5 CGI-77	UA	FN	FN	UA	CR	CR	UA	CR	CR	UA	CR	CR
P20248	CCNA2 CCN1 CCNA	FN	FN	FN	FN	CR	CR	UA	CR	CR	FN	CR	CR
P33993	MCM7 CDC47 MCM2	FN	FN	FN	FN	CR	CR	UA	CR	CR	FN	CR	CR
Q08050	FOXM1 FKHL16 HFH11 MPP2 WIN	FN	FN	FN	FN	CR	CR	UA	CR	CR	UA	CR	CR
O75694	NUP155 KIAA0791	UA	FN	FN	UA	CR	CR	UA	CR	CR	UA	CR	CR
P35249	RFC4	FN	FN	FN	FN	CR	CR	UA	CR	CR	FN	CR	CR
O75419	CDC45 CDC45L CDC45L2 UNQ374/PRO710	UA	FN	FN	FN	CR	CR	UA	CR	CR	UA	CR	CR
O14777	NDC80 HEC HEC1 KNTC2	UA	FN	FN	UA	CR	CR	UA	CR	CR	UA	CR	CR
Q9H900	ZWILCH	UA	FN	FN	UA	CR	CR	UA	CR	CR	UA	CR	CR
O95235	KIF20A MKLP2 RAB6KIFL	UA	FN	FN	FN	CR	CR	UA	CR	CR	UA	CR	CR
P53350	PLK1 PLK	FN	FN	FN	FN	CR	CR	UA	CR	CR	FN	CR	CR
P11908	PRPS2	UA	FN	FN	UA	CR	CR	UA	CR	CR	UA	CR	CR
P40227	CCT6A CCT6 CCTZ	FN	FN	FN	FN	CR	CR	UA	CR	CR	FN	CR	CR
P04632	CAPNS1 CAPN4 CAPNS	UA	FN	FN	UA	CR	CR	UA	CR	CR	UA	CR	CR
Q9BZI7	UPF3B RENT3B UPF3X	UA	FN	FN	UA	CR	CR	UA	CR	CR	UA	CR	CR
P12830	CDH1 CDHE UVO	FN	FN	FN	CR	FN	CR	UA	CR	CR	FN	CR	CR
Q99741	CDC6 CDC18L	UA	FN	FN	UA	CR	CR	UA	CR	CR	UA	CR	CR
P12004	PCNA	FN	FN	FN	FN	CR	CR	UA	CR	CR	FN	CR	CR
P41250	GARS	UA	FN	FN	UA	CR	CR	UA	CR	CR	UA	CR	CR
Q9H3R5	CENPH ICEN35	UA	FN	FN	UA	CR	CR	UA	CR	CR	UA	CR	CR
P39748	FEN1 RAD2	FN	UA	FN	FN	CR	CR	UA	CR	CR	FN	CR	CR
Q96HA8	WDYHV1 C8orf32 NTAQ1	UA	FN	FN	FN	CR	CR	UA	CR	CR	UA	FN	FN
P50995	ANXA11 ANX11	FN	FN	FN	UA	CR	CR	UA	CR	CR	FN	UA	FN
Q14790	CASP8 MCH5	FN	FN	FN	CR	FN	CR	CR	FN	CR	FN	FN	FN
O43597	SPRY2	UA	FN	FN	UA	CR	CR	UA	CR	CR	FN	FN	FN
P29317	EPHA2 ECK	FN	FN	FN	UA	CR	CR	UA	CR	CR	FN	FN	FN
P14678	SNRPB COD SNRPB1	UA	FN	FN	UA	CR	CR	UA	CR	CR	UA	FN	FN
P51671	CCL11 SCYA11	UA	FN	FN	UA	CR	CR	UA	CR	CR	UA	FN	FN
P55083	MFAP4	FN	FN	FN	FN	CR	CR	UA	CR	CR	FN	FN	FN
O00311	CDC7 CDC7L1	UA	FN	FN	UA	CR	CR	UA	CR	CR	UA	FN	FN
P0C0S5	H2AFZ H2AZ	UA	FN	FN	UA	CR	CR	UA	CR	CR	FN	FN	FN
P32927	CSF2RB IL3RB IL5RB	FN	UA	FN	FN	CR	CR	UA	CR	CR	FN	UA	FN
P09960	LTA4H LTA4	UA	FN	FN	UA	CR	CR	UA	CR	CR	UA	FN	FN
O00750	PIK3C2B	FN	FN	FN	FN	CR	CR	UA	CR	CR	FN	UA	FN
Q15906	VPS72 TCFL1 YL1	UA	FN	FN	UA	CR	CR	UA	CR	CR	UA	FN	FN
Q15427	SF3B4 SAP49	UA	FN	FN	UA	CR	CR	UA	CR	CR	UA	FN	FN
Q03405	PLAUR MO3 UPAR	UA	FN	FN	UA	CR	CR	UA	CR	CR	UA	FN	FN
P07384	CAPN1 CANPL1 PIG30	FN	FN	FN	FN	CR	CR	UA	CR	CR	FN	FN	FN
Q96B97	SH3KBP1 CIN85	FN	FN	FN	UA	CR	CR	UA	CR	CR	FN	FN	FN
Q13352	ITGB3BP CENPR NRIF3	UA	FN	FN	UA	CR	CR	UA	CR	CR	FN	FN	FN
P01100	FOS G0S7	FN	FN	FN	FN	CR	CR	FN	CR	CR	FN	FN	FN
Q96LA8	PRMT6 HRMT1L6	UA	FN	FN	UA	CR	CR	UA	CR	CR	UA	FN	FN
P40617	ARL4A ARL4	UA	FN	FN	UA	CR	CR	UA	CR	CR	UA	FN	FN
Q9BSF4	C19orf52	UA	FN	FN	UA	CR	CR	UA	CR	CR	UA	UA	UA
Q8WWX9	SELM SEPM	UA	FN	FN	UA	CR	CR	UA	CR	CR	UA	UA	UA
P10301	RRAS	FN	UA	FN	UA	CR	CR	UA	CR	CR	UA	UA	UA
Q86VI4	LAPTM4B PSEC0001	FN	UA	FN	UA	CR	CR	UA	CR	CR	UA	UA	UA
Q9BVW5	TIPIN	UA	FN	FN	UA	CR	CR	UA	CR	CR	UA	UA	UA
Q02535	ID3 1R21 BHLHB25 HEIR1	UA	FN	FN	UA	CR	CR	UA	CR	CR	UA	UA	UA
P11234	RALB	UA	FN	FN	UA	CR	CR	UA	CR	CR	UA	UA	UA
P63252	KCNJ2 IRK1	UA	FN	FN	UA	CR	CR	UA	CR	CR	UA	UA	UA
Q9Y2E6	DTX4 KIAA0937 RNF155	UA	FN	FN	UA	CR	CR	UA	CR	CR	UA	UA	UA
Q9Y3B9	RRP15 KIAA0507 CGI-115	UA	FN	FN	UA	CR	CR	UA	CR	CR	UA	UA	UA
P51955	NEK2 NEK2A NLK1	FN	FN	FN	FN	CR	CR	UA	CR	CR	Not expressed	Not expressed	Not expressed
P20700	LMNB1 LMN2 LMNB	FN	FN	FN	UA	CR	CR	UA	CR	CR	Not expressed	Not expressed	Not expressed
Q13257	MAD2L1 MAD2	FN	FN	FN	UA	CR	CR	UA	CR	CR	Not expressed	Not expressed	Not expressed
Q9Y606	PUS1 PP8985	UA	FN	FN	UA	CR	CR	UA	FN	FN	UA	CR	CR
O95777	LSM8	UA	FN	FN	UA	CR	CR	UA	FN	FN	FN	CR	CR
P57088	TMEM33 DB83	UA	FN	FN	FN	CR	CR	UA	FN	FN	FN	CR	CR
Q9H9A7	RMI1 C9orf76	UA	FN	FN	UA	CR	CR	UA	FN	FN	UA	CR	CR
Q96R06	SPAG5	UA	FN	FN	UA	CR	CR	UA	FN	FN	UA	CR	CR
P62306	SNRPF PBSCF	UA	FN	FN	UA	CR	CR	UA	FN	FN	UA	CR	CR
P49715	CEBPA CEBP	FN	FN	FN	FN	CR	CR	UA	FN	FN	FN	CR	CR
Q07812	BAX BCL2L4	FN	FN	FN	FN	CR	CR	FN	FN	FN	FN	CR	CR
Q16819	MEP1A	UA	FN	FN	UA	CR	CR	UA	FN	FN	UA	CR	CR
P57740	NUP107	UA	FN	FN	UA	CR	CR	UA	FN	FN	FN	CR	CR
Q15041	ARL6IP1 ARL6IP KIAA0069	UA	FN	FN	UA	CR	CR	UA	FN	FN	UA	CR	CR
Q99623	PHB2 BAP REA	FN	FN	FN	FN	CR	CR	UA	FN	FN	FN	CR	CR
P62854	RPS26	FN	FN	FN	FN	CR	CR	UA	FN	FN	FN	CR	CR
Q6ZW49	PAXIP1 PAXIP1L PTIP CAGF28	FN	FN	FN	FN	CR	CR	UA	FN	FN	FN	CR	CR
P04626	ERBB2 HER2 MLN19 NEU NGL	FN	FN	FN	CR	FN	CR	UA	FN	FN	CR	FN	CR
P37231	PPARG NR1C3	FN	FN	FN	FN	CR	CR	UA	FN	FN	FN	CR	CR
P54886	ALDH18A1 GSAS P5CS PYCS	FN	FN	FN	UA	CR	CR	UA	FN	FN	UA	CR	CR
P61081	UBE2M UBC12	FN	FN	FN	FN	CR	CR	UA	FN	FN	FN	CR	CR
P61457	PCBD1 DCOH PCBD	FN	FN	FN	FN	CR	CR	FN	FN	FN	FN	CR	CR
Q8WXD5	GEMIN6	UA	FN	FN	UA	CR	CR	UA	FN	FN	FN	CR	CR
P31785	IL2RG	UA	FN	FN	UA	CR	CR	UA	FN	FN	UA	CR	CR
P50552	VASP	FN	FN	FN	FN	CR	CR	UA	FN	FN	FN	CR	CR
P42766	RPL35	FN	FN	FN	UA	CR	CR	UA	FN	FN	UA	CR	CR
P61024	CKS1B CKS1 PNAS-143 PNAS-16	UA	FN	FN	FN	CR	CR	UA	FN	FN	UA	CR	CR
P42685	FRK PTK5 RAK	UA	FN	FN	FN	CR	CR	UA	FN	FN	FN	CR	CR
Q13416	ORC2 ORC2L	FN	FN	FN	FN	CR	CR	UA	FN	FN	UA	CR	CR
P31939	ATIC PURH OK/SW-cl.86	UA	FN	FN	UA	CR	CR	UA	FN	FN	FN	CR	CR
P34897	SHMT2	FN	FN	FN	UA	CR	CR	UA	FN	FN	FN	CR	CR
P09874	PARP1 ADPRT PPOL	FN	FN	FN	FN	CR	CR	UA	FN	FN	FN	CR	CR
Q9H307	PNN DRS MEMA	UA	FN	FN	UA	CR	CR	UA	FN	FN	UA	CR	CR
P58876	HIST1H2BD H2BFB HIRIP2	UA	FN	FN	UA	CR	CR	UA	FN	FN	UA	CR	CR
Q13685	AAMP	UA	FN	FN	UA	CR	CR	UA	FN	FN	UA	CR	CR
Q14674	ESPL1 ESP1 KIAA0165	FN	UA	FN	UA	CR	CR	UA	FN	FN	FN	CR	CR
O96017	CHEK2 CDS1 CHK2 RAD53	FN	FN	FN	CR	CR	CR	UA	FN	FN	FN	CR	CR
P06576	ATP5B ATPMB ATPSB	FN	FN	FN	UA	CR	CR	FN	FN	FN	FN	CR	CR
P61254	RPL26	FN	FN	FN	FN	CR	CR	UA	FN	FN	FN	CR	CR
Q9NSE4	IARS2	UA	FN	FN	UA	CR	CR	UA	FN	FN	UA	CR	CR
P52435	POLR2J POLR2J1	UA	FN	FN	FN	CR	CR	UA	FN	FN	UA	CR	CR
P00973	OAS1 OIAS	UA	FN	FN	UA	CR	CR	UA	FN	FN	UA	CR	CR
P51530	DNA2 DNA2L KIAA0083	FN	UA	FN	FN	CR	CR	UA	FN	FN	UA	CR	CR
Q00535	CDK5 CDKN5	FN	FN	FN	FN	CR	CR	UA	FN	FN	FN	FN	FN
Q9UBM7	DHCR7 D7SR	UA	FN	FN	FN	CR	CR	UA	FN	FN	FN	FN	FN
P05388	RPLP0	FN	FN	FN	FN	CR	CR	UA	FN	FN	FN	FN	FN
P29401	TKT	FN	FN	FN	UA	CR	CR	UA	FN	FN	UA	FN	FN
Q96CS2	HAUS1 CCDC5 HEIC	UA	FN	FN	UA	CR	CR	UA	FN	FN	UA	FN	FN
P41212	ETV6 TEL TEL1	UA	FN	FN	CR	FN	CR	UA	FN	FN	FN	UA	FN
P35250	RFC2	FN	UA	FN	FN	CR	CR	UA	FN	FN	UA	FN	FN
Q8TC07	TBC1D15	UA	FN	FN	UA	CR	CR	UA	FN	FN	UA	FN	FN
Q53G59	KLHL12 C3IP1	UA	FN	FN	UA	CR	CR	UA	FN	FN	UA	FN	FN
P38398	BRCA1 RNF53	FN	FN	FN	CR	FN	CR	UA	FN	FN	FN	FN	FN
P29466	CASP1 IL1BC IL1BCE	UA	FN	FN	FN	CR	CR	FN	FN	FN	FN	FN	FN
P25789	PSMA4 HC9 PSC9	UA	FN	FN	UA	CR	CR	UA	FN	FN	FN	FN	FN
Q86X55	CARM1 PRMT4	FN	FN	FN	FN	CR	CR	FN	FN	FN	FN	FN	FN
Q9Y478	PRKAB1 AMPK	FN	FN	FN	UA	CR	CR	UA	FN	FN	FN	FN	FN
Q86V81	ALYREF ALY BEF THOC4	FN	FN	FN	FN	CR	CR	UA	FN	FN	FN	FN	FN
P42224	STAT1	FN	FN	FN	FN	CR	CR	UA	FN	FN	FN	FN	FN
Q86XK3	SFR1 C10orf78 MEI5 MEIR5	UA	FN	FN	UA	CR	CR	UA	FN	FN	UA	FN	FN
Q9UKT4	FBXO5 EMI1 FBX5	UA	FN	FN	FN	CR	CR	UA	FN	FN	FN	FN	FN
Q9UJX4	ANAPC5 APC5	FN	FN	FN	FN	CR	CR	UA	FN	FN	FN	FN	FN
P30044	PRDX5 ACR1 SBBI10	FN	FN	FN	UA	CR	CR	UA	FN	FN	UA	FN	FN
Q9NWX6	THG1L ICF45	UA	FN	FN	UA	CR	CR	UA	FN	FN	UA	FN	FN
P62136	PPP1CA PPP1A	FN	FN	FN	FN	CR	CR	FN	FN	FN	FN	FN	FN
Q9C005	DPY30	FN	FN	FN	UA	CR	CR	UA	FN	FN	UA	FN	FN
P62308	SNRPG PBSCG	UA	FN	FN	UA	CR	CR	UA	FN	FN	UA	FN	FN
P15927	RPA2 REPA2 RPA32 RPA34	FN	FN	FN	FN	CR	CR	UA	FN	FN	FN	FN	FN
Q9GZT3	SLIRP C14orf156 DC23 DC50 PD04872	FN	FN	FN	FN	CR	CR	UA	FN	FN	FN	FN	FN
O75832	PSMD10	FN	FN	FN	FN	CR	CR	UA	FN	FN	FN	FN	FN
Q96EB6	SIRT1 SIR2L1	FN	FN	FN	FN	CR	CR	FN	FN	FN	FN	FN	FN
P06400	RB1	FN	FN	FN	CR	FN	CR	FN	FN	FN	FN	FN	FN
Q15436	SEC23A	FN	FN	FN	UA	CR	CR	UA	FN	FN	UA	FN	FN
Q8NEC5	CATSPER1	UA	FN	FN	UA	CR	CR	UA	FN	FN	UA	FN	FN
Q9UN86	G3BP2 KIAA0660	FN	UA	FN	FN	CR	CR	UA	FN	FN	FN	FN	FN
Q15046	KARS KIAA0070	FN	FN	FN	UA	CR	CR	UA	FN	FN	UA	FN	FN
P16949	STMN1 C1orf215 LAP18 OP18	UA	FN	FN	UA	CR	CR	UA	FN	FN	UA	FN	FN
Q13467	FZD5 C2orf31	UA	FN	FN	UA	CR	CR	UA	FN	FN	UA	FN	FN
P52298	NCBP2 CBP20 PIG55	UA	FN	FN	UA	CR	CR	UA	FN	FN	UA	FN	FN
P21281	ATP6V1B2 ATP6B2 VPP3	FN	FN	FN	UA	CR	CR	UA	FN	FN	UA	FN	FN
P28288	ABCD3 PMP70 PXMP1	UA	FN	FN	UA	CR	CR	UA	FN	FN	UA	FN	FN
O43264	ZW10	UA	FN	FN	UA	CR	CR	UA	FN	FN	FN	FN	FN
Q14160	SCRIB CRIB1 KIAA0147 LAP4 SCRB1 VARTUL	FN	FN	FN	FN	CR	CR	UA	FN	FN	UA	FN	FN
P63165	SUMO1 SMT3C SMT3H3 UBL1 OK/SW-cl.43	FN	FN	FN	FN	CR	CR	FN	FN	FN	FN	FN	FN
P06729	CD2 SRBC	FN	UA	FN	FN	CR	CR	UA	FN	FN	UA	FN	FN
P13686	ACP5	UA	FN	FN	UA	CR	CR	UA	FN	FN	UA	FN	FN
Q9NY12	GAR1 NOLA1	UA	FN	FN	FN	CR	CR	UA	FN	FN	UA	FN	FN
Q9NZZ3	CHMP5 C9orf83 SNF7DC2 CGI-34 HSPC177 PNAS-114 PNAS-2	UA	FN	FN	UA	CR	CR	UA	FN	FN	FN	FN	FN
Q15369	TCEB1	FN	FN	FN	UA	CR	CR	UA	FN	FN	UA	FN	FN
Q15365	PCBP1	FN	FN	FN	FN	CR	CR	UA	FN	FN	FN	FN	FN
P08151	GLI1 GLI	FN	UA	FN	UA	CR	CR	UA	FN	FN	UA	FN	FN
O75940	SMNDC1 SMNR SPF30	UA	FN	FN	UA	CR	CR	UA	FN	FN	UA	FN	FN
Q16851	UGP2 UGP1	UA	FN	FN	UA	CR	CR	UA	FN	FN	UA	FN	FN
Q13347	EIF3I EIF3S2 TRIP1	FN	FN	FN	UA	CR	CR	UA	FN	FN	FN	FN	FN
Q9NVC6	MED17 ARC77 CRSP6 DRIP77 DRIP80 TRAP80	FN	FN	FN	FN	CR	CR	UA	FN	FN	FN	FN	FN
P08195	SLC3A2 MDU1	FN	FN	FN	FN	CR	CR	UA	FN	FN	FN	FN	FN
P16871	IL7R	FN	FN	FN	UA	CR	CR	UA	FN	FN	FN	FN	FN
O14929	HAT1 KAT1	UA	FN	FN	FN	CR	CR	UA	FN	FN	FN	FN	FN
O95619	YEATS4 GAS41	UA	FN	FN	UA	CR	CR	UA	FN	FN	UA	FN	FN
Q01831	XPC XPCC	FN	FN	FN	FN	CR	CR	UA	FN	FN	FN	FN	FN
Q9H8Y8	GORASP2 GOLPH6	UA	FN	FN	UA	CR	CR	UA	FN	FN	UA	FN	FN
P01111	NRAS HRAS1	FN	FN	FN	FN	CR	CR	UA	FN	FN	FN	FN	FN
P51587	BRCA2 FACD FANCD1	FN	FN	FN	CR	FN	CR	UA	FN	FN	FN	FN	FN
Q9ULV5	HSF4	UA	FN	FN	UA	CR	CR	UA	FN	FN	FN	FN	FN
P49848	TAF6 TAF2E TAFII70	FN	FN	FN	FN	CR	CR	UA	FN	FN	FN	FN	FN
Q9H8W4	PLEKHF2 ZFYVE18	FN	FN	FN	UA	CR	CR	UA	FN	FN	UA	FN	FN
P10809	HSPD1 HSP60	FN	FN	FN	FN	CR	CR	UA	FN	FN	FN	FN	FN
Q9NP66	HMG20A HMGX1 HMGXB1	FN	UA	FN	UA	CR	CR	UA	FN	FN	UA	FN	FN
P21580	TNFAIP3 OTUD7C	FN	FN	FN	FN	CR	CR	FN	FN	FN	FN	FN	FN
O43776	NARS	UA	FN	FN	UA	CR	CR	UA	FN	FN	UA	FN	FN
P46736	BRCC3 BRCC36 C6.1A CXorf53	FN	FN	FN	FN	CR	CR	UA	FN	FN	FN	FN	FN
P36873	PPP1CC	FN	FN	FN	FN	CR	CR	UA	FN	FN	FN	FN	FN
O75821	EIF3G EIF3S4	FN	FN	FN	UA	CR	CR	UA	FN	FN	UA	FN	FN
P30101	PDIA3 ERP57 ERP60 GRP58	FN	FN	FN	UA	CR	CR	UA	FN	FN	FN	FN	FN
Q9NP81	SARS2 SARSM	FN	FN	FN	FN	CR	CR	UA	FN	FN	FN	UA	FN
P28070	PSMB4 PROS26	FN	FN	FN	FN	CR	CR	UA	FN	FN	FN	FN	FN
Q13617	CUL2	FN	FN	FN	UA	CR	CR	UA	FN	FN	FN	FN	FN
P50613	CDK7 CAK CAK1 CDKN7 MO15 STK1	FN	FN	FN	FN	CR	CR	UA	FN	FN	FN	FN	FN
Q7Z4Q2	HEATR3	UA	FN	FN	UA	CR	CR	UA	FN	FN	FN	FN	FN
O75934	BCAS2 DAM1	FN	FN	FN	FN	CR	CR	UA	FN	FN	UA	FN	FN
Q8WYA6	CTNNBL1 C20orf33 PP8304	UA	FN	FN	UA	CR	CR	UA	FN	FN	UA	FN	FN
Q9BU61	NDUFAF3 C3orf60	UA	FN	FN	UA	CR	CR	UA	FN	FN	UA	FN	FN
Q07021	C1QBP GC1QBP HABP1 SF2P32	FN	FN	FN	FN	CR	CR	UA	FN	FN	FN	FN	FN
Q7RTV0	PHF5A	UA	FN	FN	UA	CR	CR	UA	FN	FN	UA	FN	FN
P41222	PTGDS PDS	FN	FN	FN	UA	CR	CR	UA	FN	FN	FN	UA	FN
P20333	TNFRSF1B TNFBR TNFR2	UA	FN	FN	UA	CR	CR	UA	FN	FN	UA	FN	FN
P20338	RAB4A RAB4	FN	FN	FN	FN	CR	CR	UA	FN	FN	FN	FN	FN
Q9NS56	TOPORS LUN TP53BPL	FN	FN	FN	FN	CR	CR	FN	FN	FN	FN	FN	FN
Q9NZL4	HSPBP1 HSPBP PP1845	UA	FN	FN	UA	CR	CR	UA	FN	FN	UA	FN	FN
P29084	GTF2E2 TF2E2	UA	FN	FN	UA	CR	CR	UA	FN	FN	FN	FN	FN
P17931	LGALS3 MAC2	UA	FN	FN	UA	CR	CR	UA	FN	FN	FN	FN	FN
Q13011	ECH1	FN	FN	FN	UA	CR	CR	UA	FN	FN	UA	FN	FN
O43929	ORC4 ORC4L	FN	FN	FN	FN	CR	CR	UA	FN	FN	UA	FN	FN
P62424	RPL7A SURF-3 SURF3	FN	FN	FN	FN	CR	CR	UA	FN	FN	FN	FN	FN
Q9NVV9	THAP1	UA	FN	FN	UA	CR	CR	UA	FN	FN	FN	UA	FN
Q9UI14	RABAC1 PRA1 PRAF1	FN	FN	FN	UA	CR	CR	UA	FN	FN	UA	FN	FN
Q13200	PSMD2 TRAP2	FN	FN	FN	FN	CR	CR	FN	FN	FN	FN	FN	FN
O15164	TRIM24 RNF82 TIF1 TIF1A	FN	FN	FN	FN	CR	CR	UA	FN	FN	FN	FN	FN
P53567	CEBPG	UA	FN	FN	UA	CR	CR	UA	FN	FN	UA	FN	FN
Q9ULX9	MAFF	UA	FN	FN	UA	CR	CR	UA	FN	FN	FN	FN	FN
P49459	UBE2A RAD6A	FN	FN	FN	FN	CR	CR	UA	FN	FN	FN	FN	FN
P20963	CD247 CD3Z T3Z TCRZ	UA	FN	FN	UA	CR	CR	UA	FN	FN	UA	FN	FN
O95373	IPO7 RANBP7	FN	FN	FN	UA	CR	CR	UA	FN	FN	FN	FN	FN
O95372	LYPLA2 APT2	UA	FN	FN	UA	CR	CR	UA	FN	FN	UA	FN	FN
P32969	RPL9 OK/SW-cl.103; RPL9P7; RPL9P8; RPL9P9	UA	FN	FN	UA	CR	CR	UA	FN	FN	UA	FN	FN
Q96RN5	MED15 ARC105 CTG7A PCQAP TIG1 TNRC7	FN	FN	FN	UA	CR	CR	UA	FN	FN	UA	FN	FN
Q15650	TRIP4	FN	UA	FN	FN	CR	CR	UA	FN	FN	UA	FN	FN
P62879	GNB2	FN	FN	FN	FN	CR	CR	UA	FN	FN	FN	FN	FN
P62877	RBX1 RNF75 ROC1	FN	FN	FN	FN	CR	CR	UA	FN	FN	FN	FN	FN
P62314	SNRPD1	FN	FN	FN	UA	CR	CR	UA	FN	FN	FN	FN	FN
O43156	TTI1 KIAA0406 SMG10	UA	FN	FN	UA	CR	CR	UA	FN	FN	FN	UA	FN
P61326	MAGOH MAGOHA	UA	FN	FN	UA	CR	CR	UA	FN	FN	UA	FN	FN
Q9NV56	MRGBP C20orf20	UA	FN	FN	UA	CR	CR	UA	FN	FN	UA	FN	FN
P28340	POLD1 POLD	UA	FN	FN	UA	CR	CR	UA	FN	FN	UA	FN	FN
P06239	LCK	FN	FN	FN	FN	CR	CR	UA	FN	FN	UA	FN	FN
P62333	PSMC6 SUG2	FN	FN	FN	UA	CR	CR	UA	FN	FN	UA	FN	FN
Q06323	PSME1 IFI5111	UA	FN	FN	UA	CR	CR	UA	FN	FN	FN	FN	FN
Q86U86	PBRM1 BAF180 PB1	UA	FN	FN	CR	FN	CR	FN	FN	FN	FN	FN	FN
Q6P2Q9	PRPF8 PRPC8	UA	FN	FN	UA	CR	CR	UA	FN	FN	UA	FN	FN
Q96PU4	UHRF2 NIRF RNF107	FN	FN	FN	FN	CR	CR	UA	FN	FN	FN	FN	FN
Q8NAF0	ZNF579	UA	FN	FN	UA	CR	CR	UA	FN	FN	UA	FN	FN
P49915	GMPS	UA	FN	FN	UA	CR	CR	UA	FN	FN	UA	FN	FN
P23381	WARS IFI53 WRS	UA	FN	FN	UA	CR	CR	UA	FN	FN	UA	FN	FN
Q13287	NMI	UA	FN	FN	FN	CR	CR	UA	FN	FN	UA	FN	FN
P60842	EIF4A1 DDX2A EIF4A	FN	FN	FN	FN	CR	CR	UA	FN	FN	FN	FN	FN
P55081	MFAP1	UA	FN	FN	UA	CR	CR	UA	FN	FN	FN	FN	FN
P24385	CCND1 BCL1 PRAD1	FN	FN	FN	CR	FN	CR	UA	FN	FN	UA	FN	FN
O95273	CCNDBP1 DIP1 GCIP HHM	UA	FN	FN	FN	CR	CR	UA	FN	FN	FN	FN	FN
Q9Y2Y9	KLF13 BTEB3 NSLP1	FN	FN	FN	FN	CR	CR	UA	FN	FN	UA	FN	FN
P62917	RPL8	FN	FN	FN	FN	CR	CR	UA	FN	FN	FN	FN	FN
Q16611	BAK1 BAK BCL2L7 CDN1	FN	FN	FN	FN	CR	CR	UA	FN	FN	FN	FN	FN
Q969V5	MUL1 C1orf166 GIDE MAPL MULAN RNF218	FN	FN	FN	FN	CR	CR	UA	FN	FN	FN	UA	FN
Q9NRX2	MRPL17 LIP2	UA	FN	FN	UA	CR	CR	UA	FN	FN	UA	FN	FN
Q9UNX3	RPL26L1 RPL26P1	FN	FN	FN	FN	CR	CR	UA	FN	FN	FN	FN	FN
Q8TAP9	MPLKIP C7orf11 TTDN1	UA	FN	FN	UA	CR	CR	UA	FN	FN	UA	FN	FN
O75956	CDK2AP2 DOC1R	UA	FN	FN	UA	CR	CR	UA	FN	FN	UA	FN	FN
Q9NWV8	BABAM1 C19orf62 MERIT40 NBA1 HSPC142	UA	FN	FN	FN	CR	CR	UA	FN	FN	FN	FN	FN
Q8TAP6	CEP76 C18orf9	UA	FN	FN	UA	CR	CR	UA	FN	FN	UA	FN	FN
Q7L2J0	MEPCE BCDIN3	UA	FN	FN	UA	CR	CR	UA	FN	FN	FN	FN	FN
P78371	CCT2 99D8.1 CCTB	FN	FN	FN	FN	CR	CR	UA	FN	FN	FN	FN	FN
P61158	ACTR3 ARP3	FN	FN	FN	UA	CR	CR	UA	FN	FN	FN	FN	FN
P07199	CENPB	UA	FN	FN	FN	CR	CR	UA	FN	FN	UA	FN	FN
Q8IW41	MAPKAPK5 PRAK	FN	FN	FN	FN	CR	CR	UA	FN	FN	FN	FN	FN
O94763	URI1 C19orf2 NNX3 PPP1R19 RMP URI	UA	FN	FN	UA	CR	CR	UA	FN	FN	UA	FN	FN
P04406	GAPDH GAPD CDABP0047 OK/SW-cl.12	FN	FN	FN	FN	CR	CR	UA	FN	FN	FN	FN	FN
P50991	CCT4 CCTD SRB	FN	FN	FN	FN	CR	CR	UA	FN	FN	FN	FN	FN
O15371	EIF3D EIF3S7	FN	FN	FN	UA	CR	CR	UA	FN	FN	FN	FN	FN
P78317	RNF4 SNURF RES4-26	UA	FN	FN	UA	CR	CR	UA	FN	FN	FN	FN	FN
Q14765	STAT4	UA	FN	FN	UA	CR	CR	UA	FN	FN	UA	FN	FN
P46527	CDKN1B KIP1	FN	FN	FN	FN	CR	CR	UA	FN	FN	FN	FN	FN
Q14697	GANAB G2AN KIAA0088	FN	FN	FN	UA	CR	CR	UA	FN	FN	UA	FN	FN
O14818	PSMA7 HSPC	FN	FN	FN	FN	CR	CR	UA	FN	FN	FN	FN	FN
P60900	PSMA6 PROS27	FN	FN	FN	FN	CR	CR	UA	FN	FN	UA	FN	FN
P52209	PGD PGDH	UA	FN	FN	UA	CR	CR	UA	FN	FN	UA	FN	FN
Q14197	ICT1 DS1	UA	FN	FN	UA	CR	CR	UA	FN	FN	UA	FN	FN
O75312	ZPR1 ZNF259	UA	FN	FN	UA	CR	CR	UA	FN	FN	UA	FN	FN
Q9BYX2	TBC1D2 PARIS1 PP8997 TBC1D2A	UA	FN	FN	FN	CR	CR	UA	FN	FN	UA	FN	FN
P55210	CASP7 MCH3	UA	FN	FN	FN	CR	CR	FN	FN	FN	UA	FN	FN
Q9Y5X2	SNX8	FN	UA	FN	UA	CR	CR	UA	FN	FN	UA	FN	FN
Q9H4L7	SMARCAD1 KIAA1122	FN	FN	FN	FN	CR	CR	FN	FN	FN	FN	FN	FN
Q9BRG1	VPS25 DERP9 EAP20	UA	FN	FN	UA	CR	CR	UA	FN	FN	UA	FN	FN
O14640	DVL1	FN	FN	FN	FN	CR	CR	FN	FN	FN	FN	UA	FN
P80162	CXCL6 GCP2 SCYB6	UA	FN	FN	UA	CR	CR	UA	FN	FN	UA	FN	FN
P28838	LAP3 LAPEP PEPS	FN	FN	FN	UA	CR	CR	UA	FN	FN	UA	UA	UA
Q16514	TAF12 TAF15 TAF2J TAFII20	UA	FN	FN	UA	CR	CR	UA	FN	FN	UA	UA	UA
Q6NVY1	HIBCH	UA	FN	FN	UA	CR	CR	UA	FN	FN	UA	UA	UA
Q9BXV9	C14orf142	UA	FN	FN	UA	CR	CR	UA	FN	FN	UA	UA	UA
P53634	CTSC CPPI	UA	FN	FN	UA	CR	CR	UA	FN	FN	UA	UA	UA
Q00013	MPP1 DXS552E EMP55	UA	FN	FN	UA	CR	CR	UA	FN	FN	UA	UA	UA
O00193	SMAP C11orf58	UA	FN	FN	UA	CR	CR	UA	FN	FN	UA	UA	UA
Q9Y508	RNF114 ZNF228 ZNF313	UA	FN	FN	UA	CR	CR	UA	FN	FN	UA	UA	UA
Q9Y5U9	IER3IP1 HSPC039	UA	FN	FN	UA	CR	CR	UA	FN	FN	UA	UA	UA
O00154	ACOT7 BACH	UA	FN	FN	UA	CR	CR	UA	FN	FN	UA	UA	UA
Q13630	TSTA3 SDR4E1	UA	FN	FN	UA	CR	CR	UA	FN	FN	UA	UA	UA
P50616	TOB1 TOB TROB1	FN	FN	FN	UA	CR	CR	UA	FN	FN	UA	UA	UA
Q13823	GNL2 NGP1	FN	UA	FN	UA	CR	CR	UA	FN	FN	UA	UA	UA
Q86VX9	MON1A SAND1	UA	FN	FN	UA	CR	CR	UA	FN	FN	UA	UA	UA
Q96C19	EFHD2 SWS1	UA	FN	FN	UA	CR	CR	UA	FN	FN	UA	UA	UA
Q86VP3	PACS2 KIAA0602 PACS1L	UA	FN	FN	UA	CR	CR	UA	FN	FN	UA	UA	UA
Q8IVS2	MCAT MT	UA	FN	FN	UA	CR	CR	UA	FN	FN	UA	UA	UA
P82930	MRPS34	UA	FN	FN	UA	CR	CR	UA	FN	FN	UA	UA	UA
P12955	PEPD PRD	UA	FN	FN	UA	CR	CR	UA	FN	FN	UA	UA	UA
P05091	ALDH2 ALDM	UA	FN	FN	UA	CR	CR	UA	FN	FN	UA	UA	UA
Q96GS6	ABHD17A C19orf27 FAM108A1	UA	FN	FN	UA	CR	CR	UA	FN	FN	UA	UA	UA
O75449	KATNA1	UA	FN	FN	UA	CR	CR	UA	FN	FN	UA	UA	UA
O75629	CREG1 CREG UNQ727/PRO1409	UA	FN	FN	FN	CR	CR	UA	FN	FN	UA	UA	UA
P52564	MAP2K6 MEK6 MKK6 PRKMK6 SKK3	FN	FN	FN	FN	CR	CR	UA	FN	FN	Not expressed	Not expressed	Not expressed
Q86X29	LSR LISCH	UA	FN	FN	UA	CR	CR	UA	FN	FN	Not expressed	Not expressed	Not expressed
P29033	GJB2	UA	FN	FN	UA	CR	CR	UA	FN	FN	Not expressed	Not expressed	Not expressed
P46199	MTIF2	UA	FN	FN	UA	CR	CR	UA	UA	UA	UA	CR	CR
Q8TCG2	PI4K2B	FN	UA	FN	FN	CR	CR	UA	UA	UA	FN	CR	CR
Q6PCD5	RFWD3 RNF201	FN	FN	FN	FN	CR	CR	UA	UA	UA	FN	CR	CR
P84085	ARF5	UA	FN	FN	UA	CR	CR	UA	UA	UA	UA	CR	CR
Q5EB52	MEST PEG1	UA	FN	FN	UA	CR	CR	UA	UA	UA	UA	CR	CR
P00374	DHFR	FN	FN	FN	FN	CR	CR	UA	UA	UA	FN	CR	CR
O43261	DLEU1 LEU1 XTP6	FN	FN	FN	FN	CR	CR	UA	UA	UA	FN	CR	CR
Q08426	EHHADH ECHD	UA	FN	FN	UA	CR	CR	UA	UA	UA	UA	CR	CR
P53007	SLC25A1 SLC20A3	UA	FN	FN	FN	CR	CR	UA	UA	UA	FN	CR	CR
P51959	CCNG1 CCNG CYCG1	FN	UA	FN	FN	CR	CR	UA	UA	UA	FN	CR	CR
O15347	HMGB3 HMG2A HMG4	UA	FN	FN	UA	CR	CR	UA	UA	UA	UA	CR	CR
P47914	RPL29	UA	FN	FN	UA	CR	CR	UA	UA	UA	UA	CR	CR
P50539	MXI1 BHLHC11	FN	FN	FN	UA	CR	CR	UA	UA	UA	UA	CR	CR
P14854	COX6B1 COX6B	FN	FN	FN	UA	CR	CR	UA	UA	UA	UA	CR	CR
P98172	EFNB1 EFL3 EPLG2 LERK2	UA	FN	FN	FN	CR	CR	UA	UA	UA	FN	CR	CR
Q9NVM9	ASUN C12orf11 GCT1	UA	FN	FN	UA	CR	CR	UA	UA	UA	UA	CR	CR
Q8N165	PDIK1L CLIK1L	UA	FN	FN	UA	CR	CR	UA	UA	UA	UA	CR	CR
Q9NPJ3	ACOT13 THEM2 HT012 PNAS-27	UA	FN	FN	UA	CR	CR	UA	UA	UA	UA	CR	CR
Q9GZL7	WDR12	UA	FN	FN	UA	CR	CR	UA	UA	UA	UA	CR	CR
O95571	ETHE1 HSCO	FN	UA	FN	FN	CR	CR	UA	UA	UA	FN	CR	CR
Q5VUB5	FAM171A1 C10orf38	FN	UA	FN	UA	CR	CR	UA	UA	UA	UA	CR	CR
P46782	RPS5	FN	FN	FN	UA	CR	CR	UA	UA	UA	FN	CR	CR
Q9Y399	MRPS2 CGI-91	FN	UA	FN	FN	CR	CR	UA	UA	UA	FN	CR	CR
P13051	UNG DGU UNG1 UNG15	UA	FN	FN	UA	CR	CR	UA	UA	UA	UA	CR	CR
P07766	CD3E T3E	FN	FN	FN	UA	CR	CR	UA	UA	UA	UA	CR	CR
Q8TCS8	PNPT1 PNPASE	UA	FN	FN	UA	CR	CR	UA	UA	UA	UA	CR	CR
O75072	FKTN FCMD	UA	FN	FN	UA	CR	CR	UA	UA	UA	UA	CR	CR
P52434	POLR2H	UA	FN	FN	FN	CR	CR	UA	UA	UA	UA	CR	CR
P07919	UQCRH	FN	UA	FN	UA	CR	CR	UA	UA	UA	UA	CR	CR
Q9H0H0	INTS2 KIAA1287	UA	FN	FN	UA	CR	CR	UA	UA	UA	FN	CR	CR
P30405	PPIF CYP3	FN	UA	FN	FN	CR	CR	UA	UA	UA	FN	CR	CR
Q9NYS7	WSB2	UA	FN	FN	UA	CR	CR	UA	UA	UA	UA	FN	FN
Q86XA0	METTL23 C17orf95	UA	FN	FN	UA	CR	CR	UA	UA	UA	UA	FN	FN
Q9NRH1	YAE1D1 C7orf36 GK003	UA	FN	FN	UA	CR	CR	UA	UA	UA	UA	FN	FN
P48556	PSMD8	UA	FN	FN	UA	CR	CR	UA	UA	UA	UA	FN	FN
O60814	HIST1H2BK H2BFT HIRIP1	UA	FN	FN	UA	CR	CR	UA	UA	UA	UA	FN	FN
Q9UJT0	TUBE1 TUBE	UA	FN	FN	UA	CR	CR	UA	UA	UA	UA	FN	FN
Q99943	AGPAT1 G15	UA	FN	FN	UA	CR	CR	UA	UA	UA	UA	FN	FN
O15297	PPM1D WIP1	FN	UA	FN	UA	CR	CR	UA	UA	UA	FN	UA	FN
Q8IWZ6	BBS7 BBS2L1	UA	FN	FN	UA	CR	CR	UA	UA	UA	UA	FN	FN
Q9HCU9	BRMS1	FN	FN	FN	FN	CR	CR	UA	UA	UA	UA	FN	FN
Q6AZZ1	TRIM68 GC109 RNF137 SS56	UA	FN	FN	UA	CR	CR	UA	UA	UA	FN	UA	FN
Q13895	BYSL	UA	FN	FN	UA	CR	CR	UA	UA	UA	UA	FN	FN
Q969M7	UBE2F NCE2	UA	FN	FN	UA	CR	CR	UA	UA	UA	UA	FN	FN
O14492	SH2B2 APS	UA	FN	FN	FN	CR	CR	UA	UA	UA	FN	UA	FN
Q9HAV7	GRPEL1 GREPEL1	UA	FN	FN	UA	CR	CR	UA	UA	UA	UA	FN	FN
O95487	SEC24B	UA	FN	FN	UA	CR	CR	UA	UA	UA	UA	FN	FN
Q96QU8	XPO6 KIAA0370 RANBP20	UA	FN	FN	UA	CR	CR	UA	UA	UA	FN	FN	FN
Q99439	CNN2	UA	FN	FN	UA	CR	CR	UA	UA	UA	UA	FN	FN
Q7Z3B4	NUP54	FN	FN	FN	UA	CR	CR	UA	UA	UA	UA	FN	FN
Q86TM6	SYVN1 HRD1 KIAA1810	FN	FN	FN	FN	CR	CR	UA	UA	UA	FN	FN	FN
P62328	TMSB4X TB4X THYB4 TMSB4	FN	FN	FN	FN	CR	CR	UA	UA	UA	FN	FN	FN
P36542	ATP5C1 ATP5C ATP5CL1	UA	FN	FN	FN	CR	CR	UA	UA	UA	FN	FN	FN
Q9Y3C6	PPIL1 CYPL1 CGI-124 UNQ2425/PRO4984	UA	FN	FN	UA	CR	CR	UA	UA	UA	UA	FN	FN
Q8WWV3	RTN4IP1 NIMP	UA	FN	FN	UA	CR	CR	UA	UA	UA	UA	FN	FN
P09972	ALDOC ALDC	UA	FN	FN	UA	CR	CR	UA	UA	UA	UA	FN	FN
P99999	CYCS CYC	UA	FN	FN	UA	CR	CR	UA	UA	UA	UA	FN	FN
P17858	PFKL	FN	FN	FN	UA	CR	CR	UA	UA	UA	FN	UA	FN
Q9Y4Z0	LSM4	UA	FN	FN	UA	CR	CR	UA	UA	UA	UA	FN	FN
P47224	RABIF MSS4 RASGRF3	UA	FN	FN	UA	CR	CR	UA	UA	UA	UA	FN	FN
P45880	VDAC2	FN	FN	FN	UA	CR	CR	UA	UA	UA	UA	FN	FN
Q96IX5	USMG5 DAPIT HCVFTP2 PD04912	UA	FN	FN	UA	CR	CR	UA	UA	UA	UA	FN	FN
Q15819	UBE2V2 MMS2 UEV2	UA	FN	FN	UA	CR	CR	UA	UA	UA	FN	FN	FN
P11766	ADH5 ADHX FDH	FN	FN	FN	FN	CR	CR	UA	UA	UA	FN	FN	FN
Q04759	PRKCQ PRKCT	FN	FN	FN	FN	CR	CR	UA	UA	UA	FN	UA	FN
O75794	CDC123 C10orf7 D123	UA	FN	FN	UA	CR	CR	UA	UA	UA	FN	UA	FN
Q8N1L9	BATF2	UA	FN	FN	UA	CR	CR	UA	UA	UA	UA	FN	FN
P61221	ABCE1 RLI RNASEL1 RNASELI RNS4I OK/SW-cl.40	UA	FN	FN	UA	CR	CR	UA	UA	UA	UA	FN	FN
P04234	CD3D T3D	UA	FN	FN	UA	CR	CR	UA	UA	UA	UA	FN	FN
O43715	TRIAP1 15E1.1 HSPC132	FN	UA	FN	FN	CR	CR	UA	UA	UA	FN	UA	FN
P09622	DLD GCSL LAD PHE3	FN	UA	FN	UA	CR	CR	UA	UA	UA	UA	FN	FN
O75477	ERLIN1 C10orf69 KE04 KEO4 SPFH1	UA	FN	FN	UA	CR	CR	UA	UA	UA	UA	FN	FN
Q15542	TAF5 TAF2D	FN	FN	FN	FN	CR	CR	UA	UA	UA	FN	FN	FN
Q6ZVK8	NUDT18 MTH3	UA	FN	FN	UA	CR	CR	UA	UA	UA	UA	FN	FN
P41227	NAA10 ARD1 ARD1A TE2	UA	FN	FN	UA	CR	CR	UA	UA	UA	UA	FN	FN
Q96BW1	UPRT	UA	FN	FN	UA	CR	CR	UA	UA	UA	UA	FN	FN
Q8IXB1	DNAJC10 ERDJ5 UNQ495/PRO1012	UA	FN	FN	FN	CR	CR	UA	UA	UA	FN	FN	FN
Q9BYN0	SRXN1 C20orf139 SRX	UA	FN	FN	UA	CR	CR	UA	UA	UA	UA	FN	FN
P01833	PIGR	FN	FN	FN	UA	CR	CR	UA	UA	UA	FN	UA	FN
Q9BZD6	PRRG4 PRGP4 TMG4	UA	FN	FN	UA	CR	CR	UA	UA	UA	UA	FN	FN
Q8NHU6	TDRD7 PCTAIRE2BP	FN	FN	FN	FN	CR	CR	UA	UA	UA	FN	UA	FN
Q96IJ6	GMPPA	UA	FN	FN	UA	CR	CR	UA	UA	UA	UA	FN	FN
Q9NPJ8	NXT2 BM-025 DC9	UA	FN	FN	UA	CR	CR	UA	UA	UA	UA	FN	FN
O00232	PSMD12	FN	FN	FN	UA	CR	CR	UA	UA	UA	UA	FN	FN
Q96A33	CCDC47 GK001 MSTP041 PSEC0077	UA	FN	FN	UA	CR	CR	UA	UA	UA	UA	FN	FN
Q7L0Y3	TRMT10C MRPP1 RG9MTD1	FN	FN	FN	FN	CR	CR	UA	UA	UA	FN	FN	FN
P82663	MRPS25 RPMS25	FN	UA	FN	FN	CR	CR	UA	UA	UA	FN	FN	FN
Q15466	NR0B2 SHP	FN	FN	FN	FN	CR	CR	UA	UA	UA	FN	FN	FN
O00221	NFKBIE IKBE	UA	FN	FN	UA	CR	CR	UA	UA	UA	UA	FN	FN
Q9UID3	VPS51 ANG2 C11orf2 C11orf3 FFR PP5382	FN	FN	FN	UA	CR	CR	UA	UA	UA	UA	FN	FN
P16109	SELP GMRP GRMP	UA	FN	FN	UA	CR	CR	UA	UA	UA	FN	UA	FN
P51648	ALDH3A2 ALDH10 FALDH	UA	FN	FN	UA	CR	CR	UA	UA	UA	FN	FN	FN
Q9BRK5	SDF4 CAB45 PSEC0034	UA	FN	FN	UA	CR	CR	UA	UA	UA	UA	FN	FN
P27701	CD82 KAI1 SAR2 ST6 TSPAN27	UA	FN	FN	FN	CR	CR	UA	UA	UA	FN	FN	FN
Q00325	SLC25A3 PHC OK/SW-cl.48	UA	FN	FN	FN	CR	CR	UA	UA	UA	FN	FN	FN
P43686	PSMC4 MIP224 TBP7	UA	FN	FN	FN	CR	CR	UA	UA	UA	UA	FN	FN
Q8NFF5	FLAD1 PP591	UA	FN	FN	UA	CR	CR	UA	UA	UA	UA	FN	FN
Q6PD62	CTR9 KIAA0155 SH2BP1	UA	FN	FN	UA	CR	CR	UA	UA	UA	FN	FN	FN
Q13724	MOGS GCS1	FN	UA	FN	FN	CR	CR	UA	UA	UA	FN	UA	FN
P61599	NAA20 NAT5	UA	FN	FN	UA	CR	CR	UA	UA	UA	UA	FN	FN
P62491	RAB11A RAB11	FN	UA	FN	UA	CR	CR	UA	UA	UA	UA	FN	FN
P21399	ACO1 IREB1	FN	FN	FN	FN	CR	CR	UA	UA	UA	FN	FN	FN
O60493	SNX3	UA	FN	FN	FN	CR	CR	UA	UA	UA	UA	FN	FN
O60499	STX10 SYN10	FN	UA	FN	UA	CR	CR	UA	UA	UA	FN	UA	FN
Q9BRS2	RIOK1	UA	FN	FN	UA	CR	CR	UA	UA	UA	FN	UA	FN
Q9UKK9	NUDT5 HSPC115	UA	FN	FN	UA	CR	CR	UA	UA	UA	UA	FN	FN
Q7L1Q6	BZW1 BZAP45 KIAA0005	UA	FN	FN	UA	CR	CR	UA	UA	UA	UA	FN	FN
Q9H0U4	RAB1B	UA	FN	FN	UA	CR	CR	UA	UA	UA	UA	FN	FN
Q8N612	FAM160A2 C11orf56 KIAA1759	UA	FN	FN	UA	CR	CR	UA	UA	UA	UA	FN	FN
P35754	GLRX GRX	UA	FN	FN	UA	CR	CR	UA	UA	UA	UA	FN	FN
P11310	ACADM	FN	FN	FN	UA	CR	CR	UA	UA	UA	UA	FN	FN
O60307	MAST3 KIAA0561	UA	FN	FN	UA	CR	CR	UA	UA	UA	UA	FN	FN
P51553	IDH3G	UA	FN	FN	UA	CR	CR	UA	UA	UA	UA	FN	FN
O00124	UBXN8 D8S2298E REP8 UBXD6	UA	FN	FN	UA	CR	CR	UA	UA	UA	UA	FN	FN
Q9UNM6	PSMD13	UA	FN	FN	UA	CR	CR	UA	UA	UA	UA	FN	FN
Q9Y4Y9	LSM5	UA	FN	FN	UA	CR	CR	UA	UA	UA	UA	FN	FN
P52888	THOP1	UA	FN	FN	UA	CR	CR	UA	UA	UA	UA	FN	FN
P10515	DLAT DLTA	FN	FN	FN	UA	CR	CR	UA	UA	UA	UA	FN	FN
P56539	CAV3	UA	FN	FN	UA	CR	CR	UA	UA	UA	FN	UA	FN
O15213	WDR46 BING4 C6orf11 FP221	UA	FN	FN	UA	CR	CR	UA	UA	UA	UA	FN	FN
Q5EBL8	PDZD11 AIPP1 PDZK11 PISP HSPC227 UNQ6486/PRO21335	UA	FN	FN	UA	CR	CR	UA	UA	UA	UA	FN	FN
Q9NPC3	CCNB1IP1 C14orf18 HEI10	UA	FN	FN	UA	CR	CR	UA	UA	UA	UA	FN	FN
Q9HC07	TMEM165 TPARL	UA	FN	FN	UA	CR	CR	UA	UA	UA	UA	FN	FN
P02766	TTR PALB	FN	FN	FN	UA	CR	CR	UA	UA	UA	UA	UA	UA
Q96AH0	NABP1 OBFC2A SSB2	UA	FN	FN	UA	CR	CR	UA	UA	UA	UA	UA	UA
P55145	MANF ARMET ARP	FN	UA	FN	UA	CR	CR	UA	UA	UA	UA	UA	UA
Q96I24	FUBP3 FBP3	FN	FN	FN	UA	CR	CR	UA	UA	UA	UA	UA	UA
Q96RS6	NUDCD1 CML66	UA	FN	FN	UA	CR	CR	UA	UA	UA	UA	UA	UA
Q9GZM5	YIPF3 C6orf109 KLIP1	UA	FN	FN	UA	CR	CR	UA	UA	UA	UA	UA	UA
P62070	RRAS2 TC21	FN	FN	FN	UA	CR	CR	UA	UA	UA	UA	UA	UA
Q9HCU5	PREB SEC12	UA	FN	FN	UA	CR	CR	UA	UA	UA	UA	UA	UA
P35318	ADM AM	UA	FN	FN	UA	CR	CR	UA	UA	UA	UA	UA	UA
O60894	RAMP1	UA	FN	FN	UA	CR	CR	UA	UA	UA	UA	UA	UA
Q9BTY7	HGH1 C8orf30A C8orf30B FAM203A FAM203B	UA	FN	FN	UA	CR	CR	UA	UA	UA	UA	UA	UA
Q9UJA5	TRMT6 KIAA1153 TRM6 CGI-09	UA	FN	FN	UA	CR	CR	UA	UA	UA	UA	UA	UA
Q496Y0	LONRF3 RNF127	UA	FN	FN	UA	CR	CR	UA	UA	UA	UA	UA	UA
Q96F24	NRBF2 COPR	UA	FN	FN	UA	CR	CR	UA	UA	UA	UA	UA	UA
Q5VTB9	RNF220 C1orf164	FN	FN	FN	UA	CR	CR	UA	UA	UA	UA	UA	UA
Q99538	LGMN PRSC1	UA	FN	FN	UA	CR	CR	UA	UA	UA	UA	UA	UA
P48444	ARCN1 COPD	UA	FN	FN	UA	CR	CR	UA	UA	UA	UA	UA	UA
P25024	CXCR1 CMKAR1 IL8RA	UA	FN	FN	UA	CR	CR	UA	UA	UA	UA	UA	UA
P05162	LGALS2	UA	FN	FN	UA	CR	CR	UA	UA	UA	UA	UA	UA
Q16740	CLPP	FN	UA	FN	UA	CR	CR	UA	UA	UA	UA	UA	UA
P52790	HK3	UA	FN	FN	UA	CR	CR	UA	UA	UA	UA	UA	UA
O15228	GNPAT DAPAT DHAPAT	UA	FN	FN	UA	CR	CR	UA	UA	UA	UA	UA	UA
Q15545	TAF7 TAF2F TAFII55	UA	FN	FN	UA	CR	CR	UA	UA	UA	UA	UA	UA
P48507	GCLM GLCLR	UA	FN	FN	UA	CR	CR	UA	UA	UA	UA	UA	UA
Q7L0J3	SV2A KIAA0736 PSEC0174	UA	FN	FN	UA	CR	CR	UA	UA	UA	UA	UA	UA
Q9H3N1	TMX1 TMX TXNDC TXNDC1 PSEC0085 UNQ235/PRO268	UA	FN	FN	UA	CR	CR	UA	UA	UA	UA	UA	UA
P69905	HBA1; HBA2	UA	FN	FN	UA	CR	CR	UA	UA	UA	UA	UA	UA
Q9H993	ARMT1 C6orf211	UA	FN	FN	UA	CR	CR	UA	UA	UA	UA	UA	UA
Q8N448	LNX2 PDZRN1	UA	FN	FN	UA	CR	CR	UA	UA	UA	UA	UA	UA
Q8N339	MT1M MT1K	UA	FN	FN	UA	CR	CR	UA	UA	UA	UA	UA	UA
Q969H8	MYDGF C19orf10 IL25	FN	UA	FN	UA	CR	CR	UA	UA	UA	UA	UA	UA
P17707	AMD1 AMD	UA	FN	FN	UA	CR	CR	UA	UA	UA	UA	UA	UA
Q9ULX3	NOB1 ART4 NOB1P PSMD8BP1 MSTP158	UA	FN	FN	UA	CR	CR	UA	UA	UA	UA	UA	UA
Q92882	OSTF1	UA	FN	FN	UA	CR	CR	UA	UA	UA	UA	UA	UA
P00797	REN	UA	FN	FN	UA	CR	CR	UA	UA	UA	UA	UA	UA
Q13889	GTF2H3	UA	FN	FN	UA	CR	CR	UA	UA	UA	UA	UA	UA
Q8TB52	FBXO30 FBX30	FN	UA	FN	UA	CR	CR	UA	UA	UA	UA	UA	UA
Q99619	SPSB2 GRCC9 SSB2	UA	FN	FN	UA	CR	CR	UA	UA	UA	UA	UA	UA
P80217	IFI35 IFP35	UA	FN	FN	UA	CR	CR	UA	UA	UA	UA	UA	UA
Q16822	PCK2 PEPCK2	FN	UA	FN	FN	CR	CR	UA	UA	UA	UA	UA	UA
Q15633	TARBP2 TRBP	UA	FN	FN	UA	CR	CR	UA	UA	UA	UA	UA	UA
Q92485	SMPDL3B ASML3B	UA	FN	FN	UA	CR	CR	UA	UA	UA	UA	UA	UA
Q9ULW3	ABT1	UA	FN	FN	UA	CR	CR	UA	UA	UA	UA	UA	UA
Q8IWJ2	GCC2 KIAA0336 RANBP2L4	UA	FN	FN	UA	CR	CR	UA	UA	UA	UA	UA	UA
P31146	CORO1A CORO1	UA	FN	FN	UA	CR	CR	UA	UA	UA	UA	UA	UA
O15182	CETN3 CEN3	UA	FN	FN	UA	CR	CR	UA	UA	UA	UA	UA	UA
P09132	SRP19	FN	UA	FN	UA	CR	CR	UA	UA	UA	UA	UA	UA
Q96D31	ORAI1 CRACM1 TMEM142A	UA	FN	FN	UA	CR	CR	UA	UA	UA	UA	UA	UA
Q9UQN3	CHMP2B CGI-84	UA	FN	FN	UA	CR	CR	UA	UA	UA	UA	UA	UA
Q8TBN0	RAB3IL1	UA	FN	FN	UA	CR	CR	UA	UA	UA	UA	UA	UA
O14832	PHYH PAHX	UA	FN	FN	UA	CR	CR	UA	UA	UA	UA	UA	UA
Q12864	CDH17	FN	FN	FN	UA	CR	CR	UA	UA	UA	UA	UA	UA
Q96JB2	COG3 SEC34	UA	FN	FN	UA	CR	CR	UA	UA	UA	UA	UA	UA
Q99871	HAUS7 UCHL5IP UIP1	UA	FN	FN	UA	CR	CR	UA	UA	UA	UA	UA	UA
O15455	TLR3	FN	UA	FN	UA	CR	CR	UA	UA	UA	UA	UA	UA
O75608	LYPLA1 APT1 LPL1	UA	FN	FN	UA	CR	CR	UA	UA	UA	UA	UA	UA
Q16288	NTRK3 TRKC	UA	FN	FN	CR	UA	CR	UA	UA	UA	UA	UA	UA
Q9UGK3	STAP2 BKS	FN	FN	FN	UA	CR	CR	UA	UA	UA	Not expressed	Not expressed	Not expressed
P35558	PCK1 PEPCK1	FN	FN	FN	FN	CR	CR	UA	UA	UA	Not expressed	Not expressed	Not expressed
Q8NER5	ACVR1C ALK7	UA	FN	FN	UA	CR	CR	UA	UA	UA	Not expressed	Not expressed	Not expressed
Q9BZX2	UCK2 UMPK	UA	FN	FN	UA	CR	CR	UA	UA	UA	Not expressed	Not expressed	Not expressed
Q12834	CDC20	FN	FN	FN	FN	CR	CR	Not expressed	Not expressed	Not expressed	FN	CR	CR
P14635	CCNB1 CCNB	FN	FN	FN	FN	CR	CR	Not expressed	Not expressed	Not expressed	UA	CR	CR
P13995	MTHFD2 NMDMC	FN	UA	FN	UA	CR	CR	Not expressed	Not expressed	Not expressed	UA	CR	CR
Q15645	TRIP13 PCH2	UA	FN	FN	UA	CR	CR	Not expressed	Not expressed	Not expressed	UA	CR	CR
P15559	NQO1 DIA4 NMOR1	FN	FN	FN	FN	CR	CR	Not expressed	Not expressed	Not expressed	FN	CR	CR
P49736	MCM2 BM28 CCNL1 CDCL1 KIAA0030	FN	FN	FN	FN	CR	CR	Not expressed	Not expressed	Not expressed	FN	CR	CR
P52732	KIF11 EG5 KNSL1 TRIP5	UA	FN	FN	UA	CR	CR	Not expressed	Not expressed	Not expressed	UA	CR	CR
Q14126	DSG2 CDHF5	UA	FN	FN	UA	CR	CR	Not expressed	Not expressed	Not expressed	UA	CR	CR
Q96EY4	TMA16 C4orf43	UA	FN	FN	UA	CR	CR	Not expressed	Not expressed	Not expressed	UA	CR	CR
P33552	CKS2	UA	FN	FN	UA	CR	CR	Not expressed	Not expressed	Not expressed	UA	CR	CR
P48645	NMU	UA	FN	FN	UA	CR	CR	Not expressed	Not expressed	Not expressed	UA	CR	CR
Q96FF9	CDCA5	FN	UA	FN	UA	CR	CR	Not expressed	Not expressed	Not expressed	FN	CR	CR
O75132	ZBED4 KIAA0637	UA	FN	FN	UA	CR	CR	Not expressed	Not expressed	Not expressed	UA	CR	CR
Q15102	PAFAH1B3 PAFAHG	FN	FN	FN	FN	CR	CR	Not expressed	Not expressed	Not expressed	FN	CR	CR
Q03252	LMNB2 LMN2	UA	FN	FN	UA	CR	CR	Not expressed	Not expressed	Not expressed	UA	CR	CR
O60566	BUB1B BUBR1 MAD3L SSK1	FN	FN	FN	FN	CR	CR	Not expressed	Not expressed	Not expressed	UA	CR	CR
Q9UHQ7	WBP5	UA	FN	FN	UA	CR	CR	Not expressed	Not expressed	Not expressed	UA	FN	FN
Q04912	MST1R PTK8 RON	FN	FN	FN	FN	CR	CR	Not expressed	Not expressed	Not expressed	FN	FN	FN
O15264	MAPK13 PRKM13 SAPK4	FN	FN	FN	UA	CR	CR	Not expressed	Not expressed	Not expressed	FN	FN	FN
Q9Y2H1	STK38L KIAA0965 NDR2	UA	FN	FN	UA	CR	CR	Not expressed	Not expressed	Not expressed	UA	FN	FN
Q92630	DYRK2	FN	FN	FN	UA	CR	CR	Not expressed	Not expressed	Not expressed	UA	FN	FN
P00519	ABL1 ABL JTK7	FN	FN	FN	FN	CR	CR	Not expressed	Not expressed	Not expressed	FN	FN	FN
P09211	GSTP1 FAEES3 GST3	FN	FN	FN	UA	CR	CR	Not expressed	Not expressed	Not expressed	UA	FN	FN
Q969L2	MAL2	UA	FN	FN	UA	CR	CR	Not expressed	Not expressed	Not expressed	UA	FN	FN
P52789	HK2	UA	FN	FN	UA	CR	CR	Not expressed	Not expressed	Not expressed	FN	FN	FN
P60903	S100A10 ANX2LG CAL1L CLP11	UA	FN	FN	UA	CR	CR	Not expressed	Not expressed	Not expressed	UA	FN	FN
Q04941	PLP2 A4	UA	FN	FN	UA	CR	CR	Not expressed	Not expressed	Not expressed	UA	FN	FN
P46695	IER3 DIF2 IEX1 PRG1	UA	FN	FN	UA	CR	CR	Not expressed	Not expressed	Not expressed	UA	UA	UA
Q8N4C7	STX19	UA	FN	FN	UA	CR	CR	Not expressed	Not expressed	Not expressed	UA	UA	UA
P13726	F3	UA	FN	FN	UA	CR	CR	Not expressed	Not expressed	Not expressed	UA	UA	UA
P30626	SRI	UA	FN	FN	UA	CR	CR	Not expressed	Not expressed	Not expressed	UA	UA	UA
Q12947	FOXF2 FKHL6 FREAC2	UA	FN	FN	UA	CR	CR	Not expressed	Not expressed	Not expressed	UA	UA	UA
O95229	ZWINT	FN	FN	FN	FN	CR	CR	Not expressed	Not expressed	Not expressed	Not expressed	Not expressed	Not expressed
P31350	RRM2 RR2	FN	FN	FN	FN	CR	CR	Not expressed	Not expressed	Not expressed	Not expressed	Not expressed	Not expressed
Q53EZ4	CEP55 C10orf3 URCC6	FN	UA	FN	FN	CR	CR	Not expressed	Not expressed	Not expressed	Not expressed	Not expressed	Not expressed
Q13323	BIK NBK	UA	FN	FN	UA	CR	CR	Not expressed	Not expressed	Not expressed	Not expressed	Not expressed	Not expressed
O00762	UBE2C UBCH10	UA	FN	FN	UA	CR	CR	Not expressed	Not expressed	Not expressed	Not expressed	Not expressed	Not expressed
O43688	PPAP2C LPP2	FN	FN	FN	UA	CR	CR	Not expressed	Not expressed	Not expressed	Not expressed	Not expressed	Not expressed
Q14192	FHL2 DRAL SLIM3	FN	FN	FN	FN	CR	CR	Not expressed	Not expressed	Not expressed	Not expressed	Not expressed	Not expressed
Q14008	CKAP5 KIAA0097	FN	UA	FN	UA	FN	FN	UA	CR	CR	UA	CR	CR
O60832	DKC1 NOLA4	UA	FN	FN	UA	FN	FN	FN	CR	CR	UA	CR	CR
P58107	EPPK1 EPIPL	FN	FN	FN	UA	FN	FN	UA	CR	CR	UA	CR	CR
P54132	BLM RECQ2 RECQL3	FN	FN	FN	FN	FN	FN	UA	CR	CR	FN	CR	CR
O15287	FANCG XRCC9	UA	FN	FN	FN	FN	FN	UA	CR	CR	UA	CR	CR
P32322	PYCR1	FN	FN	FN	UA	FN	FN	UA	CR	CR	UA	CR	CR
P33176	KIF5B KNS KNS1	FN	FN	FN	UA	FN	FN	UA	CR	CR	CR	FN	CR
Q8TEU7	RAPGEF6 PDZGEF2	UA	FN	FN	UA	FN	FN	UA	CR	CR	UA	CR	CR
P18615	NELFE RD RDBP	UA	FN	FN	UA	FN	FN	UA	CR	CR	UA	FN	FN
Q9BQE3	TUBA1C TUBA6	FN	FN	FN	FN	FN	FN	UA	CR	CR	FN	FN	FN
O14746	TERT EST2 TCS1 TRT	FN	FN	FN	FN	FN	FN	CR	FN	CR	FN	FN	FN
P11413	G6PD	FN	FN	FN	UA	FN	FN	UA	CR	CR	UA	FN	FN
O75390	CS	FN	FN	FN	UA	FN	FN	UA	CR	CR	UA	FN	FN
P63104	YWHAZ	FN	FN	FN	FN	FN	FN	FN	CR	CR	FN	FN	FN
P11802	CDK4	UA	FN	FN	FN	FN	FN	UA	CR	CR	UA	FN	FN
Q9BRX5	GINS3 PSF3	UA	FN	FN	UA	FN	FN	UA	CR	CR	UA	FN	FN
P09012	SNRPA	UA	FN	FN	UA	FN	FN	UA	CR	CR	UA	FN	FN
Q9UHC7	MKRN1 RNF61	FN	UA	FN	FN	UA	FN	FN	CR	CR	FN	UA	FN
Q8NDT2	RBM15B OTT3	UA	FN	FN	UA	FN	FN	UA	CR	CR	UA	FN	FN
O15144	ARPC2 ARC34 PRO2446	UA	FN	FN	FN	FN	FN	UA	CR	CR	UA	FN	FN
P21741	MDK MK1 NEGF2	UA	FN	FN	UA	FN	FN	UA	CR	CR	UA	FN	FN
Q9HCN4	GPN1 MBDIN RPAP4 XAB1 HUSSY-23	UA	FN	FN	FN	FN	FN	UA	CR	CR	FN	FN	FN
Q92598	HSPH1 HSP105 HSP110 KIAA0201	FN	FN	FN	UA	FN	FN	UA	CR	CR	UA	FN	FN
Q92597	NDRG1 CAP43 DRG1 RTP	FN	FN	FN	FN	FN	FN	UA	CR	CR	FN	FN	FN
Q03135	CAV1 CAV	FN	FN	FN	UA	FN	FN	FN	CR	CR	FN	FN	FN
O43474	KLF4 EZF GKLF	FN	UA	FN	FN	FN	FN	UA	CR	CR	FN	FN	FN
P60981	DSTN ACTDP DSN	FN	FN	FN	UA	FN	FN	UA	CR	CR	UA	FN	FN
O43399	TPD52L2	FN	FN	FN	UA	FN	FN	UA	CR	CR	UA	FN	FN
P20823	HNF1A TCF1	FN	FN	FN	FN	FN	FN	CR	FN	CR	UA	FN	FN
P68371	TUBB4B TUBB2C	FN	FN	FN	FN	FN	FN	UA	CR	CR	FN	FN	FN
P04181	OAT	UA	FN	FN	UA	FN	FN	UA	CR	CR	UA	FN	FN
P05114	HMGN1 HMG14	FN	UA	FN	FN	FN	FN	UA	CR	CR	UA	FN	FN
O60664	PLIN3 M6PRBP1 TIP47	FN	FN	FN	UA	FN	FN	UA	CR	CR	UA	FN	FN
P32241	VIPR1	UA	FN	FN	UA	FN	FN	UA	CR	CR	UA	FN	FN
Q9BY43	CHMP4A C14orf123 SHAX2 CDA04 HSPC134	UA	FN	FN	UA	FN	FN	UA	CR	CR	FN	FN	FN
P42568	MLLT3 AF9 YEATS3	UA	FN	FN	UA	FN	FN	UA	CR	CR	UA	UA	UA
P06280	GLA	UA	FN	FN	UA	FN	FN	FN	CR	CR	UA	UA	UA
P78364	PHC1 EDR1 PH1	UA	FN	FN	UA	FN	FN	UA	CR	CR	UA	UA	UA
Q10571	MN1	FN	UA	FN	FN	UA	FN	UA	CR	CR	UA	UA	UA
Q8TF32	ZNF431 KIAA1969	UA	FN	FN	UA	FN	FN	UA	CR	CR	UA	UA	UA
Q71SY5	MED25 ACID1 ARC92 PTOV2 TCBAP0758	UA	FN	FN	UA	FN	FN	UA	CR	CR	UA	UA	UA
P21754	ZP3 ZP3A ZP3B ZPC	UA	FN	FN	UA	FN	FN	UA	CR	CR	UA	UA	UA
Q6PGN9	PSRC1 DDA3 FP3214	UA	FN	FN	UA	FN	FN	UA	CR	CR	UA	UA	UA
P53539	FOSB G0S3	FN	UA	FN	FN	UA	FN	UA	CR	CR	UA	UA	UA
P33991	MCM4 CDC21	FN	FN	FN	FN	FN	FN	UA	CR	CR	Not expressed	Not expressed	Not expressed
Q92734	TFG	FN	FN	FN	UA	FN	FN	UA	FN	FN	CR	FN	CR
P51858	HDGF HMG1L2	FN	FN	FN	UA	FN	FN	UA	FN	FN	UA	CR	CR
O14745	SLC9A3R1 NHERF NHERF1	FN	FN	FN	FN	FN	FN	UA	FN	FN	FN	CR	CR
O60220	TIMM8A DDP DDP1 TIM8A	FN	FN	FN	UA	FN	FN	UA	FN	FN	UA	CR	CR
P15311	EZR VIL2	FN	FN	FN	FN	FN	FN	FN	FN	FN	CR	FN	CR
P52565	ARHGDIA GDIA1	FN	FN	FN	FN	FN	FN	FN	FN	FN	FN	CR	CR
P42695	NCAPD3 CAPD3 KIAA0056	UA	FN	FN	UA	FN	FN	UA	FN	FN	UA	CR	CR
Q71F23	CENPU ICEN24 KLIP1 MLF1IP PBIP1	UA	FN	FN	UA	FN	FN	UA	FN	FN	UA	CR	CR
Q96SB4	SRPK1	FN	FN	FN	FN	FN	FN	UA	FN	FN	FN	CR	CR
Q9UJX6	ANAPC2 APC2 KIAA1406	FN	FN	FN	FN	FN	FN	UA	FN	FN	FN	CR	CR
P07814	EPRS GLNS PARS QARS QPRS PIG32	UA	FN	FN	UA	FN	FN	UA	FN	FN	FN	CR	CR
Q7L590	MCM10 PRO2249	UA	FN	FN	FN	FN	FN	UA	FN	FN	UA	CR	CR
Q01664	TFAP4 BHLHC41	FN	FN	FN	FN	FN	FN	FN	FN	FN	FN	CR	CR
O00291	HIP1	UA	FN	FN	FN	FN	FN	FN	FN	FN	CR	UA	CR
Q969P0	IGSF8 CD81P3 EWI2 KCT4	FN	FN	FN	FN	FN	FN	UA	FN	FN	FN	CR	CR
Q9Y490	TLN1 KIAA1027 TLN	UA	FN	FN	FN	FN	FN	UA	FN	FN	FN	CR	CR
Q99626	CDX2 CDX3	FN	UA	FN	FN	UA	FN	FN	UA	FN	FN	CR	CR
Q14166	TTLL12 KIAA0153	UA	FN	FN	UA	FN	FN	UA	FN	FN	UA	CR	CR
O75716	STK16 MPSK1 PKL12 TSF1	UA	FN	FN	UA	FN	FN	UA	FN	FN	UA	CR	CR
Q96HR9	REEP6 C19orf32 DP1L1	UA	FN	FN	UA	FN	FN	UA	FN	FN	UA	CR	CR
O00469	PLOD2	UA	FN	FN	UA	FN	FN	UA	FN	FN	UA	CR	CR
Q15831	STK11 LKB1 PJS	FN	FN	FN	FN	FN	FN	UA	FN	FN	CR	FN	CR
Q9Y2D8	SSX2IP KIAA0923	UA	FN	FN	FN	FN	FN	UA	FN	FN	UA	CR	CR
P27797	CALR CRTC	FN	FN	FN	UA	FN	FN	UA	FN	FN	FN	CR	CR
Q16236	NFE2L2 NRF2	FN	FN	FN	FN	FN	FN	UA	FN	FN	CR	FN	CR
P21796	VDAC1 VDAC	FN	FN	FN	UA	FN	FN	UA	FN	FN	FN	CR	CR
P62258	YWHAE	FN	FN	FN	FN	FN	FN	FN	FN	FN	FN	CR	CR
P22674	CCNO	UA	FN	FN	UA	FN	FN	UA	FN	FN	UA	CR	CR
P12270	TPR	FN	FN	FN	UA	FN	FN	UA	FN	FN	CR	FN	CR
P46778	RPL21	FN	FN	FN	FN	FN	FN	UA	FN	FN	FN	CR	CR
Q9P013	CWC15 C11orf5 AD-002 HSPC148	UA	FN	FN	UA	FN	FN	UA	FN	FN	UA	CR	CR
P14314	PRKCSH G19P1	FN	FN	FN	UA	FN	FN	UA	FN	FN	UA	CR	CR
Q99471	PFDN5 MM1 PFD5	UA	FN	FN	UA	FN	FN	UA	FN	FN	UA	CR	CR
P56385	ATP5I ATP5K	FN	FN	FN	UA	FN	FN	UA	FN	FN	UA	CR	CR
P49207	RPL34	FN	FN	FN	FN	FN	FN	UA	FN	FN	UA	CR	CR
Q8IU81	IRF2BP1	UA	FN	FN	UA	FN	FN	UA	FN	FN	FN	CR	CR
P00533	EGFR ERBB ERBB1 HER1	FN	FN	FN	FN	FN	FN	UA	FN	FN	CR	FN	CR
Q4G0N4	NADK2 C5orf33 MNADK NADKD1	UA	FN	FN	UA	FN	FN	UA	FN	FN	UA	CR	CR
Q7Z2W9	MRPL21	UA	FN	FN	UA	FN	FN	UA	FN	FN	UA	CR	CR
Q13418	ILK ILK1 ILK2	FN	FN	FN	FN	FN	FN	FN	FN	FN	FN	CR	CR
Q92889	ERCC4 ERCC11 XPF	FN	UA	FN	UA	FN	FN	UA	FN	FN	FN	CR	CR
P62316	SNRPD2 SNRPD1	UA	FN	FN	UA	FN	FN	UA	FN	FN	FN	CR	CR
P13984	GTF2F2 RAP30	UA	FN	FN	UA	FN	FN	UA	FN	FN	UA	CR	CR
P24534	EEF1B2 EEF1B EF1B	UA	FN	FN	UA	FN	FN	UA	FN	FN	FN	CR	CR
Q9H492	MAP1LC3A	FN	FN	FN	FN	FN	FN	FN	FN	FN	FN	CR	CR
P06753	TPM3	FN	FN	FN	FN	FN	FN	UA	FN	FN	CR	FN	CR
Q16820	MEP1B	UA	FN	FN	UA	FN	FN	UA	FN	FN	UA	CR	CR
P48431	SOX2	FN	FN	FN	FN	FN	FN	UA	FN	FN	CR	FN	CR
Q15910	EZH2 KMT6	FN	FN	FN	FN	FN	FN	UA	FN	FN	FN	CR	CR
P30153	PPP2R1A	FN	FN	FN	FN	FN	FN	UA	FN	FN	FN	CR	CR
Q16204	CCDC6 D10S170 TST1	UA	FN	FN	UA	FN	FN	UA	FN	FN	CR	FN	CR
Q14191	WRN RECQ3 RECQL2	FN	UA	FN	FN	FN	FN	UA	FN	FN	FN	CR	CR
P51532	SMARCA4 BAF190A BRG1 SNF2B SNF2L4	FN	FN	FN	FN	FN	FN	FN	FN	FN	CR	FN	CR
P55060	CSE1L CAS XPO2	FN	FN	FN	FN	FN	FN	UA	FN	FN	FN	CR	CR
Q9BPW8	NIPSNAP1	FN	FN	FN	FN	FN	FN	UA	FN	FN	UA	CR	CR
Q96AZ1	METTL21B FAM119B HCA557A	UA	FN	FN	UA	FN	FN	UA	FN	FN	UA	CR	CR
P53365	ARFIP2 POR1	FN	FN	FN	FN	FN	FN	UA	FN	FN	FN	CR	CR
Q5MIZ7	SMEK2 KIAA1387 PP4R3B PPP4R3B	UA	FN	FN	UA	FN	FN	UA	FN	FN	FN	FN	FN
P30613	PKLR PK1 PKL	UA	FN	FN	UA	FN	FN	UA	FN	FN	UA	FN	FN
P20936	RASA1 GAP RASA	FN	FN	FN	FN	FN	FN	UA	FN	FN	FN	FN	FN
Q15572	TAF1C	FN	FN	FN	FN	FN	FN	UA	FN	FN	FN	UA	FN
Q00534	CDK6 CDKN6	FN	FN	FN	FN	FN	FN	UA	FN	FN	UA	FN	FN
Q00536	CDK16 PCTAIRE1 PCTK1	UA	FN	FN	FN	FN	FN	UA	FN	FN	UA	FN	FN
O00716	E2F3 KIAA0075	FN	FN	FN	FN	FN	FN	UA	FN	FN	UA	FN	FN
P40425	PBX2 G17	UA	FN	FN	UA	FN	FN	UA	FN	FN	FN	FN	FN
P02768	ALB GIG20 GIG42 PRO0903 PRO1708 PRO2044 PRO2619 PRO2675 UNQ696/PRO1341	UA	FN	FN	FN	FN	FN	UA	FN	FN	UA	FN	FN
P05387	RPLP2 D11S2243E RPP2	FN	FN	FN	FN	FN	FN	UA	FN	FN	FN	FN	FN
P39023	RPL3 OK/SW-cl.32	FN	FN	FN	FN	FN	FN	UA	FN	FN	FN	FN	FN
Q9H9Z2	LIN28A CSDD1 LIN28 ZCCHC1	UA	FN	FN	UA	FN	FN	UA	FN	FN	UA	FN	FN
P62807	HIST1H2BC H2BFL; HIST1H2BE H2BFH; HIST1H2BF H2BFG; HIST1H2BG H2BFA; HIST1H2BI H2BFK	UA	FN	FN	UA	FN	FN	UA	FN	FN	FN	FN	FN
P62805	HIST1H4A H4/A H4FA; HIST1H4B H4/I H4FI; HIST1H4C H4/G H4FG; HIST1H4D H4/B H4FB; HIST1H4E H4/J H4FJ; HIST1H4F H4/C H4FC; HIST1H4H H4/H H4FH; HIST1H4I H4/M H4FM; HIST1H4J H4/E H4FE; HIST1H4K H4/D H4FD; HIST1H4L H4/K H4FK; HIST2H4A H4/N H4F2 H4FN HIST2H4; HIST2H4B H4/O H4FO; HIST4H4	UA	FN	FN	FN	FN	FN	UA	FN	FN	FN	FN	FN
Q92831	KAT2B PCAF	FN	FN	FN	FN	FN	FN	FN	FN	FN	FN	FN	FN
Q92835	INPP5D SHIP SHIP1	FN	FN	FN	UA	FN	FN	UA	FN	FN	UA	FN	FN
Q09161	NCBP1 CBP80 NCBP	FN	FN	FN	UA	FN	FN	UA	FN	FN	UA	FN	FN
P60520	GABARAPL2 FLC3A GEF2	UA	FN	FN	UA	FN	FN	UA	FN	FN	FN	FN	FN
Q86VP1	TAX1BP1 T6BP PRO0105	UA	FN	FN	UA	FN	FN	UA	FN	FN	FN	UA	FN
Q9H4P4	RNF41 FLRF NRDP1 SBBI03	UA	FN	FN	UA	FN	FN	UA	FN	FN	UA	FN	FN
Q02878	RPL6 TXREB1	FN	FN	FN	FN	FN	FN	UA	FN	FN	FN	FN	FN
P27448	MARK3 CTAK1 EMK2	UA	FN	FN	UA	FN	FN	UA	FN	FN	UA	FN	FN
Q96HA1	POM121 KIAA0618 NUP121 POM121A	FN	UA	FN	FN	FN	FN	UA	FN	FN	UA	FN	FN
O75164	KDM4A JHDM3A JMJD2 JMJD2A KIAA0677	FN	FN	FN	FN	FN	FN	UA	FN	FN	FN	FN	FN
Q9H211	CDT1	FN	UA	FN	FN	FN	FN	UA	FN	FN	UA	FN	FN
P06865	HEXA	UA	FN	FN	UA	FN	FN	UA	FN	FN	FN	FN	FN
Q9BWU1	CDK19 CDC2L6 CDK11 KIAA1028	UA	FN	FN	UA	FN	FN	UA	FN	FN	FN	UA	FN
Q13233	MAP3K1 MAPKKK1 MEKK MEKK1	FN	FN	FN	FN	FN	FN	FN	FN	FN	FN	FN	FN
Q8HWS3	RFX6 RFXDC1	UA	FN	FN	UA	FN	FN	UA	FN	FN	UA	FN	FN
Q9NXR1	NDE1 NUDE	UA	FN	FN	UA	FN	FN	UA	FN	FN	UA	FN	FN
Q96RU2	USP28 KIAA1515	FN	FN	FN	FN	FN	FN	UA	FN	FN	FN	FN	FN
Q9Y5A7	NUB1 NYREN18	FN	FN	FN	FN	FN	FN	UA	FN	FN	FN	FN	FN
Q13643	FHL3 SLIM2	FN	FN	FN	UA	FN	FN	UA	FN	FN	FN	FN	FN
O15067	PFAS KIAA0361	UA	FN	FN	UA	FN	FN	UA	FN	FN	UA	FN	FN
P48552	NRIP1	UA	FN	FN	FN	FN	FN	UA	FN	FN	UA	FN	FN
P48553	TRAPPC10 EHOC1 TMEM1	UA	FN	FN	UA	FN	FN	UA	FN	FN	UA	FN	FN
Q9H0W5	CCDC8	FN	FN	FN	FN	FN	FN	UA	FN	FN	FN	FN	FN
Q06609	RAD51 RAD51A RECA	FN	FN	FN	FN	FN	FN	UA	FN	FN	FN	FN	FN
P30281	CCND3	UA	FN	FN	FN	FN	FN	UA	FN	FN	UA	FN	FN
P49792	RANBP2 NUP358	FN	FN	FN	FN	FN	FN	FN	FN	FN	FN	FN	FN
P51116	FXR2 FMR1L2	UA	FN	FN	FN	FN	FN	UA	FN	FN	UA	FN	FN
O60547	GMDS	UA	FN	FN	UA	FN	FN	UA	FN	FN	UA	FN	FN
Q8N8Y2	ATP6V0D2	UA	FN	FN	UA	FN	FN	UA	FN	FN	UA	FN	FN
Q9P0L0	VAPA VAP33	UA	FN	FN	FN	FN	FN	UA	FN	FN	FN	FN	FN
P35251	RFC1 RFC140	FN	FN	FN	FN	FN	FN	UA	FN	FN	FN	FN	FN
Q92731	ESR2 ESTRB NR3A2	FN	FN	FN	FN	FN	FN	UA	FN	FN	UA	FN	FN
Q00765	REEP5 C5orf18 DP1 TB2	UA	FN	FN	UA	FN	FN	UA	FN	FN	UA	FN	FN
O00505	KPNA3 QIP2	UA	FN	FN	UA	FN	FN	UA	FN	FN	FN	FN	FN
Q8IYD8	FANCM KIAA1596	UA	FN	FN	UA	FN	FN	UA	FN	FN	UA	FN	FN
O75396	SEC22B SEC22L1	FN	FN	FN	UA	FN	FN	UA	FN	FN	UA	FN	FN
P78352	DLG4 PSD95	FN	FN	FN	FN	FN	FN	UA	FN	FN	FN	UA	FN
O94979	SEC31A KIAA0905 SEC31L1 HSPC275 HSPC334	FN	FN	FN	UA	FN	FN	UA	FN	FN	UA	FN	FN
P42771	CDKN2A CDKN2 MTS1	FN	FN	FN	FN	FN	FN	UA	FN	FN	FN	FN	FN
O94972	TRIM37 KIAA0898 MUL POB1	UA	FN	FN	UA	FN	FN	UA	FN	FN	UA	FN	FN
O60921	HUS1	FN	UA	FN	UA	FN	FN	UA	FN	FN	UA	FN	FN
Q9Y4K3	TRAF6 RNF85	FN	FN	FN	FN	FN	FN	FN	FN	FN	FN	FN	FN
P26651	ZFP36 G0S24 RNF162A TIS11A TTP	UA	FN	FN	UA	FN	FN	UA	FN	FN	UA	FN	FN
Q14004	CDK13 CDC2L CDC2L5 CHED KIAA1791	UA	FN	FN	UA	FN	FN	UA	FN	FN	UA	FN	FN
O14936	CASK LIN2	FN	FN	FN	FN	FN	FN	UA	FN	FN	UA	FN	FN
P49407	ARRB1 ARR1	FN	FN	FN	FN	FN	FN	FN	FN	FN	FN	FN	FN
Q9UHY1	NRBP1 BCON3 NRBP	UA	FN	FN	UA	FN	FN	UA	FN	FN	UA	FN	FN
Q96MT8	CEP63	UA	FN	FN	UA	FN	FN	UA	FN	FN	UA	FN	FN
Q9UNE7	STUB1 CHIP PP1131	FN	FN	FN	FN	FN	FN	FN	FN	FN	FN	FN	FN
O95758	PTBP3 ROD1	FN	FN	FN	FN	FN	FN	FN	FN	FN	FN	FN	FN
Q6UY14	ADAMTSL4 TSRC1 PP1396 UNQ2803/PRO34012	UA	FN	FN	UA	FN	FN	UA	FN	FN	UA	FN	FN
Q9BWH6	RPAP1 KIAA1403	UA	FN	FN	UA	FN	FN	UA	FN	FN	UA	FN	FN
Q9BWH2	FUNDC2 HCBP6 DC44 HCC3 PD03104	UA	FN	FN	UA	FN	FN	UA	FN	FN	UA	FN	FN
Q8NHV4	NEDD1	FN	FN	FN	FN	FN	FN	UA	FN	FN	UA	FN	FN
Q8IWV7	UBR1	UA	FN	FN	UA	FN	FN	UA	FN	FN	UA	FN	FN
Q9C0J8	WDR33 WDC146	FN	FN	FN	FN	FN	FN	UA	FN	FN	FN	UA	FN
O00267	SUPT5H SPT5 SPT5H	FN	FN	FN	FN	FN	FN	UA	FN	FN	FN	FN	FN
P08865	RPSA LAMBR LAMR1	FN	FN	FN	FN	FN	FN	UA	FN	FN	UA	FN	FN
Q9H2K2	TNKS2 PARP5B TANK2 TNKL	FN	FN	FN	UA	FN	FN	FN	FN	FN	UA	FN	FN
Q9NQ50	MRPL40 NLVCF URIM	UA	FN	FN	UA	FN	FN	UA	FN	FN	UA	FN	FN
P37275	ZEB1 AREB6 TCF8	FN	FN	FN	FN	FN	FN	UA	FN	FN	FN	FN	FN
P10451	SPP1 BNSP OPN PSEC0156	UA	FN	FN	FN	FN	FN	FN	FN	FN	UA	FN	FN
P28482	MAPK1 ERK2 PRKM1 PRKM2	FN	FN	FN	FN	FN	FN	FN	FN	FN	FN	FN	FN
P62829	RPL23	FN	FN	FN	FN	FN	FN	UA	FN	FN	FN	FN	FN
P62820	RAB1A RAB1	UA	FN	FN	UA	FN	FN	UA	FN	FN	UA	FN	FN
P62826	RAN ARA24 OK/SW-cl.81	FN	FN	FN	UA	FN	FN	UA	FN	FN	FN	FN	FN
O43913	ORC5 ORC5L	UA	FN	FN	UA	FN	FN	UA	FN	FN	UA	FN	FN
P02749	APOH B2G1	FN	FN	FN	FN	UA	FN	UA	FN	FN	FN	UA	FN
P43490	NAMPT PBEF PBEF1	UA	FN	FN	UA	FN	FN	UA	FN	FN	UA	FN	FN
P45983	MAPK8 JNK1 PRKM8 SAPK1 SAPK1C	FN	FN	FN	FN	FN	FN	FN	FN	FN	FN	FN	FN
Q9UHD2	TBK1 NAK	UA	FN	FN	UA	FN	FN	UA	FN	FN	FN	FN	FN
P50990	CCT8 C21orf112 CCTQ KIAA0002	FN	FN	FN	FN	FN	FN	UA	FN	FN	FN	FN	FN
Q13216	ERCC8 CKN1 CSA	FN	UA	FN	FN	FN	FN	UA	FN	FN	FN	FN	FN
P14618	PKM OIP3 PK2 PK3 PKM2	FN	FN	FN	FN	FN	FN	UA	FN	FN	FN	FN	FN
Q99689	FEZ1	FN	FN	FN	UA	FN	FN	UA	FN	FN	UA	FN	FN
P63010	AP2B1 ADTB2 CLAPB1	FN	FN	FN	FN	FN	FN	UA	FN	FN	FN	FN	FN
Q99436	PSMB7 Z	UA	FN	FN	UA	FN	FN	UA	FN	FN	FN	FN	FN
Q15744	CEBPE	UA	FN	FN	FN	FN	FN	UA	FN	FN	UA	FN	FN
Q15742	NAB2 MADER	UA	FN	FN	UA	FN	FN	UA	FN	FN	UA	FN	FN
P41091	EIF2S3 EIF2G	FN	FN	FN	UA	FN	FN	UA	FN	FN	FN	FN	FN
P40855	PEX19 HK33 PXF OK/SW-cl.22	UA	FN	FN	UA	FN	FN	UA	FN	FN	FN	FN	FN
Q16891	IMMT HMP MIC60 MINOS2 PIG4 PIG52	FN	FN	FN	FN	FN	FN	UA	FN	FN	UA	FN	FN
P12757	SKIL SNO	FN	FN	FN	FN	FN	FN	FN	FN	FN	UA	FN	FN
P13489	RNH1 PRI RNH	UA	FN	FN	UA	FN	FN	UA	FN	FN	FN	FN	FN
Q14839	CHD4	FN	FN	FN	UA	FN	FN	UA	FN	FN	FN	FN	FN
O14744	PRMT5 HRMT1L5 IBP72 JBP1 SKB1	FN	FN	FN	FN	FN	FN	UA	FN	FN	FN	FN	FN
P22415	USF1 BHLHB11 USF	FN	UA	FN	FN	FN	FN	UA	FN	FN	FN	FN	FN
P50402	EMD EDMD STA	FN	FN	FN	UA	FN	FN	UA	FN	FN	FN	FN	FN
Q96IK5	GMCL1 GCL	UA	FN	FN	UA	FN	FN	UA	FN	FN	UA	FN	FN
P10599	TXN TRDX TRX TRX1	FN	FN	FN	FN	FN	FN	UA	FN	FN	FN	FN	FN
Q14566	MCM6	UA	FN	FN	FN	FN	FN	UA	FN	FN	FN	FN	FN
O75400	PRPF40A FBP11 FLAF1 FNBP3 HIP10 HYPA HSPC225	FN	FN	FN	UA	FN	FN	UA	FN	FN	UA	FN	FN
P01023	A2M CPAMD5 FWP007	UA	FN	FN	UA	FN	FN	UA	FN	FN	UA	FN	FN
Q9BXL5	HEMGN EDAG NDR PRO1037 PRO1620	FN	FN	FN	FN	FN	FN	UA	FN	FN	FN	FN	FN
Q92974	ARHGEF2 KIAA0651 LFP40	FN	FN	FN	FN	FN	FN	UA	FN	FN	FN	FN	FN
Q9NPI1	BRD7 BP75 CELTIX1	FN	FN	FN	FN	FN	FN	FN	UA	FN	FN	FN	FN
Q66LE6	PPP2R2D KIAA1541	FN	FN	FN	UA	FN	FN	UA	FN	FN	UA	FN	FN
Q7Z6J6	FRMD5	FN	FN	FN	FN	FN	FN	UA	FN	FN	UA	FN	FN
Q05397	PTK2 FAK FAK1	FN	FN	FN	FN	FN	FN	UA	FN	FN	FN	FN	FN
Q14247	CTTN EMS1	FN	FN	FN	FN	FN	FN	UA	FN	FN	FN	FN	FN
P24928	POLR2A POLR2	FN	FN	FN	FN	FN	FN	UA	FN	FN	FN	FN	FN
P07858	CTSB CPSB	FN	FN	FN	UA	FN	FN	UA	FN	FN	UA	FN	FN
P52594	AGFG1 HRB RAB RIP	FN	FN	FN	UA	FN	FN	UA	FN	FN	UA	FN	FN
O94955	RHOBTB3 KIAA0878	UA	FN	FN	UA	FN	FN	UA	FN	FN	UA	FN	FN
Q8NFD5	ARID1B BAF250B DAN15 KIAA1235 OSA2	UA	FN	FN	UA	FN	FN	UA	FN	FN	FN	FN	FN
Q16790	CA9 G250 MN	FN	FN	FN	FN	FN	FN	UA	FN	FN	UA	FN	FN
P62280	RPS11	FN	FN	FN	UA	FN	FN	UA	FN	FN	FN	FN	FN
P25786	PSMA1 HC2 NU PROS30 PSC2	FN	FN	FN	UA	FN	FN	UA	FN	FN	UA	FN	FN
P25788	PSMA3 HC8 PSC8	FN	FN	FN	FN	FN	FN	UA	FN	FN	FN	FN	FN
Q53EL6	PDCD4 H731	UA	FN	FN	UA	FN	FN	UA	FN	FN	UA	FN	FN
Q8IZH2	XRN1 SEP1	FN	FN	FN	UA	FN	FN	UA	FN	FN	UA	FN	FN
P67936	TPM4	FN	FN	FN	FN	FN	FN	UA	FN	FN	FN	FN	FN
P63220	RPS21	UA	FN	FN	UA	FN	FN	UA	FN	FN	UA	FN	FN
P11142	HSPA8 HSC70 HSP73 HSPA10	FN	FN	FN	FN	FN	FN	UA	FN	FN	FN	FN	FN
Q8TBB1	LNX1 LNX PDZRN2 UNQ574/PRO1136	UA	FN	FN	UA	FN	FN	UA	FN	FN	UA	FN	FN
Q13569	TDG	FN	FN	FN	FN	FN	FN	UA	FN	FN	FN	FN	FN
Q13561	DCTN2 DCTN50	UA	FN	FN	UA	FN	FN	UA	FN	FN	FN	FN	FN
Q8NE63	HIPK4	UA	FN	FN	UA	FN	FN	UA	FN	FN	UA	FN	FN
P78318	IGBP1 IBP1	FN	FN	FN	FN	FN	FN	UA	FN	FN	UA	FN	FN
Q9H2M9	RAB3GAP2 KIAA0839	UA	FN	FN	UA	FN	FN	UA	FN	FN	UA	FN	FN
O15294	OGT	UA	FN	FN	FN	FN	FN	UA	FN	FN	FN	FN	FN
P15313	ATP6V1B1 ATP6B1 VATB VPP3	UA	FN	FN	UA	FN	FN	UA	FN	FN	UA	FN	FN
Q12965	MYO1E MYO1C	UA	FN	FN	UA	FN	FN	UA	FN	FN	UA	FN	FN
Q12967	RALGDS KIAA1308 RGF	FN	FN	FN	FN	FN	FN	FN	FN	FN	FN	UA	FN
Q12962	TAF10 TAF2A TAF2H TAFII30	FN	FN	FN	FN	FN	FN	UA	FN	FN	FN	FN	FN
Q96CW5	TUBGCP3 GCP3	UA	FN	FN	UA	FN	FN	UA	FN	FN	UA	FN	FN
P62847	RPS24	FN	FN	FN	FN	FN	FN	UA	FN	FN	FN	FN	FN
Q13239	SLA SLAP SLAP1	UA	FN	FN	FN	FN	FN	UA	FN	FN	FN	UA	FN
Q06455	RUNX1T1 AML1T1 CBFA2T1 CDR ETO MTG8 ZMYND2	UA	FN	FN	FN	FN	FN	UA	FN	FN	UA	FN	FN
P35606	COPB2	UA	FN	FN	UA	FN	FN	UA	FN	FN	UA	FN	FN
P35609	ACTN2	UA	FN	FN	UA	FN	FN	UA	FN	FN	UA	FN	FN
P42566	EPS15 AF1P	FN	FN	FN	FN	FN	FN	UA	FN	FN	FN	FN	FN
O60885	BRD4 HUNK1	FN	FN	FN	FN	FN	FN	UA	FN	FN	FN	FN	FN
P57081	WDR4	UA	FN	FN	UA	FN	FN	UA	FN	FN	UA	FN	FN
Q9H254	SPTBN4 KIAA1642 SPTBN3	UA	FN	FN	FN	FN	FN	UA	FN	FN	FN	FN	FN
P07992	ERCC1	FN	FN	FN	UA	FN	FN	UA	FN	FN	FN	FN	FN
P07996	THBS1 TSP TSP1	UA	FN	FN	UA	FN	FN	UA	FN	FN	FN	FN	FN
P21964	COMT	UA	FN	FN	UA	FN	FN	UA	FN	FN	UA	FN	FN
Q13177	PAK2	FN	FN	FN	FN	FN	FN	UA	FN	FN	FN	FN	FN
P61769	B2M CDABP0092 HDCMA22P	UA	FN	FN	UA	FN	FN	UA	FN	FN	UA	FN	FN
Q9NZI7	UBP1 LBP1	UA	FN	FN	UA	FN	FN	UA	FN	FN	UA	FN	FN
Q9HD15	SRA1 PP7684	UA	FN	FN	UA	FN	FN	UA	FN	FN	UA	FN	FN
O14763	TNFRSF10B DR5 KILLER TRAILR2 TRICK2 ZTNFR9 UNQ160/PRO186	UA	FN	FN	FN	FN	FN	FN	UA	FN	FN	FN	FN
P34925	RYK JTK5A	FN	FN	FN	FN	FN	FN	UA	FN	FN	FN	FN	FN
Q9UMX5	NENF CIR2 SPUF	UA	FN	FN	UA	FN	FN	UA	FN	FN	UA	FN	FN
P18847	ATF3	FN	FN	FN	FN	FN	FN	UA	FN	FN	FN	FN	FN
P78406	RAE1 MRNP41	FN	FN	FN	FN	FN	FN	UA	FN	FN	FN	FN	FN
P23142	FBLN1 PP213	FN	FN	FN	UA	FN	FN	UA	FN	FN	UA	FN	FN
P17655	CAPN2 CANPL2	UA	FN	FN	UA	FN	FN	UA	FN	FN	FN	FN	FN
Q15056	EIF4H KIAA0038 WBSCR1 WSCR1	UA	FN	FN	UA	FN	FN	UA	FN	FN	UA	FN	FN
Q15029	EFTUD2 KIAA0031 SNRP116	FN	FN	FN	UA	FN	FN	UA	FN	FN	FN	FN	FN
Q15025	TNIP1 KIAA0113 NAF1	FN	FN	FN	UA	FN	FN	UA	FN	FN	UA	FN	FN
Q15020	SART3 KIAA0156 TIP110	UA	FN	FN	UA	FN	FN	UA	FN	FN	FN	FN	FN
Q15022	SUZ12 CHET9 JJAZ1 KIAA0160	UA	FN	FN	FN	FN	FN	UA	FN	FN	UA	FN	FN
P42229	STAT5A STAT5	FN	FN	FN	FN	FN	FN	UA	FN	FN	FN	FN	FN
Q99963	SH3GL3 CNSA3 SH3D2C	UA	FN	FN	UA	FN	FN	UA	FN	FN	FN	FN	FN
P42226	STAT6	FN	FN	FN	FN	FN	FN	UA	FN	FN	FN	FN	FN
Q96JH8	RADIL KIAA1849	UA	FN	FN	UA	FN	FN	UA	FN	FN	UA	FN	FN
P49903	SEPHS1 SELD SPS SPS1	UA	FN	FN	UA	FN	FN	UA	FN	FN	UA	FN	FN
O75688	PPM1B PP2CB	UA	FN	FN	UA	FN	FN	UA	FN	FN	UA	FN	FN
P27348	YWHAQ	FN	FN	FN	FN	FN	FN	FN	FN	FN	FN	FN	FN
P54687	BCAT1 BCT1 ECA39	UA	FN	FN	UA	FN	FN	UA	FN	FN	UA	FN	FN
O14976	GAK	FN	FN	FN	UA	FN	FN	FN	UA	FN	UA	FN	FN
O14978	ZNF263 FPM315 ZKSCAN12	UA	FN	FN	UA	FN	FN	UA	FN	FN	UA	FN	FN
O14979	HNRNPDL HNRPDL JKTBP	UA	FN	FN	UA	FN	FN	UA	FN	FN	UA	FN	FN
Q05516	ZBTB16 PLZF ZNF145	FN	FN	FN	FN	FN	FN	UA	FN	FN	FN	FN	FN
Q05519	SRSF11 SFRS11	FN	FN	FN	UA	FN	FN	UA	FN	FN	UA	FN	FN
P11387	TOP1	FN	FN	FN	FN	FN	FN	UA	FN	FN	FN	FN	FN
Q99497	PARK7	FN	FN	FN	FN	FN	FN	FN	FN	FN	FN	FN	FN
Q13404	UBE2V1 CROC1 UBE2V UEV1 P/OKcl.19	UA	FN	FN	FN	FN	FN	FN	FN	FN	FN	FN	FN
Q13402	MYO7A USH1B	FN	FN	FN	FN	FN	FN	UA	FN	FN	UA	FN	FN
Q13546	RIPK1 RIP RIP1	FN	FN	FN	FN	FN	FN	FN	UA	FN	FN	FN	FN
O00567	NOP56 NOL5A	UA	FN	FN	UA	FN	FN	UA	FN	FN	UA	FN	FN
P37108	SRP14	FN	FN	FN	UA	FN	FN	UA	FN	FN	UA	FN	FN
P60896	SHFM1 DSS1 SHFDG1	UA	FN	FN	FN	FN	FN	UA	FN	FN	UA	FN	FN
P35998	PSMC2 MSS1	FN	FN	FN	UA	FN	FN	UA	FN	FN	UA	FN	FN
P51813	BMX	FN	FN	FN	FN	UA	FN	UA	FN	FN	FN	FN	FN
P51812	RPS6KA3 ISPK1 MAPKAPK1B RSK2	UA	FN	FN	UA	FN	FN	UA	FN	FN	FN	FN	FN
P02786	TFRC	FN	FN	FN	FN	FN	FN	UA	FN	FN	FN	FN	FN
P07237	P4HB ERBA2L PDI PDIA1 PO4DB	FN	FN	FN	UA	FN	FN	UA	FN	FN	FN	FN	FN
O14497	ARID1A BAF250 BAF250A C1orf4 OSA1 SMARCF1	FN	UA	FN	FN	FN	FN	UA	FN	FN	FN	FN	FN
Q9NZM3	ITSN2 KIAA1256 SH3D1B SWAP	UA	FN	FN	UA	FN	FN	UA	FN	FN	FN	FN	FN
Q8WYH8	ING5	FN	FN	FN	FN	FN	FN	UA	FN	FN	FN	FN	FN
Q92542	NCSTN KIAA0253 UNQ1874/PRO4317	UA	FN	FN	UA	FN	FN	UA	FN	FN	UA	FN	FN
Q92547	TOPBP1 KIAA0259	FN	FN	FN	FN	FN	FN	UA	FN	FN	FN	FN	FN
P20340	RAB6A RAB6	UA	FN	FN	UA	FN	FN	UA	FN	FN	UA	FN	FN
P05412	JUN	FN	FN	FN	FN	FN	FN	UA	FN	FN	FN	FN	FN
P05413	FABP3 FABP11 MDGI	UA	FN	FN	UA	FN	FN	UA	FN	FN	UA	FN	FN
Q14457	BECN1 GT197	UA	FN	FN	FN	FN	FN	UA	FN	FN	FN	FN	FN
Q659C4	LARP1B LARP2	UA	FN	FN	UA	FN	FN	UA	FN	FN	UA	FN	FN
Q5W5X9	TTC23 HCC8	UA	FN	FN	UA	FN	FN	UA	FN	FN	UA	FN	FN
O75147	OBSL1 KIAA0657	FN	FN	FN	FN	FN	FN	UA	FN	FN	FN	FN	FN
P26599	PTBP1 PTB	FN	FN	FN	UA	FN	FN	UA	FN	FN	UA	FN	FN
O95544	NADK	UA	FN	FN	UA	FN	FN	UA	FN	FN	UA	FN	FN
Q9BQA5	HINFP MIZF ZNF743	FN	FN	FN	FN	FN	FN	UA	FN	FN	FN	FN	FN
P40818	USP8 KIAA0055 UBPY	FN	FN	FN	FN	FN	FN	UA	FN	FN	FN	FN	FN
Q9NX58	LYAR PNAS-5	UA	FN	FN	UA	FN	FN	UA	FN	FN	UA	FN	FN
O14709	ZNF197 ZKSCAN9 ZNF166	UA	FN	FN	UA	FN	FN	UA	FN	FN	UA	FN	FN
Q03164	KMT2A ALL1 CXXC7 HRX HTRX MLL MLL1 TRX1	FN	FN	FN	FN	FN	FN	UA	FN	FN	FN	FN	FN
Q6XUX3	DSTYK KIAA0472 RIP5 RIPK5 SGK496 HDCMD38P	UA	FN	FN	UA	FN	FN	UA	FN	FN	UA	FN	FN
P30048	PRDX3 AOP1	FN	FN	FN	UA	FN	FN	UA	FN	FN	UA	FN	FN
Q8N8S7	ENAH MENA	FN	FN	FN	FN	FN	FN	UA	FN	FN	FN	FN	FN
P30041	PRDX6 AOP2 KIAA0106	FN	FN	FN	FN	FN	FN	FN	FN	FN	UA	FN	FN
P55786	NPEPPS PSA	UA	FN	FN	UA	FN	FN	UA	FN	FN	UA	FN	FN
P13667	PDIA4 ERP70 ERP72	FN	FN	FN	UA	FN	FN	UA	FN	FN	UA	FN	FN
Q15008	PSMD6 KIAA0107 PFAAP4	FN	FN	FN	FN	FN	FN	FN	UA	FN	FN	FN	FN
O15156	ZBTB7B ZBTB15 ZFP67 ZNF857B	FN	FN	FN	FN	FN	FN	UA	FN	FN	UA	FN	FN
P62753	RPS6 OK/SW-cl.2	FN	FN	FN	FN	FN	FN	UA	FN	FN	FN	FN	FN
Q8WVB6	CHTF18 C16orf41 CTF18	FN	UA	FN	UA	FN	FN	UA	FN	FN	FN	FN	FN
Q08117	AES GRG GRG5	UA	FN	FN	UA	FN	FN	FN	FN	FN	UA	FN	FN
Q7L273	KCTD9	UA	FN	FN	UA	FN	FN	UA	FN	FN	FN	FN	FN
Q14203	DCTN1	FN	FN	FN	FN	FN	FN	UA	FN	FN	FN	FN	FN
Q14204	DYNC1H1 DHC1 DNCH1 DNCL DNECL DYHC KIAA0325	FN	FN	FN	FN	FN	FN	UA	FN	FN	FN	FN	FN
P68036	UBE2L3 UBCE7 UBCH7	FN	FN	FN	FN	FN	FN	FN	FN	FN	UA	FN	FN
P68032	ACTC1 ACTC	UA	FN	FN	UA	FN	FN	UA	FN	FN	FN	FN	FN
O43167	ZBTB24 KIAA0441 ZNF450	UA	FN	FN	UA	FN	FN	UA	FN	FN	UA	FN	FN
O43166	SIPA1L1 E6TP1 KIAA0440	UA	FN	FN	UA	FN	FN	UA	FN	FN	UA	FN	FN
P19174	PLCG1 PLC1	FN	FN	FN	FN	FN	FN	UA	FN	FN	FN	FN	FN
P27361	MAPK3 ERK1 PRKM3	FN	FN	FN	FN	FN	FN	FN	FN	FN	FN	FN	FN
O60260	PARK2 PRKN	UA	FN	FN	UA	FN	FN	UA	FN	FN	FN	FN	FN
Q15648	MED1 ARC205 CRSP1 CRSP200 DRIP205 DRIP230 PBP PPARBP PPARGBP RB18A TRAP220 TRIP2	FN	FN	FN	FN	FN	FN	UA	FN	FN	FN	FN	FN
Q8WYP5	AHCTF1 ELYS TMBS62 MSTP108	FN	FN	FN	UA	FN	FN	UA	FN	FN	UA	FN	FN
Q13428	TCOF1	UA	FN	FN	UA	FN	FN	UA	FN	FN	UA	FN	FN
Q13427	PPIG	UA	FN	FN	UA	FN	FN	UA	FN	FN	UA	FN	FN
Q13424	SNTA1 SNT1	UA	FN	FN	UA	FN	FN	UA	FN	FN	UA	FN	FN
O95486	SEC24A	UA	FN	FN	UA	FN	FN	UA	FN	FN	FN	FN	FN
P63261	ACTG1 ACTG	FN	FN	FN	FN	FN	FN	UA	FN	FN	UA	FN	FN
Q96M98	PACRG GLUP	UA	FN	FN	UA	FN	FN	UA	FN	FN	UA	FN	FN
Q13523	PRPF4B KIAA0536 PRP4 PRP4H PRP4K	UA	FN	FN	UA	FN	FN	UA	FN	FN	UA	FN	FN
Q13526	PIN1	FN	FN	FN	FN	FN	FN	FN	FN	FN	FN	FN	FN
P48730	CSNK1D HCKID	FN	FN	FN	FN	FN	FN	UA	FN	FN	FN	FN	FN
Q8IY18	SMC5 KIAA0594 SMC5L1	UA	FN	FN	UA	FN	FN	UA	FN	FN	UA	FN	FN
Q9UQC2	GAB2 KIAA0571	FN	FN	FN	FN	FN	FN	UA	FN	FN	FN	FN	FN
P62249	RPS16	FN	FN	FN	FN	FN	FN	UA	FN	FN	FN	FN	FN
P07355	ANXA2 ANX2 ANX2L4 CAL1H LPC2D	FN	FN	FN	FN	FN	FN	FN	FN	FN	FN	FN	FN
Q14999	CUL7 KIAA0076	FN	FN	FN	FN	FN	FN	UA	FN	FN	FN	FN	FN
Q14995	NR1D2	UA	FN	FN	UA	FN	FN	UA	FN	FN	UA	FN	FN
Q9UQ88	CDK11A CDC2L2 CDC2L3 PITSLREB	UA	FN	FN	UA	FN	FN	UA	FN	FN	FN	FN	FN
P48047	ATP5O ATPO	FN	FN	FN	UA	FN	FN	UA	FN	FN	UA	FN	FN
P29372	MPG AAG ANPG MID1	UA	FN	FN	UA	FN	FN	UA	FN	FN	UA	FN	FN
P29375	KDM5A JARID1A RBBP2 RBP2	UA	FN	FN	FN	FN	FN	UA	FN	FN	UA	FN	FN
P29374	ARID4A RBBP1 RBP1	UA	FN	FN	FN	FN	FN	UA	FN	FN	UA	FN	FN
Q9UBE0	SAE1 AOS1 SUA1 UBLE1A	FN	FN	FN	FN	FN	FN	UA	FN	FN	FN	UA	FN
Q969S8	HDAC10	UA	FN	FN	UA	FN	FN	UA	FN	FN	UA	FN	FN
Q6RW13	AGTRAP ATRAP	FN	FN	FN	UA	FN	FN	UA	FN	FN	UA	FN	FN
Q96IR7	HPDL GLOXD1	FN	UA	FN	UA	FN	FN	UA	FN	FN	UA	FN	FN
P29590	PML MYL PP8675 RNF71 TRIM19	FN	FN	FN	FN	FN	FN	FN	FN	FN	FN	FN	FN
Q9H4B7	TUBB1	FN	FN	FN	UA	FN	FN	UA	FN	FN	UA	FN	FN
P29692	EEF1D EF1D	FN	FN	FN	UA	FN	FN	UA	FN	FN	FN	FN	FN
O43463	SUV39H1 KMT1A SUV39H	FN	FN	FN	FN	FN	FN	UA	FN	FN	UA	FN	FN
P54252	ATXN3 ATX3 MJD MJD1 SCA3	FN	FN	FN	FN	FN	FN	UA	FN	FN	UA	FN	FN
P54253	ATXN1 ATX1 SCA1	UA	FN	FN	UA	FN	FN	UA	FN	FN	UA	FN	FN
P54257	HAP1 HAP2 HLP1	FN	FN	FN	UA	FN	FN	UA	FN	FN	UA	FN	FN
P54259	ATN1 D12S755E DRPLA	UA	FN	FN	UA	FN	FN	UA	FN	FN	UA	FN	FN
P05556	ITGB1 FNRB MDF2 MSK12	UA	FN	FN	UA	FN	FN	UA	FN	FN	UA	FN	FN
Q01085	TIAL1	UA	FN	FN	UA	FN	FN	UA	FN	FN	FN	FN	FN
Q01082	SPTBN1 SPTB2	FN	FN	FN	UA	FN	FN	UA	FN	FN	UA	FN	FN
Q01081	U2AF1 U2AF35 U2AFBP FP793	UA	FN	FN	UA	FN	FN	UA	FN	FN	UA	FN	FN
P59998	ARPC4 ARC20	UA	FN	FN	UA	FN	FN	UA	FN	FN	UA	FN	FN
P62304	SNRPE	UA	FN	FN	UA	FN	FN	UA	FN	FN	UA	FN	FN
P13056	NR2C1 TR2	UA	FN	FN	UA	FN	FN	UA	FN	FN	FN	FN	FN
Q96DZ5	CLIP3 CLIPR59	FN	UA	FN	FN	UA	FN	FN	UA	FN	FN	FN	FN
P34969	HTR7	UA	FN	FN	UA	FN	FN	UA	FN	FN	UA	FN	FN
P49711	CTCF	FN	UA	FN	UA	FN	FN	UA	FN	FN	FN	FN	FN
P13645	KRT10 KPP	FN	FN	FN	FN	FN	FN	UA	FN	FN	FN	FN	FN
Q07157	TJP1 ZO1	UA	FN	FN	UA	FN	FN	UA	FN	FN	FN	FN	FN
P55854	SUMO3 SMT3A SMT3H1	FN	FN	FN	FN	FN	FN	UA	FN	FN	FN	FN	FN
P17612	PRKACA PKACA	UA	FN	FN	UA	FN	FN	UA	FN	FN	FN	FN	FN
Q9H7D0	DOCK5	UA	FN	FN	UA	FN	FN	UA	FN	FN	UA	FN	FN
P21731	TBXA2R	UA	FN	FN	UA	FN	FN	UA	FN	FN	UA	FN	FN
Q8IY92	SLX4 BTBD12 KIAA1784 KIAA1987	FN	FN	FN	UA	FN	FN	UA	FN	FN	UA	FN	FN
P15924	DSP	FN	FN	FN	UA	FN	FN	UA	FN	FN	UA	FN	FN
P15923	TCF3 BHLHB21 E2A ITF1	FN	FN	FN	FN	FN	FN	UA	FN	FN	FN	FN	FN
P53041	PPP5C PPP5	UA	FN	FN	UA	FN	FN	UA	FN	FN	FN	FN	FN
Q9Y5K5	UCHL5 UCH37 AD-019 CGI-70	UA	FN	FN	UA	FN	FN	UA	FN	FN	UA	FN	FN
O43639	NCK2 GRB4	FN	FN	FN	FN	FN	FN	FN	FN	FN	FN	FN	FN
O43143	DHX15 DBP1 DDX15	UA	FN	FN	UA	FN	FN	UA	FN	FN	UA	FN	FN
O43147	SGSM2 KIAA0397 RUTBC1	UA	FN	FN	UA	FN	FN	UA	FN	FN	FN	FN	FN
Q6NT76	HMBOX1	UA	FN	FN	UA	FN	FN	UA	FN	FN	UA	FN	FN
Q05086	UBE3A E6AP EPVE6AP HPVE6A	FN	FN	FN	FN	FN	FN	UA	FN	FN	FN	FN	FN
Q9GZT6	CCDC90B CUA003 MDS011 MDS025	UA	FN	FN	UA	FN	FN	UA	FN	FN	UA	FN	FN
Q9GZT9	EGLN1 C1orf12 PNAS-118 PNAS-137	FN	FN	FN	UA	FN	FN	UA	FN	FN	FN	UA	FN
O60244	MED14 ARC150 CRSP2 CXorf4 DRIP150 EXLM1 RGR1 TRAP170	UA	FN	FN	UA	FN	FN	UA	FN	FN	UA	FN	FN
Q13191	CBLB RNF56 Nbla00127	FN	FN	FN	UA	FN	FN	UA	FN	FN	FN	FN	FN
P26038	MSN	UA	FN	FN	FN	FN	FN	FN	FN	FN	FN	FN	FN
P63244	GNB2L1 HLC7 PIG21	FN	FN	FN	FN	FN	FN	UA	FN	FN	FN	FN	FN
Q13443	ADAM9 KIAA0021 MCMP MDC9 MLTNG	UA	FN	FN	FN	UA	FN	UA	FN	FN	UA	FN	FN
Q13444	ADAM15 MDC15	UA	FN	FN	UA	FN	FN	UA	FN	FN	UA	FN	FN
Q15596	NCOA2 BHLHE75 SRC2 TIF2	FN	FN	FN	FN	FN	FN	UA	FN	FN	FN	FN	FN
Q15599	SLC9A3R2 NHERF2	FN	FN	FN	FN	FN	FN	UA	FN	FN	FN	FN	FN
Q13509	TUBB3 TUBB4	FN	FN	FN	FN	FN	FN	UA	FN	FN	FN	FN	FN
Q13501	SQSTM1 ORCA OSIL	FN	FN	FN	FN	FN	FN	FN	FN	FN	FN	FN	FN
Q7L576	CYFIP1 KIAA0068	UA	FN	FN	UA	FN	FN	UA	FN	FN	UA	FN	FN
P48634	PRRC2A BAT2 G2	FN	FN	FN	FN	FN	FN	UA	FN	FN	FN	UA	FN
P48637	GSS	UA	FN	FN	UA	FN	FN	UA	FN	FN	UA	FN	FN
Q6ZN04	MEX3B KIAA2009 RKHD3 RNF195	UA	FN	FN	UA	FN	FN	UA	FN	FN	UA	FN	FN
O75170	PPP6R2 KIAA0685 PP6R2 SAPS2	UA	FN	FN	UA	FN	FN	UA	FN	FN	UA	FN	FN
Q16621	NFE2	UA	FN	FN	UA	FN	FN	UA	FN	FN	FN	UA	FN
Q16629	SRSF7 SFRS7	FN	FN	FN	UA	FN	FN	FN	FN	FN	UA	FN	FN
P21127	CDK11B CDC2L1 CDK11 PITSLREA PK58	UA	FN	FN	UA	FN	FN	UA	FN	FN	UA	FN	FN
P29353	SHC1 SHC SHCA	FN	FN	FN	FN	FN	FN	UA	FN	FN	FN	FN	FN
P29350	PTPN6 HCP PTP1C	FN	FN	FN	FN	FN	FN	FN	FN	FN	FN	FN	FN
Q12906	ILF3 DRBF MPHOSPH4 NF90	FN	FN	FN	FN	FN	FN	UA	FN	FN	FN	FN	FN
P58753	TIRAP MAL	FN	FN	FN	UA	FN	FN	UA	FN	FN	UA	FN	FN
Q13228	SELENBP1 SBP	FN	FN	FN	UA	FN	FN	UA	FN	FN	UA	FN	FN
P27816	MAP4	FN	FN	FN	UA	FN	FN	UA	FN	FN	UA	FN	FN
Q07817	BCL2L1 BCL2L BCLX	FN	FN	FN	FN	FN	FN	FN	UA	FN	FN	FN	FN
P78386	KRT85 KRTHB5	UA	FN	FN	UA	FN	FN	UA	FN	FN	UA	FN	FN
Q8TAT6	NPLOC4 KIAA1499 NPL4	UA	FN	FN	UA	FN	FN	UA	FN	FN	UA	FN	FN
O75909	CCNK CPR4	UA	FN	FN	UA	FN	FN	UA	FN	FN	UA	FN	FN
P06241	FYN	FN	FN	FN	FN	FN	FN	UA	FN	FN	FN	FN	FN
P54274	TERF1 PIN2 TRBF1 TRF TRF1	FN	FN	FN	FN	FN	FN	FN	FN	FN	FN	FN	FN
P62750	RPL23A	FN	FN	FN	FN	FN	FN	UA	FN	FN	FN	FN	FN
P18031	PTPN1 PTP1B	FN	FN	FN	FN	FN	FN	UA	FN	FN	FN	UA	FN
P22392	NME2 NM23B	UA	FN	FN	UA	FN	FN	UA	FN	FN	FN	FN	FN
Q96P16	RPRD1A P15RS	FN	FN	FN	FN	UA	FN	UA	FN	FN	FN	FN	FN
Q5RL73	RBM48 C7orf64 HSPC304	UA	FN	FN	UA	FN	FN	UA	FN	FN	UA	FN	FN
O43281	EFS CASS3	FN	UA	FN	UA	FN	FN	UA	FN	FN	UA	FN	FN
Q29RF7	PDS5A KIAA0648 PDS5 PIG54	FN	FN	FN	UA	FN	FN	UA	FN	FN	FN	FN	FN
Q14145	KEAP1 INRF2 KIAA0132 KLHL19	UA	FN	FN	UA	FN	FN	UA	FN	FN	FN	FN	FN
O43464	HTRA2 OMI PRSS25	FN	FN	FN	UA	FN	FN	UA	FN	FN	UA	FN	FN
P07359	GP1BA	UA	FN	FN	UA	FN	FN	UA	FN	FN	UA	FN	FN
Q13242	SRSF9 SFRS9 SRP30C	UA	FN	FN	UA	FN	FN	UA	FN	FN	UA	FN	FN
P30260	CDC27 ANAPC3 D0S1430E D17S978E	FN	FN	FN	FN	FN	FN	UA	FN	FN	UA	FN	FN
P06401	PGR NR3C3	FN	FN	FN	FN	FN	FN	UA	FN	FN	FN	FN	FN
P34947	GRK5 GPRK5	UA	FN	FN	UA	FN	FN	UA	FN	FN	UA	FN	FN
P30084	ECHS1	FN	UA	FN	UA	FN	FN	UA	FN	FN	UA	FN	FN
P30086	PEBP1 PBP PEBP	FN	FN	FN	FN	FN	FN	FN	UA	FN	FN	UA	FN
P06746	POLB	FN	FN	FN	FN	FN	FN	UA	FN	FN	UA	FN	FN
P06748	NPM1 NPM	FN	FN	FN	FN	FN	FN	UA	FN	FN	FN	FN	FN
P52333	JAK3	UA	FN	FN	UA	FN	FN	UA	FN	FN	UA	FN	FN
Q15042	RAB3GAP1 KIAA0066 RAB3GAP	UA	FN	FN	UA	FN	FN	UA	FN	FN	UA	FN	FN
P31689	DNAJA1 DNAJ2 HDJ2 HSJ2 HSPF4	FN	FN	FN	FN	FN	FN	UA	FN	FN	FN	FN	FN
Q15047	SETDB1 KIAA0067 KMT1E	FN	FN	FN	FN	FN	FN	UA	FN	FN	FN	FN	FN
O15117	FYB SLAP130	FN	UA	FN	UA	FN	FN	UA	FN	FN	UA	FN	FN
P18206	VCL	FN	FN	FN	FN	FN	FN	UA	FN	FN	UA	FN	FN
Q9BVA1	TUBB2B	UA	FN	FN	UA	FN	FN	UA	FN	FN	UA	FN	FN
Q9H2X6	HIPK2	FN	FN	FN	FN	FN	FN	FN	UA	FN	FN	FN	FN
P61077	UBE2D3 UBC5C UBCH5C	FN	FN	FN	FN	FN	FN	FN	FN	FN	UA	FN	FN
O94855	SEC24D KIAA0755	UA	FN	FN	UA	FN	FN	UA	FN	FN	UA	FN	FN
Q9Y2W2	WBP11 NPWBP SIPP1 SNP70	UA	FN	FN	UA	FN	FN	UA	FN	FN	UA	FN	FN
P25098	ADRBK1 BARK BARK1 GRK2	FN	FN	FN	UA	FN	FN	UA	FN	FN	FN	FN	FN
P49137	MAPKAPK2	FN	FN	FN	FN	FN	FN	UA	FN	FN	FN	FN	FN
O75592	MYCBP2 KIAA0916 PAM	UA	FN	FN	UA	FN	FN	UA	FN	FN	UA	FN	FN
Q9GZZ9	UBA5 UBE1DC1	UA	FN	FN	UA	FN	FN	UA	FN	FN	UA	FN	FN
O75044	SRGAP2 ARHGAP34 FNBP2 KIAA0456 SRGAP2A	UA	FN	FN	UA	FN	FN	UA	FN	FN	UA	FN	FN
P25705	ATP5A1 ATP5A ATP5AL2 ATPM	FN	FN	FN	FN	FN	FN	UA	FN	FN	FN	FN	FN
O43617	TRAPPC3 BET3 CDABP0066	UA	FN	FN	UA	FN	FN	UA	FN	FN	FN	FN	FN
P61313	RPL15 EC45 TCBAP0781	FN	FN	FN	FN	FN	FN	UA	FN	FN	FN	FN	FN
P36957	DLST DLTS	UA	FN	FN	UA	FN	FN	UA	FN	FN	UA	FN	FN
P36956	SREBF1 BHLHD1 SREBP1	FN	FN	FN	FN	FN	FN	UA	FN	FN	FN	UA	FN
P19793	RXRA NR2B1	FN	FN	FN	FN	FN	FN	UA	FN	FN	FN	FN	FN
Q68EM7	ARHGAP17 RICH1 MSTP066 MSTP110	FN	FN	FN	UA	FN	FN	UA	FN	FN	UA	FN	FN
Q9BQ83	SLX1A GIYD1 SLX1; SLX1B GIYD2 SLX1	UA	FN	FN	UA	FN	FN	UA	FN	FN	UA	FN	FN
Q86UK7	ZNF598	UA	FN	FN	UA	FN	FN	UA	FN	FN	UA	FN	FN
Q7Z406	MYH14 KIAA2034 FP17425	UA	FN	FN	UA	FN	FN	UA	FN	FN	UA	FN	FN
Q9UBY8	CLN8 C8orf61	UA	FN	FN	UA	FN	FN	UA	FN	FN	UA	FN	FN
P51659	HSD17B4 EDH17B4 SDR8C1	FN	FN	FN	UA	FN	FN	UA	FN	FN	UA	FN	FN
P07954	FH	FN	FN	FN	UA	FN	FN	UA	FN	FN	FN	FN	FN
P52294	KPNA1 RCH2	UA	FN	FN	FN	FN	FN	UA	FN	FN	FN	FN	FN
O43559	FRS3	UA	FN	FN	FN	FN	FN	UA	FN	FN	FN	FN	FN
O76003	GLRX3 PICOT TXNL2 HUSSY-22	UA	FN	FN	UA	FN	FN	UA	FN	FN	UA	FN	FN
O00425	IGF2BP3 IMP3 KOC1 VICKZ3	FN	FN	FN	FN	FN	FN	UA	FN	FN	FN	FN	FN
Q15386	UBE3C KIAA0010 KIAA10	FN	FN	FN	UA	FN	FN	UA	FN	FN	FN	FN	FN
O00422	SAP18 GIG38	FN	FN	FN	UA	FN	FN	UA	FN	FN	FN	FN	FN
Q9P2M7	CGN KIAA1319	UA	FN	FN	UA	FN	FN	UA	FN	FN	UA	FN	FN
O75925	PIAS1 DDXBP1	FN	FN	FN	FN	FN	FN	UA	FN	FN	FN	FN	FN
O15304	SIVA1 SIVA	FN	FN	FN	FN	FN	FN	UA	FN	FN	FN	FN	FN
P28289	TMOD1 D9S57E TMOD	FN	FN	FN	FN	UA	FN	UA	FN	FN	UA	FN	FN
P21506	ZNF10 KOX1	UA	FN	FN	UA	FN	FN	UA	FN	FN	UA	FN	FN
P24752	ACAT1 ACAT MAT	FN	FN	FN	UA	FN	FN	UA	FN	FN	FN	FN	FN
P43694	GATA4	FN	FN	FN	FN	FN	FN	UA	FN	FN	UA	FN	FN
Q6GQQ9	OTUD7B ZA20D1	UA	FN	FN	FN	FN	FN	FN	FN	FN	FN	FN	FN
Q14164	IKBKE IKKE IKKI KIAA0151	UA	FN	FN	UA	FN	FN	UA	FN	FN	FN	FN	FN
P49366	DHPS DS	UA	FN	FN	FN	FN	FN	UA	FN	FN	UA	FN	FN
Q52LR7	EPC2	UA	FN	FN	UA	FN	FN	UA	FN	FN	UA	FN	FN
P04259	KRT6B K6B KRTL1	UA	FN	FN	UA	FN	FN	UA	FN	FN	UA	FN	FN
P63167	DYNLL1 DLC1 DNCL1 DNCLC1 HDLC1	UA	FN	FN	UA	FN	FN	FN	FN	FN	UA	FN	FN
P12081	HARS HRS	UA	FN	FN	UA	FN	FN	UA	FN	FN	UA	FN	FN
P49756	RBM25 RNPC7	FN	FN	FN	UA	FN	FN	UA	FN	FN	FN	FN	FN
Q8N3Y1	FBXW8 FBW6 FBW8 FBX29 FBXO29 FBXW6	FN	FN	FN	FN	FN	FN	UA	FN	FN	FN	FN	FN
Q9BRK4	LZTS2 KIAA1813 LAPSER1	UA	FN	FN	UA	FN	FN	UA	FN	FN	UA	FN	FN
O00506	STK25 SOK1 YSK1	UA	FN	FN	UA	FN	FN	UA	FN	FN	UA	FN	FN
Q9NR12	PDLIM7 ENIGMA	FN	FN	FN	FN	FN	FN	UA	FN	FN	FN	FN	FN
P84243	H3F3A H3.3A H3F3 PP781; H3F3B H3.3B	UA	FN	FN	UA	FN	FN	UA	FN	FN	UA	FN	FN
P62906	RPL10A NEDD6	FN	FN	FN	FN	FN	FN	UA	FN	FN	FN	FN	FN
P83731	RPL24	FN	FN	FN	FN	FN	FN	UA	FN	FN	FN	FN	FN
P28074	PSMB5 LMPX MB1 X	UA	FN	FN	UA	FN	FN	UA	FN	FN	FN	FN	FN
Q93062	RBPMS HERMES	FN	FN	FN	UA	FN	FN	UA	FN	FN	FN	FN	FN
P28072	PSMB6 LMPY Y	FN	FN	FN	UA	FN	FN	UA	FN	FN	FN	FN	FN
P10242	MYB	FN	FN	FN	FN	FN	FN	UA	FN	FN	UA	FN	FN
Q05513	PRKCZ PKC2	FN	FN	FN	FN	FN	FN	UA	FN	FN	FN	FN	FN
Q86XP3	DDX42	UA	FN	FN	UA	FN	FN	UA	FN	FN	UA	FN	FN
P49116	NR2C2 TAK1 TR4	UA	FN	FN	UA	FN	FN	UA	FN	FN	UA	FN	FN
P20023	CR2 C3DR	UA	FN	FN	UA	FN	FN	UA	FN	FN	UA	FN	FN
O75717	WDHD1 AND1	UA	FN	FN	UA	FN	FN	UA	FN	FN	UA	FN	FN
P11308	ERG	UA	FN	FN	UA	FN	FN	UA	FN	FN	UA	FN	FN
Q13489	BIRC3 API2 IAP1 MIHC RNF49	UA	FN	FN	FN	FN	FN	FN	UA	FN	FN	FN	FN
P32121	ARRB2 ARB2 ARR2	FN	FN	FN	FN	FN	FN	UA	FN	FN	FN	FN	FN
Q70CQ1	USP49	UA	FN	FN	UA	FN	FN	UA	FN	FN	UA	FN	FN
Q6ZNA4	RNF111	FN	FN	FN	UA	FN	FN	FN	FN	FN	UA	FN	FN
P62256	UBE2H	UA	FN	FN	UA	FN	FN	UA	FN	FN	UA	FN	FN
O75410	TACC1 KIAA1103	UA	FN	FN	UA	FN	FN	UA	FN	FN	UA	FN	FN
Q14978	NOLC1 KIAA0035 NS5ATP13	UA	FN	FN	UA	FN	FN	UA	FN	FN	UA	FN	FN
P62158	CALM1 CALM CAM CAM1; CALM2 CAM2 CAMB; CALM3 CALML2 CAM3 CAMC CAMIII	UA	FN	FN	UA	FN	FN	FN	FN	FN	FN	FN	FN
Q16665	HIF1A BHLHE78 MOP1 PASD8	FN	FN	FN	FN	FN	FN	UA	FN	FN	FN	FN	FN
Q7Z392	TRAPPC11 C4orf41	FN	FN	FN	FN	UA	FN	UA	FN	FN	FN	FN	FN
Q7Z465	BNIPL	UA	FN	FN	UA	FN	FN	UA	FN	FN	UA	FN	FN
P51677	CCR3 CMKBR3	UA	FN	FN	UA	FN	FN	UA	FN	FN	UA	FN	FN
Q8N5H7	SH2D3C NSP3 UNQ272/PRO309/PRO34088	UA	FN	FN	UA	FN	FN	UA	FN	FN	FN	UA	FN
P20618	PSMB1 PSC5	UA	FN	FN	UA	FN	FN	UA	FN	FN	UA	FN	FN
Q96T60	PNKP	UA	FN	FN	UA	FN	FN	UA	FN	FN	UA	FN	FN
Q15366	PCBP2	FN	FN	FN	FN	FN	FN	UA	FN	FN	UA	FN	FN
Q15363	TMED2 RNP24	UA	FN	FN	UA	FN	FN	UA	FN	FN	UA	FN	FN
O00401	WASL	FN	FN	FN	FN	FN	FN	UA	FN	FN	FN	FN	FN
O43918	AIRE APECED	FN	FN	FN	UA	FN	FN	UA	FN	FN	FN	FN	FN
Q719H9	KCTD1 C18orf5	FN	FN	FN	UA	FN	FN	UA	FN	FN	UA	FN	FN
P08047	SP1 TSFP1	FN	FN	FN	FN	FN	FN	UA	FN	FN	FN	FN	FN
Q09019	DMWD DM9	UA	FN	FN	UA	FN	FN	UA	FN	FN	UA	FN	FN
O43795	MYO1B	UA	FN	FN	UA	FN	FN	UA	FN	FN	UA	FN	FN
Q9Y3Y2	CHTOP C1orf77 FOP HT031 PP7704	UA	FN	FN	UA	FN	FN	UA	FN	FN	UA	FN	FN
Q9BQY4	RHOXF2 PEPP2 THG1	UA	FN	FN	UA	FN	FN	UA	FN	FN	UA	FN	FN
O14787	TNPO2	UA	FN	FN	UA	FN	FN	UA	FN	FN	FN	UA	FN
O14788	TNFSF11 OPGL RANKL TRANCE	UA	FN	FN	UA	FN	FN	UA	FN	FN	UA	FN	FN
Q8IXQ9	METTL20 C12orf72	UA	FN	FN	UA	FN	FN	UA	FN	FN	UA	FN	FN
P21980	TGM2	UA	FN	FN	FN	FN	FN	UA	FN	FN	UA	FN	FN
P63146	UBE2B RAD6B	FN	FN	FN	FN	FN	FN	UA	FN	FN	FN	FN	FN
P20585	MSH3 DUC1 DUG	FN	FN	FN	FN	FN	FN	UA	FN	FN	UA	FN	FN
P49770	EIF2B2 EIF2BB	UA	FN	FN	UA	FN	FN	UA	FN	FN	FN	FN	FN
O15524	SOCS1 SSI1 TIP3	FN	FN	FN	FN	FN	FN	UA	FN	FN	FN	UA	FN
O95630	STAMBP AMSH	UA	FN	FN	UA	FN	FN	UA	FN	FN	UA	FN	FN
P06703	S100A6 CACY	FN	UA	FN	FN	FN	FN	UA	FN	FN	FN	FN	FN
P42765	ACAA2	UA	FN	FN	UA	FN	FN	FN	FN	FN	UA	FN	FN
P37837	TALDO1 TAL TALDO TALDOR	FN	FN	FN	UA	FN	FN	UA	FN	FN	UA	FN	FN
Q01813	PFKP PFKF	FN	FN	FN	UA	FN	FN	UA	FN	FN	FN	FN	FN
Q9Y2Z0	SUGT1	UA	FN	FN	UA	FN	FN	UA	FN	FN	UA	FN	FN
Q07352	ZFP36L1 BERG36 BRF1 ERF1 RNF162B TIS11B	FN	UA	FN	FN	UA	FN	UA	FN	FN	FN	UA	FN
P09493	TPM1 C15orf13 TMSA	FN	FN	FN	FN	FN	FN	UA	FN	FN	FN	FN	FN
P09496	CLTA	FN	FN	FN	FN	UA	FN	UA	FN	FN	FN	FN	FN
Q9BT40	INPP5K PPS SKIP	UA	FN	FN	UA	FN	FN	UA	FN	FN	UA	FN	FN
P01133	EGF	UA	FN	FN	FN	FN	FN	UA	FN	FN	FN	UA	FN
P01137	TGFB1 TGFB	FN	FN	FN	FN	FN	FN	UA	FN	FN	FN	FN	FN
P16989	YBX3 CSDA DBPA	UA	FN	FN	UA	FN	FN	UA	FN	FN	UA	FN	FN
P81605	DCD AIDD DSEP	FN	FN	FN	UA	FN	FN	UA	FN	FN	UA	FN	FN
O75553	DAB1	UA	FN	FN	FN	FN	FN	UA	FN	FN	FN	FN	FN
Q9BSJ8	ESYT1 FAM62A KIAA0747 MBC2	FN	FN	FN	UA	FN	FN	UA	FN	FN	UA	FN	FN
O75771	RAD51D RAD51L3	UA	FN	FN	UA	FN	FN	UA	FN	FN	UA	FN	FN
Q13137	CALCOCO2 NDP52	UA	FN	FN	UA	FN	FN	UA	FN	FN	UA	FN	FN
Q13136	PPFIA1 LIP1	UA	FN	FN	FN	FN	FN	UA	FN	FN	UA	FN	FN
Q13131	PRKAA1 AMPK1	FN	FN	FN	FN	FN	FN	UA	FN	FN	FN	FN	FN
P52739	ZNF131	UA	FN	FN	FN	FN	FN	UA	FN	FN	FN	FN	FN
P52738	ZNF140	UA	FN	FN	UA	FN	FN	UA	FN	FN	UA	FN	FN
P52736	ZNF133 ZNF150	FN	FN	FN	UA	FN	FN	UA	FN	FN	UA	FN	FN
P52735	VAV2	UA	FN	FN	FN	FN	FN	UA	FN	FN	FN	FN	FN
P61956	SUMO2 SMT3B SMT3H2	FN	FN	FN	FN	FN	FN	UA	FN	FN	FN	FN	FN
O95400	CD2BP2 KIAA1178	UA	FN	FN	UA	FN	FN	UA	FN	FN	UA	FN	FN
O95402	MED26 ARC70 CRSP7	UA	FN	FN	UA	FN	FN	UA	FN	FN	UA	FN	FN
O95405	ZFYVE9 MADHIP SARA SMADIP	FN	FN	FN	UA	FN	FN	UA	FN	FN	UA	FN	FN
P17480	UBTF UBF UBF1	FN	FN	FN	FN	FN	FN	UA	FN	FN	UA	FN	FN
Q99459	CDC5L KIAA0432 PCDC5RP	FN	FN	FN	FN	FN	FN	UA	FN	FN	FN	FN	FN
P39656	DDOST KIAA0115 OST48 OK/SW-cl.45	UA	FN	FN	UA	FN	FN	UA	FN	FN	UA	FN	FN
P43351	RAD52	UA	FN	FN	UA	FN	FN	UA	FN	FN	UA	FN	FN
P40938	RFC3	FN	FN	FN	FN	FN	FN	UA	FN	FN	FN	FN	FN
P40939	HADHA HADH	FN	FN	FN	UA	FN	FN	UA	FN	FN	FN	FN	FN
Q6P597	KLC3 KLC2 KLC2L	UA	FN	FN	UA	FN	FN	UA	FN	FN	UA	FN	FN
P31943	HNRNPH1 HNRPH HNRPH1	FN	FN	FN	FN	FN	FN	UA	FN	FN	FN	FN	FN
P31942	HNRNPH3 HNRPH3	UA	FN	FN	UA	FN	FN	UA	FN	FN	UA	FN	FN
P31946	YWHAB	FN	FN	FN	UA	FN	FN	FN	FN	FN	FN	FN	FN
P61604	HSPE1	FN	FN	FN	UA	FN	FN	UA	FN	FN	UA	FN	FN
P60953	CDC42	FN	FN	FN	FN	FN	FN	UA	FN	FN	FN	FN	FN
P19532	TFE3 BHLHE33	FN	FN	FN	UA	FN	FN	UA	FN	FN	UA	FN	FN
Q12778	FOXO1 FKHR FOXO1A	FN	FN	FN	FN	FN	FN	UA	FN	FN	FN	FN	FN
Q16644	MAPKAPK3	FN	FN	FN	FN	FN	FN	UA	FN	FN	FN	FN	FN
P09936	UCHL1	FN	FN	FN	FN	FN	FN	UA	FN	FN	FN	FN	FN
Q9BS26	ERP44 KIAA0573 TXNDC4 UNQ532/PRO1075	UA	FN	FN	UA	FN	FN	UA	FN	FN	UA	FN	FN
Q9C086	INO80B HMGA1L4 PAPA1 ZNHIT4	UA	FN	FN	UA	FN	FN	UA	FN	FN	UA	FN	FN
P38159	RBMX HNRPG RBMXP1	FN	FN	FN	UA	FN	FN	UA	FN	FN	FN	FN	FN
P51610	HCFC1 HCF1 HFC1	UA	FN	FN	FN	FN	FN	UA	FN	FN	FN	FN	FN
P51617	IRAK1 IRAK	FN	FN	FN	FN	FN	FN	UA	FN	FN	FN	FN	FN
Q06124	PTPN11 PTP2C SHPTP2	FN	FN	FN	FN	FN	FN	UA	FN	FN	FN	FN	FN
P13762	HLA-DRB4	UA	FN	FN	UA	FN	FN	UA	FN	FN	UA	FN	FN
P23025	XPA XPAC	FN	FN	FN	FN	FN	FN	UA	FN	FN	FN	UA	FN
O00463	TRAF5 RNF84	FN	UA	FN	UA	FN	FN	UA	FN	FN	UA	FN	FN
Q8N201	INTS1 KIAA1440 UNQ1821/PRO3434	UA	FN	FN	UA	FN	FN	UA	FN	FN	FN	FN	FN
P06733	ENO1 ENO1L1 MBPB1 MPB1	FN	FN	FN	FN	FN	FN	FN	FN	FN	FN	FN	FN
P43307	SSR1 TRAPA PSEC0262	UA	FN	FN	FN	FN	FN	UA	FN	FN	FN	FN	FN
Q8N9N5	BANP BEND1 SMAR1	FN	FN	FN	FN	FN	FN	UA	FN	FN	FN	FN	FN
P62736	ACTA2 ACTSA ACTVS GIG46	FN	FN	FN	FN	FN	FN	UA	FN	FN	FN	FN	FN
Q9UH62	ARMCX3 ALEX3 BM-017 UNQ2517/PRO6007	UA	FN	FN	UA	FN	FN	UA	FN	FN	UA	FN	FN
Q96P70	IPO9 IMP9 KIAA1192 RANBP9 HSPC273	UA	FN	FN	UA	FN	FN	UA	FN	FN	FN	FN	FN
Q14344	GNA13	FN	FN	FN	FN	FN	FN	UA	FN	FN	UA	FN	FN
Q9H160	ING2 ING1L	FN	UA	FN	FN	FN	FN	UA	FN	FN	FN	FN	FN
P68402	PAFAH1B2 PAFAHB	UA	FN	FN	UA	FN	FN	UA	FN	FN	UA	FN	FN
Q15836	VAMP3 SYB3	FN	FN	FN	UA	FN	FN	UA	FN	FN	UA	FN	FN
Q15834	CCDC85B DIPA	UA	FN	FN	UA	FN	FN	UA	FN	FN	UA	FN	FN
Q9UET6	FTSJ1 JM23	UA	FN	FN	UA	FN	FN	UA	FN	FN	FN	FN	FN
P53618	COPB1 COPB MSTP026	FN	FN	FN	UA	FN	FN	UA	FN	FN	UA	FN	FN
P10114	RAP2A	UA	FN	FN	UA	FN	FN	UA	FN	FN	UA	FN	FN
Q14129	DGCR6	UA	FN	FN	UA	FN	FN	UA	FN	FN	UA	FN	FN
P49321	NASP	UA	FN	FN	UA	FN	FN	UA	FN	FN	UA	FN	FN
O75340	PDCD6 ALG2	FN	FN	FN	FN	FN	FN	UA	FN	FN	FN	FN	FN
O75344	FKBP6 FKBP36	UA	FN	FN	UA	FN	FN	UA	FN	FN	UA	FN	FN
O75347	TBCA	FN	UA	FN	UA	FN	FN	UA	FN	FN	UA	FN	FN
P23760	PAX3 HUP2	UA	FN	FN	UA	FN	FN	UA	FN	FN	UA	FN	FN
P25685	DNAJB1 DNAJ1 HDJ1 HSPF1	FN	FN	FN	FN	FN	FN	UA	FN	FN	FN	FN	FN
P42167	TMPO LAP2	FN	FN	FN	FN	FN	FN	UA	FN	FN	FN	FN	FN
Q13155	AIMP2 JTV1 PRO0992	FN	FN	FN	FN	FN	FN	UA	FN	FN	FN	FN	FN
Q13362	PPP2R5C KIAA0044	FN	FN	FN	FN	FN	FN	UA	FN	FN	FN	FN	FN
Q13363	CTBP1 CTBP	FN	FN	FN	FN	FN	FN	UA	FN	FN	FN	FN	FN
Q9Y5Q9	GTF3C3	FN	FN	FN	FN	FN	FN	UA	FN	FN	FN	FN	FN
Q16254	E2F4	UA	FN	FN	FN	FN	FN	UA	FN	FN	UA	FN	FN
P48059	LIMS1 PINCH PINCH1	UA	FN	FN	UA	FN	FN	UA	FN	FN	FN	FN	FN
P03372	ESR1 ESR NR3A1	FN	FN	FN	FN	FN	FN	UA	FN	FN	FN	FN	FN
P55769	NHP2L1	FN	FN	FN	UA	FN	FN	UA	FN	FN	FN	FN	FN
Q96NX5	CAMK1G CLICK3 VWS1	UA	FN	FN	UA	FN	FN	UA	FN	FN	UA	FN	FN
P84022	SMAD3 MADH3	FN	FN	FN	FN	FN	FN	UA	FN	FN	FN	FN	FN
P31153	MAT2A AMS2 MATA2	FN	UA	FN	UA	FN	FN	UA	FN	FN	UA	FN	FN
P48443	RXRG NR2B3	UA	FN	FN	UA	FN	FN	UA	FN	FN	UA	FN	FN
Q53GT1	KLHL22	UA	FN	FN	UA	FN	FN	UA	FN	FN	UA	FN	FN
Q9H3D4	TP63 KET P63 P73H P73L TP73L	FN	FN	FN	FN	FN	FN	UA	FN	FN	FN	FN	FN
O14595	CTDSP2 NIF2 OS4 SCP2	UA	FN	FN	UA	FN	FN	UA	FN	FN	UA	FN	FN
P16615	ATP2A2 ATP2B	FN	FN	FN	FN	FN	FN	UA	FN	FN	FN	FN	FN
Q6UXB4	CLEC4G UNQ431/PRO792	UA	FN	FN	UA	FN	FN	UA	FN	FN	UA	FN	FN
Q9UHX1	PUF60 FIR ROBPI SIAHBP1	UA	FN	FN	UA	FN	FN	UA	FN	FN	UA	FN	FN
Q8IX03	WWC1 KIAA0869	UA	FN	FN	UA	FN	FN	UA	FN	FN	UA	FN	FN
O60711	LPXN LDLP	UA	FN	FN	UA	FN	FN	UA	FN	FN	UA	FN	FN
Q8TAQ5	ZNF420	FN	FN	FN	FN	FN	FN	UA	FN	FN	FN	FN	FN
P01112	HRAS HRAS1	FN	FN	FN	FN	FN	FN	UA	FN	FN	FN	FN	FN
Q13112	CHAF1B CAF1A CAF1P60 MPHOSPH7 MPP7	UA	FN	FN	UA	FN	FN	UA	FN	FN	FN	FN	FN
Q13111	CHAF1A CAF CAF1P150	FN	FN	FN	UA	FN	FN	UA	FN	FN	UA	FN	FN
Q96FE5	LINGO1 LERN1 LRRN6A UNQ201/PRO227	UA	FN	FN	UA	FN	FN	UA	FN	FN	FN	FN	FN
P08473	MME EPN	UA	FN	FN	UA	FN	FN	UA	FN	FN	UA	FN	FN
Q8N543	OGFOD1 KIAA1612 TPA1	UA	FN	FN	UA	FN	FN	UA	FN	FN	FN	FN	FN
P61978	HNRNPK HNRPK	FN	FN	FN	FN	FN	FN	UA	FN	FN	FN	FN	FN
O95425	SVIL	UA	FN	FN	UA	FN	FN	UA	FN	FN	UA	FN	FN
P04049	RAF1 RAF	FN	FN	FN	FN	FN	FN	UA	FN	FN	FN	FN	FN
Q16401	PSMD5 KIAA0072	FN	FN	FN	FN	FN	FN	UA	FN	FN	FN	FN	FN
Q12792	TWF1 PTK9	UA	FN	FN	UA	FN	FN	UA	FN	FN	FN	FN	FN
O94776	MTA2 MTA1L1 PID	FN	FN	FN	FN	FN	FN	UA	FN	FN	FN	FN	FN
P62195	PSMC5 SUG1	FN	FN	FN	FN	FN	FN	UA	FN	FN	FN	FN	FN
O00429	DNM1L DLP1 DRP1	UA	FN	FN	UA	FN	FN	UA	FN	FN	FN	UA	FN
Q9UQM7	CAMK2A CAMKA KIAA0968	FN	FN	FN	FN	FN	FN	UA	FN	FN	FN	FN	FN
P49639	HOXA1 HOX1F	FN	FN	FN	UA	FN	FN	UA	FN	FN	UA	FN	FN
P13569	CFTR ABCC7	FN	FN	FN	FN	FN	FN	UA	FN	FN	FN	FN	FN
O60488	ACSL4 ACS4 FACL4 LACS4	FN	FN	FN	FN	UA	FN	UA	FN	FN	FN	FN	FN
Q8WTS6	SETD7 KIAA1717 KMT7 SET7 SET9	FN	FN	FN	FN	FN	FN	UA	FN	FN	FN	UA	FN
P54646	PRKAA2 AMPK AMPK2	UA	FN	FN	FN	FN	FN	UA	FN	FN	FN	FN	FN
O75928	PIAS2 PIASX	FN	FN	FN	FN	FN	FN	UA	FN	FN	FN	FN	FN
O76064	RNF8 KIAA0646	FN	FN	FN	FN	FN	FN	UA	FN	FN	UA	FN	FN
Q07890	SOS2	FN	UA	FN	UA	FN	FN	UA	FN	FN	FN	FN	FN
P05106	ITGB3 GP3A	UA	FN	FN	UA	FN	FN	UA	FN	FN	UA	FN	FN
P05107	ITGB2 CD18 MFI7	UA	FN	FN	UA	FN	FN	UA	FN	FN	FN	UA	FN
O95163	IKBKAP ELP1 IKAP	UA	FN	FN	UA	FN	FN	UA	FN	FN	UA	FN	FN
P15884	TCF4 BHLHB19 ITF2 SEF2	FN	FN	FN	FN	FN	FN	UA	FN	FN	FN	FN	FN
P43360	MAGEA6 MAGE6	UA	FN	FN	UA	FN	FN	UA	FN	FN	UA	FN	FN
O15360	FANCA FAA FACA FANCH	FN	FN	FN	FN	FN	FN	UA	FN	FN	FN	FN	FN
P43364	MAGEA11 MAGE11	FN	FN	FN	FN	FN	FN	UA	FN	FN	FN	FN	FN
P22314	UBA1 A1S9T UBE1	FN	FN	FN	FN	FN	FN	UA	FN	FN	FN	FN	FN
Q14324	MYBPC2 MYBPCF	UA	FN	FN	UA	FN	FN	UA	FN	FN	UA	FN	FN
Q15811	ITSN1 ITSN SH3D1A	FN	FN	FN	UA	FN	FN	UA	FN	FN	FN	FN	FN
Q14498	RBM39 HCC1 RNPC2	FN	FN	FN	FN	FN	FN	UA	FN	FN	FN	FN	FN
P46531	NOTCH1 TAN1	FN	FN	FN	FN	FN	FN	UA	FN	FN	FN	FN	FN
Q5VTD9	GFI1B	UA	FN	FN	FN	FN	FN	UA	FN	FN	UA	FN	FN
Q6P2E9	EDC4 HEDLS	FN	FN	FN	UA	FN	FN	UA	FN	FN	UA	FN	FN
O75323	GBAS NIPSNAP2	UA	FN	FN	FN	FN	FN	UA	FN	FN	UA	FN	FN
P41182	BCL6 BCL5 LAZ3 ZBTB27 ZNF51	FN	UA	FN	FN	FN	FN	FN	FN	FN	FN	FN	FN
P20810	CAST	FN	UA	FN	UA	FN	FN	UA	FN	FN	FN	FN	FN
Q13309	SKP2 FBXL1	FN	FN	FN	FN	FN	FN	UA	FN	FN	FN	FN	FN
P48023	FASLG APT1LG1 CD95L FASL TNFSF6	FN	FN	FN	FN	FN	FN	FN	FN	FN	FN	FN	FN
P61160	ACTR2 ARP2	UA	FN	FN	UA	FN	FN	UA	FN	FN	UA	FN	FN
Q9ULV8	CBLC CBL3 RNF57	UA	FN	FN	UA	FN	FN	UA	FN	FN	FN	FN	FN
P36894	BMPR1A ACVRLK3 ALK3	FN	FN	FN	UA	FN	FN	UA	FN	FN	FN	FN	FN
P36896	ACVR1B ACVRLK4 ALK4	UA	FN	FN	UA	FN	FN	UA	FN	FN	UA	FN	FN
P36897	TGFBR1 ALK5 SKR4	FN	FN	FN	FN	FN	FN	UA	FN	FN	UA	FN	FN
P55036	PSMD4 MCB1	FN	FN	FN	FN	FN	FN	UA	FN	FN	FN	FN	FN
P62277	RPS13	FN	FN	FN	FN	FN	FN	UA	FN	FN	FN	FN	FN
O15198	SMAD9 MADH6 MADH9	FN	FN	FN	UA	FN	FN	UA	FN	FN	UA	FN	FN
O43707	ACTN4	FN	FN	FN	FN	FN	FN	UA	FN	FN	FN	FN	FN
P45984	MAPK9 JNK2 PRKM9 SAPK1A	FN	FN	FN	FN	FN	FN	UA	FN	FN	FN	FN	FN
Q01850	CDR2 PCD17	UA	FN	FN	UA	FN	FN	UA	FN	FN	UA	FN	FN
Q8NBZ0	INO80E CCDC95	UA	FN	FN	UA	FN	FN	UA	FN	FN	UA	FN	FN
P02489	CRYAA CRYA1 HSPB4	UA	FN	FN	UA	FN	FN	UA	FN	FN	UA	FN	FN
P49841	GSK3B	FN	FN	FN	FN	FN	FN	FN	FN	FN	FN	FN	FN
Q9NQC7	CYLD CYLD1 KIAA0849 HSPC057	FN	FN	FN	FN	FN	FN	UA	FN	FN	FN	FN	FN
O60739	EIF1B	FN	FN	FN	UA	FN	FN	UA	FN	FN	FN	FN	FN
P14136	GFAP	UA	FN	FN	UA	FN	FN	UA	FN	FN	UA	FN	FN
Q9P287	BCCIP TOK1	FN	FN	FN	FN	FN	FN	UA	FN	FN	UA	FN	FN
Q9H4K1	RIBC2 C22orf11	UA	FN	FN	UA	FN	FN	UA	FN	FN	UA	FN	FN
Q99496	RNF2 BAP1 DING HIPI3 RING1B	FN	FN	FN	FN	FN	FN	UA	FN	FN	FN	FN	FN
Q6RFH5	WDR74 NSA1	UA	FN	FN	UA	FN	FN	UA	FN	FN	UA	FN	FN
Q02779	MAP3K10 MLK2 MST	FN	UA	FN	FN	FN	FN	UA	FN	FN	UA	FN	FN
P07947	YES1 YES	FN	FN	FN	FN	FN	FN	UA	FN	FN	FN	FN	FN
O43561	LAT	FN	FN	FN	UA	FN	FN	UA	FN	FN	FN	FN	FN
P16070	CD44 LHR MDU2 MDU3 MIC4	FN	FN	FN	FN	FN	FN	UA	FN	FN	FN	FN	FN
P07948	LYN JTK8	FN	FN	FN	FN	FN	FN	UA	FN	FN	FN	FN	FN
Q14686	NCOA6 AIB3 KIAA0181 RAP250 TRBP	FN	FN	FN	FN	FN	FN	UA	FN	FN	FN	FN	FN
Q14683	SMC1A DXS423E KIAA0178 SB1.8 SMC1 SMC1L1	FN	FN	FN	FN	FN	FN	UA	FN	FN	FN	FN	FN
O14807	MRAS RRAS3	FN	UA	FN	UA	FN	FN	UA	FN	FN	FN	FN	FN
P36406	TRIM23 ARD1 ARFD1 RNF46	FN	FN	FN	UA	FN	FN	UA	FN	FN	UA	FN	FN
O60934	NBN NBS NBS1 P95	FN	FN	FN	FN	FN	FN	UA	FN	FN	UA	FN	FN
O60936	NOL3 ARC NOP	FN	UA	FN	FN	FN	FN	FN	FN	FN	FN	FN	FN
Q15797	SMAD1 BSP1 MADH1 MADR1	FN	FN	FN	FN	FN	FN	UA	FN	FN	FN	FN	FN
Q15796	SMAD2 MADH2 MADR2	FN	FN	FN	FN	FN	FN	UA	FN	FN	FN	FN	FN
Q7Z624	CAMKMT C2orf34 CLNMT	UA	FN	FN	UA	FN	FN	UA	FN	FN	UA	FN	FN
Q9UL15	BAG5 KIAA0873	FN	FN	FN	FN	FN	FN	UA	FN	FN	FN	UA	FN
Q9UL18	AGO1 EIF2C1	FN	FN	FN	FN	FN	FN	UA	FN	FN	FN	FN	FN
Q15303	ERBB4 HER4	FN	FN	FN	FN	FN	FN	UA	FN	FN	FN	FN	FN
P38117	ETFB FP585	FN	FN	FN	UA	FN	FN	UA	FN	FN	UA	FN	FN
Q6PJT7	ZC3H14	UA	FN	FN	UA	FN	FN	UA	FN	FN	UA	FN	FN
P49917	LIG4	UA	FN	FN	UA	FN	FN	UA	FN	FN	FN	FN	FN
Q9Y263	PLAA PLAP	UA	FN	FN	UA	FN	FN	UA	FN	FN	FN	FN	FN
Q01518	CAP1 CAP	UA	FN	FN	UA	FN	FN	UA	FN	FN	FN	FN	FN
P09661	SNRPA1	UA	FN	FN	UA	FN	FN	FN	FN	FN	FN	FN	FN
P54709	ATP1B3	UA	FN	FN	FN	FN	FN	UA	FN	FN	UA	FN	FN
Q86VM9	ZC3H18 NHN1	UA	FN	FN	UA	FN	FN	UA	FN	FN	UA	FN	FN
Q13490	BIRC2 API1 IAP2 MIHB RNF48	UA	FN	FN	FN	FN	FN	FN	FN	FN	FN	FN	FN
Q92785	DPF2 BAF45D REQ UBID4	UA	FN	FN	UA	FN	FN	UA	FN	FN	FN	FN	FN
P10155	TROVE2 RO60 SSA2	UA	FN	FN	UA	FN	FN	UA	FN	FN	UA	FN	FN
P46734	MAP2K3 MEK3 MKK3 PRKMK3 SKK2	UA	FN	FN	UA	FN	FN	UA	FN	FN	FN	UA	FN
Q9Y3C7	MED31 SOH1 CGI-125	UA	FN	FN	UA	FN	FN	UA	FN	FN	FN	FN	FN
P35579	MYH9	FN	FN	FN	FN	FN	FN	UA	FN	FN	FN	FN	FN
Q9Y3C0	CCDC53 AD-016 CGI-116 x0009	UA	FN	FN	UA	FN	FN	UA	FN	FN	UA	FN	FN
P42345	MTOR FRAP FRAP1 FRAP2 RAFT1 RAPT1	FN	FN	FN	FN	FN	FN	FN	FN	FN	FN	FN	FN
O75306	NDUFS2	UA	FN	FN	UA	FN	FN	UA	FN	FN	UA	FN	FN
Q13094	LCP2	FN	UA	FN	FN	FN	FN	UA	FN	FN	FN	UA	FN
P35638	DDIT3 CHOP CHOP10 GADD153	FN	FN	FN	FN	FN	FN	UA	FN	FN	UA	FN	FN
Q13326	SGCG	FN	FN	FN	FN	FN	FN	UA	FN	FN	UA	FN	FN
Q8IXW5	RPAP2 C1orf82	UA	FN	FN	FN	FN	FN	UA	FN	FN	UA	FN	FN
P23528	CFL1 CFL	FN	FN	FN	UA	FN	FN	UA	FN	FN	FN	FN	FN
Q00839	HNRNPU HNRPU SAFA U21.1	FN	FN	FN	FN	FN	FN	UA	FN	FN	FN	FN	FN
P19388	POLR2E	UA	FN	FN	FN	FN	FN	UA	FN	FN	UA	FN	FN
P19387	POLR2C A-152E5.7	FN	FN	FN	FN	FN	FN	UA	FN	FN	FN	FN	FN
Q92973	TNPO1 KPNB2 MIP1 TRN	UA	FN	FN	UA	FN	FN	UA	FN	FN	FN	UA	FN
Q92754	TFAP2C	FN	FN	FN	FN	FN	FN	UA	FN	FN	FN	FN	FN
Q9HB75	PIDD1 LRDD PIDD	UA	FN	FN	UA	FN	FN	UA	FN	FN	UA	FN	FN
O14639	ABLIM1 ABLIM KIAA0059 LIMAB1	UA	FN	FN	UA	FN	FN	UA	FN	FN	UA	FN	FN
P55010	EIF5	UA	FN	FN	UA	FN	FN	UA	FN	FN	UA	FN	FN
P56279	TCL1A TCL1	FN	UA	FN	FN	FN	FN	UA	FN	FN	FN	UA	FN
P63162	SNRPN HCERN3 SMN	FN	FN	FN	FN	FN	FN	UA	FN	FN	FN	FN	FN
Q08209	PPP3CA CALNA CNA	FN	FN	FN	FN	FN	FN	UA	FN	FN	FN	FN	FN
O75533	SF3B1 SAP155	FN	FN	FN	UA	FN	FN	UA	FN	FN	UA	FN	FN
O75530	EED	FN	FN	FN	FN	FN	FN	UA	FN	FN	FN	FN	FN
Q8TAU3	ZNF417	UA	FN	FN	UA	FN	FN	UA	FN	FN	UA	FN	FN
P14866	HNRNPL HNRPL P/OKcl.14	FN	FN	FN	FN	FN	FN	UA	FN	FN	FN	FN	FN
O95801	TTC4 My044	UA	FN	FN	UA	FN	FN	UA	FN	FN	UA	FN	FN
Q13158	FADD MORT1 GIG3	UA	FN	FN	FN	FN	FN	FN	FN	FN	FN	FN	FN
Q13153	PAK1	FN	FN	FN	FN	FN	FN	UA	FN	FN	FN	FN	FN
Q8NFH3	NUP43	UA	FN	FN	UA	FN	FN	UA	FN	FN	UA	FN	FN
P62899	RPL31	FN	FN	FN	FN	FN	FN	UA	FN	FN	FN	FN	FN
Q92841	DDX17	FN	FN	FN	FN	FN	FN	UA	FN	FN	FN	FN	FN
P22102	GART PGFT PRGS	UA	FN	FN	UA	FN	FN	UA	FN	FN	UA	FN	FN
Q9H444	CHMP4B C20orf178 SHAX1	FN	FN	FN	FN	FN	FN	UA	FN	FN	FN	FN	FN
Q8WZ19	KCTD13 BACURD1 PDIP1 POLDIP1 FKSG86 PP6832	UA	FN	FN	UA	FN	FN	UA	FN	FN	UA	FN	FN
Q14240	EIF4A2 DDX2B EIF4F	UA	FN	FN	FN	FN	FN	UA	FN	FN	FN	FN	FN
Q14511	NEDD9 CASL CASS2	FN	FN	FN	FN	FN	FN	UA	FN	FN	UA	FN	FN
O43541	SMAD6 MADH6	FN	FN	FN	UA	FN	FN	UA	FN	FN	UA	FN	FN
Q9UNQ2	DIMT1 DIMT1L HUSSY-05	UA	FN	FN	UA	FN	FN	UA	FN	FN	UA	FN	FN
P46940	IQGAP1 KIAA0051	FN	FN	FN	FN	FN	FN	UA	FN	FN	FN	FN	FN
O94864	SUPT7L KIAA0764	FN	FN	FN	FN	FN	FN	UA	FN	FN	FN	FN	FN
Q96B02	UBE2W UBC16	UA	FN	FN	FN	FN	FN	UA	FN	FN	UA	FN	FN
O60318	MCM3AP GANP KIAA0572 MAP80	FN	FN	FN	FN	FN	FN	UA	FN	FN	UA	FN	FN
O94782	USP1	UA	FN	FN	UA	FN	FN	UA	FN	FN	FN	FN	FN
P49674	CSNK1E	FN	FN	FN	FN	FN	FN	FN	UA	FN	FN	FN	FN
O75815	BCAR3 NSP2 SH2D3B UNQ271/PRO308	UA	FN	FN	FN	FN	FN	UA	FN	FN	FN	FN	FN
O00159	MYO1C	FN	FN	FN	FN	FN	FN	UA	FN	FN	FN	FN	FN
P61224	RAP1B OK/SW-cl.11	FN	FN	FN	FN	FN	FN	UA	FN	FN	FN	UA	FN
Q5GLZ8	HERC4 KIAA1593	UA	FN	FN	UA	FN	FN	UA	FN	FN	UA	FN	FN
Q96ES7	CCDC101 SGF29	UA	FN	FN	UA	FN	FN	UA	FN	FN	UA	FN	FN
P68133	ACTA1 ACTA	FN	FN	FN	FN	FN	FN	UA	FN	FN	FN	FN	FN
Q8TDR0	TRAF3IP1 IFT54 MIPT3	UA	FN	FN	UA	FN	FN	UA	FN	FN	UA	FN	FN
P35226	BMI1 PCGF4 RNF51	UA	FN	FN	UA	FN	FN	UA	FN	FN	UA	FN	FN
P35221	CTNNA1	FN	FN	FN	FN	FN	FN	UA	FN	FN	FN	FN	FN
P35228	NOS2 NOS2A	UA	FN	FN	UA	FN	FN	UA	FN	FN	UA	FN	FN
O60678	PRMT3 HRMT1L3	FN	FN	FN	FN	FN	FN	UA	FN	FN	FN	FN	FN
P23193	TCEA1 GTF2S TFIIS	UA	FN	FN	UA	FN	FN	UA	FN	FN	UA	FN	FN
Q9GZR7	DDX24	FN	FN	FN	FN	FN	FN	UA	FN	FN	UA	FN	FN
O60671	RAD1 REC1	FN	UA	FN	UA	FN	FN	UA	FN	FN	UA	FN	FN
Q7L5N1	COPS6 CSN6 HVIP	FN	FN	FN	FN	FN	FN	FN	FN	FN	FN	FN	FN
O75674	TOM1L1 SRCASM	UA	FN	FN	UA	FN	FN	UA	FN	FN	FN	FN	FN
O75676	RPS6KA4 MSK2	UA	FN	FN	UA	FN	FN	UA	FN	FN	UA	FN	FN
P23443	RPS6KB1 STK14A	FN	FN	FN	FN	FN	FN	FN	UA	FN	FN	UA	FN
O43711	TLX3 HOX11L2	UA	FN	FN	UA	FN	FN	UA	FN	FN	UA	FN	FN
P23508	MCC	FN	FN	FN	UA	FN	FN	UA	FN	FN	FN	FN	FN
Q99750	MDFI	FN	FN	FN	UA	FN	FN	UA	FN	FN	FN	FN	FN
P49427	CDC34 UBCH3 UBE2R1	FN	FN	FN	UA	FN	FN	UA	FN	FN	FN	FN	FN
Q14186	TFDP1 DP1	FN	UA	FN	FN	FN	FN	FN	UA	FN	FN	FN	FN
P51668	UBE2D1 SFT UBC5A UBCH5 UBCH5A	FN	FN	FN	FN	FN	FN	FN	FN	FN	FN	FN	FN
Q16587	ZNF74 ZNF520	UA	FN	FN	UA	FN	FN	UA	FN	FN	UA	FN	FN
Q53H47	SETMAR	UA	FN	FN	UA	FN	FN	UA	FN	FN	UA	FN	FN
P04844	RPN2	UA	FN	FN	UA	FN	FN	UA	FN	FN	UA	FN	FN
O60674	JAK2	FN	FN	FN	FN	FN	FN	UA	FN	FN	FN	FN	FN
P15036	ETS2	FN	FN	FN	FN	FN	FN	UA	FN	FN	FN	FN	FN
P06744	GPI	FN	FN	FN	UA	FN	FN	UA	FN	FN	UA	FN	FN
O60673	REV3L POLZ REV3	UA	FN	FN	FN	FN	FN	UA	FN	FN	UA	FN	FN
P47897	QARS	UA	FN	FN	UA	FN	FN	UA	FN	FN	UA	FN	FN
P55072	VCP	FN	FN	FN	FN	FN	FN	FN	FN	FN	FN	FN	FN
Q07002	CDK18 PCTAIRE3 PCTK3	UA	FN	FN	UA	FN	FN	UA	FN	FN	UA	FN	FN
P56524	HDAC4 KIAA0288	FN	FN	FN	FN	FN	FN	UA	FN	FN	FN	FN	FN
P52952	NKX2-5 CSX NKX2.5 NKX2E	FN	FN	FN	UA	FN	FN	UA	FN	FN	UA	FN	FN
P49802	RGS7	UA	FN	FN	UA	FN	FN	UA	FN	FN	UA	FN	FN
P14859	POU2F1 OCT1 OTF1	UA	FN	FN	FN	FN	FN	UA	FN	FN	UA	FN	FN
P98175	RBM10 DXS8237E GPATC9 GPATCH9 KIAA0122	UA	FN	FN	UA	FN	FN	UA	FN	FN	FN	FN	FN
O75807	PPP1R15A GADD34	FN	FN	FN	UA	FN	FN	UA	FN	FN	FN	UA	FN
Q6P9B9	INTS5 KIAA1698	UA	FN	FN	UA	FN	FN	UA	FN	FN	UA	FN	FN
P26368	U2AF2 U2AF65	FN	FN	FN	UA	FN	FN	UA	FN	FN	FN	FN	FN
O96028	WHSC1 KIAA1090 MMSET NSD2 TRX5	FN	FN	FN	FN	FN	FN	UA	FN	FN	FN	FN	FN
P07900	HSP90AA1 HSP90A HSPC1 HSPCA	FN	FN	FN	FN	FN	FN	FN	FN	FN	FN	FN	FN
O43524	FOXO3 FKHRL1 FOXO3A	FN	FN	FN	FN	FN	FN	UA	FN	FN	FN	FN	FN
P15622	ZNF250 ZNF647	UA	FN	FN	UA	FN	FN	UA	FN	FN	UA	FN	FN
Q9UNS2	COPS3 CSN3	FN	FN	FN	UA	FN	FN	UA	FN	FN	FN	UA	FN
Q15853	USF2 BHLHB12	FN	FN	FN	FN	FN	FN	UA	FN	FN	UA	FN	FN
Q96G74	OTUD5	FN	FN	FN	FN	UA	FN	UA	FN	FN	FN	FN	FN
Q9UBU8	MORF4L1 MRG15 FWP006 HSPC008 HSPC061 PP368	FN	FN	FN	FN	FN	FN	UA	FN	FN	UA	FN	FN
P55199	ELL C19orf17	FN	UA	FN	FN	FN	FN	UA	FN	FN	FN	FN	FN
Q15287	RNPS1 LDC2	UA	FN	FN	UA	FN	FN	UA	FN	FN	UA	FN	FN
P55196	MLLT4 AF6	UA	FN	FN	UA	FN	FN	UA	FN	FN	UA	FN	FN
P61247	RPS3A FTE1 MFTL	FN	FN	FN	FN	FN	FN	UA	FN	FN	FN	FN	FN
Q13619	CUL4A	FN	FN	FN	FN	FN	FN	UA	FN	FN	FN	FN	FN
Q13616	CUL1	FN	FN	FN	FN	FN	FN	UA	FN	FN	FN	FN	FN
P51693	APLP1	UA	FN	FN	UA	FN	FN	UA	FN	FN	UA	FN	FN
P37173	TGFBR2	FN	FN	FN	UA	FN	FN	FN	FN	FN	FN	FN	FN
Q9UKB1	FBXW11 BTRCP2 FBW1B FBXW1B KIAA0696	FN	FN	FN	UA	FN	FN	FN	FN	FN	FN	FN	FN
Q9UKB5	AJAP1 MOT8 SHREW1	FN	FN	FN	FN	UA	FN	UA	FN	FN	UA	FN	FN
Q96ST3	SIN3A	FN	FN	FN	FN	FN	FN	UA	FN	FN	FN	FN	FN
Q96QE3	ATAD5 C17orf41 FRAG1	UA	FN	FN	UA	FN	FN	UA	FN	FN	UA	FN	FN
Q12874	SF3A3 SAP61	FN	FN	FN	UA	FN	FN	UA	FN	FN	FN	FN	FN
Q12873	CHD3	FN	FN	FN	FN	FN	FN	FN	FN	FN	FN	FN	FN
Q00688	FKBP3 FKBP25	FN	FN	FN	FN	FN	FN	UA	FN	FN	FN	FN	FN
Q9Y613	FHOD1 FHOS FHOS1	FN	UA	FN	UA	FN	FN	UA	FN	FN	UA	FN	FN
P46776	RPL27A	FN	FN	FN	UA	FN	FN	UA	FN	FN	UA	FN	FN
P46777	RPL5 MSTP030	FN	FN	FN	FN	FN	FN	UA	FN	FN	FN	FN	FN
O75478	TADA2A TADA2L KL04P	FN	FN	FN	FN	FN	FN	UA	FN	FN	FN	FN	FN
O75475	PSIP1 DFS70 LEDGF PSIP2	UA	FN	FN	UA	FN	FN	UA	FN	FN	UA	FN	FN
P28715	ERCC5 ERCM2 XPG XPGC	UA	FN	FN	UA	FN	FN	UA	FN	FN	UA	FN	FN
Q8WV44	TRIM41 RINCK	UA	FN	FN	UA	FN	FN	UA	FN	FN	UA	FN	FN
P08579	SNRPB2	UA	FN	FN	UA	FN	FN	UA	FN	FN	UA	FN	FN
Q86T24	ZBTB33 KAISO ZNF348	FN	FN	FN	UA	FN	FN	UA	FN	FN	UA	FN	FN
Q9NPB6	PARD6A PAR6A	UA	FN	FN	UA	FN	FN	UA	FN	FN	UA	FN	FN
Q9Y5Y2	NUBP2	UA	FN	FN	UA	FN	FN	UA	FN	FN	UA	FN	FN
Q9C0B7	TANGO6 KIAA1746 TMCO7	UA	FN	FN	UA	FN	FN	UA	FN	FN	UA	FN	FN
Q38SD2	LRRK1 KIAA1790	UA	FN	FN	UA	FN	FN	UA	FN	FN	FN	FN	FN
O14980	XPO1 CRM1	FN	FN	FN	FN	FN	FN	UA	FN	FN	FN	FN	FN
[truncated: 8,326 more rows]

## Sheet: Supplementary Table 2e
Supplementary Table 2e: HPRD database
UniprotID	Protein names	Colon cancer			Breast cancer			Hepatocellular carcinoma			Non-small cell lung cancer
		Mutation	Differential expression	Classification	Mutation	Differential expression	Classification	Mutation	Differential expression	Classification	Mutation	Differential expression	Classification
Q86XI2	NCAPG2 LUZP5	UA	CR	CR	UA	CR	CR	UA	CR	CR	UA	CR	CR
P61626	LYZ LZM	UA	CR	CR	UA	CR	CR	UA	CR	CR	UA	CR	CR
Q13263	TRIM28 KAP1 RNF96 TIF1B	UA	CR	CR	UA	CR	CR	UA	CR	CR	UA	CR	CR
Q9NQW6	ANLN	UA	CR	CR	UA	CR	CR	UA	CR	CR	UA	CR	CR
P14780	MMP9 CLG4B	UA	CR	CR	UA	CR	CR	UA	CR	CR	UA	FN	FN
Q6FGX5	TIMP1 hCG_29141	UA	CR	CR	UA	CR	CR	UA	CR	CR	UA	FN	FN
Q15573	TAF1A	UA	CR	CR	UA	CR	CR	UA	CR	CR	UA	UA	UA
P41218	MNDA	UA	CR	CR	FN	CR	CR	UA	CR	CR	UA	UA	UA
Q12905	ILF2 NF45 PRO3063	UA	CR	CR	UA	CR	CR	UA	CR	CR	UA	UA	UA
P12318	FCGR2A CD32 FCG2 FCGR2A1 IGFR2	FN	CR	CR	UA	CR	CR	UA	CR	CR	UA	UA	UA
O75365	PTP4A3 PRL3	UA	CR	CR	UA	CR	CR	UA	CR	CR	UA	UA	UA
P35354	PTGS2 COX2	UA	CR	CR	UA	CR	CR	UA	CR	CR	UA	UA	UA
P13164	IFITM1 CD225 IFI17	UA	CR	CR	UA	CR	CR	UA	CR	CR	UA	UA	UA
O95760	IL33 C9orf26 IL1F11 NFHEV	UA	CR	CR	UA	CR	CR	UA	CR	CR	UA	UA	UA
Q9H4L5	OSBPL3 KIAA0704 ORP3 OSBP3	UA	CR	CR	UA	CR	CR	UA	CR	CR	UA	UA	UA
P31948	STIP1	UA	CR	CR	UA	CR	CR	UA	FN	FN	UA	CR	CR
Q16543	CDC37 CDC37A	UA	CR	CR	UA	CR	CR	UA	FN	FN	FN	CR	CR
P31749	AKT1 PKB RAC	CR	FN	CR	CR	FN	CR	FN	FN	FN	CR	FN	CR
O75177	SS18L1 CREST KIAA0693	FN	CR	CR	FN	CR	CR	UA	FN	FN	UA	CR	CR
Q02543	RPL18A	UA	CR	CR	UA	CR	CR	UA	FN	FN	UA	CR	CR
Q09472	EP300 P300	CR	FN	CR	CR	FN	CR	FN	FN	FN	FN	FN	FN
P62324	BTG1	UA	CR	CR	UA	CR	CR	UA	FN	FN	UA	FN	FN
P24522	GADD45A DDIT1 GADD45	UA	CR	CR	UA	CR	CR	UA	FN	FN	UA	FN	FN
P45985	MAP2K4 JNKK1 MEK4 MKK4 PRKMK4 SEK1 SERK1 SKK1	CR	FN	CR	CR	UA	CR	UA	FN	FN	FN	FN	FN
P17676	CEBPB TCF5 PP9092	FN	CR	CR	FN	CR	CR	UA	FN	FN	FN	FN	FN
P18848	ATF4 CREB2 TXREB	UA	CR	CR	UA	CR	CR	UA	FN	FN	FN	FN	FN
O95257	GADD45G CR6 DDIT2	UA	CR	CR	UA	CR	CR	UA	FN	FN	UA	FN	FN
P15692	VEGFA VEGF	FN	CR	CR	FN	CR	CR	UA	FN	FN	FN	UA	FN
P60033	CD81 TAPA1 TSPAN28	UA	CR	CR	UA	CR	CR	UA	FN	FN	UA	FN	FN
P63096	GNAI1	UA	CR	CR	UA	CR	CR	UA	FN	FN	UA	FN	FN
P08571	CD14	UA	CR	CR	UA	CR	CR	UA	FN	FN	UA	UA	UA
P42336	PIK3CA	CR	FN	CR	CR	FN	CR	UA	FN	FN	UA	UA	UA
Q03692	COL10A1	UA	CR	CR	UA	CR	CR	Not expressed	Not expressed	Not expressed	UA	CR	CR
P09237	MMP7 MPSL1 PUMP1	UA	CR	CR	UA	CR	CR	Not expressed	Not expressed	Not expressed	UA	CR	CR
O60565	GREM1 CKTSF1B1 DAND2 DRM PIG2	UA	CR	CR	UA	CR	CR	Not expressed	Not expressed	Not expressed	UA	CR	CR
Q13794	PMAIP1 NOXA	UA	CR	CR	UA	CR	CR	Not expressed	Not expressed	Not expressed	UA	FN	FN
Q8IYJ3	SYTL1 SLP1 SB146	UA	CR	CR	UA	CR	CR	Not expressed	Not expressed	Not expressed	UA	UA	UA
P61764	STXBP1 UNC18A	UA	CR	CR	UA	CR	CR	Not expressed	Not expressed	Not expressed	UA	UA	UA
Q8IUX8	EGFL6 MAEG PP648 UNQ281/PRO320	UA	CR	CR	UA	CR	CR	Not expressed	Not expressed	Not expressed	UA	UA	UA
O60353	FZD6	UA	CR	CR	UA	CR	CR	Not expressed	Not expressed	Not expressed	UA	UA	UA
P09544	WNT2 INT1L1 IRP	UA	CR	CR	UA	CR	CR	Not expressed	Not expressed	Not expressed	UA	UA	UA
P47712	PLA2G4A CPLA2 PLA2G4	UA	CR	CR	UA	CR	CR	Not expressed	Not expressed	Not expressed	UA	UA	UA
P55317	FOXA1 HNF3A TCF3A	UA	CR	CR	CR	UA	CR	UA	UA	UA	UA	CR	CR
P17812	CTPS1 CTPS	UA	CR	CR	UA	CR	CR	UA	UA	UA	UA	CR	CR
P35573	AGL GDE	UA	CR	CR	UA	CR	CR	UA	UA	UA	UA	CR	CR
Q02750	MAP2K1 MEK1 PRKMK1	CR	FN	CR	FN	CR	CR	UA	UA	UA	CR	UA	CR
P07737	PFN1	FN	CR	CR	UA	CR	CR	UA	UA	UA	UA	CR	CR
P17936	IGFBP3 IBP3	UA	CR	CR	UA	CR	CR	UA	UA	UA	UA	CR	CR
Q93077	HIST1H2AC H2AFL	UA	CR	CR	UA	CR	CR	UA	UA	UA	UA	CR	CR
P62913	RPL11	FN	CR	CR	UA	CR	CR	UA	UA	UA	UA	CR	CR
Q16186	ADRM1 GP110	UA	CR	CR	UA	CR	CR	UA	UA	UA	UA	CR	CR
P18065	IGFBP2 BP2 IBP2	UA	CR	CR	UA	CR	CR	UA	UA	UA	UA	CR	CR
P57739	CLDN2 PSEC0059 SP82 UNQ705/PRO1356	UA	CR	CR	UA	CR	CR	UA	UA	UA	UA	CR	CR
Q9H4N8		FN	CR	CR	UA	CR	CR	UA	UA	UA	FN	CR	CR
Q92730	RND1 RHO6	UA	CR	CR	UA	CR	CR	UA	UA	UA	UA	FN	FN
P02745	C1QA	UA	CR	CR	UA	CR	CR	UA	UA	UA	UA	FN	FN
P01903	HLA-DRA HLA-DRA1	UA	CR	CR	UA	CR	CR	UA	UA	UA	FN	UA	FN
P08581	MET	FN	CR	CR	UA	CR	CR	UA	UA	UA	FN	FN	FN
Q31604	DMA HLA-DMA hCG_2001572	UA	CR	CR	UA	CR	CR	UA	UA	UA	FN	UA	FN
P06702	S100A9 CAGB CFAG MRP14	UA	CR	CR	UA	CR	CR	UA	UA	UA	FN	UA	FN
P36871	PGM1	UA	CR	CR	UA	CR	CR	UA	UA	UA	UA	FN	FN
Q8MH44	HLA-DQA1	UA	CR	CR	UA	CR	CR	UA	UA	UA	FN	UA	FN
Q8IYI6	EXOC8	UA	CR	CR	UA	CR	CR	UA	UA	UA	UA	FN	FN
Q6ICR9	HLA-DMA	UA	CR	CR	UA	CR	CR	UA	UA	UA	FN	UA	FN
P20036	HLA-DPA1 HLA-DP1A HLASB	UA	CR	CR	UA	CR	CR	UA	UA	UA	FN	UA	FN
P00451	F8 F8C	UA	CR	CR	UA	CR	CR	UA	UA	UA	UA	FN	FN
Q53Y90		UA	CR	CR	UA	CR	CR	UA	UA	UA	UA	UA	UA
Q01629	IFITM2	UA	CR	CR	UA	CR	CR	UA	UA	UA	UA	UA	UA
Q9Y6Y9	LY96 ESOP1 MD2	UA	CR	CR	UA	CR	CR	UA	UA	UA	UA	UA	UA
O95568	METTL18 ASTP2 C1orf156	UA	CR	CR	UA	CR	CR	UA	UA	UA	UA	UA	UA
P05161	ISG15 G1P2 UCRP	UA	CR	CR	UA	CR	CR	UA	UA	UA	UA	UA	UA
P21730	C5AR1 C5AR C5R1	UA	CR	CR	UA	CR	CR	UA	UA	UA	UA	UA	UA
P05452	CLEC3B TNA	UA	CR	CR	UA	CR	CR	UA	UA	UA	UA	UA	UA
O95267	RASGRP1 RASGRP	UA	CR	CR	UA	CR	CR	UA	UA	UA	UA	UA	UA
P16619	CCL3L1 D17S1718 G0S19-2 SCYA3L1; CCL3L3	UA	CR	CR	UA	CR	CR	UA	UA	UA	UA	UA	UA
Q96LJ7	DHRS1 SDR19C1	UA	CR	CR	UA	CR	CR	UA	UA	UA	UA	UA	UA
P55055	NR1H2 LXRB NER UNR	UA	CR	CR	UA	CR	CR	UA	UA	UA	UA	UA	UA
P14317	HCLS1 HS1	UA	CR	CR	UA	CR	CR	UA	UA	UA	UA	UA	UA
P02778	CXCL10 INP10 SCYB10	UA	CR	CR	UA	CR	CR	UA	UA	UA	UA	UA	UA
P43268	ETV4 E1AF PEA3	FN	CR	CR	FN	CR	CR	UA	UA	UA	UA	UA	UA
Q8N5F7	NKAP	UA	CR	CR	UA	CR	CR	UA	UA	UA	UA	UA	UA
Q9UMS4	PRPF19 NMP200 PRP19 SNEV	UA	CR	CR	UA	CR	CR	UA	UA	UA	UA	UA	UA
Q8TE76	MORC4 ZCWCC2	UA	CR	CR	UA	CR	CR	UA	UA	UA	UA	UA	UA
P23771	GATA3	UA	CR	CR	CR	UA	CR	UA	UA	UA	UA	UA	UA
Q7Z3E1	TIPARP PARP7	UA	CR	CR	UA	CR	CR	UA	UA	UA	UA	UA	UA
O75015	FCGR3B CD16B FCG3 FCGR3 IGFR3	UA	CR	CR	UA	CR	CR	UA	UA	UA	UA	UA	UA
Q07325	CXCL9 CMK MIG SCYB9	UA	CR	CR	UA	CR	CR	UA	UA	UA	UA	UA	UA
Q8N2G3		UA	CR	CR	UA	CR	CR	UA	UA	UA	UA	UA	UA
Q9Y375	NDUFAF1 CIA30 CGI-65	UA	CR	CR	UA	CR	CR	UA	UA	UA	UA	UA	UA
O60704	TPST2	UA	CR	CR	UA	CR	CR	UA	UA	UA	UA	UA	UA
P08637	FCGR3A CD16A FCG3 FCGR3 IGFR3	UA	CR	CR	UA	CR	CR	UA	UA	UA	UA	UA	UA
Q92985	IRF7	FN	CR	CR	FN	CR	CR	UA	UA	UA	UA	UA	UA
P07203	GPX1	UA	CR	CR	UA	CR	CR	UA	UA	UA	UA	UA	UA
O14625	CXCL11 ITAC SCYB11 SCYB9B	UA	CR	CR	UA	CR	CR	UA	UA	UA	UA	UA	UA
P07225	PROS1 PROS	UA	CR	CR	UA	CR	CR	UA	UA	UA	UA	UA	UA
Q9H5J8	TAF1D JOSD3	UA	CR	CR	UA	CR	CR	UA	UA	UA	UA	UA	UA
O95490	ADGRL2 KIAA0786 LEC1 LPHH1 LPHN2	UA	CR	CR	UA	CR	CR	UA	UA	UA	UA	UA	UA
Q9NPA3	MID1IP1 MIG12	UA	CR	CR	UA	CR	CR	UA	UA	UA	UA	UA	UA
P16403	HIST1H1C H1F2	UA	CR	CR	UA	CR	CR	UA	UA	UA	UA	UA	UA
Q9H213	MAGEH1 APR1	UA	CR	CR	UA	FN	FN	UA	CR	CR	UA	FN	FN
P02788	LTF GIG12 LF	UA	CR	CR	UA	FN	FN	UA	CR	CR	UA	FN	FN
P30679	GNA15 GNA16	UA	CR	CR	UA	FN	FN	UA	CR	CR	UA	FN	FN
P25205	MCM3	UA	CR	CR	UA	FN	FN	UA	CR	CR	Not expressed	Not expressed	Not expressed
Q5M8T4	CTGF	UA	CR	CR	UA	FN	FN	UA	CR	CR	UA	UA	UA
P02461	COL3A1	UA	CR	CR	UA	FN	FN	UA	CR	CR	UA	UA	UA
O15169	AXIN1 AXIN	CR	FN	CR	UA	FN	FN	CR	FN	CR	UA	UA	UA
O60760	HPGDS GSTS PGDS PTGDS2	UA	CR	CR	UA	FN	FN	UA	CR	CR	UA	UA	UA
P09486	SPARC ON	UA	CR	CR	UA	FN	FN	UA	CR	CR	UA	UA	UA
P15056	BRAF BRAF1 RAFB1	CR	FN	CR	FN	FN	FN	UA	FN	FN	CR	FN	CR
P35625	TIMP3	UA	CR	CR	UA	FN	FN	UA	FN	FN	FN	FN	FN
Q16890	TPD52L1	UA	CR	CR	UA	FN	FN	UA	FN	FN	UA	FN	FN
Q15052	ARHGEF6 COOL2 KIAA0006 PIXA	UA	CR	CR	UA	FN	FN	UA	FN	FN	UA	FN	FN
P04150	NR3C1 GRL	FN	CR	CR	UA	FN	FN	UA	FN	FN	UA	FN	FN
Q9UIF7	MUTYH MYH	CR	UA	CR	UA	FN	FN	UA	FN	FN	UA	FN	FN
P07550	ADRB2 ADRB2R B2AR	UA	CR	CR	UA	FN	FN	UA	FN	FN	UA	FN	FN
Q12923	PTPN13 PNP1 PTP1E PTPL1	FN	CR	CR	UA	FN	FN	UA	FN	FN	UA	FN	FN
Q14140	SERTAD2 KIAA0127	UA	CR	CR	UA	FN	FN	UA	FN	FN	UA	FN	FN
Q13485	SMAD4 DPC4 MADH4	CR	FN	CR	FN	FN	FN	UA	FN	FN	FN	FN	FN
P35222	CTNNB1 CTNNB OK/SW-cl.35 PRO2286	CR	CR	CR	FN	FN	FN	FN	FN	FN	FN	FN	FN
Q9UI95	MAD2L2 MAD2B REV7	UA	CR	CR	UA	FN	FN	UA	FN	FN	UA	FN	FN
P43246	MSH2	CR	UA	CR	FN	FN	FN	UA	FN	FN	UA	FN	FN
Q96BY2	MOAP1 PNMA4	UA	CR	CR	UA	FN	FN	UA	FN	FN	UA	FN	FN
Q32MN7	TBP hCG_2029691	FN	CR	CR	FN	FN	FN	UA	FN	FN	UA	FN	FN
P27986	PIK3R1 GRB1	CR	FN	CR	FN	FN	FN	UA	FN	FN	FN	FN	FN
P19338	NCL	UA	CR	CR	UA	FN	FN	FN	FN	FN	UA	FN	FN
P52701	MSH6 GTBP	CR	UA	CR	FN	FN	FN	UA	FN	FN	UA	FN	FN
P10275	AR DHTR NR3C4	FN	CR	CR	FN	FN	FN	FN	FN	FN	FN	FN	FN
O00141	SGK1 SGK	FN	CR	CR	UA	FN	FN	UA	FN	FN	FN	FN	FN
Q6NXF2	FLNA	FN	CR	CR	FN	FN	FN	UA	FN	FN	UA	FN	FN
Q5JY77	GPRASP1 GASP KIAA0443	UA	CR	CR	UA	FN	FN	UA	FN	FN	FN	FN	FN
P09619	PDGFRB PDGFR PDGFR1	FN	CR	CR	FN	FN	FN	UA	FN	FN	FN	FN	FN
Q9BQI3	EIF2AK1 HRI KIAA1369 PRO1362	UA	CR	CR	UA	FN	FN	UA	FN	FN	UA	FN	FN
Q6FI00	CCND1 hCG_2016647	FN	CR	CR	FN	FN	FN	UA	FN	FN	UA	FN	FN
P07332	FES FPS	FN	CR	CR	UA	FN	FN	UA	FN	FN	UA	UA	UA
Q9BPX1	HSD17B14 DHRS10 SDR3 SDR47C1 UNQ502/PRO474	UA	CR	CR	UA	FN	FN	UA	FN	FN	UA	UA	UA
Q16520	BATF	UA	CR	CR	UA	FN	FN	UA	FN	FN	UA	UA	UA
P55822	SH3BGR	UA	CR	CR	UA	FN	FN	UA	FN	FN	UA	UA	UA
Q12884	FAP	UA	CR	CR	UA	FN	FN	Not expressed	Not expressed	Not expressed	UA	CR	CR
Q15672	TWIST1 BHLHA38 TWIST	FN	CR	CR	FN	UA	FN	Not expressed	Not expressed	Not expressed	UA	CR	CR
P08123	COL1A2	UA	CR	CR	UA	FN	FN	Not expressed	Not expressed	Not expressed	UA	FN	FN
Q59FG9		UA	CR	CR	UA	FN	FN	Not expressed	Not expressed	Not expressed	UA	FN	FN
P10721	KIT SCFR	FN	CR	CR	UA	FN	FN	Not expressed	Not expressed	Not expressed	UA	FN	FN
P19012	KRT15 KRTB	UA	CR	CR	UA	FN	FN	Not expressed	Not expressed	Not expressed	UA	FN	FN
Q59GZ8		UA	CR	CR	UA	FN	FN	Not expressed	Not expressed	Not expressed	UA	UA	UA
P15882	CHN1 ARHGAP2 CHN	UA	CR	CR	UA	FN	FN	Not expressed	Not expressed	Not expressed	UA	UA	UA
Q96DN0	ERP27 C12orf46 UNQ781/PRO1575	UA	CR	CR	UA	FN	FN	Not expressed	Not expressed	Not expressed	UA	UA	UA
P50454	SERPINH1 CBP1 CBP2 HSP47 SERPINH2 PIG14	UA	CR	CR	UA	FN	FN	Not expressed	Not expressed	Not expressed	UA	UA	UA
Q00978	IRF9 ISGF3G	UA	CR	CR	UA	FN	FN	UA	UA	UA	UA	CR	CR
P02747	C1QC C1QG	UA	CR	CR	UA	FN	FN	UA	UA	UA	UA	CR	CR
O95989	NUDT3 DIPP DIPP1	UA	CR	CR	UA	FN	FN	UA	UA	UA	UA	CR	CR
P01116	KRAS KRAS2 RASK2	CR	FN	CR	UA	FN	FN	UA	UA	UA	CR	UA	CR
O60356	NUPR1 COM1	FN	CR	CR	FN	FN	FN	UA	UA	UA	UA	CR	CR
O60216	RAD21 HR21 KIAA0078 NXP1	CR	UA	CR	UA	FN	FN	UA	UA	UA	CR	UA	CR
Q92558	WASF1 KIAA0269 SCAR1 WAVE1	UA	CR	CR	UA	FN	FN	UA	UA	UA	UA	CR	CR
Q96DI7	SNRNP40 PRP8BP SFP38 WDR57	UA	CR	CR	UA	FN	FN	UA	UA	UA	UA	CR	CR
P98077	SHC2 SCK SHCB	UA	CR	CR	FN	UA	FN	UA	UA	UA	FN	UA	FN
O75182	SIN3B KIAA0700	UA	CR	CR	UA	FN	FN	UA	UA	UA	UA	FN	FN
Q9GZM8	NDEL1 EOPA MITAP1 NUDEL	UA	CR	CR	UA	FN	FN	UA	UA	UA	UA	FN	FN
Q92569	PIK3R3	FN	CR	CR	FN	UA	FN	UA	UA	UA	UA	FN	FN
Q96AF9	ZYX	UA	CR	CR	UA	FN	FN	UA	UA	UA	UA	FN	FN
O15492	RGS16 RGSR	UA	CR	CR	UA	FN	FN	UA	UA	UA	FN	UA	FN
P49716	CEBPD	FN	CR	CR	FN	FN	FN	UA	UA	UA	UA	FN	FN
P08648	ITGA5 FNRA	UA	CR	CR	FN	UA	FN	UA	UA	UA	FN	UA	FN
Q06830	PRDX1 PAGA PAGB TDPX2	UA	CR	CR	UA	FN	FN	UA	UA	UA	UA	FN	FN
Q96PL5	ERMAP RD SC	UA	CR	CR	UA	FN	FN	UA	UA	UA	UA	FN	FN
Q06187	BTK AGMX1 ATK BPK	UA	CR	CR	UA	FN	FN	UA	UA	UA	UA	FN	FN
P08238	HSP90AB1 HSP90B HSPC2 HSPCB	FN	CR	CR	FN	UA	FN	UA	UA	UA	FN	UA	FN
Q8WV24	PHLDA1 PHRIP TDAG51	UA	CR	CR	UA	FN	FN	UA	UA	UA	UA	FN	FN
Q8IXH7	NELFCD NELFD TH1 TH1L HSPC130	FN	CR	CR	UA	FN	FN	UA	UA	UA	UA	FN	FN
Q00994	NGFRAP1 BEX3 DXS6984E NADE	UA	CR	CR	FN	UA	FN	UA	UA	UA	UA	FN	FN
Q00987	MDM2	CR	FN	CR	FN	FN	FN	UA	UA	UA	FN	FN	FN
P32456	GBP2	UA	CR	CR	UA	FN	FN	UA	UA	UA	FN	FN	FN
Q16778	HIST2H2BE H2BFQ	FN	CR	CR	FN	FN	FN	UA	UA	UA	FN	UA	FN
P00742	F10	UA	CR	CR	UA	FN	FN	UA	UA	UA	UA	FN	FN
P41279	MAP3K8 COT ESTF	FN	CR	CR	FN	UA	FN	UA	UA	UA	FN	UA	FN
P08758	ANXA5 ANX5 ENX2 PP4	UA	CR	CR	UA	FN	FN	UA	UA	UA	FN	FN	FN
Q99829	CPNE1 CPN1	FN	CR	CR	UA	FN	FN	UA	UA	UA	FN	FN	FN
Q13838	DDX39B BAT1 UAP56	UA	CR	CR	UA	FN	FN	UA	UA	UA	UA	UA	UA
Q16512	PKN1 PAK1 PKN PRK1 PRKCL1	UA	CR	CR	UA	FN	FN	UA	UA	UA	UA	UA	UA
Q16799	RTN1 NSP	UA	CR	CR	UA	FN	FN	UA	UA	UA	UA	UA	UA
Q6IBA9	TNFSF10 hCG_20249	UA	CR	CR	UA	FN	FN	UA	UA	UA	UA	UA	UA
P60891	PRPS1	UA	CR	CR	UA	FN	FN	UA	UA	UA	UA	UA	UA
P39880	CUX1 CUTL1	CR	UA	CR	FN	FN	FN	UA	UA	UA	UA	UA	UA
Q16533	SNAPC1 SNAP43	UA	CR	CR	FN	UA	FN	UA	UA	UA	UA	UA	UA
Q86VQ2		FN	CR	CR	UA	FN	FN	UA	UA	UA	UA	UA	UA
Q8WW38	ZFPM2 FOG2 ZNF89B	FN	CR	CR	FN	UA	FN	UA	UA	UA	UA	UA	UA
P09769	FGR SRC2	UA	CR	CR	UA	FN	FN	UA	UA	UA	UA	UA	UA
Q16602	CALCRL CGRPR	UA	CR	CR	UA	FN	FN	UA	UA	UA	UA	UA	UA
Q16270	IGFBP7 MAC25 PSF	UA	CR	CR	UA	FN	FN	UA	UA	UA	UA	UA	UA
P31150	GDI1 GDIL OPHN2 RABGDIA XAP4	UA	CR	CR	UA	FN	FN	UA	UA	UA	UA	UA	UA
Q92995	USP13 ISOT3	UA	CR	CR	UA	FN	FN	UA	UA	UA	UA	UA	UA
Q9NRA1	PDGFC SCDGF UNQ174/PRO200	UA	CR	CR	UA	FN	FN	UA	UA	UA	UA	UA	UA
Q9NPF5	DMAP1 KIAA1425	UA	CR	CR	UA	FN	FN	UA	UA	UA	UA	UA	UA
Q04656	ATP7A MC1 MNK	UA	CR	CR	UA	FN	FN	UA	UA	UA	UA	UA	UA
P27658	COL8A1 C3orf7	UA	CR	CR	UA	FN	FN	UA	UA	UA	UA	UA	UA
O14737	PDCD5 TFAR19	UA	CR	CR	UA	FN	FN	UA	UA	UA	UA	UA	UA
P30273	FCER1G	UA	CR	CR	UA	FN	FN	UA	UA	UA	UA	UA	UA
P53992	SEC24C KIAA0079	UA	CR	CR	UA	FN	FN	UA	UA	UA	UA	UA	UA
P78524	ST5 DENND2B HTS1	UA	CR	CR	UA	FN	FN	UA	UA	UA	UA	UA	UA
O95198	KLHL2	UA	CR	CR	UA	FN	FN	UA	UA	UA	UA	UA	UA
P04792	HSPB1 HSP27 HSP28	UA	CR	CR	UA	FN	FN	UA	UA	UA	UA	UA	UA
O95810	SDPR	UA	CR	CR	UA	FN	FN	UA	UA	UA	UA	UA	UA
P16581	SELE ELAM1	UA	CR	CR	UA	FN	FN	UA	UA	UA	UA	UA	UA
Q16553	LY6E 9804 RIGE SCA2 TSA1	UA	CR	CR	UA	FN	FN	UA	UA	UA	UA	UA	UA
P32246	CCR1 CMKBR1 CMKR1 SCYAR1	UA	CR	CR	UA	FN	FN	UA	UA	UA	UA	UA	UA
Q8NE26	ADAMTS1	UA	CR	CR	UA	FN	FN	UA	UA	UA	UA	UA	UA
Q16548	BCL2A1 BCL2L5 BFL1 GRS HBPA1	UA	CR	CR	Not expressed	Not expressed	Not expressed	UA	CR	CR	UA	FN	FN
P50748	KNTC1 KIAA0166	UA	CR	CR	Not expressed	Not expressed	Not expressed	UA	FN	FN	UA	CR	CR
O15205	UBD FAT10	UA	CR	CR	Not expressed	Not expressed	Not expressed	UA	FN	FN	UA	CR	CR
P10145	CXCL8 IL8	UA	CR	CR	Not expressed	Not expressed	Not expressed	UA	FN	FN	UA	FN	FN
O15143	ARPC1B ARC41	UA	CR	CR	Not expressed	Not expressed	Not expressed	UA	FN	FN	UA	UA	UA
P41221	WNT5A	UA	CR	CR	Not expressed	Not expressed	Not expressed	Not expressed	Not expressed	Not expressed	UA	CR	CR
Q53G95		UA	CR	CR	Not expressed	Not expressed	Not expressed	Not expressed	Not expressed	Not expressed	UA	CR	CR
O43592	XPOT	UA	CR	CR	Not expressed	Not expressed	Not expressed	UA	UA	UA	UA	CR	CR
P24001	IL32 NK4 TAIF	UA	CR	CR	Not expressed	Not expressed	Not expressed	UA	UA	UA	UA	CR	CR
Q15582	TGFBI BIGH3	UA	CR	CR	Not expressed	Not expressed	Not expressed	UA	UA	UA	UA	CR	CR
P14174	MIF GLIF MMIF	UA	CR	CR	Not expressed	Not expressed	Not expressed	UA	UA	UA	FN	UA	FN
P22897	MRC1 CLEC13D CLEC13DL MRC1L1	UA	CR	CR	Not expressed	Not expressed	Not expressed	UA	UA	UA	UA	FN	FN
P09467	FBP1 FBP	UA	CR	CR	Not expressed	Not expressed	Not expressed	UA	UA	UA	UA	FN	FN
P01019	AGT SERPINA8	UA	CR	CR	Not expressed	Not expressed	Not expressed	UA	UA	UA	Not expressed	Not expressed	Not expressed
Q9GZP9	DERL2 DER2 FLANA CGI-101 SBBI53	UA	CR	CR	Not expressed	Not expressed	Not expressed	UA	UA	UA	UA	UA	UA
Q16649	NFIL3 E4BP4 IL3BP1	UA	CR	CR	Not expressed	Not expressed	Not expressed	UA	UA	UA	UA	UA	UA
P09912	IFI6 G1P3	UA	CR	CR	Not expressed	Not expressed	Not expressed	UA	UA	UA	UA	UA	UA
Q04446	GBE1	UA	CR	CR	Not expressed	Not expressed	Not expressed	UA	UA	UA	UA	UA	UA
O75531	BANF1 BAF BCRG1	UA	CR	CR	UA	UA	UA	UA	CR	CR	UA	CR	CR
P35555	FBN1 FBN	UA	CR	CR	UA	UA	UA	UA	CR	CR	UA	FN	FN
P41220	RGS2 G0S8 GIG31	UA	CR	CR	UA	UA	UA	UA	CR	CR	UA	FN	FN
Q99687	MEIS3 MRG2	UA	CR	CR	UA	UA	UA	UA	CR	CR	UA	UA	UA
Q14206	RCAN2 DSCR1L1 ZAKI4	UA	CR	CR	UA	UA	UA	UA	CR	CR	UA	UA	UA
P78380	OLR1 CLEC8A LOX1	UA	CR	CR	UA	UA	UA	UA	CR	CR	UA	UA	UA
Q99608	NDN	UA	CR	CR	UA	UA	UA	UA	CR	CR	UA	UA	UA
P15121	AKR1B1 ALDR1	UA	CR	CR	UA	UA	UA	UA	CR	CR	UA	UA	UA
Q9UBU2	DKK2 UNQ682/PRO1316	UA	CR	CR	UA	UA	UA	UA	CR	CR	UA	UA	UA
P55058	PLTP	UA	CR	CR	UA	UA	UA	UA	CR	CR	UA	UA	UA
Q9NPH5	NOX4 RENOX	UA	CR	CR	UA	UA	UA	UA	CR	CR	UA	UA	UA
O00592	PODXL PCLP PCLP1	UA	CR	CR	UA	UA	UA	UA	CR	CR	UA	UA	UA
P31323	PRKAR2B	UA	CR	CR	UA	UA	UA	UA	CR	CR	UA	UA	UA
P49747	COMP	UA	CR	CR	UA	UA	UA	UA	CR	CR	UA	UA	UA
Q16610	ECM1	UA	CR	CR	UA	UA	UA	UA	CR	CR	UA	UA	UA
Q9Y5P3	RAI2	UA	CR	CR	UA	UA	UA	UA	CR	CR	UA	UA	UA
Q9NRN5	OLFML3 PSEC0035 PSEC0173 PSEC0244 UNQ663/PRO1294	UA	CR	CR	UA	UA	UA	UA	CR	CR	UA	UA	UA
P00746	CFD DF PFD	UA	CR	CR	UA	UA	UA	UA	CR	CR	UA	UA	UA
P55040	GEM KIR	UA	CR	CR	UA	UA	UA	UA	CR	CR	UA	UA	UA
Q02108	GUCY1A3 GUC1A3 GUCSA3 GUCY1A1	UA	CR	CR	UA	UA	UA	UA	CR	CR	UA	UA	UA
P49327	FASN FAS	UA	CR	CR	UA	UA	UA	UA	FN	FN	UA	CR	CR
P40692	MLH1 COCA2	CR	CR	CR	UA	UA	UA	UA	FN	FN	UA	FN	FN
P34741	SDC2 HSPG1	UA	CR	CR	UA	UA	UA	UA	FN	FN	FN	UA	FN
P13500	CCL2 MCP1 SCYA2	UA	CR	CR	UA	UA	UA	UA	FN	FN	UA	FN	FN
Q02153	GUCY1B3 GUC1B3 GUCSB3 GUCY1B1	UA	CR	CR	UA	UA	UA	UA	FN	FN	UA	FN	FN
P20591	MX1	UA	CR	CR	UA	UA	UA	UA	FN	FN	UA	FN	FN
O00501	CLDN5 AWAL TMVCF	UA	CR	CR	UA	UA	UA	UA	FN	FN	UA	UA	UA
Q6NVY8	LAMC1	UA	CR	CR	UA	UA	UA	UA	FN	FN	UA	UA	UA
P60228	EIF3E EIF3S6 INT6	CR	FN	CR	UA	UA	UA	UA	FN	FN	UA	UA	UA
Q9BSW7	SYT17	UA	CR	CR	UA	UA	UA	UA	FN	FN	UA	UA	UA
Q15113	PCOLCE PCPE1	UA	CR	CR	UA	UA	UA	UA	FN	FN	UA	UA	UA
Q9NWA0	MED9 MED25	UA	CR	CR	UA	UA	UA	UA	FN	FN	UA	UA	UA
P17844	DDX5 G17P1 HELR HLR1	UA	CR	CR	UA	UA	UA	UA	FN	FN	UA	UA	UA
Q16658	FSCN1 FAN1 HSN SNL	FN	CR	CR	UA	UA	UA	UA	FN	FN	UA	UA	UA
P02649	APOE	UA	CR	CR	UA	UA	UA	UA	FN	FN	UA	UA	UA
O95832	CLDN1 CLD1 SEMP1 UNQ481/PRO944	UA	CR	CR	UA	UA	UA	UA	FN	FN	UA	UA	UA
Q16600	ZNF239 HOK2 MOK2	UA	CR	CR	UA	UA	UA	Not expressed	Not expressed	Not expressed	UA	CR	CR
P31949	S100A11 MLN70 S100C	UA	CR	CR	UA	UA	UA	Not expressed	Not expressed	Not expressed	UA	CR	CR
P05997	COL5A2	UA	CR	CR	UA	UA	UA	Not expressed	Not expressed	Not expressed	UA	CR	CR
P22223	CDH3 CDHP	FN	CR	CR	UA	UA	UA	Not expressed	Not expressed	Not expressed	UA	CR	CR
Q5HYH4	DKFZp313B1621	UA	CR	CR	UA	UA	UA	Not expressed	Not expressed	Not expressed	UA	FN	FN
P26447	S100A4 CAPL MTS1	UA	CR	CR	UA	UA	UA	Not expressed	Not expressed	Not expressed	FN	FN	FN
P29034	S100A2 S100L	UA	CR	CR	UA	UA	UA	Not expressed	Not expressed	Not expressed	FN	UA	FN
Q13641	TPBG 5T4	UA	CR	CR	UA	UA	UA	Not expressed	Not expressed	Not expressed	UA	UA	UA
P43235	CTSK CTSO CTSO2	UA	CR	CR	UA	UA	UA	Not expressed	Not expressed	Not expressed	UA	UA	UA
Q14956	GPNMB HGFIN NMB UNQ1725/PRO9925	FN	CR	CR	UA	UA	UA	Not expressed	Not expressed	Not expressed	UA	UA	UA
O75084	FZD7	UA	CR	CR	UA	UA	UA	Not expressed	Not expressed	Not expressed	UA	UA	UA
Q13115	DUSP4 MKP2 VH2	UA	CR	CR	UA	UA	UA	Not expressed	Not expressed	Not expressed	UA	UA	UA
Q63HQ4	DKFZp686K04147	UA	CR	CR	UA	UA	UA	Not expressed	Not expressed	Not expressed	UA	UA	UA
P98066	TNFAIP6 TSG6	UA	CR	CR	UA	UA	UA	Not expressed	Not expressed	Not expressed	UA	UA	UA
Q96HF1	SFRP2 FRP2 SARP1 FKSG12 UNQ361/PRO697	UA	CR	CR	UA	UA	UA	Not expressed	Not expressed	Not expressed	UA	UA	UA
Q12948	FOXC1 FKHL7 FREAC3	UA	CR	CR	UA	UA	UA	Not expressed	Not expressed	Not expressed	UA	UA	UA
P00488	F13A1 F13A	UA	CR	CR	UA	UA	UA	Not expressed	Not expressed	Not expressed	UA	UA	UA
P51884	LUM LDC SLRR2D	UA	CR	CR	UA	UA	UA	Not expressed	Not expressed	Not expressed	UA	UA	UA
Q9BQ31	KCNS3	UA	CR	CR	UA	UA	UA	Not expressed	Not expressed	Not expressed	UA	UA	UA
Q14332	FZD2	UA	CR	CR	UA	UA	UA	Not expressed	Not expressed	Not expressed	UA	UA	UA
Q08397	LOXL1 LOXL	UA	CR	CR	UA	UA	UA	Not expressed	Not expressed	Not expressed	UA	UA	UA
P55001	MFAP2 MAGP1	UA	CR	CR	UA	UA	UA	Not expressed	Not expressed	Not expressed	UA	UA	UA
P98155	VLDLR	UA	CR	CR	UA	UA	UA	Not expressed	Not expressed	Not expressed	UA	UA	UA
P05090	APOD	UA	CR	CR	UA	UA	UA	Not expressed	Not expressed	Not expressed	UA	UA	UA
Q9BXY8	BEX2	UA	CR	CR	UA	UA	UA	Not expressed	Not expressed	Not expressed	UA	UA	UA
Q9UJ37	ST6GALNAC2 SIAT7B SIATL1 STHM	UA	CR	CR	UA	UA	UA	Not expressed	Not expressed	Not expressed	UA	UA	UA
P49368	CCT3 CCTG TRIC5	UA	CR	CR	UA	UA	UA	UA	UA	UA	UA	CR	CR
Q14919	DRAP1	UA	CR	CR	UA	UA	UA	UA	UA	UA	UA	CR	CR
O43543	XRCC2	UA	CR	CR	UA	UA	UA	UA	UA	UA	UA	CR	CR
Q96NY8	PVRL4 LNIR PRR4	UA	CR	CR	UA	UA	UA	UA	UA	UA	UA	CR	CR
P42773	CDKN2C CDKN6	UA	CR	CR	UA	UA	UA	UA	UA	UA	UA	FN	FN
P19320	VCAM1 L1CAM	UA	CR	CR	UA	UA	UA	UA	UA	UA	FN	UA	FN
P50749	RASSF2 KIAA0168	FN	CR	CR	UA	UA	UA	UA	UA	UA	FN	UA	FN
Q9GZN2	TGIF2	UA	CR	CR	UA	UA	UA	UA	UA	UA	UA	FN	FN
Q8IZE3	SCYL3 PACE1	UA	CR	CR	UA	UA	UA	UA	UA	UA	FN	UA	FN
O15209	ZBTB22 BING1 ZBTB22A ZNF297	UA	CR	CR	UA	UA	UA	UA	UA	UA	UA	FN	FN
Q14449	GRB14	UA	CR	CR	UA	UA	UA	UA	UA	UA	FN	UA	FN
P06756	ITGAV MSK8 VNRA	UA	CR	CR	UA	UA	UA	UA	UA	UA	UA	FN	FN
Q96D98	EID2B EID3	UA	CR	CR	UA	UA	UA	UA	UA	UA	UA	FN	FN
P25311	AZGP1 ZAG ZNGP1	UA	CR	CR	UA	UA	UA	UA	UA	UA	Not expressed	Not expressed	Not expressed
Q9UHF1	EGFL7 MEGF7 UNQ187/PRO1449	UA	CR	CR	UA	UA	UA	UA	UA	UA	UA	UA	UA
Q13232	NME3	UA	CR	CR	UA	UA	UA	UA	UA	UA	UA	UA	UA
Q03989	ARID5A MRF1	UA	CR	CR	UA	UA	UA	UA	UA	UA	UA	UA	UA
O60602	TLR5 TIL3	UA	CR	CR	UA	UA	UA	UA	UA	UA	UA	UA	UA
P62633	CNBP RNF163 ZNF9	UA	CR	CR	UA	UA	UA	UA	UA	UA	UA	UA	UA
Q8NCW6	GALNT11	UA	CR	CR	UA	UA	UA	UA	UA	UA	UA	UA	UA
Q8IZJ3	CPAMD8 KIAA1283	UA	CR	CR	UA	UA	UA	UA	UA	UA	UA	UA	UA
P30559	OXTR	UA	CR	CR	UA	UA	UA	UA	UA	UA	UA	UA	UA
Q12983	BNIP3 NIP3	UA	CR	CR	UA	UA	UA	UA	UA	UA	UA	UA	UA
Q969X2	ST6GALNAC6 SIAT7F UNQ708/PRO1359	UA	CR	CR	UA	UA	UA	UA	UA	UA	UA	UA	UA
Q86YB8	ERO1LB	UA	CR	CR	UA	UA	UA	UA	UA	UA	UA	UA	UA
Q9P258	RCC2 KIAA1470 TD60	UA	CR	CR	UA	UA	UA	UA	UA	UA	UA	UA	UA
P40123	CAP2	UA	CR	CR	UA	UA	UA	UA	UA	UA	UA	UA	UA
P07333	CSF1R FMS	FN	CR	CR	UA	UA	UA	UA	UA	UA	UA	UA	UA
P30043	BLVRB FLR	UA	CR	CR	UA	UA	UA	UA	UA	UA	UA	UA	UA
Q96AJ9	VTI1A	CR	UA	CR	UA	UA	UA	UA	UA	UA	UA	UA	UA
Q9UKA1	FBXL5 FBL4 FBL5 FLR1	UA	CR	CR	UA	UA	UA	UA	UA	UA	UA	UA	UA
Q96A00	PPP1R14A CPI17 PPP1INL	UA	CR	CR	UA	UA	UA	UA	UA	UA	UA	UA	UA
Q53XX5	CIRBP hCG_21575	UA	CR	CR	UA	UA	UA	UA	UA	UA	UA	UA	UA
Q96LR5	UBE2E2 UBCH8	UA	CR	CR	UA	UA	UA	UA	UA	UA	UA	UA	UA
P54278	PMS2 PMSL2	CR	FN	CR	UA	UA	UA	UA	UA	UA	UA	UA	UA
Q63HR2	TNS2 KIAA1075 TENC1	UA	CR	CR	UA	UA	UA	UA	UA	UA	UA	UA	UA
O95201	ZNF205 ZNF210	UA	CR	CR	UA	UA	UA	UA	UA	UA	UA	UA	UA
Q8TB22	SPATA20	UA	CR	CR	UA	UA	UA	UA	UA	UA	UA	UA	UA
P30533	LRPAP1 A2MRAP	UA	CR	CR	UA	UA	UA	UA	UA	UA	UA	UA	UA
Q13487	SNAPC2 SNAP45	UA	CR	CR	UA	UA	UA	UA	UA	UA	UA	UA	UA
O15123	ANGPT2	UA	CR	CR	UA	UA	UA	UA	UA	UA	UA	UA	UA
P29274	ADORA2A ADORA2	UA	CR	CR	UA	UA	UA	UA	UA	UA	UA	UA	UA
P52737	ZNF136	UA	CR	CR	UA	UA	UA	UA	UA	UA	UA	UA	UA
Q96HT8	MRFAP1L1 PP784	UA	CR	CR	UA	UA	UA	UA	UA	UA	UA	UA	UA
Q9UKJ0	PILRB FDFACT PP1551	UA	CR	CR	UA	UA	UA	UA	UA	UA	UA	UA	UA
P25686	DNAJB2 HSJ1 HSPF3	FN	CR	CR	UA	UA	UA	UA	UA	UA	UA	UA	UA
Q7L099	RUFY3 KIAA0871	UA	CR	CR	UA	UA	UA	UA	UA	UA	UA	UA	UA
Q8IW50	FAM219A C9orf25	UA	CR	CR	UA	UA	UA	UA	UA	UA	UA	UA	UA
P09914	IFIT1 G10P1 IFI56 IFNAI1 ISG56	FN	CR	CR	UA	UA	UA	UA	UA	UA	UA	UA	UA
Q07075	ENPEP	UA	CR	CR	UA	UA	UA	UA	UA	UA	UA	UA	UA
Q9UL19	RARRES3 RIG1 TIG3	UA	CR	CR	UA	UA	UA	UA	UA	UA	UA	UA	UA
O95147	DUSP14 MKP6	UA	CR	CR	UA	UA	UA	UA	UA	UA	UA	UA	UA
O15381	NVL	UA	CR	CR	UA	UA	UA	UA	UA	UA	UA	UA	UA
P46087	NOP2 NOL1 NSUN1	UA	CR	CR	UA	UA	UA	UA	UA	UA	UA	UA	UA
Q99808	SLC29A1 ENT1	UA	CR	CR	UA	UA	UA	UA	UA	UA	UA	UA	UA
O00767	SCD	UA	CR	CR	UA	UA	UA	UA	UA	UA	UA	UA	UA
Q9HAZ1	CLK4	UA	CR	CR	UA	UA	UA	UA	UA	UA	UA	UA	UA
Q49AN0	CRY2 KIAA0658	UA	CR	CR	UA	UA	UA	UA	UA	UA	UA	UA	UA
Q96S38	RPS6KC1 RPK118	UA	CR	CR	UA	UA	UA	UA	UA	UA	UA	UA	UA
Q504Q3	PAN2 KIAA0710 USP52	UA	CR	CR	UA	UA	UA	UA	UA	UA	UA	UA	UA
P57087	JAM2 C21orf43 VEJAM UNQ219/PRO245	UA	CR	CR	UA	UA	UA	UA	UA	UA	UA	UA	UA
O75155	CAND2 KIAA0667 TIP120B	UA	CR	CR	UA	UA	UA	UA	UA	UA	UA	UA	UA
Q13651	IL10RA IL10R	UA	CR	CR	UA	UA	UA	UA	UA	UA	UA	UA	UA
Q16527	CSRP2 LMO5 SMLIM	UA	CR	CR	UA	UA	UA	UA	UA	UA	UA	UA	UA
Q6FI18	CYR61 hCG_23652	UA	CR	CR	UA	UA	UA	UA	UA	UA	UA	UA	UA
P10074	ZBTB48 HKR3 ZNF855	UA	CR	CR	UA	UA	UA	UA	UA	UA	UA	UA	UA
O76024	WFS1	UA	CR	CR	UA	UA	UA	UA	UA	UA	UA	UA	UA
Q96C10	DHX58 D11LGP2E LGP2	UA	CR	CR	UA	UA	UA	UA	UA	UA	UA	UA	UA
Q9H761	LINC00341 C14orf139	UA	CR	CR	UA	UA	UA	UA	UA	UA	UA	UA	UA
Q8N2M8	CLASRP SFRS16 SWAP2 UNQ2428/PRO4988	UA	CR	CR	UA	UA	UA	UA	UA	UA	UA	UA	UA
O60231	DHX16 DBP2 DDX16 KIAA0577	UA	CR	CR	UA	UA	UA	UA	UA	UA	UA	UA	UA
O60239	SH3BP5 SAB	UA	CR	CR	UA	UA	UA	UA	UA	UA	UA	UA	UA
P51784	USP11 UHX1	UA	CR	CR	UA	UA	UA	UA	UA	UA	UA	UA	UA
Q9UNF1	MAGED2 BCG1	UA	CR	CR	UA	UA	UA	UA	UA	UA	UA	UA	UA
Q86UD4	ZNF329	UA	CR	CR	UA	UA	UA	UA	UA	UA	UA	UA	UA
P02795	MT2A CES1 MT2	UA	CR	CR	UA	UA	UA	UA	UA	UA	UA	UA	UA
Q15651	HMGN3 TRIP7 PNAS-24	UA	CR	CR	UA	UA	UA	UA	UA	UA	UA	UA	UA
O95931	CBX7	UA	CR	CR	UA	UA	UA	UA	UA	UA	UA	UA	UA
O94983	CAMTA2 KIAA0909	UA	CR	CR	UA	UA	UA	UA	UA	UA	UA	UA	UA
Q8TAX0	OSR1 ODD	UA	CR	CR	UA	UA	UA	UA	UA	UA	UA	UA	UA
Q9H173	SIL1 UNQ545/PRO836	UA	CR	CR	UA	UA	UA	UA	UA	UA	UA	UA	UA
Q86TN1	ARNT2	UA	CR	CR	UA	UA	UA	UA	UA	UA	UA	UA	UA
Q75MH2	IL6 hCG_38231 tcag7.131	UA	CR	CR	UA	UA	UA	UA	UA	UA	UA	UA	UA
Q15050	RRS1 KIAA0112 RRR	UA	CR	CR	UA	UA	UA	UA	UA	UA	UA	UA	UA
Q15392	DHCR24 KIAA0018	UA	CR	CR	UA	UA	UA	UA	UA	UA	UA	UA	UA
Q8NDB6	FAM156A TMEM29 PP12994 PRO0659; FAM156B TMEM29B	UA	CR	CR	UA	UA	UA	UA	UA	UA	UA	UA	UA
P49760	CLK2	UA	CR	CR	UA	UA	UA	UA	UA	UA	UA	UA	UA
Q96AC6	KIFC2	UA	CR	CR	UA	UA	UA	UA	UA	UA	UA	UA	UA
Q96AC1	FERMT2 KIND2 MIG2 PLEKHC1	UA	CR	CR	UA	UA	UA	UA	UA	UA	UA	UA	UA
Q32P28	P3H1 GROS1 LEPRE1 PSEC0109	UA	CR	CR	UA	UA	UA	UA	UA	UA	UA	UA	UA
O43164	PJA2 KIAA0438 RNF131	UA	CR	CR	UA	UA	UA	UA	UA	UA	UA	UA	UA
P16870	CPE	UA	CR	CR	UA	UA	UA	UA	UA	UA	UA	UA	UA
P20807	CAPN3 CANP3 CANPL3 NCL1	UA	CR	CR	UA	UA	UA	UA	UA	UA	UA	UA	UA
Q6IBS0	TWF2 PTK9L MSTP011	UA	CR	CR	UA	UA	UA	UA	UA	UA	UA	UA	UA
O76076	WISP2 CCN5 CT58 CTGFL UNQ228/PRO261	UA	CR	CR	UA	UA	UA	UA	UA	UA	UA	UA	UA
O94929	ABLIM3 KIAA0843 HMFN1661	UA	CR	CR	UA	UA	UA	UA	UA	UA	UA	UA	UA
Q9H1B7	IRF2BPL C14orf4 EAP1 KIAA1865 My039	UA	CR	CR	UA	UA	UA	UA	UA	UA	UA	UA	UA
Q86UW7	CADPS2 CAPS2 KIAA1591	UA	CR	CR	UA	UA	UA	UA	UA	UA	UA	UA	UA
Q13145	BAMBI NMA	UA	CR	CR	UA	UA	UA	UA	UA	UA	UA	UA	UA
Q9P298	HIGD1B	UA	CR	CR	UA	UA	UA	UA	UA	UA	UA	UA	UA
P29373	CRABP2	UA	CR	CR	UA	UA	UA	UA	UA	UA	UA	UA	UA
Q9NYS0	NKIRAS1 KBRAS1	UA	CR	CR	UA	UA	UA	UA	UA	UA	UA	UA	UA
Q15293	RCN1 RCN	UA	CR	CR	UA	UA	UA	UA	UA	UA	UA	UA	UA
Q96JB5	CDK5RAP3 IC53 LZAP MSTP016 OK/SW-cl.114 PP1553	UA	CR	CR	UA	UA	UA	UA	UA	UA	UA	UA	UA
Q53H76	PLA1A NMD PSPLA1	UA	CR	CR	UA	UA	UA	UA	UA	UA	UA	UA	UA
Q68DA4	DKFZp781A1532	UA	CR	CR	UA	UA	UA	UA	UA	UA	UA	UA	UA
O00754	MAN2B1 LAMAN MANB	UA	CR	CR	UA	UA	UA	UA	UA	UA	UA	UA	UA
Q92871	PMM1 PMMH22	UA	CR	CR	UA	UA	UA	UA	UA	UA	UA	UA	UA
Q8IWB1	ITPRIP DANGER KIAA1754	UA	CR	CR	UA	UA	UA	UA	UA	UA	UA	UA	UA
Q16739	UGCG	UA	CR	CR	UA	UA	UA	UA	UA	UA	UA	UA	UA
O14645	DNALI1	UA	CR	CR	UA	UA	UA	UA	UA	UA	UA	UA	UA
O14503	BHLHE40 BHLHB2 DEC1 SHARP2 STRA13	UA	CR	CR	UA	UA	UA	UA	UA	UA	UA	UA	UA
P20701	ITGAL CD11A	UA	CR	CR	UA	UA	UA	UA	UA	UA	UA	UA	UA
Q9Y6C7	LINC00312 LOH3CR2A NCRNA00312 NAG7	UA	CR	CR	UA	UA	UA	UA	UA	UA	UA	UA	UA
O95873	C6orf47 G4	UA	CR	CR	UA	UA	UA	UA	UA	UA	UA	UA	UA
Q8N6I2	ICAM5	UA	CR	CR	UA	UA	UA	UA	UA	UA	UA	UA	UA
Q9H1Q7	PCED1A C20orf81 FAM113A	UA	CR	CR	UA	UA	UA	UA	UA	UA	UA	UA	UA
Q8WUD1	RAB2B	FN	CR	CR	UA	UA	UA	UA	UA	UA	UA	UA	UA
Q15884	FAM189A2 C9orf61 X123	UA	CR	CR	UA	UA	UA	UA	UA	UA	UA	UA	UA
P52292	KPNA2 RCH1 SRP1	FN	FN	FN	FN	CR	CR	UA	CR	CR	UA	CR	CR
P20248	CCNA2 CCN1 CCNA	UA	FN	FN	FN	CR	CR	UA	CR	CR	UA	CR	CR
O00311	CDC7 CDC7L1	UA	FN	FN	UA	CR	CR	UA	CR	CR	UA	CR	CR
P12004	PCNA	FN	FN	FN	FN	CR	CR	UA	CR	CR	UA	CR	CR
O75419	CDC45 CDC45L CDC45L2 UNQ374/PRO710	UA	FN	FN	UA	CR	CR	UA	CR	CR	UA	CR	CR
P53350	PLK1 PLK	FN	FN	FN	FN	CR	CR	UA	CR	CR	UA	CR	CR
P33993	MCM7 CDC47 MCM2	UA	FN	FN	FN	CR	CR	UA	CR	CR	UA	CR	CR
P04632	CAPNS1 CAPN4 CAPNS	UA	FN	FN	UA	CR	CR	UA	CR	CR	UA	CR	CR
Q99741	CDC6 CDC18L	UA	FN	FN	UA	CR	CR	UA	CR	CR	UA	CR	CR
P39748	FEN1 RAD2	FN	UA	FN	FN	CR	CR	UA	CR	CR	UA	CR	CR
Q96HA8	WDYHV1 C8orf32 NTAQ1	UA	FN	FN	UA	CR	CR	UA	CR	CR	UA	FN	FN
Q14790	CASP8 MCH5	FN	FN	FN	CR	FN	CR	CR	FN	CR	FN	FN	FN
P32927	CSF2RB IL3RB IL5RB	UA	FN	FN	UA	CR	CR	UA	CR	CR	FN	UA	FN
Q03405	PLAUR MO3 UPAR	UA	FN	FN	UA	CR	CR	UA	CR	CR	UA	FN	FN
O00750	PIK3C2B	UA	FN	FN	FN	CR	CR	UA	CR	CR	FN	UA	FN
P63252	KCNJ2 IRK1	UA	FN	FN	UA	CR	CR	UA	CR	CR	UA	FN	FN
O15105	SMAD7 MADH7 MADH8	FN	FN	FN	FN	CR	CR	FN	CR	CR	FN	UA	FN
Q15427	SF3B4 SAP49	UA	FN	FN	UA	CR	CR	UA	CR	CR	UA	FN	FN
P07384	CAPN1 CANPL1 PIG30	UA	FN	FN	UA	CR	CR	UA	CR	CR	UA	FN	FN
P01100	FOS G0S7	UA	FN	FN	FN	CR	CR	FN	CR	CR	UA	FN	FN
Q96KB5	PBK TOPK	FN	FN	FN	UA	CR	CR	UA	CR	CR	Not expressed	Not expressed	Not expressed
Q13257	MAD2L1 MAD2	UA	FN	FN	UA	CR	CR	UA	CR	CR	Not expressed	Not expressed	Not expressed
P01584	IL1B IL1F2	UA	FN	FN	UA	CR	CR	UA	CR	CR	UA	UA	UA
Q96B97	SH3KBP1 CIN85	FN	UA	FN	FN	CR	CR	UA	CR	CR	UA	UA	UA
Q07812	BAX BCL2L4	UA	FN	FN	UA	CR	CR	UA	FN	FN	UA	CR	CR
P04626	ERBB2 HER2 MLN19 NEU NGL	FN	FN	FN	CR	FN	CR	UA	FN	FN	CR	FN	CR
Q13416	ORC2 ORC2L	UA	FN	FN	UA	CR	CR	UA	FN	FN	UA	CR	CR
P09874	PARP1 ADPRT PPOL	UA	FN	FN	UA	CR	CR	UA	FN	FN	UA	CR	CR
P55085	F2RL1 GPR11 PAR2	UA	FN	FN	UA	CR	CR	UA	FN	FN	UA	CR	CR
Q3SWU9	MSH6	FN	UA	FN	FN	CR	CR	UA	FN	FN	UA	CR	CR
P49715	CEBPA CEBP	FN	FN	FN	FN	CR	CR	FN	FN	FN	UA	CR	CR
O96017	CHEK2 CDS1 CHK2 RAD53	FN	FN	FN	CR	CR	CR	UA	FN	FN	UA	CR	CR
Q00535	CDK5 CDKN5	FN	FN	FN	UA	CR	CR	UA	FN	FN	FN	FN	FN
Q96CS2	HAUS1 CCDC5 HEIC	UA	FN	FN	UA	CR	CR	UA	FN	FN	UA	FN	FN
Q53G59	KLHL12 C3IP1	UA	FN	FN	UA	CR	CR	UA	FN	FN	UA	FN	FN
P29466	CASP1 IL1BC IL1BCE	UA	FN	FN	UA	CR	CR	UA	FN	FN	FN	FN	FN
P42224	STAT1	FN	FN	FN	FN	CR	CR	UA	FN	FN	FN	FN	FN
P06400	RB1	FN	FN	FN	CR	FN	CR	FN	FN	FN	UA	FN	FN
P13686	ACP5	UA	FN	FN	UA	CR	CR	UA	FN	FN	UA	FN	FN
O15164	TRIM24 RNF82 TIF1 TIF1A	UA	FN	FN	UA	CR	CR	UA	FN	FN	UA	FN	FN
P51587	BRCA2 FACD FANCD1	UA	FN	FN	CR	FN	CR	UA	FN	FN	UA	FN	FN
P21580	TNFAIP3 OTUD7C	UA	FN	FN	UA	CR	CR	UA	FN	FN	UA	FN	FN
Q6I9V6	CDKN1B hCG_27692	FN	FN	FN	FN	CR	CR	FN	FN	FN	FN	FN	FN
P50613	CDK7 CAK CAK1 CDKN7 MO15 STK1	UA	FN	FN	UA	CR	CR	UA	FN	FN	UA	FN	FN
Q13011	ECH1	UA	FN	FN	UA	CR	CR	UA	FN	FN	UA	FN	FN
O43929	ORC4 ORC4L	UA	FN	FN	FN	CR	CR	UA	FN	FN	UA	FN	FN
Q9UI14	RABAC1 PRA1 PRAF1	UA	FN	FN	UA	CR	CR	UA	FN	FN	UA	FN	FN
P24666	ACP1	FN	FN	FN	UA	CR	CR	UA	FN	FN	FN	UA	FN
Q13200	PSMD2 TRAP2	UA	FN	FN	UA	CR	CR	UA	FN	FN	UA	FN	FN
P53567	CEBPG	UA	FN	FN	UA	CR	CR	UA	FN	FN	UA	FN	FN
Q9NV56	MRGBP C20orf20	UA	FN	FN	UA	CR	CR	UA	FN	FN	UA	FN	FN
P24385	CCND1 BCL1 PRAD1	FN	FN	FN	CR	FN	CR	UA	FN	FN	UA	FN	FN
Q16611	BAK1 BAK BCL2L7 CDN1	UA	FN	FN	UA	CR	CR	UA	FN	FN	UA	FN	FN
P61158	ACTR3 ARP3	UA	FN	FN	UA	CR	CR	UA	FN	FN	UA	FN	FN
Q07021	C1QBP GC1QBP HABP1 SF2P32	UA	FN	FN	UA	CR	CR	UA	FN	FN	UA	FN	FN
P52564	MAP2K6 MEK6 MKK6 PRKMK6 SKK3	UA	FN	FN	UA	CR	CR	UA	FN	FN	Not expressed	Not expressed	Not expressed
O60894	RAMP1	UA	FN	FN	UA	CR	CR	UA	FN	FN	UA	UA	UA
Q15436	SEC23A	UA	FN	FN	UA	CR	CR	UA	FN	FN	UA	UA	UA
P63165	SUMO1 SMT3C SMT3H3 UBL1 OK/SW-cl.43	FN	FN	FN	FN	CR	CR	FN	FN	FN	UA	UA	UA
P35318	ADM AM	UA	FN	FN	UA	CR	CR	UA	FN	FN	UA	UA	UA
P25024	CXCR1 CMKAR1 IL8RA	UA	FN	FN	UA	CR	CR	UA	FN	FN	UA	UA	UA
P52790	HK3	UA	FN	FN	UA	CR	CR	UA	FN	FN	UA	UA	UA
P17931	LGALS3 MAC2	UA	FN	FN	UA	CR	CR	UA	FN	FN	UA	UA	UA
O14640	DVL1	FN	FN	FN	UA	CR	CR	FN	FN	FN	UA	UA	UA
O75629	CREG1 CREG UNQ727/PRO1409	UA	FN	FN	FN	CR	CR	UA	FN	FN	UA	UA	UA
Q12834	CDC20	UA	FN	FN	UA	CR	CR	Not expressed	Not expressed	Not expressed	UA	CR	CR
P14635	CCNB1 CCNB	UA	FN	FN	UA	CR	CR	Not expressed	Not expressed	Not expressed	UA	CR	CR
P49736	MCM2 BM28 CCNL1 CDCL1 KIAA0030	UA	FN	FN	UA	CR	CR	Not expressed	Not expressed	Not expressed	UA	CR	CR
Q15102	PAFAH1B3 PAFAHG	UA	FN	FN	UA	CR	CR	Not expressed	Not expressed	Not expressed	UA	CR	CR
Q59FK4		FN	FN	FN	FN	CR	CR	Not expressed	Not expressed	Not expressed	FN	FN	FN
Q04912	MST1R PTK8 RON	FN	FN	FN	FN	CR	CR	Not expressed	Not expressed	Not expressed	FN	FN	FN
Q13323	BIK NBK	UA	FN	FN	UA	CR	CR	Not expressed	Not expressed	Not expressed	Not expressed	Not expressed	Not expressed
Q14192	FHL2 DRAL SLIM3	FN	FN	FN	FN	CR	CR	Not expressed	Not expressed	Not expressed	Not expressed	Not expressed	Not expressed
P13726	F3	UA	FN	FN	UA	CR	CR	Not expressed	Not expressed	Not expressed	UA	UA	UA
P52799	EFNB2 EPLG5 HTKL LERK5	UA	FN	FN	UA	CR	CR	Not expressed	Not expressed	Not expressed	UA	UA	UA
O15264	MAPK13 PRKM13 SAPK4	FN	UA	FN	UA	CR	CR	Not expressed	Not expressed	Not expressed	UA	UA	UA
Q969L2	MAL2	UA	FN	FN	UA	CR	CR	Not expressed	Not expressed	Not expressed	UA	UA	UA
Q12947	FOXF2 FKHL6 FREAC2	UA	FN	FN	UA	CR	CR	Not expressed	Not expressed	Not expressed	UA	UA	UA
P57735	RAB25 CATX8	FN	UA	FN	UA	CR	CR	Not expressed	Not expressed	Not expressed	UA	UA	UA
Q92630	DYRK2	UA	FN	FN	UA	CR	CR	Not expressed	Not expressed	Not expressed	UA	UA	UA
Q04941	PLP2 A4	UA	FN	FN	UA	CR	CR	Not expressed	Not expressed	Not expressed	UA	UA	UA
Q6ZW49	PAXIP1 PAXIP1L PTIP CAGF28	UA	FN	FN	UA	CR	CR	UA	UA	UA	UA	CR	CR
Q16819	MEP1A	UA	FN	FN	UA	CR	CR	UA	UA	UA	UA	CR	CR
P00374	DHFR	FN	UA	FN	UA	CR	CR	UA	UA	UA	UA	CR	CR
Q99623	PHB2 BAP REA	FN	UA	FN	FN	CR	CR	UA	UA	UA	FN	CR	CR
P51959	CCNG1 CCNG CYCG1	FN	UA	FN	UA	CR	CR	UA	UA	UA	UA	CR	CR
P37231	PPARG NR1C3	UA	FN	FN	UA	CR	CR	UA	UA	UA	FN	CR	CR
P61081	UBE2M UBC12	UA	FN	FN	UA	CR	CR	UA	UA	UA	UA	CR	CR
P50552	VASP	UA	FN	FN	UA	CR	CR	UA	UA	UA	UA	CR	CR
Q13685	AAMP	UA	FN	FN	UA	CR	CR	UA	UA	UA	UA	CR	CR
P07766	CD3E T3E	FN	FN	FN	UA	CR	CR	UA	UA	UA	UA	CR	CR
Q16514	TAF12 TAF15 TAF2J TAFII20	UA	FN	FN	UA	CR	CR	UA	UA	UA	UA	FN	FN
O14492	SH2B2 APS	FN	FN	FN	FN	CR	CR	UA	UA	UA	FN	UA	FN
Q96QU8	XPO6 KIAA0370 RANBP20	UA	FN	FN	UA	CR	CR	UA	UA	UA	UA	FN	FN
Q9BTY7	HGH1 C8orf30A C8orf30B FAM203A FAM203B	UA	FN	FN	UA	CR	CR	UA	UA	UA	UA	FN	FN
Q13467	FZD5 C2orf31	UA	FN	FN	UA	CR	CR	UA	UA	UA	UA	FN	FN
P99999	CYCS CYC	UA	FN	FN	UA	CR	CR	UA	UA	UA	UA	FN	FN
Q9H8Y8	GORASP2 GOLPH6	UA	FN	FN	UA	CR	CR	UA	UA	UA	UA	FN	FN
P01111	NRAS HRAS1	FN	UA	FN	FN	CR	CR	UA	UA	UA	UA	FN	FN
Q8NBZ7	UXS1 UNQ2538/PRO6079	FN	UA	FN	FN	CR	CR	UA	UA	UA	FN	UA	FN
Q9H8W4	PLEKHF2 ZFYVE18	UA	FN	FN	UA	CR	CR	UA	UA	UA	UA	FN	FN
Q04759	PRKCQ PRKCT	FN	FN	FN	FN	CR	CR	UA	UA	UA	FN	UA	FN
P30101	PDIA3 ERP57 ERP60 GRP58	UA	FN	FN	UA	CR	CR	UA	UA	UA	UA	FN	FN
O00487	PSMD14 POH1	UA	FN	FN	UA	CR	CR	UA	UA	UA	UA	FN	FN
P50616	TOB1 TOB TROB1	FN	UA	FN	FN	CR	CR	UA	UA	UA	FN	UA	FN
Q15542	TAF5 TAF2D	UA	FN	FN	UA	CR	CR	UA	UA	UA	UA	FN	FN
P29084	GTF2E2 TF2E2	FN	FN	FN	UA	CR	CR	UA	UA	UA	UA	FN	FN
Q9Y478	PRKAB1 AMPK	UA	FN	FN	UA	CR	CR	UA	UA	UA	UA	FN	FN
Q6NUL9	SELP	UA	FN	FN	UA	CR	CR	UA	UA	UA	FN	UA	FN
P20963	CD247 CD3Z T3Z TCRZ	UA	FN	FN	UA	CR	CR	UA	UA	UA	UA	FN	FN
Q15650	TRIP4	FN	FN	FN	FN	CR	CR	UA	UA	UA	UA	FN	FN
Q15466	NR0B2 SHP	UA	FN	FN	UA	CR	CR	UA	UA	UA	UA	FN	FN
P62917	RPL8	UA	FN	FN	UA	CR	CR	UA	UA	UA	UA	FN	FN
P10809	HSPD1 HSP60	UA	FN	FN	UA	CR	CR	UA	UA	UA	UA	FN	FN
P53609	PGGT1B	FN	UA	FN	UA	CR	CR	UA	UA	UA	FN	UA	FN
P16871	IL7R	FN	UA	FN	UA	CR	CR	UA	UA	UA	UA	FN	FN
O94763	URI1 C19orf2 NNX3 PPP1R19 RMP URI	UA	FN	FN	UA	CR	CR	UA	UA	UA	UA	FN	FN
P04406	GAPDH GAPD CDABP0047 OK/SW-cl.12	UA	FN	FN	UA	CR	CR	UA	UA	UA	FN	FN	FN
Q8N612	FAM160A2 C11orf56 KIAA1759	UA	FN	FN	UA	CR	CR	UA	UA	UA	UA	FN	FN
P55210	CASP7 MCH3	FN	FN	FN	FN	CR	CR	UA	UA	UA	FN	UA	FN
Q6ZVK8	NUDT18 MTH3	UA	FN	FN	UA	CR	CR	UA	UA	UA	UA	FN	FN
P27701	CD82 KAI1 SAR2 ST6 TSPAN27	UA	FN	FN	FN	CR	CR	UA	UA	UA	FN	FN	FN
P61073	CXCR4	UA	FN	FN	UA	CR	CR	UA	UA	UA	FN	UA	FN
P02766	TTR PALB	UA	FN	FN	UA	CR	CR	UA	UA	UA	UA	UA	UA
Q9NRH1	YAE1D1 C7orf36 GK003	UA	FN	FN	UA	CR	CR	UA	UA	UA	UA	UA	UA
Q86X55	CARM1 PRMT4	FN	UA	FN	FN	CR	CR	UA	UA	UA	UA	UA	UA
P62070	RRAS2 TC21	FN	UA	FN	UA	CR	CR	UA	UA	UA	UA	UA	UA
Q86V81	ALYREF ALY BEF THOC4	UA	FN	FN	UA	CR	CR	UA	UA	UA	UA	UA	UA
Q16625	OCLN	FN	UA	FN	UA	CR	CR	UA	UA	UA	UA	UA	UA
Q9NP66	HMG20A HMGX1 HMGXB1	FN	UA	FN	UA	CR	CR	UA	UA	UA	UA	UA	UA
P50539	MXI1 BHLHC11	UA	FN	FN	UA	CR	CR	UA	UA	UA	UA	UA	UA
P98172	EFNB1 EFL3 EPLG2 LERK2	UA	FN	FN	UA	CR	CR	UA	UA	UA	UA	UA	UA
Q96KC2	ARL5B ARL8	FN	UA	FN	UA	CR	CR	UA	UA	UA	UA	UA	UA
Q9NVV9	THAP1	UA	FN	FN	UA	CR	CR	UA	UA	UA	UA	UA	UA
P49459	UBE2A RAD6A	FN	UA	FN	UA	CR	CR	UA	UA	UA	UA	UA	UA
Q6P991		FN	FN	FN	UA	CR	CR	UA	UA	UA	UA	UA	UA
P62877	RBX1 RNF75 ROC1	UA	FN	FN	FN	CR	CR	UA	UA	UA	UA	UA	UA
P84095	RHOG ARHG	FN	UA	FN	UA	CR	CR	UA	UA	UA	UA	UA	UA
Q8TB52	FBXO30 FBX30	FN	UA	FN	UA	CR	CR	UA	UA	UA	UA	UA	UA
Q96PU4	UHRF2 NIRF RNF107	FN	UA	FN	UA	CR	CR	UA	UA	UA	UA	UA	UA
O95273	CCNDBP1 DIP1 GCIP HHM	UA	FN	FN	FN	CR	CR	UA	UA	UA	UA	UA	UA
Q9Y2Y9	KLF13 BTEB3 NSLP1	UA	FN	FN	UA	CR	CR	UA	UA	UA	UA	UA	UA
P14735	IDE	UA	FN	FN	UA	CR	CR	UA	UA	UA	UA	UA	UA
Q9ULW3	ABT1	UA	FN	FN	UA	CR	CR	UA	UA	UA	UA	UA	UA
Q8IW41	MAPKAPK5 PRAK	UA	FN	FN	UA	CR	CR	UA	UA	UA	UA	UA	UA
O15371	EIF3D EIF3S7	UA	FN	FN	UA	CR	CR	UA	UA	UA	UA	UA	UA
P78317	RNF4 SNURF RES4-26	UA	FN	FN	UA	CR	CR	UA	UA	UA	UA	UA	UA
O75832	PSMD10	FN	UA	FN	FN	CR	CR	UA	UA	UA	UA	UA	UA
Q9UBP0	SPAST ADPSP FSP2 KIAA1083 SPG4	UA	FN	FN	UA	CR	CR	UA	UA	UA	UA	UA	UA
Q59H48		UA	FN	FN	UA	CR	CR	UA	UA	UA	UA	UA	UA
O14832	PHYH PAHX	UA	FN	FN	UA	CR	CR	UA	UA	UA	UA	UA	UA
Q8IUC6	TICAM1 PRVTIRB TRIF	FN	FN	FN	FN	CR	CR	UA	UA	UA	UA	UA	UA
Q9BW27	NUP85 NUP75 PCNT1	FN	UA	FN	UA	CR	CR	UA	UA	UA	UA	UA	UA
Q5EBL8	PDZD11 AIPP1 PDZK11 PISP HSPC227 UNQ6486/PRO21335	UA	FN	FN	UA	CR	CR	UA	UA	UA	UA	UA	UA
O15455	TLR3	UA	FN	FN	UA	CR	CR	UA	UA	UA	UA	UA	UA
Q9H0U4	RAB1B	UA	FN	FN	UA	CR	CR	UA	UA	UA	UA	UA	UA
Q16288	NTRK3 TRKC	UA	FN	FN	CR	UA	CR	UA	UA	UA	UA	UA	UA
P52798	EFNA4 EPLG4 LERK4	FN	UA	FN	FN	FN	FN	UA	CR	CR	UA	CR	CR
Q9UII7		FN	FN	FN	FN	FN	FN	FN	CR	CR	FN	CR	CR
P54132	BLM RECQ2 RECQL3	FN	FN	FN	UA	FN	FN	UA	CR	CR	UA	CR	CR
O14746	TERT EST2 TCS1 TRT	FN	FN	FN	FN	FN	FN	CR	FN	CR	FN	FN	FN
Q05655	PRKCD	FN	FN	FN	FN	FN	FN	UA	CR	CR	FN	FN	FN
P63104	YWHAZ	FN	FN	FN	FN	FN	FN	UA	CR	CR	FN	FN	FN
P21741	MDK MK1 NEGF2	UA	FN	FN	UA	FN	FN	UA	CR	CR	FN	FN	FN
Q92597	NDRG1 CAP43 DRG1 RTP	FN	FN	FN	UA	FN	FN	UA	CR	CR	FN	FN	FN
P20823	HNF1A TCF1	FN	FN	FN	FN	FN	FN	CR	FN	CR	UA	FN	FN
Q9BY43	CHMP4A C14orf123 SHAX2 CDA04 HSPC134	UA	FN	FN	UA	FN	FN	UA	CR	CR	UA	FN	FN
P33991	MCM4 CDC21	UA	FN	FN	UA	FN	FN	UA	CR	CR	Not expressed	Not expressed	Not expressed
P14652	HOXB2 HOX2H	FN	FN	FN	FN	FN	FN	UA	CR	CR	UA	UA	UA
Q10571	MN1	FN	UA	FN	FN	UA	FN	UA	CR	CR	UA	UA	UA
Q71SY5	MED25 ACID1 ARC92 PTOV2 TCBAP0758	UA	FN	FN	UA	FN	FN	UA	CR	CR	UA	UA	UA
O15144	ARPC2 ARC34 PRO2446	UA	FN	FN	UA	FN	FN	UA	CR	CR	UA	UA	UA
O43399	TPD52L2	UA	FN	FN	UA	FN	FN	UA	CR	CR	UA	UA	UA
Q6NSG7	HMGN1	FN	UA	FN	FN	UA	FN	UA	CR	CR	UA	UA	UA
P32241	VIPR1	UA	FN	FN	UA	FN	FN	UA	CR	CR	UA	UA	UA
P41219	PRPH NEF4 PRPH1	UA	FN	FN	UA	FN	FN	UA	FN	FN	UA	CR	CR
P15311	EZR VIL2	FN	FN	FN	UA	FN	FN	UA	FN	FN	CR	FN	CR
Q15910	EZH2 KMT6	FN	UA	FN	FN	FN	FN	UA	FN	FN	FN	CR	CR
Q7L590	MCM10 PRO2249	UA	FN	FN	FN	FN	FN	UA	FN	FN	UA	CR	CR
P00533	EGFR ERBB ERBB1 HER1	FN	FN	FN	FN	FN	FN	UA	FN	FN	CR	FN	CR
Q16236	NFE2L2 NRF2	UA	FN	FN	UA	FN	FN	UA	FN	FN	CR	FN	CR
Q99626	CDX2 CDX3	FN	UA	FN	FN	UA	FN	FN	UA	FN	UA	CR	CR
P10244	MYBL2 BMYB	FN	FN	FN	FN	FN	FN	UA	FN	FN	UA	CR	CR
P27797	CALR CRTC	UA	FN	FN	UA	FN	FN	UA	FN	FN	FN	CR	CR
P62258	YWHAE	UA	FN	FN	UA	FN	FN	UA	FN	FN	UA	CR	CR
P14314	PRKCSH G19P1	UA	FN	FN	UA	FN	FN	UA	FN	FN	UA	CR	CR
P23297	S100A1 S100A	UA	FN	FN	UA	FN	FN	UA	FN	FN	UA	CR	CR
Q13418	ILK ILK1 ILK2	FN	UA	FN	FN	UA	FN	FN	UA	FN	FN	CR	CR
P13984	GTF2F2 RAP30	UA	FN	FN	UA	FN	FN	UA	FN	FN	UA	CR	CR
P30153	PPP2R1A	UA	FN	FN	UA	FN	FN	UA	FN	FN	UA	CR	CR
Q00534	CDK6 CDKN6	FN	FN	FN	FN	FN	FN	UA	FN	FN	UA	FN	FN
Q00536	CDK16 PCTAIRE1 PCTK1	UA	FN	FN	UA	FN	FN	UA	FN	FN	UA	FN	FN
Q92831	KAT2B PCAF	FN	FN	FN	FN	FN	FN	FN	UA	FN	UA	FN	FN
Q96PG8	BBC3 PUMA	UA	FN	FN	UA	FN	FN	UA	FN	FN	UA	FN	FN
Q6U8A4		FN	FN	FN	UA	FN	FN	UA	FN	FN	UA	FN	FN
P10915	HAPLN1 CRTL1	UA	FN	FN	UA	FN	FN	UA	FN	FN	UA	FN	FN
P48552	NRIP1	UA	FN	FN	UA	FN	FN	UA	FN	FN	UA	FN	FN
P30281	CCND3	UA	FN	FN	UA	FN	FN	UA	FN	FN	UA	FN	FN
P49790	NUP153	UA	FN	FN	UA	FN	FN	UA	FN	FN	FN	FN	FN
P51116	FXR2 FMR1L2	UA	FN	FN	UA	FN	FN	UA	FN	FN	UA	FN	FN
P35070	BTC	UA	FN	FN	FN	FN	FN	UA	FN	FN	FN	UA	FN
Q59GK3		FN	FN	FN	UA	FN	FN	UA	FN	FN	FN	FN	FN
P35251	RFC1 RFC140	UA	FN	FN	FN	FN	FN	UA	FN	FN	UA	FN	FN
Q92731	ESR2 ESTRB NR3A2	FN	FN	FN	FN	FN	FN	UA	FN	FN	FN	FN	FN
Q9BSD8		UA	FN	FN	FN	FN	FN	UA	FN	FN	UA	FN	FN
O14939	PLD2	UA	FN	FN	UA	FN	FN	UA	FN	FN	FN	UA	FN
O14936	CASK LIN2	UA	FN	FN	UA	FN	FN	UA	FN	FN	FN	FN	FN
Q9UNE7	STUB1 CHIP PP1131	FN	FN	FN	FN	FN	FN	UA	FN	FN	FN	FN	FN
P05019	IGF1 IBP1	UA	FN	FN	UA	FN	FN	UA	FN	FN	UA	FN	FN
P28482	MAPK1 ERK2 PRKM1 PRKM2	FN	FN	FN	FN	FN	FN	FN	FN	FN	FN	FN	FN
O43913	ORC5 ORC5L	UA	FN	FN	UA	FN	FN	UA	FN	FN	UA	FN	FN
P45983	MAPK8 JNK1 PRKM8 SAPK1 SAPK1C	FN	FN	FN	FN	FN	FN	UA	FN	FN	UA	FN	FN
Q9UHD2	TBK1 NAK	UA	FN	FN	UA	FN	FN	UA	FN	FN	UA	FN	FN
Q99689	FEZ1	UA	FN	FN	UA	FN	FN	UA	FN	FN	UA	FN	FN
Q659G9	DKFZp586H0919	FN	FN	FN	FN	FN	FN	UA	FN	FN	UA	FN	FN
P12757	SKIL SNO	FN	FN	FN	UA	FN	FN	UA	FN	FN	UA	FN	FN
Q14566	MCM6	UA	FN	FN	UA	FN	FN	UA	FN	FN	UA	FN	FN
P01023	A2M CPAMD5 FWP007	UA	FN	FN	UA	FN	FN	UA	FN	FN	UA	FN	FN
P24928	POLR2A POLR2	UA	FN	FN	UA	FN	FN	UA	FN	FN	UA	FN	FN
P07858	CTSB CPSB	UA	FN	FN	UA	FN	FN	UA	FN	FN	UA	FN	FN
Q53XR6	SMAD2 hCG_22544	FN	FN	FN	FN	FN	FN	FN	FN	FN	FN	FN	FN
Q9GZR7	DDX24	FN	FN	FN	FN	FN	FN	UA	FN	FN	UA	FN	FN
Q8IZH2	XRN1 SEP1	UA	FN	FN	UA	FN	FN	UA	FN	FN	UA	FN	FN
Q86SX1		FN	FN	FN	FN	FN	FN	FN	FN	FN	FN	FN	FN
Q8TBB1	LNX1 LNX PDZRN2 UNQ574/PRO1136	UA	FN	FN	UA	FN	FN	UA	FN	FN	UA	FN	FN
P35609	ACTN2	UA	FN	FN	UA	FN	FN	UA	FN	FN	UA	FN	FN
O60885	BRD4 HUNK1	UA	FN	FN	UA	FN	FN	UA	FN	FN	UA	FN	FN
P07996	THBS1 TSP TSP1	UA	FN	FN	UA	FN	FN	UA	FN	FN	UA	FN	FN
P29350	PTPN6 HCP PTP1C	FN	FN	FN	UA	FN	FN	UA	FN	FN	FN	FN	FN
P02462	COL4A1	UA	FN	FN	UA	FN	FN	UA	FN	FN	UA	FN	FN
P01042	KNG1 BDK KNG	UA	FN	FN	UA	FN	FN	UA	FN	FN	UA	FN	FN
Q6IPS9	EEF1A1 hCG_2033271	FN	FN	FN	UA	FN	FN	FN	FN	FN	UA	FN	FN
Q99963	SH3GL3 CNSA3 SH3D2C	UA	FN	FN	UA	FN	FN	UA	FN	FN	UA	FN	FN
P27348	YWHAQ	FN	FN	FN	UA	FN	FN	FN	FN	FN	FN	FN	FN
O14976	GAK	FN	FN	FN	UA	FN	FN	FN	UA	FN	UA	FN	FN
Q05513	PRKCZ PKC2	FN	FN	FN	FN	FN	FN	FN	FN	FN	FN	UA	FN
Q05516	ZBTB16 PLZF ZNF145	FN	FN	FN	FN	FN	FN	UA	FN	FN	UA	FN	FN
Q13546	RIPK1 RIP RIP1	UA	FN	FN	FN	FN	FN	FN	FN	FN	FN	FN	FN
P50148	GNAQ GAQ	FN	FN	FN	FN	UA	FN	UA	FN	FN	FN	FN	FN
P10646	TFPI LACI TFPI1	UA	FN	FN	UA	FN	FN	UA	FN	FN	UA	FN	FN
P35998	PSMC2 MSS1	UA	FN	FN	UA	FN	FN	UA	FN	FN	UA	FN	FN
P02787	TF PRO1400	UA	FN	FN	UA	FN	FN	UA	FN	FN	UA	FN	FN
P07237	P4HB ERBA2L PDI PDIA1 PO4DB	UA	FN	FN	UA	FN	FN	UA	FN	FN	UA	FN	FN
Q8WYH5	PP1045	FN	FN	FN	UA	FN	FN	UA	FN	FN	UA	FN	FN
Q7Z5C0		UA	FN	FN	UA	FN	FN	UA	FN	FN	UA	FN	FN
Q546G3	KLK3 hCG_22929	UA	FN	FN	UA	FN	FN	UA	FN	FN	UA	FN	FN
P20340	RAB6A RAB6	UA	FN	FN	UA	FN	FN	UA	FN	FN	UA	FN	FN
P05412	JUN	FN	FN	FN	FN	FN	FN	UA	FN	FN	FN	FN	FN
P17752	TPH1 TPH TPRH TRPH	UA	FN	FN	UA	FN	FN	UA	FN	FN	UA	FN	FN
Q6PJ06	CSNK1A1	FN	FN	FN	UA	FN	FN	FN	FN	FN	UA	FN	FN
P68032	ACTC1 ACTC	UA	FN	FN	UA	FN	FN	UA	FN	FN	FN	FN	FN
P27361	MAPK3 ERK1 PRKM3	FN	FN	FN	FN	FN	FN	FN	FN	FN	FN	UA	FN
O60260	PARK2 PRKN	UA	FN	FN	FN	FN	FN	FN	FN	FN	UA	FN	FN
Q15648	MED1 ARC205 CRSP1 CRSP200 DRIP205 DRIP230 PBP PPARBP PPARGBP RB18A TRAP220 TRIP2	FN	FN	FN	FN	FN	FN	UA	FN	FN	UA	FN	FN
P63261	ACTG1 ACTG	UA	FN	FN	UA	FN	FN	UA	FN	FN	UA	FN	FN
Q13526	PIN1	FN	FN	FN	UA	FN	FN	UA	FN	FN	UA	FN	FN
P54253	ATXN1 ATX1 SCA1	FN	FN	FN	FN	FN	FN	UA	FN	FN	FN	FN	FN
P54257	HAP1 HAP2 HLP1	FN	FN	FN	UA	FN	FN	UA	FN	FN	UA	FN	FN
P54259	ATN1 D12S755E DRPLA	UA	FN	FN	UA	FN	FN	UA	FN	FN	UA	FN	FN
P14672	SLC2A4 GLUT4	UA	FN	FN	UA	FN	FN	UA	FN	FN	UA	FN	FN
P59998	ARPC4 ARC20	UA	FN	FN	UA	FN	FN	UA	FN	FN	UA	FN	FN
Q53YK7	PRNP hCG_1785425	UA	FN	FN	UA	FN	FN	UA	FN	FN	UA	FN	FN
Q07157	TJP1 ZO1	UA	FN	FN	UA	FN	FN	UA	FN	FN	FN	FN	FN
P15923	TCF3 BHLHB21 E2A ITF1	FN	FN	FN	FN	FN	FN	UA	FN	FN	UA	FN	FN
O43639	NCK2 GRB4	FN	FN	FN	UA	FN	FN	FN	FN	FN	FN	FN	FN
O43147	SGSM2 KIAA0397 RUTBC1	UA	FN	FN	UA	FN	FN	UA	FN	FN	FN	FN	FN
Q9GZT6	CCDC90B CUA003 MDS011 MDS025	UA	FN	FN	UA	FN	FN	UA	FN	FN	UA	FN	FN
Q13191	CBLB RNF56 Nbla00127	FN	FN	FN	UA	FN	FN	UA	FN	FN	FN	UA	FN
Q15596	NCOA2 BHLHE75 SRC2 TIF2	FN	FN	FN	FN	FN	FN	UA	FN	FN	FN	FN	FN
Q1KLZ0	PS1TP5BP1 hCG_15971	UA	FN	FN	UA	FN	FN	UA	FN	FN	FN	FN	FN
P29353	SHC1 SHC SHCA	FN	FN	FN	FN	FN	FN	UA	FN	FN	FN	FN	FN
Q07817	BCL2L1 BCL2L BCLX	UA	FN	FN	FN	FN	FN	FN	FN	FN	UA	FN	FN
P08246	ELANE ELA2	UA	FN	FN	UA	FN	FN	UA	FN	FN	UA	FN	FN
P06241	FYN	FN	FN	FN	FN	FN	FN	FN	FN	FN	FN	FN	FN
Q8IZ09	SH3GL2	UA	FN	FN	UA	FN	FN	UA	FN	FN	UA	FN	FN
Q5RL73	RBM48 C7orf64 HSPC304	UA	FN	FN	UA	FN	FN	UA	FN	FN	UA	FN	FN
P30086	PEBP1 PBP PEBP	FN	UA	FN	UA	FN	FN	UA	FN	FN	FN	UA	FN
P06746	POLB	UA	FN	FN	UA	FN	FN	UA	FN	FN	UA	FN	FN
P06748	NPM1 NPM	FN	FN	FN	UA	FN	FN	UA	FN	FN	UA	FN	FN
P52333	JAK3	FN	FN	FN	UA	FN	FN	UA	FN	FN	UA	FN	FN
Q15047	SETDB1 KIAA0067 KMT1E	UA	FN	FN	UA	FN	FN	UA	FN	FN	UA	FN	FN
P18206	VCL	UA	FN	FN	UA	FN	FN	UA	FN	FN	UA	FN	FN
P15941	MUC1 PUM	FN	FN	FN	FN	FN	FN	UA	FN	FN	FN	UA	FN
P49137	MAPKAPK2	FN	FN	FN	FN	UA	FN	UA	FN	FN	FN	UA	FN
P12956	XRCC6 G22P1	UA	FN	FN	UA	FN	FN	FN	FN	FN	FN	FN	FN
O75925	PIAS1 DDXBP1	FN	FN	FN	FN	FN	FN	FN	FN	FN	UA	FN	FN
P27487	DPP4 ADCP2 CD26	UA	FN	FN	UA	FN	FN	UA	FN	FN	UA	FN	FN
P21506	ZNF10 KOX1	UA	FN	FN	UA	FN	FN	UA	FN	FN	UA	FN	FN
Q14164	IKBKE IKKE IKKI KIAA0151	UA	FN	FN	UA	FN	FN	UA	FN	FN	UA	FN	FN
P63167	DYNLL1 DLC1 DNCL1 DNCLC1 HDLC1	UA	FN	FN	FN	FN	FN	UA	FN	FN	UA	FN	FN
Q9NR12	PDLIM7 ENIGMA	UA	FN	FN	UA	FN	FN	UA	FN	FN	UA	FN	FN
P28074	PSMB5 LMPX MB1 X	FN	UA	FN	UA	FN	FN	UA	FN	FN	UA	FN	FN
P49116	NR2C2 TAK1 TR4	UA	FN	FN	UA	FN	FN	UA	FN	FN	UA	FN	FN
P20023	CR2 C3DR	UA	FN	FN	UA	FN	FN	UA	FN	FN	UA	FN	FN
Q14974	KPNB1 NTF97	UA	FN	FN	UA	FN	FN	UA	FN	FN	UA	FN	FN
P62158	CALM1 CALM CAM CAM1; CALM2 CAM2 CAMB; CALM3 CALML2 CAM3 CAMC CAMIII	FN	FN	FN	FN	FN	FN	UA	FN	FN	FN	FN	FN
Q16666	IFI16 IFNGIP1	UA	FN	FN	UA	FN	FN	UA	FN	FN	FN	FN	FN
Q16665	HIF1A BHLHE78 MOP1 PASD8	FN	FN	FN	FN	FN	FN	UA	FN	FN	UA	FN	FN
O00401	WASL	UA	FN	FN	UA	FN	FN	UA	FN	FN	UA	FN	FN
P08047	SP1 TSFP1	FN	FN	FN	FN	FN	FN	UA	FN	FN	UA	FN	FN
P49354	FNTA	FN	FN	FN	UA	FN	FN	UA	FN	FN	FN	UA	FN
P20585	MSH3 DUC1 DUG	FN	UA	FN	UA	FN	FN	UA	FN	FN	UA	FN	FN
Q08999	RBL2 RB2	UA	FN	FN	FN	FN	FN	UA	FN	FN	UA	FN	FN
Q13137	CALCOCO2 NDP52	UA	FN	FN	UA	FN	FN	UA	FN	FN	UA	FN	FN
O95405	ZFYVE9 MADHIP SARA SMADIP	FN	FN	FN	UA	FN	FN	UA	FN	FN	UA	FN	FN
P17480	UBTF UBF UBF1	UA	FN	FN	FN	FN	FN	UA	FN	FN	UA	FN	FN
Q99459	CDC5L KIAA0432 PCDC5RP	UA	FN	FN	UA	FN	FN	UA	FN	FN	UA	FN	FN
P31946	YWHAB	FN	FN	FN	UA	FN	FN	UA	FN	FN	FN	FN	FN
Q12778	FOXO1 FKHR FOXO1A	FN	FN	FN	FN	FN	FN	UA	FN	FN	FN	FN	FN
P51617	IRAK1 IRAK	FN	FN	FN	FN	FN	FN	UA	FN	FN	FN	FN	FN
Q06124	PTPN11 PTP2C SHPTP2	FN	FN	FN	FN	FN	FN	UA	FN	FN	FN	FN	FN
P05129	PRKCG PKCG	UA	FN	FN	UA	FN	FN	UA	FN	FN	UA	FN	FN
Q86T74	DKFZp451O0517	FN	UA	FN	FN	FN	FN	UA	FN	FN	FN	FN	FN
Q14344	GNA13	FN	FN	FN	UA	FN	FN	UA	FN	FN	UA	FN	FN
P68400	CSNK2A1 CK2A1	FN	FN	FN	UA	FN	FN	UA	FN	FN	UA	FN	FN
Q15834	CCDC85B DIPA	UA	FN	FN	UA	FN	FN	UA	FN	FN	UA	FN	FN
P53618	COPB1 COPB MSTP026	UA	FN	FN	UA	FN	FN	UA	FN	FN	UA	FN	FN
P42166	TMPO LAP2	UA	FN	FN	FN	FN	FN	UA	FN	FN	UA	FN	FN
Q13362	PPP2R5C KIAA0044	FN	UA	FN	FN	FN	FN	FN	FN	FN	UA	FN	FN
P03372	ESR1 ESR NR3A1	FN	FN	FN	FN	FN	FN	UA	FN	FN	FN	FN	FN
P35568	IRS1	FN	FN	FN	FN	FN	FN	UA	FN	FN	FN	FN	FN
P84022	SMAD3 MADH3	FN	FN	FN	FN	FN	FN	FN	FN	FN	FN	FN	FN
Q13114	TRAF3 CAP1 CRAF1	FN	FN	FN	UA	FN	FN	UA	FN	FN	FN	FN	FN
P35869	AHR BHLHE76	FN	FN	FN	FN	FN	FN	UA	FN	FN	UA	FN	FN
P05106	ITGB3 GP3A	FN	FN	FN	FN	FN	FN	UA	FN	FN	FN	FN	FN
P05107	ITGB2 CD18 MFI7	UA	FN	FN	UA	FN	FN	UA	FN	FN	UA	FN	FN
P15884	TCF4 BHLHB19 ITF2 SEF2	FN	FN	FN	FN	FN	FN	UA	FN	FN	UA	FN	FN
O15360	FANCA FAA FACA FANCH	FN	UA	FN	FN	UA	FN	UA	FN	FN	FN	FN	FN
P36896	ACVR1B ACVRLK4 ALK4	FN	UA	FN	UA	FN	FN	UA	FN	FN	UA	FN	FN
P36897	TGFBR1 ALK5 SKR4	FN	FN	FN	UA	FN	FN	UA	FN	FN	UA	FN	FN
P55036	PSMD4 MCB1	UA	FN	FN	UA	FN	FN	UA	FN	FN	UA	FN	FN
Q5U0J5	CREB1 hCG_15208	FN	FN	FN	FN	FN	FN	UA	FN	FN	FN	FN	FN
[truncated: 6,140 more rows]
