# Supplementary material for: Neighbours of cancer-related proteins have key influence on pathogenesis and could increase the drug target space for anticancer therapies
Source: NPJ Syst Biol Appl. 2017 Jan 24;3:2. doi: 10.1038/s41540-017-0003-6 (PMC5460138; doi:10.1038/s41540-017-0003-6)
Supplement: Supplementary file 10 — Supplementary Table 3 [file 41540_2017_3_MOESM10_ESM.xlsx]

## Sheet: Supplementary Table 3
Supplementary Table 3: Percentage of giant components in different networks of different cancer types
Z score: Distance from the mean in standard deviation, for the calculation see Supplementary Methods
p: probability of the data Z-score test. Red: significant
Network	SignaLink
Cancer	Colon						Breast						Hepatocellular carcinoma						Non-small cell lung cancer
Type	Nodes of given type	% of whole network	Nodes in giant component	% in giant component	Z-score	p (two sided)	Nodes of given type	% of whole network	Nodes in giant component	% in giant component	Z-score	p (two sided)	Nodes of given type	% of whole network	Nodes in giant component	% in giant component	Z-score	p (two sided)	Nodes of given type	% of whole network	Nodes in giant component	% in giant component	Z-score	p (two sided)
Cancer-related	38	0.0657439	6	0.157895	1.79411	0.0727956	52	0.0909091	3	0.0576923	-0.817666	0.413548	21	0.0179487	Too small giant component				31	0.0533563	4	0.129032	0.973239	0.330435
First neighbour	133	0.230104	87	0.654135	4.29224	1.76876e-05	177	0.309441	128	0.723164	3.04271	0.00234456	61	0.0521368	32	0.52459	13	1.22343e-38	113	0.194492	69	0.610619	4.97154	6.64246e-07
Unaffected	407	0.704152	212	0.520885	-8.63461	5.89256e-18	343	0.59965	53	0.154519	-12.4735	1.04152e-35	463	0.395726	362	0.781857	-11.3333	8.97239e-30	437	0.752151	306	0.700229	-5.16621	2.38886e-07
Cancer-related+First neighbour	171	0.295848	165	0.964912	5.21927	1.79629e-07	229	0.40035	229	1	4.22677	2.37073e-05	82	0.0700855	74	0.902439	21.6667	4.23313e-104	144	0.247849	144	1	7.3384	2.16168e-13
Whole cancer specific graph	578	1	578	1			572	1	572	1			545	0.465812	545	1			581	1	581	1
Network	Cui et al.
Cancer	Colon						Breast						Hepatocellular carcinoma						Non-small cell lung cancer
Type	Nodes of given type	% of whole network	Nodes in giant component	% in giant component	Z-score	p (two sided)	Nodes of given type	% of whole network	Nodes in giant component	% in giant component	Z-score	p (two sided)	Nodes of given type	% of whole network	Nodes in giant component	% in giant component	Z-score	p (two sided)	Nodes of given type	% of whole network	Nodes in giant component	% in giant component	Z-score	p (two sided)
Cancer-related	81	0.0671642	18	0.222222	3.15198	0.00162169	125	0.10408	14	0.112	-0.0983056	0.92169	40	0.034188	3	0.075	0.110187	0.912261	70	0.0576132	8	0.114286	0.904758	0.365594
First neighbour	376	0.311774	291	0.773936	4.23402	2.29551e-05	380	0.316403	320	0.842105	5.37618	7.60818e-08	146	0.124786	119	0.815068	8.30613	9.88715e-17	265	0.218107	220	0.830189	5.07372	3.90116e-07
Unaffected	749	0.621061	420	0.560748	-10.0167	1.28764e-23	696	0.579517	261	0.375	-15.4427	8.4499e-54	984	0.841026	779	0.791667	-10.2777	8.87924e-25	880	0.72428	572	0.65	-11.0823	1.52858e-28
Cancer related+First neighbour	457	0.378939	449	0.982495	7.57275	3.65399e-14	505	0.420483	497	0.984158	7.84767	4.23848e-15	186	0.158974	167	0.897849	6.97308	3.10066e-12	335	0.27572	324	0.967164	7.49826	6.46717e-14
Whole graph	1206	1	1206	1			1201	1	1201	1	NaN	NaN	1170	1	1170	1			1215	1	1215	1
Network	Reactome
Cancer	Colon						Breast						Hepatocellular carcinoma						Non-small cell lung cancer
Type	Nodes of given type	% of whole network	Nodes in giant component	% in giant component	Z-score	p (two sided)	Nodes of given type	% of whole network	Nodes in giant component	% in giant component	Z-score	p (two sided)	Nodes of given type	% of whole network	Nodes in giant component	% in giant component	Z-score	p (two sided)	Nodes of given type	% of whole network	Nodes in giant component	% in giant component	Z-score	p (two sided)
Cancer-related	237	0.060816	44	0.185654	-0.137037	0.891001	422	0.111111	146	0.345972	-0.834568	0.403961	122	0.0319539	22	0.180328	1.16316	0.244766	247	0.0634635	78	0.315789	1.12665	0.259888
First neighbour	2078	0.533231	1992	0.958614	4.96117	7.00707e-07	2267	0.596893	2186	0.96427	4.31111	1.62435e-05	1473	0.385804	1397	0.948405	6.03118	1.62764e-09	2100	0.539568	2025	0.964286	4.9913	5.99756e-07
Unaffected	1582	0.405953	246	0.155499	-26.0917	4.53111e-150	1109	0.291996	235	0.211903	-15.932	3.79904e-57	2223	0.582242	1551	0.697706	-12.4079	2.36676e-35	1545	0.396968	631	0.408414	-16.4899	4.33621e-61
Cancer-related+First neighbour	2315	0.594047	2271	0.980994	5.78	7.47021e-09	2689	0.708004	2674	0.994422	5.26869	1.37403e-07	1595	0.417758	1563	0.979937	7.23348	4.70759e-13	2347	0.603032	2312	0.985087	5.59698	2.18118e-08
Whole graph	3897	1	3897	1			3798	1	3798	1			3818	1	3818	1			3892	1	3892	1
Network	Biogrid DIP Intact
Cancer	Colon						Breast						Hepatocellular carcinoma						Non-small cell lung cancer
Type	Nodes of given type	% of whole network	Nodes in giant component	% in giant component	Z-score	p (two sided)	Nodes of given type	% of whole network	Nodes in giant component	% in giant component	Z-score	p (two sided)	Nodes of given type	% of whole network	Nodes in giant component	% in giant component	Z-score	p (two sided)	Nodes of given type	% of whole network	Nodes in giant component	% in giant component	Z-score	p (two sided)
Cancer-related	628	0.0615566	244	0.388535	-0.118527	0.90565	1057	0.105721	547	0.517502	-0.257898	0.796485	307	0.0306785	68	0.221498	0.0793917	0.936721	624	0.0610508	264	0.423077	0.511701	0.60886
First neighbour	4724	0.463046	4594	0.972481	5.38908	7.08189e-08	5159	0.516003	4974	0.96414	4.41636	1.00377e-05	3002	0.29999	2960	0.986009	8.36305	6.11157e-17	4634	0.45338	4510	0.973241	5.84886	4.94951e-09
Unaffected	4850	0.475397	1016	0.209485	-36.2429	1.28779e-287	3782	0.378276	150	0.0396616	-37.0317	3.54203e-300	6698	0.669331	3823	0.570767	-27.9946	1.88856e-172	4963	0.485569	1292	0.260326	-33.5376	1.36469e-246
Cancer-related+First neighbour	5352	0.524603	5252	0.981315	6.53787	6.24015e-11	6216	0.621724	6216	1	5.50599	3.67097e-08	3309	0.330669	3309	1	8.68274	3.86335e-18	5258	0.514431	5258	1	6.58995	4.39984e-11
Whole graph	10202	1	10202	1			9998	1	9998	1			10007	1	10007	1			10221	1	10221	1
Network	HPRD
Cancer	Colon						Breast						Hepatocellular carcinoma						Non-small cell lung cancer
Type	Nodes of given type	% of whole network	Nodes in giant component	% in giant component	Z-score	p (two sided)	Nodes of given type	% of whole network	Nodes in giant component	% in giant component	Z-score	p (two sided)	Nodes of given type	% of whole network	Nodes in giant component	% in giant component	Z-score	p (two sided)	Nodes of given type	% of whole network	Nodes in giant component	% in giant component	Z-score	p (two sided)
Cancer-related	405	0.0597257	87	0.214815	2.00931	0.0445045	669	0.100556	150	0.224215	-0.362891	0.716686	213	0.0321267	16	0.0751174	0.93956	0.347443	404	0.059403	61	0.15099	0.896969	0.369735
First neighbour	1836	0.270757	1668	0.908497	13.9001	6.32763e-44	2221	0.333834	1990	0.895993	12.6979	6.07702e-37	1231	0.185671	1111	0.902518	13.9606	2.71255e-44	1740	0.255845	1573	0.904023	14.0572	6.95495e-45
Unaffected	4540	0.669518	2600	0.572687	-38.6763	0	3763	0.565609	1438	0.382142	-41.8602	0	5186	0.782202	3900	0.752025	-27.6143	7.49491e-168	4567	0.671519	2884	0.631487	-33.2814	7.18192e-243
Cancer-related+First neighbour	2241	0.330482	2235	0.997323	17.8355	3.74888e-71	2890	0.434391	2879	0.996194	16.8214	1,7006271508079579e	1444	0.217798	1428	0.98892	17.6259	1.55946e-69	2144	0.315248	2142	0.999067	17.5494	6.01597e-69
Whole graph	6781	1	6781	1			6653	1	6653	1			6630	1	6630	1			6801	1	6801	1
