# Supplementary material for: Neighbours of cancer-related proteins have key influence on pathogenesis and could increase the drug target space for anticancer therapies
Source: NPJ Syst Biol Appl. 2017 Jan 24;3:2. doi: 10.1038/s41540-017-0003-6 (PMC5460138; doi:10.1038/s41540-017-0003-6)
Supplement: Supplementary file 11 — Supplementary Table 4 [file 41540_2017_3_MOESM11_ESM.xlsx]

## Sheet: Description
Supplementary Table 4: Affected biological functions
Bernoulli test to proteins ratio of the whole network
Supplementary Table 4a)	SignaLink - signalling network
Supplementary Table 4b)	Cui et al. - signalling network
Supplementary Table 4c)	Reactome - signalling network
Supplementary Table 4d)	Biogrid, DIP and Intact - Combined protein-protein interaction network
Supplementary Table 4e)	HPRD - Manually curated protein-protein interaction network
CR: Cancer-related
FN: First neighbour
UA: Unaffected

## Sheet: Supplementary Table 4a
Supplementary Table 4a: Affected biological functions in SignaLink - signalling network
Binomial test to proteins ratio of the whole network
SignaLink Colon cancer	GO number	Protein number	GO pro protein	Binomial test
Number of CR's GOs:	985	38	25.9211	4.84154e-304
Number of FN'S, but not CR's GOs:	1185	133	8.90977	4.82542e-30
Number of GO only in UA:	1646	407	4.04423	8.69637e-268
SignaLink Breast cancer	GO number	Protein number	GO pro protein	Binomial test
Number of CR's GOs:	1079	52	20.75	8.22033e-255
Number of FN'S, but not CR's GOs:	1341	177	7.57627	6.61893e-09
Number of GO only in UA:	1373	343	4.00292	5.9268e-191
SignaLink Hepatocellular carcinoma	GO number	Protein number	GO pro protein	Binomial test
Number of CR's GOs:	681	21	32.4286	6.13377e-249
Number of FN'S, but not CR's GOs:	842	61	13.8033	9.40062e-88
Number of GO only in UA:	2188	463	4.7257	4,16240425308e-319
SignaLink Non-small cell lung cancer	GO number	Protein number	GO pro protein	Binomial test
Number of CR's GOs:	773	31	24.9355	4.06805e-224
Number of FN'S, but not CR's GOs:	1022	113	9.04425	2.64294e-28
Number of GO only in UA:	2014	437	4.6087	7.30994e-195

## Sheet: Supplementary Table 4b
Supplementary Table 4b: Affected biological functions in Cui et al. - signalling network
Binomial test to proteins ratio of the whole network
Cui et al. Colon cancer	GO number	Protein number	GO pro protein	Binomial test
Number of CR's GOs:	1454	81	17.9506	0
Number of FN'S, but not CR's GOs:	2067	376	5.49734	3.79784e-24
Number of GO only in NA:	1974	749	2.63551	0
Cui et al. Breast cancer	GO number	Protein number	GO pro protein	Binomial test
Number of CR's GOs:	1678	125	13.424	0
Number of FN'S, but not CR's GOs:	1960	380	5.15789	2.90436e-11
Number of GO only in NA:	1826	696	2.62356	6.71948e-292
Cui et al. Hepatocellular cancer	GO number	Protein number	GO pro protein	Binomial test
Number of CR's GOs:	857	40	21.425	1.69794e-300
Number of FN'S, but not CR's GOs:	1435	146	9.82877	1.04274e-169
Number of GO only in NA:	3125	984	3.17581	0
Cui et al. Non-small cell lung cancer	GO number	Protein number	GO pro protein	Binomial test
Number of CR's GOs:	1178	70	16.8286	0
Number of FN'S, but not CR's GOs:	1909	265	7.20377	1.11362e-108
Number of GO only in NA:	2381	880	2.70568	0

## Sheet: Supplementary Table 4c
Supplementary Table 4c: Affected biological functions in Reactome - signalling network
Binomial test to proteins ratio of the whole network
Reactome Colon cancer	GO number	Protein number	GO pro protein	Binomial test
Number of CR's GOs:	2054	237	8.66667	0
Number of FN'S, but not CR's GOs:	3906	2078	1.87969	0.345393
Number of GO only in NA:	1442	1582	0.911504	0
Reactome Breast cancer	GO number	Protein number	GO pro protein	Binomial test
Number of CR's GOs:	2491	422	5.90284	0
Number of FN'S, but not CR's GOs:	3796	2267	1.67446	6.18769e-37
Number of GO only in NA:	969	1109	0.87376	2.32858e-224
Reactome Hepatocellular cancer	GO number	Protein number	GO pro protein	Binomial test
Number of CR's GOs:	1136	122	9.31148	0
Number of FN'S, but not CR's GOs:	3579	1473	2.42974	3.64312e-72
Number of GO only in NA:	2598	2223	1.16869	0
Reactome Non-small cell lung cancer	GO number	Protein number	GO pro protein	Binomial test
Number of CR's GOs:	1804	247	7.30364	0
Number of FN'S, but not CR's GOs:	3930	2100	1.87143	0.393078
Number of GO only in NA:	1618	1545	1.04725	2.94324e-228

## Sheet: Supplementary Table 4d
Supplementary Table 4d: Affected biological functions in Biogrid, DIP and Intact - Combined protein-protein interaction network
Binomial test to proteins ratio of the whole network
BIOGRID DIP INTACT Colon cancer	GO number	Protein number	GO pro protein	Binomial test
Number of CR's GOs:	2944	628	4.6879	0
Number of FN'S, but not CR's GOs:	5169	4724	1.0942	1.37055e-40
Number of GO only in UA:	1629	4850	0.335876	0
Biogrid DIP INTACT Breast cancer	GO number	Protein number	GO pro protein	Binomial test
Number of CR's GOs:	3603	1057	3.4087	0
Number of FN'S, but not CR's GOs:	4887	5159	0.947277	0.0174342
Number of GO only in UA:	1208	3782	0.319408	0
Biogrid DIP INTACT Hepatocellular carcinoma	GO number	Protein number	GO pro protein	Binomial test
Number of CR's GOs:	1724	307	5.61564	0
Number of FN'S, but not CR's GOs:	5074	3002	1.69021	0
Number of GO only in UA:	2897	6698	0.432517	0
Biogrid DIP INTACT Non-small cell lung cancer	GO number	Protein number	GO pro protein	Binomial test
Number of CR's GOs:	1804	247	7.30364	0
Number of FN'S, but not CR's GOs:	3930	2100	1.87143	0.393078
Number of GO only in UA:	1618	1545	1.04725	2.94324e-228

## Sheet: Supplementary Table 4e
Supplementary Table 4e: Affected biological functions in HPRD - Manually curated protein-protein interaction network
Binomial test to proteins ratio of the whole network
HPRD Colon cancer	GO number	Protein number	GO pro protein	Binomial test
Number of CR's GOs:	2456	405	6.0642	0
Number of FN'S, but not CR's GOs:	3722	1836	2.02723	1.72483e-206
Number of GO only in NA:	2628	4540	0.578855	0
HPRD Breast cancer	GO number	Protein number	GO pro protein	Binomial test
Number of CR's GOs:	3051	669	4.56054	0
Number of FN'S, but not CR's GOs:	3635	2221	1.63665	5.45755e-57
Number of GO only in NA:	2064	3763	0.548499	0
HPRD Hepatocellular carcinoma	GO number	Protein number	GO pro protein	Binomial test
Number of CR's GOs:	1473	213	6.91549	0
Number of FN'S, but not CR's GOs:	3477	1231	2.82453	0
Number of GO only in NA:	3761	5186	0.725222	0
HPRD Non-small cell lung cancer	GO number	Protein number	GO pro protein	Binomial test
Number of CR's GOs:	2192	404	5.42574	0
Number of FN'S, but not CR's GOs:	3658	1740	2.1023	3.66482e-234
Number of GO only in NA:	2942	4657	0.631737	0
