# Supplementary material for: Neighbours of cancer-related proteins have key influence on pathogenesis and could increase the drug target space for anticancer therapies
Source: NPJ Syst Biol Appl. 2017 Jan 24;3:2. doi: 10.1038/s41540-017-0003-6 (PMC5460138; doi:10.1038/s41540-017-0003-6)
Supplement: Supplementary file 12 — Supplementary Table 5 [file 41540_2017_3_MOESM12_ESM.xlsx]

## Sheet: Description
Supplementary Table 5: Importance of first neighbours in each cancer type, p values of Wilcoxon rank sum and Kolmogorov-Smirnov test
p values are on gradual colouring scheme:					0.001	0.01	0.05
Legends: CR: Cancer-related, FN: first neighbour, UA unaffected, Whole: the whole network
Legends of Higher is:	Basically the abbreviation of the higher median value type
	Equal: Similar median (p<0.05 Wilcoxon rank sum test) and similar shape (Kolmogorov-Smirnov test p<0.05)
	Different shape: Only Kolmogorov-Smirnov test has p<0.05
	Higher median: Only Wilcoxon rank sum test has p<0.05
Supplementary Table 5a)	SignaLink - signalling network
Supplementary Table 5b)	Cui et al. - signalling network
Supplementary Table 5c)	Reactome - signalling network
Supplementary Table 5d)	Biogrid, DIP and Intact - Combined protein-protein interaction network
Supplementary Table 5e)	HPRD - Manually curated protein-protein interaction network

## Sheet: Supplementary Table 5a
Network	SignaLink Colon cancer
Degree	CR vs Whole	CR vs UA	FN vs Whole	FN vs UA	CR vs FN
Higher is	Equal	CR	FN	FN	Higher median: FN
Wilcoxon rank sum test p	0.289768	0.0245647	1.96003e-10	8.08241e-17	0.0313116
Kolmogorov-Smirnov test p	0.324492	0.0442666	8.4939e-08	4.57247e-13	0.139959
Betweenness	CR vs Whole	CR vs UA	FN vs Whole	FN vs UA	CR vs FN
Higher is	Equal	Equal	FN	FN	Equal
Wilcoxon rank sum test p	0.347184	0.0608955	1.50998e-06	2.87057e-10	0.116902
Kolmogorov-Smirnov test p	0.550475	0.0980863	3.16973e-05	1.35642e-08	0.241884
Clustering coefficient	CR vs Whole	CR vs UA	FN vs Whole	FN vs UA	CR vs FN
Higher is	Equal	Equal	FN	FN	Equal
Wilcoxon rank sum test p	0.449872	0.122146	0.000121186	5.20417e-07	0.170377
Kolmogorov-Smirnov test p	0.651652	0.0962225	2.12124e-06	8.39657e-11	0.515724
Network	SignaLink Breast cancer
Degree	CR vs Whole	CR vs UA	FN vs Whole	FN vs UA	CR vs FN
Higher is	Equal	CR	FN	FN	FN
Wilcoxon rank sum test p	0.44411	0.00925907	5.83637e-10	3.39291e-19	0.0129317
Kolmogorov-Smirnov test p	0.625865	0.0199799	1.31258e-08	1.01283e-16	0.00708171
Betweenness	CR vs Whole	CR vs UA	FN vs Whole	FN vs UA	CR vs FN
Higher is	Equal	CR	FN	FN	Equal
p Wilcoxon rank sum	0.353008	0.0320711	0.000144443	2.30368e-08	0.244804
Wilcoxon rank sum test p	0.825628	0.0704304	0.000289421	1.37628e-08	0.587973
Kolmogorov-Smirnov test p	CR vs Whole	CR vs UA	FN vs Whole	FN vs UA	CR vs FN
Higher is	Equal	Equal	FN	FN	Equal
p Wilcoxon rank sum	0.689075	0.70543	0.0102676	0.000480401	0.0606364
p Kolmogorov Smirnov	0.905681	0.912354	0.00172648	2.70629e-06	0.0849
Network	SignaLink Hepatocellular carcinoma
Degree	CR vs Whole	CR vs UA	FN vs Whole	FN vs UA	CR vs FN
Higher is	Equal	Equal	FN	FN	FN
Wilcoxon rank sum test p	0.316899	0.548639	2.62951e-09	3.56417e-11	0.000131015
Kolmogorov-Smirnov test p	0.309726	0.517477	1.03997e-06	2.59449e-08	0.000245056
Betweenness	CR vs Whole	CR vs UA	FN vs Whole	FN vs UA	CR vs FN
Higher is	Equal	Equal	FN	FN	FN
Wilcoxon rank sum test p	0.802423	0.947852	1.52842e-05	1.28141e-06	0.0168328
Kolmogorov-Smirnov test p	0.999663	0.986758	4.45488e-05	3.29775e-06	0.0192623
Clustering coefficient	CR vs Whole	CR vs UA	FN vs Whole	FN vs UA	CR vs FN
Higher is	Equal	Equal	FN	FN	Equal
Wilcoxon rank sum test p	0.513386	0.779508	0.00962266	0.00415476	0.0684596
Kolmogorov-Smirnov test p	0.961668	0.999542	0.00114265	0.000190436	0.0886014
Network	SignaLink Non-small cell lung cancer
Degree	CR vs Whole	CR vs UA	FN vs Whole	FN vs UA	CR vs FN
Higher is	Equal	Equal	FN	FN	Equal
Wilcoxon rank sum test p	0.886838	0.628072	0.0260879	0.0061859	0.293773
Kolmogorov-Smirnov test p	0.973332	0.852935	0.00204649	4.55024e-05	0.735723
Betweenness	CR vs Whole	CR vs UA	FN vs Whole	FN vs UA	CR vs FN
Higher is	Equal	CR	FN	FN	Equal
Wilcoxon rank sum test p	0.0847377	0.0168208	0.000352059	4.86137e-06	0.675941
Kolmogorov-Smirnov test p	0.113023	0.0194905	0.00131763	1.17518e-05	0.604632
Clustering coefficient	CR vs Whole	CR vs UA	FN vs Whole	FN vs UA	CR vs FN
Higher is	Equal	CR	FN	FN	Equal
Wilcoxon rank sum test p	0.0643913	0.00476034	3.14995e-08	2.97184e-12	0.173527
Kolmogorov-Smirnov test p	0.152932	0.012861	1.35056e-07	5.01223e-12	0.480336

## Sheet: Supplementary Table 5b
Network	Cui et al. Colon cancer
Degree	CR vs Whole	CR vs UA	FN vs Whole	FN vs UA	CR vs FN
Higher is	Equal	CR	FN	FN	FN
Wilcoxon rank sum test p	0.585273	0.00887193	1.68985e-19	5.19953e-38	0.00084909
Kolmogorov-Smirnov test p	0.467906	0.00153083	1.35737e-16	7.91804e-34	0.00298031
Betweenness	CR vs Whole	CR vs UA	FN vs Whole	FN vs UA	CR vs FN
Higher is	Equal	CR	FN	FN	FN
p Wilcoxon rank sum	0.43243	0.00505034	2.5785e-16	1.25846e-31	0.00295203
p Kolmogorov Smirnov	0.722076	0.00668125	1.73615e-14	3.93315e-29	0.00756315
Clustering coefficient	CR vs Whole	CR vs UA	FN vs Whole	FN vs UA	CR vs FN
Higher is	Equal	Equal	FN	face	FN
Wilcoxon rank sum test p	0.424864	0.901379	0.00217523	4.9147e-05	0.00848113
Kolmogorov-Smirnov test p	0.116525	0.430888	2.39735e-08	5.17745e-16	0.00120917
Network	Cui et al. Breast cancer
Degree	CR vs Whole	CR vs UA	FN vs Whole	FN vs UA	CR vs FN
Higher is	Equal	CR	FN	FN	FN
Wilcoxon rank sum test p	0.243896	1.888e-06	1.80669e-26	1.94194e-54	1.14729e-06
Kolmogorov-Smirnov test p	0.57651	9.95272e-06	4.89653e-20	7.54805e-43	0.000496252
Betweenness	CR vs Whole	CR vs UA	FN vs Whole	FN vs UA	CR vs FN
Higher is	Equal	CR	FN	FN	FN
Wilcoxon rank sum test p	0.235218	1.94564e-05	3.84268e-18	7.9154e-37	7.82009e-05
Kolmogorov-Smirnov test p	0.548428	8.01633e-05	5.68303e-16	2.95369e-33	0.000299503
Clustering coefficient	CR vs Whole	CR vs UA	FN vs Whole	FN vs UA	CR vs FN
Higher is	Equal	CR	FN	FN	FN
p Wilcoxon rank sum	0.651032	0.0353893	1.43948e-06	2.61457e-12	0.0199756
p Kolmogorov Smirnov	0.993403	0.00362231	4.52342e-14	3.00784e-29	0.00122259
Network	Cui et al. Hepatocellular carcinoma
Degree	CR vs Whole	CR vs UA	FN vs Whole	FN vs UA	CR vs FN
Higher is	Equal	Equal	FN	FN	FN
Wilcoxon rank sum test p	0.947536	0.379021	5.9101e-25	7.93337e-32	1.10014e-06
Kolmogorov-Smirnov test p	0.886316	0.346031	1.31075e-16	1.17903e-21	0.000370213
Betweenness	CR vs Whole	CR vs UA	FN vs Whole	FN vs UA	CR vs FN
Higher is	Equal	Equal	FN	FN	FN
Wilcoxon rank sum test p	0.890933	0.394731	7.70002e-17	2.92449e-21	2.85174e-05
Kolmogorov-Smirnov test p	0.999194	0.907856	8.35531e-14	9.36415e-18	0.00038875
Clustering coefficient	CR vs Whole	CR vs UA	FN vs Whole	FN vs UA	CR vs FN
Higher is	Equal	CR higher median	FN	FN	Different shape
Wilcoxon rank sum test p	0.107136	0.0488161	2.62299e-06	3.83588e-08	0.712912
Kolmogorov-Smirnov test p	0.264531	0.116899	1.48956e-15	2.14453e-20	0.0306141
Network	Cui et al. Non-small cell lung cancer
Degree	CR vs Whole	CR vs UA	FN vs Whole	FN vs UA	CR vs FN
Higher is	Equal	Equal	FN	FN	FN
Wilcoxon rank sum test p	0.637159	0.203769	6.50664e-31	6.20345e-48	4.30265e-09
Kolmogorov-Smirnov test p	0.428112	0.134634	4.22193e-23	7.63178e-37	3.12877e-08
Betweenness	CR vs Whole	CR vs UA	FN vs Whole	FN vs UA	CR vs FN
Higher is	Equal	Equal	FN	FN	FN
Wilcoxon rank sum test p	0.894332	0.132006	2.19389e-23	5.85884e-36	2.28916e-07
Kolmogorov-Smirnov test p	0.994843	0.480829	3.67712e-19	1.15566e-29	1.02103e-06
Clustering coefficient	CR vs Whole	CR vs UA	FN vs Whole	FN vs UA	CR vs FN
Higher is	Equal	Equal	FN	FN	FN
Wilcoxon rank sum test p	0.860645	0.58674	8.55615e-06	2.42723e-08	0.0163123
Kolmogorov-Smirnov test p	0.999845	0.910118	3.91286e-15	1.47401e-23	8.91532e-05

## Sheet: Supplementary Table 5c
Network	Reactome Colon cancer
Degree	CR vs Whole	CR vs UA	FN vs Whole	FN vs UA	CR vs FN
Higher is	CR	CR	FN	FN	FN
Wilcoxon rank sum test p	0.00782511	1.1022e-13	5.32761e-86	4.53975e-286	2.62391e-26
Kolmogorov-Smirnov test p	0.00964522	5.20573e-10	2.24741e-66	2.63062e-224	3.74748e-20
Betweenness	CR vs Whole	CR vs UA	FN vs Whole	FN vs UA	CR vs FN
Higher is	Equal	CR	FN	FN	FN
Wilcoxon rank sum test p	0.808246	3.80452e-09	1.93762e-36	1.39812e-124	5.68063e-07
Kolmogorov-Smirnov test p	0.913881	2.54598e-08	1.10826e-35	7.49926e-123	3.73073e-08
Clustering coefficient	CR vs Whole	CR vs UA	FN vs Whole	FN vs UA	CR vs FN
Higher is	Equal	Different shape	Different shape	Different shape	FN
Wilcoxon rank sum test p	0.0537566	0.248157	0.270942	0.162705	0.00838589
Kolmogorov-Smirnov test p	0.105403	0.000883704	3.91441e-10	2.69543e-34	0.000276642
Network	Reactome Breast cancer
Degree	CR vs Whole	CR vs UA	FN vs Whole	FN vs UA	CR vs FN
Higher is	Equal	CR	FN	FN	FN
Wilcoxon rank sum test p	0.294523	5.26617e-65	2.51768e-60	1.24028e-293	3.1641e-13
Kolmogorov-Smirnov test p	0.34658	6.14336e-51	1.96359e-50	4.77242e-249	8.8003e-12
Betweenness	CR vs Whole	CR vs UA	FN vs Whole	FN vs UA	CR vs FN
Higher is	CR	CR	FN	FN	FN
Wilcoxon rank sum test p	0.0223305	9.71701e-35	7.4866e-26	5.14419e-133	0.00535364
Kolmogorov-Smirnov test p	0.00714787	6.73316e-38	7.81869e-30	2.14159e-152	4.18817e-05
Clustering coefficient	CR vs Whole	CR vs UA	FN vs Whole	FN vs UA	CR vs FN
Higher is	Differnet shape	Differnet shape	Differnet shape	FN	FN
Wilcoxon rank sum test p	0.263524	0.634242	0.175502	0.0261645	0.0390194
Kolmogorov-Smirnov test p	0.0164489	6.54578e-12	6.82804e-10	4.16021e-49	0.00110439
Network	Reactome Hepatocellular carcinoma
Degree	CR vs Whole	CR vs UA	FN vs Whole	FN vs UA	CR vs FN
Higher is	Equal	CR	FN	FN	FN
Wilcoxon rank sum test p	0.461169	4.29303e-11	1.50935e-131	2.46537e-300	1.77317e-15
Kolmogorov-Smirnov test p	0.131979	9.44808e-08	2.61428e-104	7.07391e-242	7.9765e-11
Betweenness	CR vs Whole	CR vs UA	FN vs Whole	FN vs UA	CR vs FN
Higher is	Equal	CR	FN	FN	FN
Wilcoxon rank sum test p	0.0541586	6.82083e-07	3.85843e-44	3.57465e-102	0.011552
Kolmogorov-Smirnov test p	0.0885359	1.6807e-06	4.51249e-51	1.14447e-119	0.00575689
Clustering coefficient	CR vs Whole	CR vs UA	FN vs Whole	FN vs UA	CR vs FN
Higher is	Equal	Differnet shape	FN	FN	Equal
Wilcoxon rank sum test p	0.610326	0.83052	0.0051998	3.56568e-05	0.107825
Kolmogorov-Smirnov test p	0.307011	0.0099877	1.43705e-12	1.43465e-29	0.064497
Network	Reactome Non-small cell lung cancer
Degree	CR vs Whole	CR vs UA	FN vs Whole	FN vs UA	CR vs FN
Higher is	CR	CR	FN	FN	FN
Wilcoxon rank sum test p	0.0182723	8.11915e-46	1.46198e-101	0	1.73034e-10
Kolmogorov-Smirnov test p	0.0122493	4.76396e-41	1.06209e-88	0	3.16211e-08
Betweenness	CR vs Whole	CR vs UA	FN vs Whole	FN vs UA	CR vs FN
Higher is	CR	CR	FN	FN	Equal
Wilcoxon rank sum test p	0.00777586	2.80786e-17	1.68575e-26	1.22466e-99	0.127169
Kolmogorov-Smirnov test p	0.00634329	5.07523e-20	2.87007e-31	1.24242e-119	0.0617584
Clustering coefficient	CR vs Whole	CR vs UA	FN vs Whole	FN vs UA	CR vs FN
Higher is	Different shape	CR	FN	FN	FN
Wilcoxon rank sum test p	0.591649	0.0367831	2.39455e-05	7.08476e-15	0.0112478
Kolmogorov-Smirnov test p	0.0327956	4.86063e-06	4.46372e-12	1.61031e-44	0.00775979

## Sheet: Supplementary Table 5d
Network	Biogrid-DIP-IntAct Colon cancer
Degree	CR vs Whole	CR vs UA	FN vs Whole	FN vs UA	CR vs FN
Higher is	Equal	CR	FN	FN	FN
Wilcoxon rank sum test p	0.226986	5.51567e-58	7.48323e-298	0	4.18145e-44
Kolmogorov-Smirnov test p	0.46088	8.62047e-47	1.12079e-248	0	2.84956e-41
Betweenness	CR vs Whole	CR vs UA	FN vs Whole	FN vs UA	CR vs FN
Higher is	Equal	CR	FN	FN	FN
Wilcoxon rank sum test p	0.0544982	7.15809e-53	8.86306e-233	0	1.83553e-31
Kolmogorov-Smirnov test p	0.14059	1.52841e-43	1.23338e-191	0	5.73861e-28
Clustering coefficient	CR vs Whole	CR vs UA	FN vs Whole	FN vs UA	CR vs FN
Higher is	Different shape	CR	FN	FN	FN
Wilcoxon rank sum test p	0.0708739	1.85676e-07	8.86829e-60	1.91921e-161	7.52554e-20
Kolmogorov-Smirnov test p	0.0361205	9.40456e-23	1.7587e-140	0	2.66425e-25
Network	Biogrid-DIP-IntAct Breast cancer
Degree	CR vs Whole	CR vs UA	FN vs Whole	FN vs UA	CR vs FN
Higher is	CR	CR	FN	FN	FN
Wilcoxon rank sum test p	5.03625e-06	7.64151e-157	4.64323e-223	0	1.51082e-31
Kolmogorov-Smirnov test p	9.19549e-05	3.59682e-130	8.5143e-188	0	7.37533e-28
Betweenness	CR vs Whole	CR vs UA	FN vs Whole	FN vs UA	CR vs FN
Higher is	CR	CR	FN	FN	FN
Wilcoxon rank sum test p	0.000194942	8.51967e-116	3.96108e-166	0	3.62083e-25
Kolmogorov-Smirnov test p	0.000257058	1.87652e-101	6.72156e-142	0	7.1121e-22
Clustering coefficient	CR vs Whole	CR vs UA	FN vs Whole	FN vs UA	CR vs FN
Higher is	CR	CR	FN	FN	FN
Wilcoxon rank sum test p	0.0264677	1.02634e-42	2.28909e-62	3.32896e-232	4.68811e-10
Kolmogorov-Smirnov test p	0.0336299	1.63557e-83	3.73077e-128	0	2.5797e-21
Network	Biogrid-DIP-IntAct Hepatocellular carcinoma
Degree	CR vs Whole	CR vs UA	FN vs Whole	FN vs UA	CR vs FN
Higher is	Different median: CR	CR	FN	FN	FN
Wilcoxon rank sum test p	0.0454138	1.10988e-18	0	0	4.24397e-37
Kolmogorov-Smirnov test p	0.17011	7.75839e-15	0	0	4.12604e-30
Betweenness	CR vs Whole	CR vs UA	FN vs Whole	FN vs UA	CR vs FN
Higher is	Equal	CR	FN	FN	FN
Wilcoxon rank sum test p	0.065823	1.26852e-15	0	0	2.33123e-30
Kolmogorov-Smirnov test p	0.171531	1.11562e-13	1.00967e-258	0	1.9189e-25
Clustering coefficient	CR vs Whole	CR vs UA	FN vs Whole	FN vs UA	CR vs FN
Higher is	Equal	CR	FN	FN	FN
Wilcoxon rank sum test p	0.238518	0.00058528	2.65901e-46	6.18782e-87	0.000239713
Kolmogorov-Smirnov test p	0.383761	3.85179e-07	4.05396e-143	1.212e-260	1.60767e-13
Network	Biogrid-DIP-IntAct Non-small cell lung cancer
Degree	CR vs Whole	CR vs UA	FN vs Whole	FN vs UA	CR vs FN
Higher is	Equal	CR	FN	FN	FN
Wilcoxon rank sum test p	0.0605239	3.87618e-60	2.54288e-306	0	3.25039e-41
Kolmogorov-Smirnov test p	0.271482	2.05213e-51	2.85204e-246	0	2.43644e-35
Betweenness	CR vs Whole	CR vs UA	FN vs Whole	FN vs UA	CR vs FN
Higher is	Equal	CR	FN	FN	FN
Wilcoxon rank sum test p	0.45838	8.12193e-41	9.71482e-225	0	6.73431e-37
Kolmogorov-Smirnov test p	0.823825	7.72453e-33	3.65059e-189	0	2.41637e-35
Clustering coefficient	CR vs Whole	CR vs UA	FN vs Whole	FN vs UA	CR vs FN
Higher is	Equal	CR	FN	FN	FN
Wilcoxon rank sum test p	0.440871	2.71813e-13	1.27788e-64	4.9713e-181	7.66103e-10
Kolmogorov-Smirnov test p	0.308889	3.44637e-26	1.18203e-143	0	4.77356e-22

## Sheet: Supplementary Table 5e
Network	HPRD Colon cancer
Degree	CR vs Whole	CR vs UA	FN vs Whole	FN vs UA	CR vs FN
Higher is	Equal	CR	FN	FN	FN
Wilcoxon rank sum test p	0.908699	4.82496e-09	4.89968e-201	0	6.21719e-45
Kolmogorov-Smirnov test p	0.859153	5.93145e-09	4.85799e-151	2.70165e-271	4.72188e-39
Betweenness	CR vs Whole	CR vs UA	FN vs Whole	FN vs UA	CR vs FN
Higher is	Equal	CR	FN	FN	FN
Wilcoxon rank sum test p	0.406799	1.04014e-09	3.33693e-147	1.12255e-263	4.17105e-30
Kolmogorov-Smirnov test p	0.497043	1.89577e-09	5.44579e-121	1.03911e-217	1.34792e-25
Clustering coefficient	CR vs Whole	CR vs UA	FN vs Whole	FN vs UA	CR vs FN
Higher is	Equal	CR	FN	FN	FN
Wilcoxon rank sum test p	0.51349	0.0115776	1.64112e-53	7.89992e-93	3.78726e-16
Kolmogorov-Smirnov test p	0.812542	0.000351014	3.78935e-114	3.83141e-202	1.79488e-29
Network	HPRD Breast cancer
Degree	CR vs Whole	CR vs UA	FN vs Whole	FN vs UA	CR vs FN
Higher is	Equal	CR	FN	FN	FN
Wilcoxon rank sum test p	0.177459	1.51904e-29	8.20334e-172	0	1.66886e-47
Kolmogorov-Smirnov test p	0.725839	4.49872e-21	2.49722e-133	6.58416e-287	4.17626e-36
Betweenness	CR vs Whole	CR vs UA	FN vs Whole	FN vs UA	CR vs FN
Higher is	Equal	CR	FN	FN	FN
Wilcoxon rank sum test p	0.217531	2.3035e-22	8.5099e-126	7.90515e-269	1.12925e-34
Kolmogorov-Smirnov test p	0.395367	1.63142e-19	6.92281e-101	9.7591e-219	9.43108e-28
Clustering coefficient	CR vs Whole	CR vs UA	FN vs Whole	FN vs UA	CR vs FN
Higher is	Higher median: CR	CR	FN	FN	FN
Wilcoxon rank sum test p	0.0228199	1.32972e-11	7.3322e-39	7.32272e-87	3.58732e-06
Kolmogorov-Smirnov test p	0.0622463	5.86011e-18	1.42916e-86	1.43263e-189	9.93499e-20
Network	HPRD Hepatocellular carcinoma
Degree	CR vs Whole	CR vs UA	FN vs Whole	FN vs UA	CR vs FN
Higher is	Equal	CR	FN	FN	FN
Wilcoxon rank sum test p	0.286216	0.0160283	3.74773e-37	1.95331e-54	3.05647e-05
Kolmogorov-Smirnov test p	0.179024	0.00130389	2.25616e-90	6.72104e-134	9.86877e-12
Betweenness	CR vs Whole	CR vs UA	FN vs Whole	FN vs UA	CR vs FN
Higher is	Equal	CR	FN	FN	FN
Wilcoxon rank sum test p	0.124215	2.83068e-05	6.79033e-131	1.00278e-192	8.95669e-19
Kolmogorov-Smirnov test p	0.206079	7.75858e-05	5.23368e-107	5.98958e-159	1.31956e-14
Clustering coefficient	CR vs Whole	CR vs UA	FN vs Whole	FN vs UA	CR vs FN
Higher is	Equal	CR	FN	FN	FN
Wilcoxon rank sum test p	0.144859	8.98072e-06	1.14867e-169	7.66518e-250	1.12429e-24
Kolmogorov-Smirnov test p	0.234802	3.55599e-05	2.7741e-132	7.1554e-196	3.38606e-17
Network	HPRD Non-small cell lung cancer
Degree	CR vs Whole	CR vs UA	FN vs Whole	FN vs UA	CR vs FN
Higher is	Equal	CR	FN	FN	FN
Wilcoxon rank sum test p	0.656936	4.94769e-07	8.81712e-194	0	4.70663e-46
Kolmogorov-Smirnov test p	0.74894	3.10414e-07	6.18314e-152	3.30992e-262	2.25846e-38
Betweenness	CR vs Whole	CR vs UA	FN vs Whole	FN vs UA	CR vs FN
Higher is	Equal	CR	FN	FN	FN
Wilcoxon rank sum test p	0.465325	1.51867e-08	1.52405e-141	1.69379e-244	5.35087e-31
Kolmogorov-Smirnov test p	0.168918	4.04991e-10	7.22049e-118	1.33822e-204	2.2874e-26
Clustering coefficient	CR vs Whole	CR vs UA	FN vs Whole	FN vs UA	CR vs FN
Higher is	Equal	CR	FN	FN	FN
Wilcoxon rank sum test p	0.692446	0.0130509	1.32257e-52	4.90845e-89	1.69358e-14
Kolmogorov-Smirnov test p	0.988745	0.00160842	5.57201e-111	1.69064e-189	1.22243e-30
