# Supplementary material for: Neighbours of cancer-related proteins have key influence on pathogenesis and could increase the drug target space for anticancer therapies
Source: NPJ Syst Biol Appl. 2017 Jan 24;3:2. doi: 10.1038/s41540-017-0003-6 (PMC5460138; doi:10.1038/s41540-017-0003-6)
Supplement: Supplementary file 13 — Supplementary Table 6 [file 41540_2017_3_MOESM13_ESM.xlsx]

## Sheet: Description
Supplementary Table 6: Differences between first neighbours of mutated and differentially expressed proteins in each cancer type
p values of Wilcoxon rank sum and Kolmogorov-Smirnov test
p values are on gradual colouring scheme:			0.001	0.01	0.05
Legends: CR: Cancer-related, FN: first neighbour, UA: unaffected, Whole: the whole network, DE: differentially expressed
Legends of "Higher is":	Basically the abbreviation of the higher median value type
	Equal: Similar median (p<0.05 Wilcoxon rank sum test) and similar shape (Kolmogorov-Smirnov test p<0.05)
	Different shape: Only Kolmogorov-Smirnov test has p<0.05
	Higher median: Only Wilcoxon rank sum test has p<0.05
Supplementary Table 6a)	SignaLink - signalling network
Supplementary Table 6b)	Cui et al. - signalling network
Supplementary Table 6c)	Reactome - signalling network
Supplementary Table 6d)	Biogrid, DIP and Intact - Combined protein-protein interaction network
Supplementary Table 6e)	HPRD - Manually curated protein-protein interaction network

## Sheet: Supplementary Table 6a
SignaLink Colon cancer
Degree	DE CR vs whole	DE CR vs UA	DE FN vs whole	DE FN vs UA	Mutated CR vs whole	Mutated CR vs UA	Mutated FN vs whole	Mutated FN vs UA	Mutated CR vs FN	DE CR vs FN	Mutated CR vs DE CR	Mutated FN vs DE FN
Higher is	Equal	Equal	DE FN	DE FN	Mutated CR	Mutated CR	Mutated FN	Mutated FN	Equal	DE FN	Mutated CR	DE FN
Wilcoxon rank sum test	0.505566	0.767992	8.12072e-13	4.39226e-18	0.00111949	6.2646e-05	9.78452e-05	1.02768e-08	0.0732983	8.99038e-05	0.00701372	0.00264732
Kolmogorov–Smirnov test	0.798375	0.405882	9.93578e-09	8.96987e-13	0.00448401	0.000397141	0.000182618	5.62596e-08	0.154772	0.000902993	0.00756564	0.0121976
Betweenness	DE CR vs whole	DE CR vs UA	DE FN vs whole	DE FN vs UA	Mutated CR vs whole	Mutated CR vs UA	Mutated FN vs whole	Mutated FN vs UA	Mutated CR vs FN	DE CR vs FN	Mutated CR vs DE CR	Mutated FN vs DE FN
Higher is	Equal	Equal	DE FN	DE FN	Mutated CR	Mutated CR	Mutated FN	Mutated FN	Equal	DE FN	Mutated CR	DE FN
Wilcoxon rank sum test	0.504465	0.897108	1.02129e-09	1.40283e-13	0.00214825	0.000337297	0.00518397	6.19417e-05	0.103391	0.000221123	0.00510291	0.0360096
Kolmogorov–Smirnov test	0.797326	0.99977	7.68477e-09	3.14001e-12	0.00167703	0.000284838	0.00773792	8.68841e-05	0.129898	0.000245909	0.00331483	0.0139208
Clustering coefficient	DE CR vs whole	DE CR vs UA	DE FN vs whole	DE FN vs UA	Mutated CR vs whole	Mutated CR vs UA	Mutated FN vs whole	Mutated FN vs UA	Mutated CR vs FN	DE CR vs FN	Mutated CR vs DE CR	Mutated FN vs DE FN
Higher is	Equal	Equal	DE FN	DE FN	Mutated CR	Mutated CR	Mutated FN	Mutated FN	Equal	DE FN	Different shape	Equal
Wilcoxon rank sum test	0.713148	0.759979	0.000279884	2.59809e-06	0.0425997	0.0115225	0.00115549	2.69527e-05	0.710035	0.0218874	0.0492658	0.997446
Kolmogorov–Smirnov test	0.917636	0.958257	3.31025e-07	5.55041e-11	0.0090075	0.00102493	0.00074329	7.70673e-07	0.416304	0.0112372	0.0332249	0.396437
SignaLink Breast cancer
Degree	DE CR vs whole	DE CR vs UA	DE FN vs whole	DE FN vs UA	Mutated CR vs whole	Mutated CR vs UA	Mutated FN vs whole	Mutated FN vs UA	Mutated CR vs FN	DE CR vs FN	Mutated CR vs DE CR	Mutated FN vs DE FN
Higher is	Equal	Equal	DE FN	DE FN	Mutated CR	Mutated CR	Mutated FN	Mutated FN	Equal	DE FN	Mutated CR	Mutated FN
Wilcoxon rank sum test	0.505566	0.767992	8.12072e-13	4.39226e-18	0.00111949	6.2646e-05	9.78452e-05	1.02768e-08	0.0732983	8.99038e-05	0.00701372	0.00264732
Kolmogorov–Smirnov test	0.798375	0.405882	9.93578e-09	8.96987e-13	0.00448401	0.000397141	0.000182618	5.62596e-08	0.154772	0.000902993	0.00756564	0.0121976
Betweenness	DE CR vs whole	DE CR vs UA	DE FN vs whole	DE FN vs UA	Mutated CR vs whole	Mutated CR vs UA	Mutated FN vs whole	Mutated FN vs UA	Mutated CR vs FN	DE CR vs FN	Mutated CR vs DE CR	Mutated FN vs DE FN
Higher is	Equal	DE CR	DE FN	DE FN	Equal	Equal	Mutated FN	Mutated FN	Equal	DE FN	Equal	Equal
Wilcoxon rank sum test	0.580609	0.0216248	2.29338e-11	2.52873e-20	0.491237	0.167064	0.000327823	1.85288e-07	0.404519	0.00363067	0.760867	0.932744
Kolmogorov–Smirnov test	0.945612	0.0759394	2.70254e-10	9.69579e-19	0.636267	0.275214	0.00288709	2.326e-06	0.876861	0.00250829	0.979477	0.667778
Clustering coefficient	DE CR vs whole	DE CR vs UA	DE FN vs whole	DE FN vs UA	Mutated CR vs whole	Mutated CR vs UA	Mutated FN vs whole	Mutated FN vs UA	Mutated CR vs FN	DE CR vs FN	Mutated CR vs DE CR	Mutated FN vs DE FN
Higher is	Equal	Equal	DE FN	DE FN	Mutated CR	Mutated CR	Mutated FN	Mutated FN	Equal		Different shape	Equal
Wilcoxon rank sum test	0.713148	0.759979	0.000279884	2.59809e-06	0.0425997	0.0115225	0.00115549	2.69527e-05	0.710035	0.0218874	0.0492658	0.997446
Kolmogorov–Smirnov test	0.917636	0.958257	3.31025e-07	5.55041e-11	0.0090075	0.00102493	0.00074329	7.70673e-07	0.416304	0.0112372	0.0332249	0.396437
SignaLink Hepatocellular carcinoma
Degree	DE CR vs whole	DE CR vs UA	DE FN vs whole	DE FN vs UA	Mutated CR vs whole	Mutated CR vs UA	Mutated FN vs whole	Mutated FN vs UA	Mutated CR vs FN	DE CR vs FN	Mutated CR vs DE CR	Mutated FN vs DE FN
Higher is	Equal	Equal	DE FN	DE FN	Equal	Equal	Mutated FN	Mutated FN	Equal	DE FN	Equal	Equal
Wilcoxon rank sum test	0.100576	0.203034	1.29322e-07	3.65598e-09	0.165823	0.121009	9.35623e-06	1.77056e-06	0.522817	6.44346e-05	0.0704404	0.211352
Kolmogorov–Smirnov test	0.12793	0.235264	4.00507e-06	1.6015e-07	0.30072	0.23918	0.00137095	0.000295138	0.675546	0.000165736	0.181486	0.404554
Betweenness	DE CR vs whole	DE CR vs UA	DE FN vs whole	DE FN vs UA	Mutated CR vs whole	Mutated CR vs UA	Mutated FN vs whole	Mutated FN vs UA	Mutated CR vs FN	DE CR vs FN	Mutated CR vs DE CR	Mutated FN vs DE FN
Higher is	Equal	Equal	DE FN	DE FN	Mutated CR	Mutated CR	Mutated FN	Mutated FN	Equal	DE FN	Mutated CR	Equal
Wilcoxon rank sum test	0.242271	0.383225	2.49032e-05	2.82579e-06	0.0257234	0.018963	0.000569974	0.000170882	0.522817	0.00164811	0.0208005	0.578558
Kolmogorov–Smirnov test	0.531588	0.788144	3.06507e-05	2.76568e-06	0.0128698	0.00910198	0.00148399	0.000394024	0.192246	0.00198765	0.0124956	0.789462
Clustering coefficient	DE CR vs whole	DE CR vs UA	DE FN vs whole	DE FN vs UA	Mutated CR vs whole	Mutated CR vs UA	Mutated FN vs whole	Mutated FN vs UA	Mutated CR vs FN	DE CR vs FN	Mutated CR vs DE CR	Mutated FN vs DE FN
Higher is	Equal	Equal	Equal	Differnet Shape	Equal	Equal	Mutated FN	Mutated FN	Equal	Equal	Equal	Mutated FN
Wilcoxon rank sum test	0.364307	0.473735	0.139814	0.0768338	0.325335	0.303966	0.000353686	0.000199771	0.819477	0.0882936	0.2278	0.00990666
Kolmogorov–Smirnov test	0.669403	0.751957	0.0535265	0.0163325	0.379984	0.367505	2.7336e-05	7.69381e-06	0.820571	0.132277	0.274695	0.0577603
SignaLink Non-small cell lung cancer
Degree	DE CR vs whole	DE CR vs UA	DE FN vs whole	DE FN vs UA	Mutated CR vs whole	Mutated CR vs UA	Mutated FN vs whole	Mutated FN vs UA	Mutated CR vs FN	DE CR vs FN	Mutated CR vs DE CR	Mutated FN vs DE FN
Higher is	Equal	Equal	DE FN	DE FN	Just median: Mutated CR	Mutated CR	Just median: Mutated FN	Mutated FN	Equal	DE FN	Equal	DE FN
Wilcoxon rank sum test	0.716481	0.252752	1.52506e-10	7.04111e-14	0.0168546	0.0025758	0.00645545	8.96484e-05	0.38877	0.000719537	0.0709048	0.00519417
Kolmogorov–Smirnov test	0.954769	0.635744	6.38559e-11	9.92533e-15	0.0529548	0.00691024	0.0548012	0.000623794	0.594578	0.00325931	0.0706551	0.0038786
Betweenness	DE CR vs whole	DE CR vs UA	DE FN vs whole	DE FN vs UA	Mutated CR vs whole	Mutated CR vs UA	Mutated FN vs whole	Mutated FN vs UA	Mutated CR vs FN	DE CR vs FN	Mutated CR vs DE CR	Mutated FN vs DE FN
Higher is	Equal	Equal	DE FN	DE FN	Mutated CR	Mutated CR	Mutated FN	Mutated FN	Equal	DE FN	Mutated CR	Differnt shape
Wilcoxon rank sum test	0.88169	0.71542	7.86705e-06	1.04866e-07	0.00567684	0.00127958	0.112932	0.0193285	0.177343	0.0126766	0.0123936	0.0688034
Kolmogorov–Smirnov test	0.963869	0.943945	1.76556e-05	4.05921e-07	0.00443377	0.000878684	0.0324831	0.00341023	0.128664	0.095857	0.0175144	0.00903648
Clustering coefficient	DE CR vs whole	DE CR vs UA	DE FN vs whole	DE FN vs UA	Mutated CR vs whole	Mutated CR vs UA	Mutated FN vs whole	Mutated FN vs UA	Mutated CR vs FN	DE CR vs FN	Mutated CR vs DE CR	Mutated FN vs DE FN
Higher is	Equal	Equal	DE FN	DE FN	Equal	Different shape	Equal	Different shape	Equal	DE FN	Equal	Equal
Wilcoxon rank sum test	0.272497	0.418913	0.0295241	0.00971411	0.153581	0.103532	0.2489	0.112026	0.381933	0.0280708	0.0542082	0.43876
Kolmogorov–Smirnov test	0.760039	0.954204	0.00207642	0.000125924	0.0978412	0.0390734	0.240224	0.0384507	0.632743	0.0154914	0.0476967	0.663332

## Sheet: Supplementary Table 6b
Cui et al. Colon cancer
Degree	Mutated CR vs whole	Mutated CR vs UA	Mutated FN vs whole	Mutated FN vs UA	DE CR vs whole	DE CR vs UA	DE FN vs whole	DE FN vs UA	Mutated CR vs FN	DE CR vs FN	Mutated CR vs DE CR	Mutated FN vs DE FN
Higher is	Mutated CR	Mutated CR	Mutated FN	Mutated FN	Equal	Equal	DE FN	DE FN	Mutated CR	DE FN	Mutated CR	Equal
Wilcoxon rank sum test	2.52813e-07	4.80395e-09	3.37358e-25	1.64687e-41	0.159159	0.546859	2.9928e-17	8.94083e-32	0.00235126	3.95576e-07	1.54513e-06	0.054256
Kolmogorov–Smirnov test	9.19059e-08	4.22725e-10	2.62413e-19	8.37117e-34	0.446168	0.33048	1.04219e-14	1.17046e-28	0.00638846	1.54894e-05	2.81238e-07	0.100545
Betweenness	Mutated CR vs whole	Mutated CR vs UA	Mutated FN vs whole	Mutated FN vs UA	DE CR vs whole	DE CR vs UA	DE FN vs whole	DE FN vs UA	Mutated CR vs FN	DE CR vs FN	Mutated CR vs DE CR	Mutated FN vs DE FN
Higher is	Mutated CR	Mutated CR	Mutated FN	Mutated FN	Equal	Equal	DE FN	DE FN	Mutated CR	DE FN	Mutated CR	Equal
Wilcoxon rank sum test	6.86616e-07	1.80724e-08	1.09109e-17	5.17254e-30	0.270322	0.377338	9.39223e-15	4.24066e-27	0.00198185	2.0734e-06	1.31782e-06	0.226598
Kolmogorov–Smirnov test	1.15084e-06	8.58917e-09	7.49596e-17	5.26482e-29	0.773182	0.47899	1.07936e-11	4.70129e-23	0.0149476	4.39559e-05	8.50666e-07	0.127446
Clustering coefficient	Mutated CR vs whole	Mutated CR vs UA	Mutated FN vs whole	Mutated FN vs UA	DE CR vs whole	DE CR vs UA	DE FN vs whole	DE FN vs UA	Mutated CR vs FN	DE CR vs FN	Mutated CR vs DE CR	Mutated FN vs DE FN
Higher is	Different shape	Different shape	Mutated FN	Mutated FN	Equal	Equal	Different shape	DE FN	Different shape	DE FN	Mutated CR	Mutated FN vs DE FN
Wilcoxon rank sum test	0.33666	0.142822	4.29031e-07	2.79618e-08	0.206161	0.658341	0.0563108	0.00244609	0.151946	0.0137092	0.0299343	0.000437315
Kolmogorov–Smirnov test	0.00173129	0.000171744	5.47974e-13	4.8078e-20	0.0942966	0.669273	1.88753e-06	9.78207e-13	0.00894967	0.00029907	0.000279772	0.00510998
Cui et al. Breast cancer
Degree	Mutated CR vs whole	Mutated CR vs UA	Mutated FN vs whole	Mutated FN vs UA	DE CR vs whole	DE CR vs UA	DE FN vs whole	DE FN vs UA	Mutated CR vs FN	DE CR vs FN	Mutated CR vs DE CR	Mutated FN vs DE FN
Higher is	Mutated CR	Mutated CR	Mutatede FN	Mutatede FN	Equal	DE CR vs UA	DE FN	DE FN	Equal	DE FN	Mutated CR	Equal
Wilcoxon rank sum test	0.000596283	5.77115e-06	3.65537e-18	3.17704e-34	0.895107	0.0002335	9.66843e-31	1.05192e-56	0.349601	6.19212e-11	0.00138262	0.809258
Kolmogorov–Smirnov test	0.00864206	0.000165898	3.87325e-14	1.36911e-28	0.996716	0.000523754	6.25439e-24	1.334e-46	0.812327	5.95419e-08	0.00908219	0.994546
Betweenness	Mutated CR vs whole	Mutated CR vs UA	Mutated FN vs whole	Mutated FN vs UA	DE CR vs whole	DE CR vs UA	DE FN vs whole	DE FN vs UA	Mutated CR vs FN	DE CR vs FN	Mutated CR vs DE CR	Mutated FN vs DE FN
Higher is	Mutated CR	Mutated CR	Mutatede FN	Mutatede FN	Equal	DE CR	DE FN	DE FN	Equal	DE FN	Equal	Equal
Wilcoxon rank sum test	0.000939509	1.70031e-05	3.9689e-15	4.05742e-27	0.859467	0.00135218	1.13839e-20	4.05566e-38	0.367513	7.54642e-08	0.00160191	0.433122
Kolmogorov–Smirnov test	0.00168745	3.40187e-05	7.95202e-13	1.58268e-24	0.990732	0.00242159	5.61438e-17	6.16069e-33	0.486389	4.19633e-07	0.00180416	0.694278
Clustering coefficient	Mutated CR vs whole	Mutated CR vs UA	Mutated FN vs whole	Mutated FN vs UA	DE CR vs whole	DE CR vs UA	DE FN vs whole	DE FN vs UA	Mutated CR vs FN	DE CR vs FN	Mutated CR vs DE CR	Mutated FN vs DE FN
Higher is	Different shape	Mutated CR	Mutated FN	Mutated FN	Equal	Equal			Equal		Equal	Equal
Wilcoxon rank sum test	0.199279	0.0377595	0.000210042	5.79666e-08	0.867046	0.0949512	1.88313e-06	4.08938e-12	0.804058	0.0159158	0.285801	0.821696
Kolmogorov–Smirnov test	0.0434721	0.00176864	1.50958e-09	5.78941e-19	0.96375	0.0529961	1.01066e-15	1.69397e-30	0.527201	1.22031e-05	0.0633285	0.987302
Cui et al. Hepatocellular carcinoma
Degree	Mutated CR vs whole	Mutated CR vs UA	Mutated FN vs whole	Mutated FN vs UA	DE CR vs whole	DE CR vs UA	DE FN vs whole	DE FN vs UA	Mutated CR vs FN	DE CR vs FN	Mutated CR vs DE CR	Mutated FN vs DE FN
Higher is	Equal	Equal	Mutated FN	Mutated FN	Equal	Equal	DE FN	De FN	Equal	DE FN	Equal	Different shape
Wilcoxon rank sum test	0.613928	0.468373	0.00173855	0.000143262	0.923172	0.489433	2.19299e-26	6.35374e-33	0.504036	1.18574e-07	0.470703	0.0685182
Kolmogorov–Smirnov test	0.482219	0.348435	0.00647556	0.000888352	0.961308	0.480948	1.37137e-18	2.7399e-23	0.924223	0.000170774	0.532672	0.0144541
Betweenness	Mutated CR vs whole	Mutated CR vs UA	Mutated FN vs whole	Mutated FN vs UA	DE CR vs whole	DE CR vs UA	DE FN vs whole	DE FN vs UA	Mutated CR vs FN	DE CR vs FN	Mutated CR vs DE CR	Mutated FN vs DE FN
Higher is	Equal	Equal	Mutated FN	Mutated FN	Equal	Equal	DE FN	De FN	Equal	DE FN	Equal	Different shape
Wilcoxon rank sum test	0.264085	0.172221	0.00701842	0.00118266	0.823913	0.651979	7.7218e-18	4.55516e-22	0.914865	3.04648e-06	0.223508	0.177206
Kolmogorov–Smirnov test	0.532117	0.395514	0.0117285	0.0025368	0.999364	0.998341	6.42882e-15	1.28336e-18	0.995833	5.32596e-05	0.532672	0.444824
Clustering coefficient	Mutated CR vs whole	Mutated CR vs UA	Mutated FN vs whole	Mutated FN vs UA	DE CR vs whole	DE CR vs UA	DE FN vs whole	DE FN vs UA	Mutated CR vs FN	DE CR vs FN	Mutated CR vs DE CR	Mutated FN vs DE FN
Higher is	Equal	Equal	Different shape	Mutated FN	Equal	Higher median: DE CR	DE FN	De FN	Equal	Different shape	Equal	Different shape
Wilcoxon rank sum test	0.550147	0.698649	0.0674842	0.0270021	0.0577371	0.0272554	5.10447e-06	1.06025e-07	0.164602	0.899389	0.19107	0.704248
Kolmogorov–Smirnov test	0.646138	0.682668	0.0339713	0.00448936	0.135202	0.0742676	8.52769e-16	2.62626e-20	0.358171	0.0270732	0.1814	0.286365
Cui et al. Non-small cell lung cancer
Degree	Mutated CR vs whole	Mutated CR vs UA	Mutated FN vs whole	Mutated FN vs UA	DE CR vs whole	DE CR vs UA	DE FN vs whole	DE FN vs UA	Mutated CR vs FN	DE CR vs FN	Mutated CR vs DE CR	Mutated FN vs DE FN
Higher is	Mutated CR	Mutated CR	Mutated FN	Mutated FN	Whole	Equal	DE FN	DE FN	Equal	DE FN	Mutated CR	Equal
Wilcoxon rank sum test	0.000876713	5.34977e-05	1.13663e-25	7.32949e-38	0.0369152	0.641661	8.84462e-22	2.56122e-33	0.651097	1.92434e-11	0.000159587	0.408887
Kolmogorov–Smirnov test	0.00172666	7.68814e-05	1.02786e-20	5.02406e-31	0.0581838	0.658865	9.24041e-17	7.45672e-26	0.570778	1.03052e-08	0.000896075	0.634753
Betweenness	Mutated CR vs whole	Mutated CR vs UA	Mutated FN vs whole	Mutated FN vs UA	DE CR vs whole	DE CR vs UA	DE FN vs whole	DE FN vs UA	Mutated CR vs FN	DE CR vs FN	Mutated CR vs DE CR	Mutated FN vs DE FN
Higher is	Mutated CR	Mutated CR	Mutated FN	Mutated FN	Equal	Equal	DE FN	DE FN	Equal	DE FN	Mutated CR	Equal
Wilcoxon rank sum test	0.00715108	0.000932091	3.03599e-22	3.41858e-32	0.158518	0.890741	3.69601e-14	4.69073e-22	0.898631	7.50853e-08	0.00252337	0.158644
Kolmogorov–Smirnov test	0.0167943	0.00190998	9.26669e-20	3.20186e-28	0.169651	0.988145	8.4154e-13	1.25763e-19	0.570778	2.14551e-07	0.00222706	0.0613158
Clustering coefficient	Mutated CR vs whole	Mutated CR vs UA	Mutated FN vs whole	Mutated FN vs UA	DE CR vs whole	DE CR vs UA	DE FN vs whole	DE FN vs UA	Mutated CR vs FN	DE CR vs FN	Mutated CR vs DE CR	Mutated FN vs DE FN
Higher is	Equal	Equal	Mutated FN	Mutated FN	Equal	Equal	DE FN	DE FN	Equal	DE FN	Equal	Equal
Wilcoxon rank sum test	0.460106	0.279682	4.13797e-05	6.99246e-07	0.587714	0.918344	0.000613239	8.89053e-06	0.487506	0.0207468	0.364853	0.363851
Kolmogorov–Smirnov test	0.239998	0.0634096	2.13189e-12	1.88022e-18	0.82636	0.998707	2.49161e-10	2.81955e-16	0.589951	1.87207e-05	0.119787	0.726523

## Sheet: Supplementary Table 6c
Reactome Colon cancer
Degree	Mutated CR vs whole	Mutated CR vs UA	Mutated FN vs whole	Mutated FN vs UA	DE CR vs whole	DE CR vs UA	DE FN vs whole	DE FN vs UA	Mutated CR vs Mutated FN	DE CR vs FN	Mutated CR vs DE CR	Mutated FN vs DE FN
Higher is	Equal	Mutated CR	Mutated FN	Mutated FN	DE CR	DE CR	DE FN	DE FN	Mutated FN	DE FN	Mutated CR	Mutated FN
Wilcoxon rank sum test	0.206812	1.70862e-06	1.82907e-83	5.85573e-211	0.00141172	1.06837e-10	4.21481e-95	1.51942e-288	0.00402091	2.69083e-29	0.0219595	2.56763e-08
Kolmogorov–Smirnov test	0.266789	0.000109466	2.8603e-70	9.18771e-182	0.00410637	3.64351e-08	7.63297e-72	6.16985e-230	0.00446383	1.1234e-22	0.0987956	2.22563e-08
Betweenness	Mutated CR vs whole	Mutated CR vs UA	Mutated FN vs whole	Mutated FN vs UA	DE CR vs whole	DE CR vs UA	DE FN vs whole	DE FN vs UA	Mutated CR vs FN	DE CR vs FN	Mutated CR vs DE CR	Mutated FN vs DE FN
Higher is	Mutated CR	Mutated CR	Mutated FN	Mutated FN	Different shape	DE CR	DE FN	DE FN	Equal	DE FN	Mutated CR	Mutated FN
Wilcoxon rank sum test	0.0102612	9.17239e-05	9.6952e-48	4.76034e-106	0.0751741	1.7498e-32	4.52556e-28	3.21163e-136	0.498088	0.000406666	0.0201068	1.26944e-20
Kolmogorov–Smirnov test	0.00393595	1.46595e-05	2.34918e-52	1.01727e-132	0.03472	2.68348e-35	2.35485e-32	4.23159e-156	0.727969	3.86002e-06	0.0235388	3.16529e-22
Clustering coefficient	Mutated CR vs whole	Mutated CR vs UA	Mutated FN vs whole	Mutated FN vs UA	DE CR vs whole	DE CR vs UA	DE FN vs whole	DE FN vs UA	Mutated CR vs FN	DE CR vs FN	Mutated CR vs DE CR	Mutated FN vs DE FN
	Mutated CR	Equal	Different shape	Different shape	Equal	Different shape	Different shape	Different shape	Mutated FN	Different shape	Equal
Wilcoxon rank sum test	0.0459746	0.200742	0.92612	0.396758	0.14113	0.380734	0.343852	0.214124	0.0088187	0.0462767	0.198035	0.376225
Kolmogorov–Smirnov test	0.0198169	0.0540305	7.60769e-09	3.68041e-25	0.312367	0.00254092	2.52552e-11	2.55509e-36	0.00564958	0.00161461	0.095252	0.000304293
Reactome Breast cancer
Degree	Mutated CR vs whole	Mutated CR vs UA	Mutated FN vs whole	Mutated FN vs UA	DE CR vs whole	DE CR vs UA	DE FN vs whole	DE FN vs UA	Mutated CR vs FN	DE CR vs FN	Mutated CR vs DE CR	Mutated FN vs DE FN
Higher is	Equal	Mutated CR	Mutated FN	Mutated FN	Equal	DE CR	DE FN	DE FN	Equal	DE FN	Equal	Mutated FN
Wilcoxon rank sum test	0.311274	4.82164e-06	2.67692e-44	7.39777e-170	0.449331	1.67522e-61	1.4325e-66	5.7368e-301	0.068177	2.58996e-15	0.404322	1.50514e-06
Kolmogorov–Smirnov test	0.178867	1.50173e-06	3.16264e-47	2.48569e-164	0.466098	8.76649e-48	1.17173e-55	9.86484e-257	0.0745057	2.476e-14	0.231436	1.25342e-09
Betweenness	Mutated CR vs whole	Mutated CR vs UA	Mutated FN vs whole	Mutated FN vs UA	DE CR vs whole	DE CR vs UA	DE FN vs whole	DE FN vs UA	Mutated CR vs FN	DE CR vs FN	Mutated CR vs DE CR	Mutated FN vs DE FN
Higher is	Mutated CR	Mutated CR	Mutated FN	Mutated FN	Different shape	DE CR	DE FN	DE FN	Equal	DE FN		Mutated FN
Wilcoxon rank sum test	0.0102612	9.17239e-05	9.6952e-48	4.76034e-106	0.0751741	1.7498e-32	4.52556e-28	3.21163e-136	0.498088	0.000406666	0.0201068	1.26944e-20
Kolmogorov–Smirnov test	0.00393595	1.46595e-05	2.34918e-52	1.01727e-132	0.03472	2.68348e-35	2.35485e-32	4.23159e-156	0.727969	3.86002e-06	0.0235388	3.16529e-22
Clustering coefficient	Mutated CR vs whole	Mutated CR vs UA	Mutated FN vs whole	Mutated FN vs UA	DE CR vs whole	DE CR vs UA	DE FN vs whole	DE FN vs UA	Mutated CR vs FN	DE CR vs FN	Mutated CR vs DE CR	Mutated FN vs DE FN
Higher is	Mutated CR	Equal	Mutated FN	Different shape	Equal	Different shape	Different shape	DE FN	Mutated CR	Different shape		Mutated FN
Wilcoxon rank sum test	0.0318715	0.381434	0.000696416	0.713293	0.531678	0.473079	0.310814	0.0408716	0.0372428	0.188563	0.0328746	2.82327e-06
Kolmogorov–Smirnov test	0.0039563	0.0332564	2.17123e-08	1.06544e-26	0.0493547	2.37239e-11	8.82675e-11	1.76282e-49	0.0216631	0.000216524	0.00444123	1.10536e-08
Reactome Hepatocellular carcinoma
Degree	Mutated CR vs whole	Mutated CR vs UA	Mutated FN vs whole	Mutated FN vs UA	DE CR vs whole	DE CR vs UA	DE FN vs whole	DE FN vs UA	Mutated CR vs FN	DE CR vs FN	Mutated CR vs DE CR	Mutated FN vs DE FN
Higher is	Equal	Equal	Different shape	Mutated FN	Equal	DE CR	DE FN	DE FN	Equal	DE FN	Equal	DE FN
Wilcoxon rank sum test	0.844348	0.160573	0.441194	5.41963e-08	0.474159	1.02471e-10	1.46093e-136	2.15228e-303	0.986695	6.56403e-16	0.993405	1.45757e-10
Kolmogorov–Smirnov test	0.725945	0.298907	0.0175049	8.44068e-08	0.175759	5.93089e-08	1.86569e-109	9.72002e-248	0.845341	6.2569e-11	0.603088	1.92333e-11
Betweenness	Mutated CR vs whole	Mutated CR vs UA	Mutated FN vs whole	Mutated FN vs UA	DE CR vs whole	DE CR vs UA	DE FN vs whole	DE FN vs UA	Mutated CR vs FN	DE CR vs FN	Mutated CR vs DE CR	Mutated FN vs DE FN
Higher is	Equal	Equal	Mutated FN	Mutated FN	Equal	DE CR	DE FN	DE FN	Equal	DE FN	Equal	Different shape
Wilcoxon rank sum test	0.36285	0.189247	0.000664631	3.67312e-07	0.0705918	1.3749e-06	4.18888e-44	5.24509e-102	0.751363	0.00846469	0.54625	0.385438
Kolmogorov–Smirnov test	0.311032	0.184052	3.67366e-06	2.53679e-08	0.151102	2.81389e-06	1.31054e-52	3.5265e-121	0.69311	0.00383982	0.541711	0.0012552
Clustering coefficient	Mutated CR vs whole	Mutated CR vs UA	Mutated FN vs whole	Mutated FN vs UA	DE CR vs whole	DE CR vs UA	DE FN vs whole	DE FN vs UA	Mutated CR vs FN	DE CR vs FN	Mutated CR vs DE CR	Mutated FN vs DE FN
Higher is	Equal	Equal	Different shape	Different shape	Equal	Different shape	DE FN	DE FN	Equal	Equal	Equal	DE FN
Wilcoxon rank sum test	0.303453	0.451024	0.0684414	0.277569	0.722423	0.738737	0.0035716	2.46559e-05	0.738743	0.13861	0.264484	0.00343122
Kolmogorov–Smirnov test	0.383416	0.470569	1.89721e-05	0.000367115	0.415629	0.0141519	5.71946e-14	2.28161e-31	0.933875	0.091917	0.40425	7.39743e-08
Reactome Non-small cell lung cancer
Degree	Mutated CR vs whole	Mutated CR vs UA	Mutated FN vs whole	Mutated FN vs UA	DE CR vs whole	DE CR vs UA	DE FN vs whole	DE FN vs UA	Mutated CR vs FN	DE CR vs FN	Mutated CR vs DE CR	Mutated FN vs DE FN
Higher is	Equal	Mutated CR	Mutated FN	Mutated FN	Equal	DE CR	DE FN	DE FN	Equal	DE FN	Equal	Different shape
Wilcoxon rank sum test	0.0661503	7.43337e-10	4.96337e-40	1.812e-188	0.052833	1.04133e-39	5.81182e-111	0	0.228296	3.15589e-12	0.307632	0.180728
Kolmogorov–Smirnov test	0.0698864	2.93371e-07	2.04051e-51	3.06732e-184	0.0639376	1.03379e-37	9.58553e-90	0	0.240567	6.35932e-09	0.158465	1.2855e-06
Betweenness	Mutated CR vs whole	Mutated CR vs UA	Mutated FN vs whole	Mutated FN vs UA	DE CR vs whole	DE CR vs UA	DE FN vs whole	DE FN vs UA	Mutated CR vs FN	DE CR vs FN	Mutated CR vs DE CR	Mutated FN vs DE FN
Higher is	Mutated CR	Mutated CR	Mutated FN	Mutated FN	Equal	DE CR	DE FN	DE FN	Equal	DE FN	Mutated CR	Mutated FN
Wilcoxon rank sum test	7.07939e-06	1.49333e-08	2.75637e-37	1.63745e-71	0.137822	3.12501e-13	5.14823e-29	1.13504e-103	0.135008	0.00367083	3.24007e-05	5.58285e-14
Kolmogorov–Smirnov test	7.37962e-06	1.41422e-08	1.06001e-38	2.11891e-76	0.0880799	6.85756e-16	2.16551e-36	2.93937e-126	0.162141	0.0019763	7.49147e-05	3.42196e-20
Clustering coefficient	Mutated CR vs whole	Mutated CR vs UA	Mutated FN vs whole	Mutated FN vs UA	DE CR vs whole	DE CR vs UA	DE FN vs whole	DE FN vs UA	Mutated CR vs FN	DE CR vs FN	Mutated CR vs DE CR	Mutated FN vs DE FN
Higher is	Whole	Equal	Whole	Different shape	Equal	DE CR	DE FN	DE FN	Equal	Equal	DE CR	DE FN
Wilcoxon rank sum test	0.0392368	0.57702	0.000189654	0.158095	0.971717	0.0189736	7.57336e-05	5.49995e-14	0.185708	0.0853386	0.0183385	7.13248e-13
Kolmogorov–Smirnov test	0.0169028	0.0680934	4.58534e-11	3.44807e-22	0.150214	6.19781e-06	7.95284e-12	1.2438e-43	0.233669	0.047598	0.00574359	2.99697e-16

## Sheet: Supplementary Table 6d
Biogrid DIP Intact Colon cancer
Degree	DE CR vs whole	DE CR vs UA	DE FN vs whole	DE FN vs UA	Mutated CR vs whole	Mutated CR vs UA	Mutated FN vs whole	Mutated FN vs UA	Mutated CR vs FN	DE CR vs FN	Mutated CR vs DE CR	Mutated FN vs DE FN
Higher is	Equal	DE CR	DE FN	DE FN	Mutated CR	Mutated CR	Mutated FN	Mutated FN	Mutated CR	DE FN	Mutated CR vs DE CR	Mutated FN
Wilcoxon rank sum test	0.939821	1.23e-50	0	0	3.42737e-10	2.23799e-15	0	0	0.0030243	1.00934e-58	1.07947e-09	1.03049e-43
Kolmogorov–Smirnov test	0.957178	4.01966e-40	3.98786e-263	0	1.98452e-09	3.3491e-16	3.36973e-286	0	0.0174614	2.07572e-51	7.05252e-09	1.16855e-33
Betweenness	DE CR vs whole	DE CR vs UA	DE FN vs whole	DE FN vs UA	Mutated CR vs whole	Mutated CR vs UA	Mutated FN vs whole	Mutated FN vs UA	Mutated CR vs FN	DE CR vs FN	Mutated CR vs DE CR	Mutated FN vs DE FN
Higher is	Equal	DE CR	DE FN	DE FN	Mutated CR	Mutated CR	Mutated FN	Mutated FN	Mutated CR	DE FN	Mutated CR vs DE CR	Mutated FN
Wilcoxon rank sum test	0.411921	1.04358e-45	9.46351e-259	0	5.21863e-10	1.50592e-15	4.15851e-281	0	0.00289139	1.86521e-43	1.6487e-09	5.28277e-31
Kolmogorov–Smirnov test	0.501651	5.91538e-38	1.76723e-208	0	4.72599e-07	5.07868e-14	6.56506e-218	0	0.00333017	1.18952e-36	1.01455e-06	1.17565e-23
Clustering coefficient	DE CR vs whole	DE CR vs UA	DE FN vs whole	DE FN vs UA	Mutated CR vs whole	Mutated CR vs UA	Mutated FN vs whole	Mutated FN vs UA	Mutated CR vs FN	DE CR vs FN	Mutated CR vs DE CR	Mutated FN vs DE FN
Higher is	Equal	DE CR	DE FN	DE FN	Different shape	Different shape	Mutated FN	Mutated FN	Mutated FN	DE FN	Different shape	Mutated FN
Wilcoxon rank sum test	0.0680583	6.71784e-07	1.34928e-51	2.17394e-151	0.784048	0.784048	4.97009e-51	4.0722e-126	0.00135508	8.15429e-18	0.821714	0.000260604
Kolmogorov–Smirnov test	0.0634521	6.21952e-20	8.52036e-140	0	0.0338445	0.0338445	1.96918e-118	0	0.0119378	6.69779e-28	0.0231225	2.21814e-05
Biogrid DIP Intact Breast cancer
Degree	DE CR vs whole	DE CR vs UA	DE FN vs whole	DE FN vs UA	Mutated CR vs whole	Mutated CR vs UA	Mutated FN vs whole	Mutated FN vs UA	Mutated CR vs FN	DE CR vs FN	Mutated CR vs DE CR	Mutated FN vs DE FN
Higher is	DE CR	DE CR	DE FN	DE FN	Different shape	Mutated CR	Mutated FN	Mutated FN	Equal	DE FN	Different shape	Different shape
Wilcoxon rank sum test	0.029153	1.66581e-41	1.114e-59	5.64403e-229	0.531492	0.00143331	4.68556e-41	7.46813e-160	0.0973481	1.66852e-09	0.855049	0.0454273
Kolmogorov–Smirnov test	0.0858437	4.97275e-80	1.68955e-129	0	0.00715354	7.86868e-08	1.2304e-111	0	0.359595	3.60568e-23	0.0220368	1.55246e-10
Betweenness	DE CR vs whole	DE CR vs UA	DE FN vs whole	DE FN vs UA	Mutated CR vs whole	Mutated CR vs UA	Mutated FN vs whole	Mutated FN vs UA	Mutated CR vs FN	DE CR vs FN	Mutated CR vs DE CR	Mutated FN vs DE FN
Higher is	DE CR	DE CR	DE FN	DE FN	Mutated CR	Mutated CR	Mutated FN	Mutated FN	Higher median: Mutated CR	DE FN	Mutated CR	Mutated FN
Wilcoxon rank sum test	0.00193203	2.78107e-110	7.63019e-181	0	4.42895e-08	5.62649e-13	3.0496e-251	0	0.0208978	4.65213e-32	2.17558e-07	4.32674e-68
Kolmogorov–Smirnov test	0.00228921	2.15677e-96	9.39741e-152	0	6.95245e-07	2.48933e-14	7.34401e-186	0	0.0871281	1.91335e-25	8.05534e-06	4.25633e-51
Clustering coefficient	DE CR vs whole	DE CR vs UA	DE FN vs whole	DE FN vs UA	Mutated CR vs whole	Mutated CR vs UA	Mutated FN vs whole	Mutated FN vs UA	Mutated CR vs FN	DE CR vs FN	Mutated CR vs DE CR	Mutated FN vs DE FN
Higher is	DE CR	DE CR	DE FN	DE FN	Mutated CR	Mutated CR	Mutated FN	Mutated FN	Higher median: Mutated CR	DE FN	Mutated CR	Mutated FN
Wilcoxon rank sum test	0.000100161	2.54416e-150	3.27871e-242	0	2.90689e-09	2.00977e-14	0	0	0.0161058	2.33266e-40	1.6555e-08	5.26204e-89
Kolmogorov–Smirnov test	0.000899749	5.1596e-124	3.44269e-197	0	1.95144e-08	1.14859e-17	2.08523e-245	0	0.128358	2.82987e-32	3.58451e-07	1.50916e-67
Biogrid DIP Intact Hepatocellular carcinoma
Degree	DE CR vs whole	DE CR vs UA	DE FN vs whole	DE FN vs UA	Mutated CR vs whole	Mutated CR vs UA	Mutated FN vs whole	Mutated FN vs UA	Mutated CR vs FN	DE CR vs FN	Mutated CR vs DE CR	Mutated FN vs DE FN
Higher is	Equal	DE CR	DE FN	DE FN	Mutated CR	Mutated CR	Mutated FN	Mutated FN	Equal	DE FN	Mutated CR	Mutated FN
Wilcoxon rank sum test	0.097634	2.88826e-17	0	0	0.0043763	0.00037206	2.76768e-80	8.49251e-117	0.57277	4.67326e-39	0.00783372	1.90572e-21
Kolmogorov–Smirnov test	0.32871	1.41227e-13	0	0	0.011927	0.00065821	4.19498e-69	5.37014e-111	0.733621	1.54562e-31	0.0223739	8.90031e-19
Betweenness	DE CR vs whole	DE CR vs UA	DE FN vs whole	DE FN vs UA	Mutated CR vs whole	Mutated CR vs UA	Mutated FN vs whole	Mutated FN vs UA	Mutated CR vs FN	DE CR vs FN	Mutated CR vs DE CR	Mutated FN vs DE FN
Higher is	Equal	DE CR	DE FN	DE FN	Mutated CR	Mutated CR	Mutated FN	Mutated FN	Equal	DE FN	Mutated CR	Mutated FN
Wilcoxon rank sum test	0.127574	1.7046e-14	0	0	0.0089414	0.0016934	6.76647e-72	3.72102e-103	0.8458	2.84836e-32	0.011753	1.38757e-20
Kolmogorov–Smirnov test	0.25518	6.5445e-13	8.95007e-259	0	0.0048042	0.0015179	1.35891e-55	2.39712e-85	0.70349	2.37138e-26	0.005681	1.55794e-18
Clustering coefficient	DE CR vs whole	DE CR vs UA	DE FN vs whole	DE FN vs UA	Mutated CR vs whole	Mutated CR vs UA	Mutated FN vs whole	Mutated FN vs UA	Mutated CR vs FN	DE CR vs FN	Mutated CR vs DE CR	Mutated FN vs DE FN
Higher is	Equal	DE CR	DE FN	DE FN	Equal	Equal	Different shape	Mutated FN	Equal	DE FN	Equal	DE FN
Wilcoxon rank sum test	0.248522	0.00072827	9.8981e-46	4.82977e-86	0.78389	0.47857	0.24955	3.30499e-05	0.73604	0.00029363	0.97163	1.21244e-07
Kolmogorov–Smirnov test	0.54283	1.18387e-06	1.03422e-141	4.3787e-269	0.22567	0.091571	4.10003e-20	2.86447e-37	0.38101	6.82214e-14	0.310082	8.06736e-08
Biogrid DIP Intact Non-small cell lung cancer
Degree	DE CR vs whole	DE CR vs UA	DE FN vs whole	DE FN vs UA	Mutated CR vs whole	Mutated CR vs UA	Mutated FN vs whole	Mutated FN vs UA	Mutated CR vs FN	DE CR vs FN	Mutated CR vs DE CR	Mutated FN vs DE FN
Higher is	Equal	DE CR	DE FN	DE FN	Mutated CR	Mutated CR	Mutated FN	Mutated FN	Equal	DE FN	Mutated CR	Mutated FN
Wilcoxon rank sum test	0.538192	5.59734e-51	0	0	1.28188e-08	3.57047e-16	0	0	0.33576	4.50983e-56	5.79695e-08	1.11632e-36
Kolmogorov–Smirnov test	0.969547	2.7397e-43	4.46738e-266	0	8.67386e-07	4.44832e-15	1.12501e-269	0	0.392693	4.1888e-46	2.31881e-06	6.63212e-26
Betweenness	DE CR vs whole	DE CR vs UA	DE FN vs whole	DE FN vs UA	Mutated CR vs whole	Mutated CR vs UA	Mutated FN vs whole	Mutated FN vs UA	Mutated CR vs FN	DE CR vs FN	Mutated CR vs DE CR	Mutated FN vs DE FN
Higher is	Equal	DE CR	DE FN	DE FN	Mutated CR	Mutated CR	Mutated FN	Mutated FN	Equal	DE FN	Mutated CR	Mutated FN
Wilcoxon rank sum test	0.652195	1.23083e-33	4.31618e-249	4.31618e-249	1.84349e-07	6.99197e-14	7.13533e-267	0	0.339021	6.41211e-50	2.00961e-07	3.04438e-28
Kolmogorov–Smirnov test	0.665636	1.32457e-26	5.66795e-207	5.66795e-207	1.0847e-05	4.31518e-13	1.22633e-203	0	0.483089	5.35968e-45	8.02541e-06	2.40518e-21
Clustering coefficient	DE CR vs whole	DE CR vs UA	DE FN vs whole	DE FN vs UA	Mutated CR vs whole	Mutated CR vs UA	Mutated FN vs whole	Mutated FN vs UA	Mutated CR vs FN	DE CR vs FN	Mutated CR vs DE CR	Mutated FN vs DE FN
Higher is	Equal	DE CR	DE FN	DE FN	Different shape	Mutated CR	Mutated FN	Mutated FN	Equal	DE FN	Different shape	Mutated FN
Wilcoxon rank sum test	0.551246	5.90781e-12	5.45839e-58	2.13413e-171	0.504077	0.00580922	3.74843e-50	3.12281e-133	0.039365	4.16095e-09	0.683934	0.00518038
Kolmogorov–Smirnov test	0.502815	3.55746e-22	1.3628e-142	0	0.0175599	7.18054e-07	2.39687e-113	9.25465e-302	0.046825	2.14077e-25	0.0267549	2.23107e-05

## Sheet: Supplementary Table 6e
HPRD Colon cancer
Degree	Mutated CR vs whole	Mutated CR vs UA	Mutated FN vs whole	Mutated FN vs UA	DE CR vs whole	DE CR vs UA	DE FN vs whole	DE FN vs UA	Mutated CR vs FN	DE CR vs FN	Mutated CR vs DE CR	Mutated FN vs DE FN
Higher is	Mutated CR	Mutated CR	Mutated FN	Mutated FN	Equal	DE CR	DE FN	DE FN	Equal	DE FN	Mutated CR	Mutated FN
Wilcoxon rank sum test	1.77306e-06	5.68728e-09	1.47999e-133	2.06985e-208	0.287641	1.18893e-06	2.14755e-192	0	0.343219	4.10659e-52	2.25905e-06	2.68005e-08
Kolmogorov–Smirnov test	1.19522e-05	1.62337e-08	8.66837e-104	3.13187e-173	0.419283	1.7557e-06	2.41447e-140	2.14741e-251	0.304652	6.50987e-41	2.21905e-05	9.30492e-07
Betweenness	Mutated CR vs whole	Mutated CR vs UA	Mutated FN vs whole	Mutated FN vs UA	DE CR vs whole	DE CR vs UA	DE FN vs whole	DE FN vs UA	Mutated CR vs FN	DE CR vs FN	Mutated CR vs DE CR	Mutated FN vs DE FN
Higher is	Mutated CR	Mutated CR	Mutated FN	Mutated FN	Equal	DE CR	DE FN	DE FN	Equal	DE FN	Mutated CR	Mutated FN
Wilcoxon rank sum test	1.57018e-05	1.04192e-07	9.96024e-107	1.16975e-166	0.986794	1.6936e-07	2.93529e-145	1.4846e-251	0.463455	4.73339e-36	3.06301e-05	9.92436e-07
Kolmogorov–Smirnov test	5.96485e-05	3.12142e-07	1.02133e-88	9.83386e-144	0.982183	2.43576e-07	4.52191e-114	4.77406e-204	0.39377	1.50971e-27	0.000147766	1.54927e-05
Clustering coefficient	Mutated CR vs whole	Mutated CR vs UA	Mutated FN vs whole	Mutated FN vs UA	DE CR vs whole	DE CR vs UA	DE FN vs whole	DE FN vs UA	Mutated CR vs FN	DE CR vs FN	Mutated CR vs DE CR	Mutated FN vs DE FN
Higher is	Mutated CR	Mutated CR	Mutated FN	Mutated FN	Equal	Different shape	DE FN	DE FN	Equal	DE FN	Mutated CR	Mutated FN
Wilcoxon rank sum test	0.0227846	0.00177325	9.49151e-50	1.11138e-71	0.250898	0.0507539	2.34145e-40	2.17429e-76	0.199525	8.90205e-15	0.0104071	2.46281e-11
Kolmogorov–Smirnov test	0.000129525	1.35381e-06	1.1288e-87	7.88567e-141	0.517132	0.0104847	4.40738e-98	3.82403e-177	0.299632	1.36833e-30	6.64231e-05	3.71619e-11
HPRD Breast cancer
Degree	Mutated CR vs whole	Mutated CR vs UA	Mutated FN vs whole	Mutated FN vs UA	DE CR vs whole	DE CR vs UA	DE FN vs whole	DE FN vs UA	Mutated CR vs FN	DE CR vs FN	Mutated CR vs DE CR	Mutated FN vs DE FN
Higher is	Mutated CR	Mutated CR	Mutated FN	Mutated FN	Equal	DE CR	DE FN	DE FN	Equal	DE FN	Mutated CR	Mutated FN
Wilcoxon rank sum test	0.000645918	1.67167e-05	1.92034e-116	3.08506e-193	0.39603	2.9525e-27	5.94159e-168	0	0.551224	9.75776e-52	0.000743481	2.18444e-19
Kolmogorov–Smirnov test	6.90386e-05	1.1427e-06	3.23045e-88	2.34856e-160	0.801324	1.80513e-19	7.45574e-127	1.61786e-274	0.575754	6.42431e-38	6.61872e-05	7.68563e-14
Betweenness	Mutated CR vs whole	Mutated CR vs UA	Mutated FN vs whole	Mutated FN vs UA	DE CR vs whole	DE CR vs UA	DE FN vs whole	DE FN vs UA	Mutated CR vs FN	DE CR vs FN	Mutated CR vs DE CR	Mutated FN vs DE FN
Higher is	Mutated CR	Mutated CR	Mutated FN	Mutated FN	Equal	DE CR	DE FN	DE FN	Equal	DE FN	Mutated CR	Mutated FN
Wilcoxon rank sum test	0.00036371	3.80781e-06	1.33114e-99	2.90619e-164	0.470429	3.49687e-20	1.46013e-123	4.03462e-259	0.771755	4.94468e-38	0.000514404	2.11975e-17
Kolmogorov–Smirnov test	0.000881106	9.78352e-06	1.12136e-79	2.66394e-138	0.681556	7.71592e-18	7.52265e-98	1.28424e-209	0.838394	3.11774e-29	0.000931443	1.33496e-11
Clustering coefficient	Mutated CR vs whole	Mutated CR vs UA	Mutated FN vs whole	Mutated FN vs UA	DE CR vs whole	DE CR vs UA	DE FN vs whole	DE FN vs UA	Mutated CR vs FN	DE CR vs FN	Mutated CR vs DE CR	Mutated FN vs DE FN
Higher is	Different shape	Mutated CR	Mutated FN	Mutated FN	DE CR	DE CR	DE FN	DE FN	Equal	DE FN	Equal	Mutated FN
Wilcoxon rank sum test	0.262949	0.0340413	3.7285e-38	2.72103e-61	0.0330168	5.66267e-11	7.26252e-33	6.81808e-79	0.568902	2.43179e-05	0.568902	1.10267e-12
Kolmogorov–Smirnov test	0.0464798	0.00131409	2.07124e-69	1.04994e-123	0.0719724	1.97043e-16	1.74426e-79	2.8096e-177	0.134582	1.01478e-19	0.134582	2.08201e-15
HPRD Hepatocellular carcinoma
Degree	Mutated CR vs whole	Mutated CR vs UA	Mutated FN vs whole	Mutated FN vs UA	DE CR vs whole	DE CR vs UA	DE FN vs whole	DE FN vs UA	Mutated CR vs FN	DE CR vs FN	Mutated CR vs DE CR	Mutated FN vs DE FN
Higher is	Mutated CR	Mutated CR	Mutated FN	Mutated FN	Equal	DE CR	DE FN	DE FN	Equal	DE FN	Mutated CR	Mutated FN
Wilcoxon rank sum test	0.0167094	0.00628253	1.12235e-42	4.46795e-53	0.266821	4.5062e-05	8.54985e-164	5.13114e-241	0.670907	7.77042e-26	0.0226096	1.40134e-10
Kolmogorov–Smirnov test	0.0087336	0.00314942	1.71993e-35	2.76163e-44	0.442378	0.000184428	7.02701e-128	1.4697e-189	0.971159	7.72528e-18	0.0099103	6.57769e-09
Betweenness	Mutated CR vs whole	Mutated CR vs UA	Mutated FN vs whole	Mutated FN vs UA	DE CR vs whole	DE CR vs UA	DE FN vs whole	DE FN vs UA	Mutated CR vs FN	DE CR vs FN	Mutated CR vs DE CR	Mutated FN vs DE FN
Higher is	Mutated CR	Mutated CR	Mutated FN	Mutated FN	Equal	DE CR	DE FN	DE FN	Equal	DE FN	Mutated CR	Mutated FN
Wilcoxon rank sum test	0.0230337	0.0105184	6.53446e-40	2.46294e-49	0.226612	0.000118336	1.22287e-125	5.45921e-185	0.778568	1.17949e-19	0.0302995	1.70966e-10
Kolmogorov–Smirnov test	0.0109605	0.00394223	1.57839e-33	1.0307e-42	0.375965	0.000328106	5.64627e-102	6.99333e-152	0.971159	5.56072e-15	0.0132972	3.72439e-07
Clustering coefficient	Mutated CR vs whole	Mutated CR vs UA	Mutated FN vs whole	Mutated FN vs UA	DE CR vs whole	DE CR vs UA	DE FN vs whole	DE FN vs UA	Mutated CR vs FN	DE CR vs FN	Mutated CR vs DE CR	Mutated FN vs DE FN
Higher is	Equal	Equal	Mutated FN	Mutated FN	Equal	DE CR	DE FN	DE FN	Equal	DE FN	Equal	Different shape
Wilcoxon rank sum test	0.40981	0.306099	6.82021e-10	5.00755e-13	0.340228	0.0224593	4.40298e-34	1.06498e-50	0.764229	4.77722e-05	0.476304	0.0516957
Kolmogorov–Smirnov test	0.170245	0.119333	3.24384e-23	5.3247e-31	0.290095	0.0031493	5.75021e-85	1.0258e-126	0.857594	1.1857e-11	0.213807	0.00344121
HPRD Non-small cell lung cancer
Degree	Mutated CR vs whole	Mutated CR vs UA	Mutated FN vs whole	Mutated FN vs UA	DE CR vs whole	DE CR vs UA	DE FN vs whole	DE FN vs UA	Mutated CR vs FN	DE CR vs FN	Mutated CR vs DE CR	Mutated FN vs DE FN
Higher is	Mutated CR	Mutated CR	Mutated FN	Mutated FN	Equal	DE CR	DE FN	DE FN	Different shape	DE FN	Mutated CR	Mutated FN
Wilcoxon rank sum test	5.62884e-05	4.79932e-08	6.91118e-107	3.03884e-155	0.136186	0.000127557	8.35377e-182	0	0.0585022	2.02561e-50	4.28323e-05	7.27079e-14
Kolmogorov–Smirnov test	0.000150951	1.72563e-07	3.36098e-88	1.82656e-136	0.223251	0.000111809	3.40536e-144	1.26644e-247	0.0415569	1.95391e-40	7.92626e-05	5.35262e-12
Betweenness	Mutated CR vs whole	Mutated CR vs UA	Mutated FN vs whole	Mutated FN vs UA	DE CR vs whole	DE CR vs UA	DE FN vs whole	DE FN vs UA	Mutated CR vs FN	DE CR vs FN	Mutated CR vs DE CR	Mutated FN vs DE FN
Higher is	Mutated CR	Mutated CR	Mutated FN	Mutated FN	Equal	DE CR	DE FN	DE FN	Equal	DE FN	Mutated CR	Mutated FN
Wilcoxon rank sum test	2.75717e-05	4.10778e-08	8.79489e-88	2.22819e-128	0.751904	7.52424e-06	1.92108e-133	1.20317e-227	0.196547	6.06936e-35	4.07948e-05	6.15635e-11
Kolmogorov–Smirnov test	8.48173e-06	1.01786e-08	1.98297e-68	1.11026e-104	0.906261	6.38019e-07	9.20606e-110	1.92283e-190	0.303926	1.19314e-28	4.25102e-05	2.88406e-09
Clustering coefficient	Mutated CR vs whole	Mutated CR vs UA	Mutated FN vs whole	Mutated FN vs UA	DE CR vs whole	DE CR vs UA	DE FN vs whole	DE FN vs UA	Mutated CR vs FN	DE CR vs FN	Mutated CR vs DE CR	Mutated FN vs DE FN
Higher is	Different shape	Mutated CR	Mutated FN	Mutated FN	Equal	DE CR	DE FN	DE FN	Equal	DE FN	Different shape	Mutated FN
Wilcoxon rank sum test	0.148228	0.0248227	2.47676e-27	4.85092e-43	0.435726	0.0449282	7.27625e-44	1.11182e-77	0.163989	9.43996e-14	0.106546	0.00398511
Kolmogorov–Smirnov test	0.0147577	0.000520226	1.63412e-59	9.17966e-94	0.545618	0.0268659	1.88106e-99	1.32753e-171	0.170676	1.51977e-31	0.00916842	0.000548387
