# Supplementary material for: Neighbours of cancer-related proteins have key influence on pathogenesis and could increase the drug target space for anticancer therapies
Source: NPJ Syst Biol Appl. 2017 Jan 24;3:2. doi: 10.1038/s41540-017-0003-6 (PMC5460138; doi:10.1038/s41540-017-0003-6)
Supplement: Supplementary file 14 — Supplementary Table 7 [file 41540_2017_3_MOESM14_ESM.xlsx]

## Sheet: Description
Supplementary Table 7. List of influencer proteins of first neighbours of differentially expressed cancer-related proteins in the four cancer from different network resources.
Each worksheet contains the influencer proteins, their first neighbours in the different databases and the cancer-related counterparts and whether an influncer protein is a drug target or not.
Supplementary Table 7a)	Colon cancer
Supplementary Table 7b)	Breast cancer
Supplementary Table 7c)	Hepatocellular carcinoma
Supplementary Table 7d)	Non-small cell lung cancer

## Sheet: Supplementary Table 7a
Supplementary Table 7a. List of influencer proteins of first neighbours of differentially expressed cancer-related proteins in colon cancer from different network resources.
Influencer proteins in colon cancer				First neighbours of differently expressed proteins					Differentially expressed cancer-related proteins
Name	UNIPROT ID	Is drug target?	How many network resources contain it as an influencer protein?	SignaLink	Cui et al.	Reactome	BIOGRID DIP INTACT	HPRD	SignaLink	Cui et al.	Reactome	BIOGRID DIP INTACT	HPRD
FRAT1	Q92837	No	5	GSK3B	GSK3A GSK3B	GSK3B	PSMA3 MAP3K1 GSK3B TDRD7 TDRD7 DVL1 PLSCR1 LMAN2 LMAN2	GSK3B DVL1	CTNNB1	CTNNB1	FZD2 CTNNB1	EFEMP2 CEBPB MLH1 SNAI2 HSPA6 AR FASN TUBB2A MID1IP1 VCAM1 GATA3 HSPB1 UBE2L6 GBP2 MCM3 CDC37 PRNP PMAIP1 CCT3 PCED1A STIP1 DHRS1 SMN1 PSMC3 PRPF19 DDX5 OSR2 PAF1 HSP90AB1 ISG15 NCL CTNNB1 NOP2 USP13 SLAIN1 SMAD7 CTPS1 FLNA CLEC3B ARHGEF19 TUBB HHEX PHLDA	AR CCND1 CTNNB1 USP13 SGK1
DUSP3	P51452	No	5	MAPK8 MAPK1	MAPK10 MAPK9 MAPK8	MAPK3 MAPK1 MAPK7	ELAVL1 EGFR APP MCC MAPK1 MAPK1 MAPK3 MAPK3 CASK CASK BNIP3L	STAT1 MAPK1 SYK ZAP70 MAPK3 FGF7 KGF PDGFA	DUSP4	DUSP4	DUSP4 ISG15 SHC2 CEBPB TAF1A TAF1D TBP MAP3K8 PLA2G4A	CXCL16 FECH NDEL1 SNRNP40 TRMT112 XAF1 EXOC8 PLD3 PPP1R14A PTGS2 ISG15 TUBB2A ADAR FGR EVI2A SGK1 MCM3 ADRM1 GADD45G RAI2 SLC16A4 S100A11 STIP1 BRD2 FAM160B2 TMEM159 VSIG4 MET CIRBP PLS3 MOB1B DRAP1 PIK3R3 BOLA1 NCL NKIRAS1 CIART S100A9 CBX6 GADD45A BTK R	MCM3 NR3C1 DUSP4 BTK CCR1 HCLS1 FCGR3A CEBPB PDGFRB LRPAP1 FCGR2A AR COL3A1 FGR FCER1G SPARC IRF9 KIT
KCNA2	P16389	Yes	4		DLG4	KCNAB3 KCNAB1 KCNAB2	DLG4 RHOA FYN CTTN CTTN KCNA5 KCNA5 PTK2B PTPRA	RHOA DLG4 DLG1		FZD2 FZD7	KCNS3	FZD2 NR3C1 PAN2 FZD7 CDC37 BTK FLNA IFITM3 ARHGEF19 PDGFRB PKN1 SSB NCL CSF1R CTNNB1 EXOC8 HSP90AB1 UBD HSPB1	FZD2 FLNA MET FZD7 PKN1
IFNGR1	P15260	Yes	4	STAT1 JAK1		PTPN11 STAT1 JAK1 PTPN6 PTPN1 SOCS1 SOCS3 JAK2	NFKB1 STAT1 STAT1 SHMT2 JAK1 JAK2 STAT4	STAT1 RAC1 JAK2 JAK1 PTPN11 SOCS1 CANX IFNGR2	IRF9 IL10RA		ISG15 SHC2 IL6 PDGFRB KIT FGG HLA-DRA IRF9 HLA-DPA1	CEBPB PHGDH UNC5CL PLD3 ISG15 PLS3 GATA3 MORC4 TWIST1 NR3C1 PTP4A3 S100A11 INTS3 ILF2 PLA2G4A PSMC3 GRB14 NOTCH2NL HSP90AB1 PDGFRB CTNNB1 MAP3K8 USP13 IL10RA KIT BTK TRIM28 METTL2A ATF4 ADRB2 UBD IRF9	MCM3 NR3C1 BTK CSF1R CCR1 RCC2 IL10RA FES WASF1 PDGFRB PLA2G4A FLNA CHN1 SELE ANXA5 MET PILRB F8 IRF9 KIT
EPHA2	P29317	Yes	4	GRAP SHC1	PLCG1 GRB2	SRC YES1 TIAM1 NGEF VAV2 RHOA RAC1 EPHB2 EPHB1 LYN ROCK2 ROCK1 EPHB3 EPHB6 EPHB4 FYN		GRB2 EGFR DKFZp666O0110 PTPN11 PIK3R2 SHC1 CBL ACP1	MET PDGFRB	BTK WASF1 PDGFRB TUBB AGA MET	FCER1G FZD7 CDC37 RASGRP1 FES RND1 GDI1 FCGR3A SDC2 ABLIM3 PDGFRB FCGR2A CHN1 HSP90AB1 BTK FGG VEGFA MET ARHGEF6 KIT		SHC2 FCGR3A WASF1 AR FGR SELE CSF1R FES CEBPB ITGAV BCL2A1 ITGA5 MET RGS16 GRB14 PDGFRB FCGR2A CTNNB1 S100A9 KIT CD81 PILRB BTK ADRB2
CACNA1C	Q13936	Yes	4		MAP2 DLG4	ABCC8	VCP CUL1 CAND1 PCBD1 HDAC4 SIRT1 RYR2 BIN1 CALM1 CALM1 SRI CACNB1	PPM1A PRKACA RIMS1		FZD2 TUBB FZD7	PRKAR2B	EFEMP2 ISG15 BCL2A1 ANXA5 PHGDH ZYX NR1H2 UBXN2A NOP2 MUT AR PTGS2 BTG1 PARP6 ADAR DERL2 VCAM1 GATA3 RPL11 HSPB1 RPL18A SGK1 YWHAH SCD CDC37 TRMT112 HSPA6 SEC24C CCT3 PRKAR2B COL3A1 CLEC1A ILF2 MRPS23 SNAPC1 NOP58 DHRS1 CEBPD BRAT1 PRPF19 HIST2H2BE DDX5 T	NR3C1 CCND1 PTPN13 CTNNB1
KCNJ4	P48050	No	4		DLG4	GNG2	DLG4 DLG4 IL16 SNTA1 SNTA1 LIN7A CASK	DLG4 DLG1 DLG2 CASK PRKCD KCNJ2		FZD2 FZD7	FZD2 APLNR CXCL10 CXCL11 CCR1 CXCL9 ADORA2A AGT CALCRL HCAR3 GNAI1 OXTR RASGRP1 CXCL8 C5AR1 FZD6 SUCNR1 ADRB2	FZD2 EFEMP2 FZD7 SLC16A7 ZYX GUCY1B3 SDC2 PTGS2 NOTCH2NL	FZD2 FZD7 FSCN1 SDC2 FLNA ADRB2
JAG1	P78504	No	4	NOTCH1		RPS27A UBA52	CANX ADAM17 MLLT4 NOTCH1 NOTCH1 CALR HGS CD46 CD46 NOTCH2 NOTCH2	THBS1	MFAP2		MCM3 EIF4G1 CDC37 SMAD7 RPL36A LY96 CTNNB1 DERL2 CD14 SEC61G RPL11 RPL18A SGK1	EXOC8 PVRL4 PLD3 AR TUBB2A SEC24C VCAM1 HSPB1 YWHAH CD81 CCT3 NR3C1 ITGAV TIMP3 ITGA5 KRT15 STXBP1 PRPF19 MET F8 EGFL7 MCM3 PRPF6 CTNNB1 ARRDC3 TRIM28 HCLS1 USP11 TUBB MRFAP1L1 ARPC1B ADRB2 UBD VEGFA PFN1	COL3A1 MMP9 TNFAIP6 SPARC
DUSP6	Q16828	No	4	MAPK1 MAPK3	MAPK3 MAPK1		CAND1 TEX11 TEX11 MAPK1 SRPK1 MAPK3 MAPK3 MDFI MDFI ZNF212 ZNF212	MDFI MAPK1 MAPK3	DUSP4	DUSP4 AGA		DUSP4 ISG15 PHGDH ZYX TRMT112 CXCL16 CLK4 LINC00312 AR PTGS2 FASN ADAR ZNF205 VCAM1 USP11 MRPS23 GNPTG HMGN3 RPL11 PRPF39 SEC24C ZNF136 COL3A1 ILF2 RPL18A ARID5A NOP58 DHRS1 PRPF19 HIST2H2BE DDX5 FAM156A CIRBP ECM1 PRDX1 NKAP HSP90AB1 ZFYVE26 CEBPB ZNF264	NR3C1 DUSP4 ZNF136 CEBPB LRPAP1 AR DHRS1 ZNF205 PHLDA1 NR1H2
DUSP2	Q05923	No	4	MAPK1	MAPK3 MAPK1		MAPK1 MAPK3 ZFP36	MAPK1	DUSP4	DUSP4 AGA		YWHAH RGS16 DUSP4 KLHL2 GADD45A CEBPB NCL AR PTGS2 FASN VCAM1	NR3C1 AR DUSP4 CEBPB LRPAP1
CASP6	P55212	No	4		CASP3 PAK1	LMNA	SP1 RB1 CRYAB CHD3 CHD3 SATB1 SATB1 COPS6 APP TRAF1 XIAP NUCB1 CASP3 CASP3 CASP8 CASP8 PIN1 TAB1 TAB1 PARP10 ATG16L1 MAPK6 CASP7 UBE4A PRKAB2 PRKAB2 NUCB2	HTT TOP1 PRKCZ SRF PSEN2 CHD3 SATB1 APP PSEN1 TFAP2A LMNA RB1 CASP8 TRAF1 NEDD4 CASP3 EIF2S1		HSPB1 ARHGEF6	BANF1	XAF1 FECH NDEL1 SNRNP40 COL3A1 CXCL16 NKIRAS1 PPP1R14A PTGS2 NDN AIDA TWIST1 RPL11 SMAD7 MCM3 FAM50A RAI2 STIP1 GNAI1 FAM160B2 HIST2H2BE VSIG4 MET CIRBP MOB1B DRAP1 CHPF PIK3R3 BOLA1 NCL CIART BBS10 GADD45G FBXO17 BTK ZNF205 RNPC3 HCLS1 LRRC47 ETV4 ARPC1B	APOE MLH1 GDI1 AR BHLHE40 GATA3 RPL18A COL1A2 SGK1 CPE CCND1 CEBPB TBP PLA2G4A CEBPD MET MNDA GRB14 PIK3R3 NCL CTNNB1 ICAM5 NGFRAP1 SNAPC1 BTK TRIM28 PPP1R14A HCLS1 EIF2AK1 PKN1 ETV4 ZNF239 FLNA ADRB2
BCAP31	P51572	No	4		BCL2 BCL2L1 CASP8	CASP8	RPA1 YWHAZ YWHAQ CANX ACTG1 ENO1 UBL4A APP APP IKBKE ATF2 TNIK PGRMC1 BCL2 BCL2L1 BCL2L1 CASP8 CASP8 HTT SEC61A1 VAMP3 VAMP3 MT-CO2 SEC61B SEC61B RPA3 RPA2 CFTR CFTR LMAN1 LMAN1 CASP1 SERPINF2 SERPINF2 RNF5 VKORC1	BCL2 APP ACTG1 CASP8 CANX CASP3 MSN BCL2L1 CASP1 PLP2		BNIP3 PMAIP1 PTPN13 FAP MOAP1	RNF135 CD14 TNFSF10 LY96	CPNE1 XAF1 ISG15 NDEL1 CYR61 SNRNP40 TRMT112 CXCL16 NKIRAS1 PLD3 FASN TUBB2A ADAR AIDA EVI2A RPL11 SGK1 MCM3 ADRM1 SRM RAI2 CD81 S100A11 STIP1 FAM160B2 VSIG4 MET CIRBP MOB1B DRAP1 PIK3R3 BOLA1 NCL CIART S100A9 GADD45G DHCR24 CTPS1 BTK PPP1R14A HCLS1 RNPC3	CAP2 APOE ANXA5 PMAIP1 AR MLH1 CCR1 WASF1 PKN1 BNIP3 MOAP1 CTNNB1 VCAM1 HCLS1 MET RTN1 F8 PLA2G4A COL1A2
PGR	P06401	Yes	3	ESR1		MED1		RELA ESR1 PIAS1 POU2F1 XRCC6 CSNK2A1 SRC TRIM24 NCOA1 CCNA2 RBM39 UBE3A DDX54	AR		NR3C1 MED9 NR2F1 SIN3B NR1H2		CEBPB LINC00312 AR BTG1 FGR TWIST1 NR3C1 CCND1 CSRP2 CCT3 CEBPD TBP GNAI1 DDX5 RGS16 HSP90AB1 PDGFRB PIK3R3 NCL CTNNB1 MAP3K8 CDC37 GADD45G MET KIT IGFBP3 BTK TRIM28 HCLS1 DDX39B ADRB2
PDE4B	Q07343	Yes	3			ADCY1 ADCY5 ADCY3 ADCY6 ADCY7 ADCY8 ADCY9 ADCY4 ADCY2 PRKACG PRKACA PRKACB GNAS GNAL	ALB PAFAH1B1 PAFAH1B1 MAGEA11 APOA1 DISC1 RCBTB2	PRKACA			APLNR CXCL10 CXCL11 CCR1 CXCL9 ADORA2A PRKAR2B CXCL8 HCAR3 GNAI1 TUBB CALCRL AGT C5AR1 SUCNR1 ADRB2	PAN2 APOE NDEL1 AR APOL1 MLF1 CFD YWHAH ABCA6 PLTP HSP90AB1 FAM156A NDUFAF1 NR3C1 BEX2 CDK5RAP3 ISG15 ATF4 APOD TUBB AGA C1QC C1QA TUBB2A UBD SH3BP5	NR3C1 PTPN13 CCND1
PDE4A	P27815	Yes	3			ADCY1 ADCY5 ADCY3 ADCY6 ADCY7 ADCY8 ADCY9 ADCY4 ADCY2 PRKACG PRKACA PRKACB GNAS GNAL	PRKAR2A PRKAR2A SQSTM1 LYN	LYN			APLNR CXCL10 CXCL11 CCR1 CXCL9 ADORA2A PRKAR2B CXCL8 HCAR3 GNAI1 TUBB CALCRL AGT C5AR1 SUCNR1 ADRB2	PAN2 ISG15 MLH1 WASF1 AR HSPB1 PTPN13 CDC37 CSF1R CYP4V2 STXBP1 MET CIRBP RGS16 PJA2 HSP90AB1 LINC00341 FCGR2A PIK3R3 CBX6 KIT BTK TRIM28 HCLS1 ANGPT2 UBD	RGS16 FCER1G BTK CSF1R HCLS1 PILRB FCGR2A KIT
NDUFV3	P56181	Yes	3			UQCRC1 UQCRB UQCR11 UQCRFS1 UQCRC2 UQCRH UQCR10 UQCRQ	SLC25A6 ILF3 NDUFS1 SLC25A3 SHMT2 NDUFA2 PHYHIP PHYHIP	PHYHIP			ETFDH	IFIT3 ECI2 SEC24C VCAM1 RPL11 RCN1 YWHAH MORC4 S100A11 ILF2 RPL18A PSMC3 HIST2H2BE NOTCH2NL METTL18 NCL CBX6 BTK METTL2A ATF4 ADRB2 UBD VEGFA	METTL18
NDUFV2	P19404	Yes	3			UQCRC1 UQCRB UQCR11 UQCRFS1 UQCRC2 UQCRH UQCR10 UQCRQ	SYNCRIP SDHA NDUFA9 NDUFS2 NDUFS1 NDUFS7 SLC25A3 FN1 TMED9 NDUFS8 CRMP1 CRMP1 SDHB SVIL TJP1 NDUFV1 NDUFA2 SURF1 NOTCH2	CRMP1			ETFDH	CPNE1 RGS2 F13A1 FSCN1 EGFL7 PHGDH ZYX FERMT3 DUSP4 CLDN5 AR FASN ILF2 NACA ABCC1 VCAM1 RPL11 HSPB1 MRPS23 MLH1 MCM3 SRM FLNA SEC24C CCT3 STIP1 ITGAV GNAI1 CTGF NOP58 ITGA5 CLDN2 PRPF19 SERPINH1 DDX5 NDUFAF1 CIRBP TGFBI YWHAH PRDX1 JAM2 HSP90AB1 CDK5RAP3	IL33 CDK5RAP3 PFN1 NVL
NDUFS6	O75380	Yes	3			UQCRC1 UQCRB UQCR11 UQCRFS1 UQCRC2 UQCRH UQCR10 UQCRQ	SUMO1 SDHA ILF3 NEDD8 NEDD8 NDUFS2 NDUFS7 RPS12 NDUFS8 KCNH2 KCNH2 MAP3K7 FLOT1 MAPK8IP2 MAPK8IP2 RALA MAPK6 MAPK6 FGFR3 FGFR3 SEPT11 TJP1 MPV17 NDUFA2 NNT	FGFR3 KCNH2			ETFDH	FECH HIST1H2AC ZYX IFIT3 EXOC8 PLD3 PTGS2 FASN TUBB2A ADAR ABCC1 RPL11 RARRES3 MCM3 ZNF224 STIP1 FSCN1 C6orf47 NOP58 HIST2H2BE NDUFAF1 CIRBP NCL BLVRB CBX6 JAM2 CTPS1 DDX39B LTF ARPC1B ADRB2 TAOK1 ECI2 ZNF593 AR VCAM1 USP11 HSPB1 RPL18A TWF2 NR3C1 FLNA TR	CTSK C6orf47
NDUFB10	O96000	Yes	3			UQCRC1 UQCRB UQCR11 UQCRFS1 UQCRC2 UQCRH UQCR10 UQCRQ	NDUFS1 NDUFS7 YBX3 NDUFA5 HTT FAM9B XRN1 FKBP8 NDUFV1 LIG4 NDUFA2 HTR2A	HTR2A			ETFDH	PAN2 CPNE1 IFIT3 MLH1 ECI2 BTG1 SEC24C ABCC1 VCAM1 SPATA20 COL1A2 FLNA ADRM1 RPL11 PRNP NME3 CTSK STIP1 ILF2 BCL2A1 CCDC176 WBP1L PSMC3 STXBP1 FAM214A NDUFAF1 TGFBI HSP90AB1 PIK3R3 DNALI1 CTNNB1 UBE2E2 NTM BTK EIF2AK1 GZMK GPX1 ETV4 TUBB MRFAP1L1 SYT17 AD	GNAI1 NME3
NDUFB1	O75438	Yes	3			UQCRC1 UQCRB UQCR11 UQCRFS1 UQCRC2 UQCRH UQCR10 UQCRQ	APP EWSR1 EWSR1 NDUFA5 NDUFA5	EWSR1			ETFDH	XAF1 NDEL1 SNRNP40 CXCL16 NKIRAS1 FASN AIDA EVI2A ADRM1 RAI2 CD81 STIP1 FAM160B2 VSIG4 CIRBP MOB1B DRAP1 BOLA1 CIART GADD45G BTK RNPC3 PPP1R14A ETV4 ARPC1B DHX16 ADRB2 UBE2S SH3BP5 INTS3 FERMT3 ECI2 PLA1A MX1 PCOLCE VCAM1 GNA15 SCD PRNP ITGA5 KLF7 FAM50A	FASN BTK AGT
NDUFA13	Q9P0J0	Yes	3			UQCRC1 UQCRB UQCR11 UQCRFS1 UQCRC2 UQCRH UQCR10 UQCRQ	STAT3 STAT3 EXOSC6 HTT UBE3A XRN1 XRN1 ICT1 HTRA2 HTRA2 LIG4 NDUFA2 NDUFB6	STAT3 XRN1			ETFDH	CPNE1 STIP1 MLH1 CHPF MUT AR BTG1 SPATA20 VCAM1 BHLHE40 FGR MORC4 UBE2L6 P3H1 FLNA NR3C1 ADRM1 RPL11 PRNP FES CCT3 CTSK CEBPB ILF2 MRPS23 CCDC176 WBP1L PSMC3 COL1A2 STXBP1 NELFCD FAM214A MET NDUFAF1 PRDX1 HSP90AB1 PDGFRB ECI2 PIK3R3 DNALI1 SS18L1 ADRB2 ZF	NR3C1 CCND1 FES HSP90AB1 CCR1 PDGFRB AR BHLHE40 MET SPATA20
MPL	P40238	Yes	3	TYK2			YWHAQ SOCS1 BAG3	JAK2 PTPN11 SHC1 SOCS1	IL10RA			CPNE1 RASSF2 PDGFC ISG15 ANXA5 UNC5CL ECI2 AR FASN TUBB2A CDC25B HSPB1 SGK1 MCM3 CDC37 CSF1R FSCN1 PSMC3 TPD52L1 GSTA4 MET TWF2 MDP1 YWHAH PRDX1 HSP90AB1 NCL FAM189A2 RAB2B ARRDC3 FAM168A KIT CTPS1 TRIM28 HIST1H1C TUBB MLF1 UBD LDHB PFN1	SELE CSF1R FES PILRB PDGFRB FCGR2A PIK3R3 MET CD81 FCGR3A KIT
KCNV1	Q6PIU1	Yes	3			KCNAB1	KCNB1	KCNB1			KCNS3	KCNS3	KCNS3
KCNG2	Q9UJ96	Yes	3			KCNAB1	KCNB1	KCNB1			KCNS3	KCNS3	KCNS3
KCNA4	P22459	Yes	3			KCNAB3 KCNAB1 KCNAB2	ACTN2 ACTN2 LNX1 SRC SIRT1 SIRT1 DLG4 DLG4 SAT1 SAT1 FYN SNTA1 KCNA5	SAT DLG4 DLG1 DLG2 CASK ACTN2			KCNS3	FZD7 GADD45A ZYX UBXN2A GDI1 SNAI2 EXOC8 ZNF593 SNAPC1 AR FASN PARP6 AIDA HSPB1 GBP2 NR3C1 CDC37 FLNA CTSO CLDN2 CLDN1 FAM156A CIRBP KRT15 RGS16 DYSF IFITM3 SMAD7 HSP90AB1 ZBTB8A PDGFRB PIK3R3 CTNNB1 SLC16A7 CLK2 MET TUBB2A KIT FZD2 CCDC102B CSF1R TRIM28	FZD2 FZD7 SELE SDC2 ADORA2A GBP2
KCNA3	P22001	Yes	3			KCNAB3 KCNAB1 KCNAB2	TFRC BAX BAX DLG4 CAV1 CAV1 KCNA5 KCNA5 CD3D	DLG4 DLG1 BAX			KCNS3	FZD2 NR3C1 FZD7 HSP90AB1 BTK TNS2 MOAP1 AR PCED1A PDGFRB BCL2A1 PMAIP1 PTGS2 PSMC3 CTNNB1 VCAM1 ABCC1 ADRB2 SDPR	FZD2 MOAP1 PMAIP1 FZD7 BCL2A1
KCNA1	Q09470	Yes	3			KCNAB3 KCNAB1 KCNAB2	DLG4 DLG4	DLG4 DLG1			KCNS3	FZD2 FZD7	FZD2 FZD7
IFNGR2	P38484	Yes	3	STAT1 JAK1		PTPN11 STAT1 JAK1 PTPN6 PTPN1 SOCS1 SOCS3 JAK2	ELAVL1 JAK2 RPL37A CAMK2D		IRF9 IL10RA		ISG15 SHC2 IL6 PDGFRB KIT FGG HLA-DRA IRF9 HLA-DPA1	COL15A1 TMEM101 CXCL16 CEBPB SNRNP40 INTS3 IRF2BPL EXOC8 RPL11 MOAP1 PTGS2 FOXA1 GBE1 ADAR VCAM1 BHLHE40 SLC16A4 OLR1 BRD2 APOE RPL18A SGK1 NR3C1 SCD PTP4A3 PMAIP1 FECH NOP58 FOXC1 CTGF AGPAT9 C9orf91 TMEM159 METTL2A SERPINH1 OSR2 PLAU TMEM263 CIRBP YWHAH
HTR1A	P08908	Yes	3		GNAI3		RHOA FGFR1 FGFR1 S1PR1 S1PR1	S1PR1 GNAI3 GABBR2		RGS2		ARHGEF19 PDGFRB PKN1 GNAI1 NCL CTNNB1 GRB14 HSP90AB1	GNAI1 RGS16 ATF4 PDGFRB
GRIN2C	Q14957	Yes	3			RASGRF2 HRAS	DLG4 DLG4 IL16	DLG4			CDC37 SHC2 CHN1 PDGFRB RASGRP1 KIT	FZD2 EFEMP2 FZD7	FZD2 FZD7
GRIN2A	Q12879	Yes	3			RASGRF2 HRAS	LRP1 SRC SRC NEDD4 SPTAN1 DLG4 DLG4 FYN FYN IL16 PTK2B DLGAP1	FYN DLG4 DLG1 DLG2 CASK CDK5 SRC PRKCA PLCG1 DKFZp451F1115 ACTN1 CAMK2A GRIN1			CDC37 SHC2 CHN1 PDGFRB RASGRP1 KIT	PAN2 EFEMP2 APOE MLH1 LRPAP1 AR ISG15 RPL18A SGK1 NR3C1 CDC37 CSF1R FES ILF2 MET F8 NR1H2 RGS16 IFITM3 HSP90AB1 PDGFRB PIK3R3 CTNNB1 ADRB2 KIT FZD2 SMAD7 FLNA BTK C1QA ARRDC3 UBD FZD7	RGS2 DUSP4 FZD7 NDEL1 WASF1 AR FGR GNA15 NR3C1 CEBPB CDC37 SELE CSF1R FSCN1 STXBP1 MET ADORA2A SDPR RGS16 FCGR2A PDGFRB CTNNB1 CHN1 DDX5 KIT FZD2 BTK PPP1R14A SDC2 PKN1 FBP1 FLNA ZYX ADRB2
GRIA2	P42262	Yes	3			AP2S1 AP2B1	REST SPTBN1 SDCBP SPTAN1 SPTAN1 DLG4 GTF3C2 GTF3C2 NSF NSF GRIA3 GRIK5	SQSTM1 DRD2 PRKCA SDCBP			WNT5A HLA-DPA1 HLA-DRA	PAN2 SDC2 MLH1 FZD7 MLF1 VCAM1 RTN1 SIN3B IRF2BPL FES HSPB1 ILF2 NOTCH2NL RAB24 HSP90AB1 ZBTB8A MAP3K8 CLK2 FZD2 CCDC102B KLHL2 MRFAP1L1 TBP ADRB2 UBD SH3BP5	RGS2 FSCN1 CADPS2 BTK PPP1R14A GRB14 SDC2 LINC00341 FLNA STXBP1 DDX5 KIT ADORA2A SDPR GNA15
GRIA1	P42261	Yes	3		DLG1		EPB41L2 SDCBP NEDD4 ANAPC2 PPP1CA PRKACA CXCR2	SQSTM1 DLG1 GRIK2 CXCR2 HSPA5 PRKCA CASP8 CANX EPB41L2 PRKACA SDCBP TRPC1		FZD7		ISG15 WASF1 FZD7 CXCL8 BHLHE40 VCAM1 TPBG RTN1 HSPB1 RPL18A SGK1 NR3C1 FES PRKAR2B PREX1 NOTCH2NL YWHAH SMAD7 HSP90AB1 ZBTB8A PDGFRB ADRB2 CLK2 CCDC102B TRIM28 KLHL2 WDR81 MRFAP1L1 SDC2 C1QA ARRDC3 UBD CALU UBE2S	RGS2 FZD7 AR CXCL8 GNA15 NR3C1 PTPN13 CCND1 FSCN1 STXBP1 DDX5 F8 GPRASP1 SDPR MX1 GRB14 LINC00341 CTNNB1 KIT BTK PPP1R14A SDC2 FLNA SIL1
GABRB3	P28472	Yes	3			ARHGEF9	PRKCA PRKACA AKAP5 MEOX2	GNB2L1 AKAP5			CHN1	RGS2 FSCN1 KRT80 EPM2AIP1 HIST1H1C PPP1R14A HSP90AB1 SDC2 WASF1 ZNF329 EFEMP2 MRFAP1L1 CTNNB1 SYT17 XRCC2 CALU PRKAR2B NR1H2	AR PRKAR2B ADRB2
EPHA8	P29322	Yes	3			SRC YES1 TIAM1 NGEF VAV2 RHOA RAC1 EPHB2 EPHB1 LYN ROCK2 ROCK1 EPHB3 EPHB6 EPHB4 FYN	PSMC5 PSMC5 PKM CBL G3BP1 G3BP1 FYN ZNF746 ZNF746 DARS2 PIK3CG LRRK1	FYN PIK3CG			FCER1G FZD7 CDC37 RASGRP1 FES RND1 GDI1 FCGR3A SDC2 ABLIM3 PDGFRB FCGR2A CHN1 HSP90AB1 BTK FGG VEGFA MET ARHGEF6 KIT	PAN2 ISG15 HSPA6 PTGS2 FLNA FGR VCAM1 TWF2 YWHAH ADRM1 CDC37 CSF1R FES ITGAV SMN1 PSMC3 ITGA5 KRT15 MET KIT LYZ NR3C1 IFITM3 HSP90AB1 BANF1 PDGFRB FCGR2A CTNNB1 TRMT112 HLA-DRA EIF4G1 CTPS1 CD81 BTK TUBB TCN2 TCN1 NUDT16L1 UBD	NR3C1 CSF1R WASF1 FCGR2A PDGFRB CTNNB1 KIT
EPHA3	P29320	Yes	3	CRK		SRC YES1 TIAM1 NGEF VAV2 RHOA RAC1 EPHB2 EPHB1 LYN ROCK2 ROCK1 EPHB3 EPHB6 EPHB4 FYN		STAT3 CRK EFNB2	PDGFRB		FCER1G FZD7 CDC37 RASGRP1 FES RND1 GDI1 FCGR3A SDC2 ABLIM3 PDGFRB FCGR2A CHN1 HSP90AB1 BTK FGG VEGFA MET ARHGEF6 KIT		CDKN2C TAF1A WASF1 AR PTGS2 MIF NDN BHLHE40 HSPB1 NR3C1 PTPN13 CCND1 FES TBP DDX5 MNDA CCR1 HSP90AB1 PDGFRB S100A2 NCL MET KIT DHCR24 BTK S100A4
CLCA2	Q9UQC9	Yes	3		ITGB4 DAAM1		ALB	ITGB4		PIK3R3 MMP7 AR		PAN2 APOE AGA UBD CFD SH3BP5	MET
CACNA1D	Q01668	Yes	3			ABCC8	ACTN2 BRK1	STX1A			PRKAR2B	ZYX WASF1 DYSF HSPB1 PCDH17	STXBP1
CA2	P00918	Yes	3			HBA1; HBB	NONO PCNA PCNA HSPD1 CUL1 HUWE1 CUL4A FUS USP42 CA9	HSPD1 DYNLL1 NONO			APOL1	PAN2 FSCN1 ANXA5 PHGDH MLH1 FBXL5 NOP2 HIST1H1C HSPA6 AR PTGS2 ISG15 TUBB2A NCAPG2 NACA BHLHE40 VCAM1 RPL11 HSPB1 MRPS23 XPOT PGM1 NR3C1 ADRM1 PTP4A3 CDC37 SNRNP40 CD81 PMAIP1 CCT3 CAND2 CCL2 ILF2 RPL18A SMN1 PSMC3 PRPF19 HIST2H2BE YWHAH DDX5 LYZ CIRBP NO	HIST2H2BE RGS2 PAN2 AR
ACHE	P22303	Yes	3		COX5B APAF1		GNB2L1 GNB2L1 CANX ENO1 ENO1 APP GOLGA2 COL1A1	APP COL4A1		AR WASF1 HSPB1		XAF1 ISG15 NDEL1 SNRNP40 CXCL16 NKIRAS1 NDN AIDA EVI2A ADRM1 RAI2 CD81 STIP1 FAM160B2 VSIG4 CIRBP MOB1B DRAP1 BOLA1 CIART GADD45G BTK RNPC3 PPP1R14A ETV4 ARPC1B DHX16 ADRB2 UBE2S SH3BP5 INTS3 ARID5A FERMT3 ECI2 AR PLA1A IGSF6 PCOLCE VCAM1 GNA15 NR3C1 SCD	TGFBI APOE MMP9 COL1A2
USP6NL	Q92738	No	3		RCHY1 EPS8		APP ACTN4 SHMT2 GRB2 EPS8	GRB2 ACTA1 EPS8 ACTN4		FZD2 AR		XAF1 ISG15 NDEL1 SNRNP40 CXCL16 NKIRAS1 FLNA AIDA EVI2A ST5 ADRM1 RAI2 CD81 ZNF32 S100A11 STIP1 FAM160B2 VSIG4 MET CIRBP MOB1B DRAP1 PIK3R3 BOLA1 NCL CIART S100A9 GADD45G HELZ BTK RNPC3 HCLS1 PPP1R14A DDX39B ETV4 ARPC1B DHX16 ADRB2 UBE2S SH3BP5 INTS3 FERM	SHC2 CSF1R HCLS1 FSCN1 WASF1 PDGFRB BCL2A1 DNALI1 S100A4 ADRB2 MET ADORA2A PFN1 KIT
UNC5A	Q6ZN44	No	3			NTN4	MAGED1	MAGED1			LAMC1	PJA2 TRIM28 MAGED2 BHLHE40 UBD HSPB1	PJA2
UCP2	P55851	No	3			UQCRC1 UQCRB UQCR11 UQCRFS1 UQCRC2 UQCRH UQCR10 UQCRQ	YWHAZ YWHAQ SIRT1 HDAC3 YWHAB	YWHAZ YWHAQ YWHAG YWHAB			ETFDH	CPNE1 RASSF2 CEBPD CYR61 AR UBXN2A GDI1 NAPSA FASN TUBB2A VCAM1 TWIST1 CDC25B HSPB1 GATA3 SGK1 MCM3 PTPN13 CDC37 FLNA CCT3 ANKRD12 FSCN1 RASAL3 TPD52L1 PRPF6 DDX5 KIT NR1H2 YWHAH PRDX1 SMAD7 HSP90AB1 WISP2 FERMT2 NCL CTNNB1 AGAP3 OSBPL3 MET GADD45A EIF4G1	PTPN13 CTPS1 GEM HSP90AB1 CAPN3 DDX39B FLNA DKFZp313B1621 OSBPL3 FGR CLK2 ARHGEF6 TPD52L1
UBN1	Q9NPG3	No	3			HMGA1	HDAC4 CDC5L PPP1CA ESR2 POLR2A POLR2A	TJP1			BANF1	EFEMP2 LEO1 SNRNP40 PHGDH ARID5A ANLN AR FASN SEC24C BHLHE40 VCAM1 GATA3 BRD2 HSPB1 TPBG PRPF6 TWF2 YWHAH TBP HSPA6 CCT3 CEBPD PSMC3 ILF2 BCL2A1 SMN1 DHRS1 PRPF19 SERPINH1 DDX5 NR1H2 NOTCH2NL RPL18A DMAP1 C1QA HSP90AB1 HIST2H2BE CTNNB1 MCM3 WDR81 HIST1H1C	JAM2 CLDN1 CLDN2 CLDN5
TNFRSF25	Q93038	No	3		CASP8		TRAF2 TRADD MAPK1 RIPK1	TNFRSF1A MAPK1 TRAF2		PTPN13 FAP		EIF4G1 DUSP4 CEBPB CDC37 GADD45A FLNA SYT17 AR HSP90AB1 MAP3K8 NFIL3 PKN1 TUBB TNFSF10 ZNF205 BEX2 VCAM1 NUDT16L1	NR3C1 DUSP4 AR CEBPB LRPAP1 FLNA MOAP1 PKN1 ZNF205 MAP3K8 NGFRAP1
TIMP2	P16035	No	3			MMP2	NPEPPS GANAB PSMA7 PSMA7 PSMA6 PSME3 RANBP1 PGRMC1 BAG3 SNCG SNCG RAB3A PAICS RPL29 MMP14 MMP14 PCMT1 MMP2 MMP2 APC2	MMP2 MMP14 MMP8			MMP7 IGFBP3 MMP1	CPNE1 PAN2 PDGFC ISG15 ANXA5 LUM UNC5CL ECI2 MLF1 PLS3 VCAM1 TIMP3 HSPB1 TWF2 YWHAH ADRM1 CCT3 ITGAV DNAJB2 PSMC3 GSTA4 DDX5 SGK1 MDP1 MCM3 HSP90AB1 NCL RAB2B ARRDC3 CLK2 FAM168A FAM189A2 TAF1D CTNNB1 ADRB2 UBD LDHB NUPR1	IGFBP3 LUM CCL2 ITGAV TIMP3 TIMP1 CLDN1 DKFZp686K04147
TGFA	P01135	No	3	EGFR			ELAVL1 EGFR EGFR ADAM17 SGTA ERBB2 SNTA1 MAGI2 GORASP2	EGFR ERBB2 ERBB4 ELANE SDCBP GORASP2 ADAM17 MAGI2	TPBG SHC2			CXCL16 FECH SNRNP40 EXOC8 PLD3 PTGS2 ISG15 TUBB2A ADAR FGR RARRES3 SGK1 MCM3 ADRM1 SLC16A4 MLF1 S100A11 STIP1 BRD2 TMEM159 MET CIRBP PIK3R3 NCL S100A9 CBX6 PRPS1 WBP1L LRRC47 DDX39B CFAP45 SERTAD4 SERTAD2 OSBPL3 UBE2S IRF9 NDN SDC2 INTS3 AR TGIF2 ZNF264 C	RGS16 CTGF GRB14 SDC2 CEBPB PDGFRB TIMP3 MAD2L2 AR ITGA5 CTNNB1 VCAM1 S100A9 MET MIF PRPS1
TAPBP	O15533	No	3			HLA-C	ELAVL1 COPB1 B2M CALR PDIA3 PDIA3	CALR COPB1			SEC24C	COL15A1 TMEM101 CXCL16 CEBPB SNRNP40 INTS3 IRF2BPL EXOC8 AR PTGS2 FOXA1 GBE1 ADAR VCAM1 BHLHE40 SLC16A4 OLR1 BRD2 APOE SGK1 NR3C1 SCD PTP4A3 PMAIP1 HSPB1 FECH COL6A3 ITGAV FOXC1 CTGF AGPAT9 ARPC1B C9orf91 TMEM159 METTL2A SERPINH1 ITGA5 OSR2 PLAU TMEM263 C	NR3C1 RGS2 FBN1 PDGFRB ITGAV AR F8
TAP1	Q03518	No	3			HLA-C	SDHA P4HB P4HB COPB1 ALYREF SRSF3 B2M B2M ABCD3 PSMB8 PSMB8 CALR PDIA3 PDIA3 SFXN1 CCDC8 MUL1 MUL1 MDFI MDFI TDP2 MCAT PDIA2 MRPL40 CREB3 THOC5 THOC5	ESR1 MDFI PDIA3			SEC24C	PAN2 IFIT3 PHGDH ARID5A MFAP2 ACSF2 NOP2 CXCL16 SLC29A1 CCR1 AR FASN ILF2 ZNF205 NACA VCAM1 SEC61G RPL11 HSPB1 UBE2L6 P3H1 CGRRF1 NR3C1 BNIP3 UBE2E2 PTP4A3 KRT80 CD81 RCC2 CCT3 STIP1 NOP58 ITGAV FOXC1 DHRS1 COL6A3 PSMC3 ITGA5 PRPF6 SERPINH1 DDX5 F8 NR1H2	PIK3R3 CCND1 TRIM28 ZNF136 HSP90AB1 CEBPB TBP LINC00312 GNAI1 AR DHRS1 CTNNB1 ZNF205 PHLDA1 GADD45G ERP27 DDX5 NR1H2
SYT5	O00445	No	3			VAMP2 STX1A SNAP25	POLR2E POLR2E RAB1A	RAB1A			STXBP1	TRIM28 INTS3 MED9 FSCN1 GDI1 USP11 ZNF593	FSCN1
STRADB	Q9C0K7	No	3		XIAP		ELAVL1 TRAF6 STK11 STK11 XIAP GRB2 NEB MAP3K7	TRAF6 STK11		XAF1		CXCL16 FECH SNRNP40 XAF1 EXOC8 PTGS2 ISG15 MLF1 ADAR ST5 SGK1 MCM3 CD81 SLC16A4 S100A11 STIP1 BRD2 TMEM159 MET CIRBP DYSF PIK3R3 NCL TRMT112 S100A9 CBX6 HELZ CTPS1 BTK HCLS1 LRRC47 DDX39B CFAP45 USP11 SERTAD4 SERTAD2 OSBPL3 IRF9 TAOK1 SDC2 INTS3 KCTD12 AR	NGFRAP1 CDC37 IRF7 MAP3K8
SPRY1	O43609	No	3		GRB2	RPS27A UBA52 SH3KBP1		GRB2		TUBB MET WASF1	MCM3 EIF4G1 CDC37 BTK SMAD7 RPL36A LY96 CTNNB1 DERL2 CD14 SEC61G RPL11 RPL18A SGK1		SHC2 CSF1R WASF1 PDGFRB BCL2A1 ADRB2 MET KIT
SNUPN	O95149	No	3			TGS1	KPNB1 KPNB1 DBN1 SNRPB PAFAH1B2 XPO1 XPO1 RNF126 RNF126 RPL17 RAN SNW1 ZPR1 PEX5 PEX5 MEX3B MEX3B TNNT3 TNNT3	KPNB1 PAFAH1B2			SIN3B	PAN2 IFIT3 CEBPD SNRNP40 DMAP1 ZYX MLH1 TAOK1 AR ACOT2 ISG15 ADAR MAGED2 VCAM1 RPL11 HSPB1 RPL18A P3H1 TWF2 YWHAH PAOX CD81 CCT3 FSCN1 ANLN ILF2 INTS3 SMN1 PSMC3 PRPF6 DDX5 XPOT NUPR1 NR3C1 HSP90AB1 PRPF19 FERMT2 PHGDH TRIM28 NCL SS18L1 ATP6V1F NUDT3 FLNA	CCT3 IGFBP3
SIK1	P57059	No	3	SMAD7			ELAVL1 PRKAA1 YWHAZ YWHAZ YWHAE RPL3 RPL3 STK11 PRKACA MAP3K7 MAP3K7 SUPT5H SUPT5H CD247	YWHAZ	CTNNB1			CPNE1 CXCL16 FECH NDEL1 CYR61 SNRNP40 RASSF2 NSUN5P2 EXOC8 PTGS2 FASN TUBB2A ADAR RPL11 RARRES3 SGK1 MCM3 ADRM1 SLC16A4 MLF1 STIP1 BRD2 TMEM159 MET CIRBP NCL CBX6 PRPS1 CTPS1 PPP1R14A LRRC47 DDX39B CFAP45 USP11 SERTAD4 SERTAD2 OSBPL3 IRF9 TAOK1 SDC2 INTS3	PTPN13 DKFZp313B1621 TPD52L1
SERPIND1	P05546	No	3			F2	APP TF F2	ELANE CTSG F2			F13A1 IGFBP3 AGT OXTR F10 FGG F8	XAF1 NDEL1 SNRNP40 CXCL16 NKIRAS1 AIDA EVI2A ADRM1 RAI2 STIP1 FAM160B2 VSIG4 CIRBP MOB1B DRAP1 BOLA1 CIART GADD45G BTK RNPC3 PPP1R14A ETV4 ARPC1B DHX16 UBE2S SH3BP5 INTS3 FERMT3 ECI2 PLA1A MX1 PCOLCE GNA15 SCD PRNP KLF7 FAM50A FERMT2 TEX2 GIMAP6 IFI6 IGFB	F13A1 IGFBP3 PROS1 AGT VCAM1 F8
SCMH1	Q96GD3	No	3			H3F3A HIST1H4A HIST1H3A	EWSR1 PCBD1 RNF2 HK1 PHC1 CBX4 POLR2M TOB1 TOB1 PCGF2 LYPLA2 TMEM11 MAGEA12	POLR2M TMEM11			CDC25B DMAP1 CEBPB CTNNB1 NCAPG2	PAN2 ISG15 ZNF383 PHGDH MTFR1L MUT AR PARP6 FASN TUBB2A ADAR MAGED2 CNBP VCAM1 SSB RPL18A TWF2 YWHAH SLC27A3 CD81 CCT3 CSRP2 RCN1 BNIP3 NOP58 ITGA5 PRPF19 DDX5 XPOT DMAP1 CBX7 DYSF NCL CTNNB1 TCIRG1 NOP2 MYL6B UBE2E2 CBX6 BTK TRIM28 HIST1H1C APOD DDX39B H	BNIP3 APOD HIGD1B
SAP30L	Q9HAJ7	No	3			H3F3A HIST1H4A HIST1H3A SAP130	HDAC1 HDAC1 SIN3A SIN3A HDAC3 FEZ1 HMBOX1 UBE2O	FEZ1			DMAP1 CEBPB NCAPG2 CTNNB1 CDC25B ATXN7	CEBPB SNAI2 HLX AR ISG15 MAGEH1 BHLHE40 TWIST1 SIN3B GATA3 NR3C1 ABCG2 MET CCT3 CYP4V2 ADGRL2 CEBPD BNIP3 TPD52L1 SERPINH1 DDX5 DMAP1 TGIF2 HSP90AB1 BANF1 DRAP1 WISP2 CTNNB1 ZBTB4 CBX6 ZFPM2 SMAD7 TRIM28 TAF1D TBP ANKRD12 UBD	DRAP1 OLFML3
SAG	P10523	No	3			RHO	ARRB1 ARRB2 RHO	CHRM2			EXOC8	CPNE1 ZYX POTEKP HSPA6 PLA1A FASN TUBB2A RPL11 YWHAH FLNA ADRB2 LEO1 DNAJB2 DDX5 MCM3 HSP90AB1 NCL ARRDC3 S100A9 ARHGEF6 BTK CTPS1 HIST1H1C TRIM28 TUBB C5AR1	GNA15
RRP8	O43159	No	3			H3F3A HIST1H4A HIST1H3A	SUV39H1 SIRT1 SIRT1 RNF2 USP39	SIRT1			CDC25B DMAP1 CEBPB CTNNB1 NCAPG2	RASSF2 SNRNP40 PHGDH UBXN2A AR FASN PARP6 ADAR MAGED2 CNBP TPBG SSB RPL18A SLC27A3 PRNP CCT3 CSRP2 NR1H2 RCN1 NOP58 PRPF19 DDX5 XPOT DMAP1 SNAPC1 CBX7 PRPF6 DYSF NCL CTNNB1 NOP2 MYL6B UBE2E2 CBX6 TUBB2A KIT SMAD7 GADD45A TRIM28 HIST1H1C DDX39B USP11 NME3	NR1H2
RNMT	O43148	No	3			CCNH CDK7	CUL1 DCUN1D1 CUL5 CAND1 CUL3 CUL2	KPNA2			TAF1D TAF1A TBP	ISG15 HLA-DMB COL3A1 ZYX FBXL5 PTGS2 FASN TUBB2A ADAR RPL11 MRPS23 MCM3 C16orf89 MLLT11 NOP58 HIST2H2BE NKAP CIRBP KDELC1 SRPX NCL CTPS1 TRMT112 S100A9 FBXO17 CMTR1 USP11 ADRB2 MAGED2 KCTD12 AR BTG1 NVL HSPB1 RCN1 NR3C1 FLNA PRPF19 XPOT NOP2 CDC37 EIF4G1	NR3C1 MAGEH1 SGK1
RLBP1	P12271	No	3			RDH10	APP	SLC9A3R1			ALDH1A1	XAF1 NDEL1 SNRNP40 CXCL16 NKIRAS1 AIDA EVI2A ADRM1 RAI2 STIP1 FAM160B2 VSIG4 CIRBP MOB1B DRAP1 BOLA1 CIART GADD45G BTK RNPC3 PPP1R14A ETV4 ARPC1B DHX16 UBE2S SH3BP5 INTS3 FERMT3 ECI2 PLA1A MX1 PCOLCE GNA15 SCD PRNP KLF7 FAM50A FERMT2 TEX2 GIMAP6 IFI6 GUCY	ADRB2 CTNNB1 PDGFRB
RFC5	P40937	No	3			ERCC3 GTF2H4 GTF2H3 GTF2H2 CCNH CDK7 MNAT1 GTF2H1 ERCC2 CHEK1 RPA3 POLE PCNA RPA1 RPA2 POLE2 ATR POLA1 PRIM1 PRIM2 POLA2 ATRIP	MYC SUMO2 SMARCAD1 PCNA PCNA EED FBXO6 VCP RPA1 EEF1A1 EEF1A1 COPS6 COPS6 NEDD8 RFC3 HUWE1 TSC22D1 CAND1 CDC5L SIRT1 XIAP HDGF RIF1 SNW1 CCDC8 RFC4 RFC4 CUL3 RBM48 RBM48 UNC119 UNC119 BRD4 MDC1 RFC1 NAB2 MEPCE CD40 CD40 RPA3 RPA2 PIDD1 MED31 MED31 TRIM38	EEF1A1 EEF1A1 MED31 UNC119 COPS6 RBM48 PCNA			MCM3 MLH1 TAF1A TAF1D TBP KIT	CPNE1 XAF1 FSCN1 CYR61 SNRNP40 COL3A1 ZYX TRMT112 CHPF CPVL PLD3 GZMK PTGS2 FASN TUBB2A ADAR TPBG RPL11 SIN3B MRPS23 SGK1 MCM3 FAM50A GADD45G HLA-DMB CD81 SMYD4 STIP1 FOXC1 NOP58 HIST2H2BE MET NKAP CIRBP AGA KDELC1 PLS3 SNAPC1 DYSF SRPX NCL FBXO17 ZBTB4 S	NR3C1 HLA-DQA1 RUFY3 CDKN2C CSRP2 CCND1 MED9 TNFSF10 CPE MIF MAGED2 S100A4 GADD45G HSPB1 PFN1 GADD45A
RBP1	P09455	No	3		GRB2		CUL4B CUL4B DDB1 DDB1 SAP30 SIRT1 SIRT2 LRP2	HDAC1 SAP30 MED26		TUBB MET WASF1		APOE SNRNP40 UBXN2A LRPAP1 AR FASN PARP6 TLR5 USP11 SIN3B RPL11 CDC37 PRNP ALDH9A1 ILF2 PSMC3 HIST2H2BE DDX5 KIT PLAU LYZ NR1H2 PRDX1 SNAPC1 HSP90AB1 BANF1 NCL CTNNB1 ATP6V1F GADD45A SMAD7 CTPS1 TRIM28 HIST1H1C AGL SSB TUBB CRY2 NUDT16L1 LDHB	APOE MED9 LRPAP1 AR TGIF2 TPD52L1 HIST2H2BE EID2B SIN3B GPRASP1
RAD9B	Q6WBX8	No	3			ATR	RAD17 HUS1B	RAD9A			MCM3	CBX7 CBX6 MLF1	AR MLH1
PYCARD	Q9ULZ3	No	3		BAX		PML PML PRKAR1A LAMP1 NUP107 BAX BAX TPM4 MCM4 BMPR2 CASP8 CASP8 SQSTM1 MYO1C CHUK CHUK BECN1 IKBKB IKBKB CEP131 EXOC5 BCL10 PSTPIP1 RALB RALB	SRF CASP1		PMAIP1 CTSK PRNP MOAP1		PAN2 RASSF2 ISG15 SNRNP40 PAF1 ZYX MLH1 EXOC8 MOAP1 FASN VCAM1 RPL11 HSPB1 RPL18A IRF7 NR3C1 PTPN13 PTP4A3 CDC37 FLNA TUBB CEBPB ILF2 BCL2A1 PSMC3 STXBP1 HSP90AB1 SERPINH1 LYZ MCM3 CAP2 PJA2 CCDC102B BEX2 LINC00341 NCL CTNNB1 MAP3K8 SMAD7 AR CMTR1 FBP1 PM	AR CEBPB PLA2G4A ETV4
PTAFR	P25105	No	3		GNAQ GNAI3		CLTC CLTC ARRB1 ARRB2 JAK2 PTK2 CALM1 TYK2	ARRB2 TYK2 RGS4 ARR3		RGS2 AGA		PAN2 C5AR1 F13A1 ISG15 MCM3 ZYX POTEKP HSPA6 PLA1A FASN TUBB2A FGR VCAM1 RPL11 NR3C1 SELE FLNA LEO1 ITGAV BBS10 DDX5 KIT ADORA2A YWHAH HSP90AB1 PIK3R3 NCL CPNE1 MAP3K8 S100A9 ARRDC3 ARHGEF6 BTK CTPS1 HIST1H1C TRIM28 FBP1 TUBB ADRB2	PDGFRB GNAI1 FLNA OXTR ADRB2 C5AR1
PRLR	P16471	No	3			CUL1 SKP1 ERBB4 STAT5A PTPN11 STAT5B RBX1	YWHAG YWHAZ PPIA VAV1 VAV1 FBXW11 FBXW11 JAK2 JAK2 PTPN11 VAV2 GH1 GH1 SOCS3 SOCS2 STAT5B TEC TEC	YWHAZ VAV1 JAK2 CISH YWHAG TEC PTPN11 ZAP70 SOCS3			CDC37 IL6 PDGFRB KIT CTNNB1 HLA-DPA1 HLA-DRA	CPNE1 RASSF2 LEO1 NDEL1 CYR61 PAF1 ZYX GDI1 TNFSF10 NAPSA FASN TUBB2A BHLHE40 VCAM1 CDC25B HSPB1 SGK1 YWHAH ADRM1 SELE FLNA CCT3 FSCN1 RASAL3 PSMC3 TPD52L1 PRPF19 DDX5 KIT MCM3 PRDX1 HSP90AB1 TMEM263 PDGFRB FERMT2 NCL CSF1R CTNNB1 BTG1 CLK2 MET BTK EIF4G1	PTPN13 CTPS1 BTK CSF1R FES PILRB FCGR3A DDX39B PDGFRB PIK3R3 FLNA DKFZp313B1621 SELE ZYX OSBPL3 MET KIT CLK2 ARHGEF6 TPD52L1
PPP1CC	P36873	No	3	TGFBR1	GRIN2A BCL2 CFL1			YWHAZ RAF1 PPP1R8 ZFYVE9 RB1 SMARCB1 EIF2AK2	BAMBI	BNIP3 TUBB MOAP1 YWHAH PMAIP1			CEBPD CDKN2C TAF1A AR PTGS2 MIF NDN HSPB1 GBP2 NR3C1 PTPN13 CCND1 CCT3 CEBPB TBP TPD52L1 DDX5 MNDA SNAPC1 HSP90AB1 PDGFRB S100A2 PIK3R3 NCL CTNNB1 DKFZp313B1621 DHCR24 BTK S100A4
PLEC	Q15149	No	3		GAB2 COL17A1 ITGB4	COL17A1		SMAD9 EGFR CDK1 ACTG1 GNB2L1 CASP8 ITGB4 MSN ACTC1		RGS16 AR PIK3R3 MMP7	SERPINH1 P3H1		RGS16 CAP2 CEBPB MNDA GADD45A ANXA5 GRB14 MAN2B1 WASF1 PDGFRB AR ITGA5 CTNNB1 VCAM1 ABLIM3 S100A9 MET GADD45G HSPB1 FSCN1 SIL1
PLCD3	Q8N3E9	No	3			ITPR1 ITPR2 OCRL	SKIL	SKIL			GNAI1 ARHGEF6 GDI1 BTK RASGRP1	MORC4 CHPF	CPNE1 MORC4
PLCD1	P51178	No	3			ITPR1 ITPR2 OCRL	KPNB1 KPNB1 TGM2 APP IQGAP1 PAXIP1 RALA RALA	CALM1 TGM2 KPNB1 RALA			GNAI1 ARHGEF6 GDI1 BTK RASGRP1	XAF1 ISG15 NDEL1 SNRNP40 CXCL16 NKIRAS1 NDN AIDA EVI2A ADRM1 RAI2 STIP1 FAM160B2 VSIG4 CIRBP ATHL1 MOB1B DRAP1 BOLA1 EXOC8 CIART GADD45G BTK RNPC3 PPP1R14A ETV4 ARPC1B DHX16 ADRB2 UBE2S SH3BP5 LRRC47 INTS3 FERMT3 ECI2 PLA1A IGSF6 PCOLCE VCAM1 HSPB1 GNA15	NR3C1 RGS2 CCND1 FLNA EXOC8 LTF AR HIST2H2BE IGFBP3 DDX5 SPARC
PKIA	P61925	No	3		PRKACA		XPO1 XPO1 PRKACA JUNB	EGFR DYNLL1 PRKACA		ADRB2 FLNA		YWHAH BATF CALU HSP90AB1 PRKAR2B CEBPD WASF1 FERMT2 TUBB ATF4 ADAR VCAM1 TWF2 HSPB1 SERTAD2	RGS16 RGS2 PAN2 CCND1 GRB14 CEBPB PDGFRB AR ITGA5 CTNNB1 PTPN13 S100A9 MET NR3C1
PHKG1	Q16816	No	3			PYGM	UBE3A	CALM1			AGL PGM1	NR3C1 ADRM1 PRDX1 EIF4G1 NELFCD DDX39B AR PSMC3 UBD ARPC1B UBE2L6 P3H1	NR3C1 RGS2 CCND1 LTF AR DDX5
PHKA1	P46020	No	3			PYGM	CDKN1A PHKG2 SGTA	PRKACA			AGL PGM1	EFEMP2 F13A1 GDI1 CPVL FASN CXCL8 RARRES3 COL1A2 NME3 WBP1L NR1H2 HSP90AB1 NCL ZBTB48 ERP27 GADD45G GADD45A CLEC3B USP11 TUBB C1QA ANGPT2	NR3C1 PTPN13 CCND1
NRG2	O14511	No	3	ERBB3			ERBB3 ERBB4	ERBB4 ERBB3	AR			CDC37 TRIM28 TNS2 HSP90AB1 POTEKP PIK3R3 PHLDA1 MET MRPS23	FLNA CTGF
NR6A1	Q15406	No	3			MED1	NCOA1 UIMC1 GNB5 NSD1	NCOR1			NR3C1 MED9 NR2F1 SIN3B NR1H2	NR3C1 CPNE1 NR2F1 HIST1H1C STIP1 AR MLF1 TBP HIST2H2BE DDX5	NR3C1 AR NR1H2
NR2C2AP	Q86WQ0	No	3			MED1	NR2C2 REL TCF4 BAG3	NR2C2			NR3C1 MED9 NR2F1 SIN3B NR1H2	CPNE1 PDGFC ISG15 EPM2AIP1 TNS2 UNC5CL ECI2 AR MLF1 HSPB1 CDKN2C YWHAH MAD2L2 ANXA5 FLNA ADRB2 PSMC3 GSTA4 TWF2 MDP1 RAB2B HSP90AB1 FERMT2 NCL C9orf91 MAP3K8 GADD45G ARRDC3 FAM168A SMAD7 FAM189A2 HSPA6 TRIM28 COL8A1 TUBB MRFAP1L1 TBP CTNNB1 GEM	AR CDC37 HSP90AB1
NR1I3	Q14994	No	3	RXRA		MED1		RXRA NCOA1 NR0B2 MED1 POU1F1	NR3C1 AR NR1H2		NR3C1 MED9 NR2F1 SIN3B NR1H2		NR3C1 IGFBP3 GADD45A MED9 TBP AR CTNNB1 GATA3 CCND1 GADD45G DDX5 NR1H2
NR1I2	O75469	No	3	RXRA		MED1		RXRA SRC NCOA1 ACTN2 RXRG RXRB PSMC5 POU1F1 NUCB2	NR3C1 AR NR1H2		NR3C1 MED9 NR2F1 SIN3B NR1H2		RGS16 NR3C1 IGFBP3 GADD45A CCND1 ADORA2A TBP PDGFRB KRT15 AR NDN CTNNB1 DDX5 ADRB2 FGR MET GADD45G SELE NR1H2 KIT
NR1H3	Q13133	No	3	PPARG RXRA PPARD PPARA		MED1		RXRA NRIP1 FOXO3 NCOA6 PPARA RXRG RARA NR0B2 RXRB RXRB NCOR1 EDF1 SIRT1 ACTN1 SYT1	NR3C1 AR NR1H2		NR3C1 MED9 NR2F1 SIN3B NR1H2		NR3C1 IGFBP3 GADD45A TBP PKN1 FBP1 AR BTG1 CTNNB1 ZYX GADD45G ADORA2A NR1H2 SGK1
NR1D1	P20393	No	3			NCOR1 MED1 HDAC3	PKM HUWE1 APP MYCBP2 HDAC3 HDAC3 NCOR1 NCOR1	NCOR1			NR3C1 MED9 NR2F1 SIN3B NR1H2	XAF1 ISG15 NDEL1 SNRNP40 CXCL16 NKIRAS1 FASN TUBB2A AIDA EVI2A ADRM1 RAI2 CD81 STIP1 FAM160B2 HIST2H2BE VSIG4 MET HLA-DRA CIRBP MOB1B DRAP1 BOLA1 NCL CIART GADD45G CTPS1 BTK RNPC3 PPP1R14A ETV4 ARPC1B DHX16 UBE2S SH3BP5 INTS3 FERMT3 ECI2 AR PLA1A IGSF6 PC	NR3C1 AR NR1H2
NLRP4	Q96MN2	No	3			RPS27A UBA52	HSP90AA1 SUGT1 SUGT1 CHUK TBK1 TBK1 DTX4	CHUK			MCM3 EIF4G1 CDC37 SMAD7 RPL36A LY96 CTNNB1 DERL2 CD14 SEC61G RPL11 RPL18A SGK1	PAN2 ISG15 PAF1 AR FASN KCNS3 MAGED2 VCAM1 FGR RPL11 HSPB1 RARRES3 IRF7 SGK1 NR3C1 TYMP CDC37 HSPA6 FES CCT3 STIP1 PRPF19 MET HLA-DRA MCM3 HSP90AB1 METTL18 PDGFRB NCL CSF1R CTNNB1 PROS1 MAP3K8 CLK2 BTK FBXO17 FLNA EIF2AK1 RPS6KC1 GUCY1B3 IFIT1 PKN1 TUBB M	CDC37 CTNNB1 HSP90AB1 MAP3K8
NLRP1	Q9C000	No	3		APAF1		BCL2 BCL2 BCL2L1 BCL2L1 EIF2AK2 CUL3 APOA1 TRIM68 CASP1	BCL2 BCL2L1 CASP1		WASF1		ISG15 C1QA HLA-DMB PHGDH AR KDELC1 TNFSF10 PLD3 MOAP1 FASN TUBB2A ADAR MAGED2 NACA RTN1 HSPB1 MRPS23 P3H1 MCM3 RPL11 CDC37 FLNA TUBB CCT3 ABCA6 FECH ILF2 RCN1 BNIP3 PLTP PRPF19 HIST2H2BE DDX5 CEBPB CIRBP IL33 YWHAH PRDX1 PJA2 HSP90AB1 PDGFRB SRPX NCL CTNN	PMAIP1 AR BNIP3 MOAP1 RTN1 PLA2G4A
NLGN1	Q8N2Q7	No	3		DLG4		DLG4 DLG4 BRK1 CD247	DLG4		FZD2 FZD7		FZD2 FZD7 HSP90AB1 WASF1 NSUN5P2 PCDH17	FZD2 FZD7
NCR3	O14931	No	3		GRIN2A DLG4		BAG6 BAG6 CD59	CD247		FZD2 TUBB FZD7		PAN2 EFEMP2 DERL2 GADD45A PRNP SDC2 SMN1 C1QA CXCL8 SERPINH1 USP13 UBD NR1H2	FCGR3A LY6E
NCAPH	Q15003	No	3		GRIN2A	SMC2	SUMO2 AURKB AURKB VCP CDK1 DDX3X SMC2 SMC2 LMNB1 CDC5L PLEC RNF2 SNW1 H2AFZ			TUBB	CDC25B NCAPG2	CPNE1 FSCN1 NDEL1 SNRNP40 PTGS2 FASN TUBB2A ADAR TPBG RPL11 SIN3B MRPS23 SGK1 MCM3 FAM50A GADD45G CD81 STIP1 FOXC1 NOP58 HIST2H2BE NKAP CIRBP DYSF NCL ZBTB4 S100A9 SRM PRPS1 CTPS1 BTK LRRC47 DDX39B NFIL3 ETV4 FIGNL1 ADRB2 NVL GZMK SH3BP5 TAOK1 MAGED2 INTS
MYF6	P23409	No	3			MAPK12	TCF3 ELSPBP1 ID3 LAMTOR5	CALM1			CTNNB1	RND1 MYL6B NCL CTNNB1 SERPINH1 TWIST1 GPRASP1	NR3C1 RGS2 CCND1 LTF AR DDX5
MYF5	P13349	No	3			MAPK12	MDFI TCF3 ELSPBP1 ELSPBP1 ID3	CALM1 MDFI CSNK2A1 TCF3 CSNK2A2			CTNNB1	MYL6B CXCL16 SERPINH1 FES ARID5A ZFYVE26 RND1 ZNF136 NCL DHRS1 CTNNB1 ZNF264 ZNF205 PHLDA1 TWIST1 NR1H2	NR3C1 RGS2 CCND1 IGFBP3 CDC37 ZNF136 LTF AR NCL DHRS1 CTNNB1 ZNF205 PHLDA1 HCLS1 DDX5 TWIST1 NR1H2
MSH5	O43196	No	3			RPA3 RPA1 RPA2 CDK4 ATM	ABL1 ABL1 MSH4 MSH4	MSH4			MCM3 MLH1 CDKN2C	YWHAH FAM127A PRDX1 FLNA KIFC2 HSP90AB1 GPX1 WASF1 AR CTNNB1 MLH1 ST5 KIT	MLH1
MMP12	P39900	No	3			ACAN NID1	APP ELN	PLAUR TFPI			LAMC1 LUM MMP1 COMP MMP7 MMP9	XAF1 NDEL1 SNRNP40 CXCL16 NKIRAS1 AIDA EVI2A ADRM1 RAI2 STIP1 FAM160B2 VSIG4 CIRBP MOB1B DRAP1 BOLA1 CIART GADD45G BTK RNPC3 PPP1R14A ETV4 ARPC1B DHX16 UBE2S SH3BP5 INTS3 FERMT3 ECI2 PLA1A MX1 PCOLCE GNA15 SCD PRNP KLF7 FAM50A FERMT2 TEX2 MMP9 GIMAP6 IFI6	FAP F10 MMP7 MMP9
MIS18BP1	Q6P0N0	No	3			HIST1H4A ITGB3BP	SUMO2 ELAVL1 PCBD1 OIP5	SP1			KNTC1 DMAP1 TAOK1 NDEL1 RCC2 CEBPB NCAPG2 CTNNB1 CDC25B	CPNE1 CXCL16 FSCN1 SNRNP40 EXOC8 PTGS2 FASN TUBB2A ADAR RPL11 SIN3B SGK1 MCM3 FAM50A CBX6 SLC16A4 STIP1 FOXC1 NOP58 TMEM159 HIST2H2BE NKAP CIRBP TMEM263 NCL ZBTB4 S100A9 SRM PRPS1 CTPS1 LRRC47 DDX39B NFIL3 ETV4 SERTAD4 FIGNL1 SERTAD2 OSBPL3 NVL IRF9 SDC2	AR CCND1 TBP CEBPB
MBTPS1	Q14703	No	3			SREBF1 SCAP SREBF2	HDAC1 CDK2AP2 CDK2AP2 BIRC3 BIRC3 SMAP SMAP TNFSF11	CANX BDNF			SEC24C	XAF1 CEBPB SNAI2 HLX AR BHLHE40 TWIST1 SIN3B RCN1 NR3C1 ABCG2 ADGRL2 CEBPD BNIP3 BBS10 TPD52L1 DDX5 DMAP1 TGIF2 HSP90AB1 BANF1 WISP2 CTNNB1 ZBTB48 MYL6B ZFPM2 SMAD7 TRIM28 MRFAP1L1 TBP	CPE CADPS2 F8
MAP2K7	O14733	No	3	MAPK8 MAPK9	MAPK10 MAPK9 MAPK8			MAPK9 TRAF6 MAPK8 GADD45B ARR3	DUSP4 CTNNB1	DUSP4			NR3C1 DUSP4 GADD45G MAP3K8 ADRB2 SH3BP5 IRF7 NGFRAP1
MALT1	Q9UDY8	No	3			RELA TRAF6 PDPK1 MAP3K7 UBE2V1 UBE2N	SUMO1 NFKBIA SUV39H1 SUV39H1 KDM1A KDM1A TRAF6 TRAF6 TRAF2 USP2 USP2 RELB STUB1 TNFAIP3 CSNK1A1 UBE2N CASP8 CASP8 SQSTM1 SQSTM1 CARM1 IKBKB PRMT6 PRMT6 MAP3K7 CAMK2G BCL10 BCL10 UBE2V2 UBE2G2 UBE2G2 PRKCQ	SQSTM1 TRAF6 TRAF2			ISG15 BTK CEBPB LY96 TLR5 CD14 RNF135 HLA-DPA1 IL1R1 IRF7 HLA-DRA	FSCN1 NDEL1 HIST1H2AC ZYX PLD3 PTGS2 FASN MLF1 ADAR RPL11 RARRES3 SGK1 MCM3 ZNF224 CD81 S100A11 STIP1 DNAJB2 NOP58 HIST2H2BE MET CADPS2 BEX2 NCL TRMT112 BLVRB CTPS1 BTK PPP1R14A LRRC47 DDX39B NFIL3 LTF FIGNL1 OSBPL3 UBE2S TAOK1 EPM2AIP1 INTS3 ECI2 KCTD12	GRB14 LINC00341 PKN1 FLNA ZNF205 MAP3K8 IRF7 NGFRAP1
LSM10	Q969L4	No	3			ALYREF	CLNS1A SNRPD3 SNRPD2 SNRPD1 LSM3 LSM3	BMPR2			EIF4G1 PRPF19	PAN2 IFIT3 MIF PLS3 VCAM1 HSPB1 YWHAH CD81 SEC24C SMN1 PRPF19 DDX5 BANF1 HSP90AB1 PRPF6 METTL18 FERMT2 CTNNB1 CTPS1 TRIM28 IFIT1 MED9 UBD	MAP3K8
LIFR	P42702	No	3	STAT3 STAT1 JAK1 TYK2			FBXO6 PTPN6 OSM	POU2F1 MAPK1 PTPN11 PLCG1 PTPN6 CNTF	IL10RA IRF9			MAN2B1 PHGDH CHPF CPVL PLD3 AGA ILF2 TIMP1 P3H1 MCM3 CDC37 CCT3 FECH ITGAV PSMC3 ITGA5 SERPINH1 DDX5 IL6 XPOT HSP90AB1 PDGFRB TXNDC15 CTPS1 PROS1 ITPRIP PXDN MET PRPS1 KIT LAMC1 PPT1 TRIM28 SIL1 LRRC47 TUBB FASN CALU ERO1LB ADAR	NR3C1 DUSP4 APOE SELE PILRB CEBPB TBP PDGFRB LRPAP1 BTK AR CTNNB1 MET KIT
LEP	P41159	No	3			STAT5A PTPN11 STAT5B STAT3 SOCS3	STAT3 A2M LEPR	CRP HK3 A2M LEPR			HLA-DPA1 HLA-DRA PDGFRB IL6 KIT	IFIT3 APOE AR BHLHE40 FGR MORC4 NR3C1 RPL11 CDC37 FES CCT3 CEBPB SMN1 MET PDGFRB SS18L1 ZFPM2 LEPROT GADD45A TRIM28 APOD ADRB2 GEM	TGFBI APOE HPGDS APOD FCGR2A ADAMTS1 LYZ
KIF22	Q14807	No	3			KIF2B DCTN1 DCTN3 RACGAP1	SUMO2 CHFR CHFR IMMT IMMT BRCA1 OBSL1 CRK ATXN1 ATXN1 SVIL	SVIL			KNTC1 TAOK1 NDEL1 RCC2 GDI1 TUBB PRKAR2B ARHGEF6	CPNE1 FSCN1 NDEL1 SNRNP40 ZYX FASN TUBB2A ADAR RPL11 SIN3B MCM3 FAM50A RAI2 CD81 STIP1 FOXC1 GNAI1 NOP58 HIST2H2BE MET NKAP CIRBP PIK3R3 NCL ZBTB4 S100A9 SRM PRPS1 SLC4A2 CTPS1 LRRC47 DDX39B NFIL3 ETV4 FIGNL1 DHX16 ADRB2 NVL ERO1LB INTS3 ARID5A AR VCAM1 G	AR FLNA
KCNMB1	Q16558	No	3			PRKG1 KCNMA1 PRKG2	EWSR1 EWSR1 TBXA2R TBXA2R	EWSR1			GUCY1B3 KCNMB3 GUCY1A3	ZNF383 BTK CD81 PKN1 FASN ITGA5 TCIRG1 AGT VCAM1 UBD GPRASP1	FASN BTK AGT
KCNJ12	Q14500	No	3			GNG2	DLG4 SNTA1 LIN7A CASK APBA1 MPP6 ABLIM1	DLG4 DLG1 DLG2 DMD APBA1 CASK ABLIM1 PRKACA			FZD2 APLNR CXCL10 CXCL11 CCR1 CXCL9 ADORA2A AGT CALCRL HCAR3 GNAI1 OXTR RASGRP1 CXCL8 C5AR1 FZD6 SUCNR1 ADRB2	FZD2 YWHAH FZD7 SLC16A7 KRT15 ZYX GUCY1B3 SDC2 PTGS2 NDN STXBP1 NOTCH2NL	FZD2 NR3C1 PTPN13 FZD7 CADPS2 SDC2 KRT15 STXBP1 CCND1
KCNJ10	P78508	No	3			GNG2	APP IL16 SNTA1	DLG4 DLG1			FZD2 APLNR CXCL10 CXCL11 CCR1 CXCL9 ADORA2A AGT CALCRL HCAR3 GNAI1 OXTR RASGRP1 CXCL8 C5AR1 FZD6 SUCNR1 ADRB2	XAF1 NDEL1 SNRNP40 CXCL16 NKIRAS1 AIDA EVI2A ADRM1 RAI2 STIP1 FAM160B2 VSIG4 CIRBP MOB1B DRAP1 BOLA1 CIART GADD45G BTK RNPC3 PPP1R14A ETV4 ARPC1B DHX16 UBE2S SH3BP5 INTS3 FERMT3 ECI2 PLA1A MX1 PCOLCE GNA15 SCD PRNP KLF7 FAM50A FERMT2 TEX2 GIMAP6 IFI6 GUCY	FZD2 FZD7
JUN	P05412	No	3	TCF4	ETS1	MAPK3 MAPK1 MAPK11 ATF2			CTNNB1	CSF1R	DUSP4 ISG15 SHC2 CEBPB TAF1A TAF1D CTNNB1 TBP MAP3K8 HIST2H2BE PLA2G4A
JARID2	Q92833	No	3			H3F3A HIST1H4A HIST1H3A	CUL4B EZH2 EZH2 ELAVL1 RBBP7 RBBP7 DDB1 RBBP4 RBBP4 SUZ12 SUZ12 EED EED NKX2-5 NKX2-5 ALB GATA4 GATA4 AEBP2 SETDB1 SETDB1	NKX2-5 GATA4			CDC25B DMAP1 CEBPB CTNNB1 NCAPG2	CXCL16 FECH SNRNP40 EXOC8 PTGS2 ISG15 MLF1 ADAR TWIST1 RPL11 SIN3B SGK1 GADD45G CD81 SLC16A4 BRD2 NOP58 TMEM159 HIST2H2BE ZFPM2 CIRBP AGA PRPF19 NCL CBX6 CTPS1 LRRC47 DDX39B CFAP45 USP11 SERTAD4 FASN SERTAD2 OSBPL3 IRF9 SH3BP5 SDC2 INTS3 HLX AR TGIF2 ZNF2	ZFPM2 CAMTA2
ITPKB	P27987	No	3			PLCB4 PLCB2 PLCB3 PLCG1 PLCG2 OCRL	ELAVL1 GOLGA2 GOLGA2 PSME3 PSME3	CALM1 PRKCA PRKACA			ISG15 CXCL9 FCGR3A GDI1 RASGRP1 CXCL8 SUCNR1 CDC37 OXTR GNAI1 ADORA2A HLA-DPA1 CXCL10 CCR1 HCAR3 PDGFRB FCGR2A ADRB2 ARHGEF6 HLA-DRA APLNR CXCL11 BTK CALCRL AGT C5AR1 VEGFA	COL15A1 TMEM101 CXCL16 CEBPB NDEL1 SNRNP40 INTS3 ARID5A IRF2BPL EXOC8 PTGS2 FOXA1 GBE1 ADAR VCAM1 BHLHE40 SLC16A4 OLR1 BRD2 APOE SGK1 NR3C1 SCD PTP4A3 PMAIP1 CLK2 FECH FOXC1 CTGF AGPAT9 TAF1D C9orf91 TMEM159 METTL2A SERPINH1 OSR2 PLAU TMEM263 CIRBP YWHAH	NR3C1 RGS2 PTPN13 FSCN1 CCND1 BTK FLNA SDC2 PPP1R14A LTF AR STXBP1 DDX5 KIT SDPR GNA15
ITPKA	P23677	No	3			PLCB4 PLCB2 PLCB3 PLCG1 PLCG2 OCRL	ITSN2	CALM1 ACTA1 PRKCA PRKACA CAMK2A			ISG15 CXCL9 FCGR3A GDI1 RASGRP1 CXCL8 SUCNR1 CDC37 OXTR GNAI1 ADORA2A HLA-DPA1 CXCL10 CCR1 HCAR3 PDGFRB FCGR2A ADRB2 ARHGEF6 HLA-DRA APLNR CXCL11 BTK CALCRL AGT C5AR1 VEGFA	GPNMB VCAM1 AGT	NR3C1 RGS2 PTPN13 SDC2 CCND1 BTK FLNA HCLS1 FSCN1 PPP1R14A LTF AR SDPR STXBP1 S100A4 DDX5 KIT CEBPB PFN1 GNA15
ITGA8	P53708	No	3			TGFB1 ITGB1 SPP1 TNC	ITGB1	DKFZp686O12165 VTN			SMAD7 LAMC1 JAM2 LUM BAMBI SDC2 FBN1 ITGA5 COMP MMP7 VCAM1 VCAN	FLNA CD81 ITGAV ITGA5 TNS2 VCAM1	TGFBI F13A1 VEGFA IGFBP3 SDC2 ITGA5 COMP C1QA MMP9 COL1A2 SPARC
ITGA6	P23229	No	3		ITGB4		ITGB1 ITGB1 APP PDIA3 BIN1 RABIF CD9 GIPC1 GIPC1 ITGB4 CD36	GRB2 PXN CD36 CANX PRKCD ITGB4 CD63 CD151 BIN1 ADAM9 CD82 GIPC1		PIK3R3 MMP7		XAF1 NDEL1 SNRNP40 CXCL16 NKIRAS1 AIDA EVI2A ADRM1 RAI2 CD81 STIP1 FAM160B2 VSIG4 CIRBP MOB1B DRAP1 BOLA1 CIART GADD45G BTK RNPC3 PPP1R14A ETV4 ARPC1B DHX16 ADRB2 UBE2S SH3BP5 INTS3 FERMT3 ECI2 PLA1A MX1 PCOLCE VCAM1 TPBG GNA15 SCD FLNA COL6A3 ITGA5 KLF7	SHC2 WASF1 AR TIMP1 MMP7 TPBG COL1A2 MAD2L2 SELE CSF1R FSCN1 ITGAV BCL2A1 ITGA5 MET KIT F8 PDGFRB HLA-DMA HLA-DRA DMA FBP1 ADRB2
IPO8	O15397	No	3			H3F3A HIST1H4A HIST1H3A SEH1L NUP85 NUP98 POM121 NUP35 NUPL2 NUP210 NUP93 NUPL1	CBX5 EGFR KPNB1 YWHAE RPL23A TNFRSF1A TRADD TNFRSF1B AGO1 AGO1 CUL3 GTF2F2 ATXN1 ATXN1 AGO4 AGO4	ATXN1 KPNB1			KNTC1 DMAP1 TAOK1 NDEL1 RCC2 BANF1 CEBPB NCAPG2 CTNNB1 CDC25B	FECH NDEL1 HLA-DMB ZYX POTEKP EXOC8 PLD3 FASN TUBB2A ADAR CD14 FGR RPL11 RARRES3 MCM3 ADRM1 RAI2 CD81 S100A11 STIP1 HIST2H2BE MET ST6GALNAC6 CIRBP KDELC1 PIK3R3 NCL S100A9 PRPS1 SLC4A2 CTPS1 CMTR1 NVL MLF1 UBE2S NDN ARID5A KCTD12 AR ZNF264 VCAM1 ETV4 HSPB	IGFBP3 ST6GALNAC6 ARID5A CLASRP CIRBP ZYX RCN1
INPP5A	Q14642	No	3			PLCB4 PLCB2 PLCB3 PLCG1 PLCG2	YWHAZ PLEK	YWHAZ			ISG15 CXCL9 FCGR3A RASGRP1 CXCL8 SUCNR1 CDC37 OXTR GNAI1 ADORA2A HLA-DPA1 CXCL10 CCR1 HCAR3 PDGFRB FCGR2A ADRB2 HLA-DRA APLNR CXCL11 BTK CALCRL AGT C5AR1 VEGFA	CPNE1 RASSF2 F13A1 CYR61 GDI1 NAPSA FASN TUBB2A VCAM1 CDC25B HSPB1 SGK1 MCM3 FLNA CCT3 FSCN1 RASAL3 TPD52L1 DDX5 SDPR YWHAH PRDX1 HSP90AB1 FERMT2 NCL CTNNB1 MET EIF4G1 CTPS1 HIST1H1C TRIM28 PPP1R14A SSB TUBB UBD LDHB PFN1	PTPN13 DKFZp313B1621 TPD52L1
IL9R	Q01113	No	3	STAT3 JAK1			YWHAZ YWHAZ JAK1	YWHAZ JAK1	IL10RA			CPNE1 RASSF2 CYR61 GDI1 NAPSA FASN TUBB2A VCAM1 CDC25B HSPB1 PLA2G4A SGK1 MCM3 FLNA CCT3 FSCN1 IL10RA RASAL3 TPD52L1 DDX5 YWHAH PRDX1 HSP90AB1 FERMT2 NCL CTNNB1 MET BTK EIF4G1 CTPS1 HIST1H1C TRIM28 PPP1R14A SSB TUBB UBD LDHB PFN1	PTPN13 BTK FES CCR1 PDGFRB IL10RA DKFZp313B1621 PLA2G4A TPD52L1
IL21R	Q9HBE5	No	3	STAT3 JAK1			WSB2 WSB2 JAK1	JAK1	IL10RA			HSP90AB1 IL10RA STIP1 BTK PLA2G4A	BTK FES CCR1 PDGFRB IL10RA PLA2G4A
IL1R2	P27930	No	3			IL1RN	IL1A	IL1A IL1B			IL1R1	NDN	ADRB2 NDN
IL18	Q14116	No	3			IL1B	SHMT2 CASK CASP1	CASP3 CASP1 CASP4			IL1R1	IL33 SDC2 S100A11 METTL2A PSMC3 ILF2 PTGS2 ATF4 ADRB2 MORC4 CEBPB NOTCH2NL	HCLS1 MLH1 PKN1 AR CTNNB1 MET PLA2G4A
IL15RA	Q13261	No	3	STAT3			TRAF2 CDK4 CASK BCL10	SYK AXL TRAF2	IL10RA			EIF4G1 SDC2 CDC37 CDKN2C FLNA SYT17 HSP90AB1 MAP3K8 NFIL3 PKN1 FBP1 TUBB PTGS2 TNFSF10 ZNF205 BEX2 NUDT16L1 ANKRD12	FCER1G BTK TNS2 HCLS1 FCGR2A PKN1 PIK3R3 FLNA ZNF205 MAP3K8 FGR NGFRAP1
IL13RA1	P78552	No	3	TYK2			ELAVL1 IL2RG TYK2 TRAF3IP1	DLG4 TYK2 IL13 IL4R	IL10RA			COL15A1 TMEM101 CXCL16 CEBPB SNRNP40 INTS3 IRF2BPL EXOC8 PTGS2 FOXA1 GBE1 ADAR VCAM1 BHLHE40 SLC16A4 OLR1 BRD2 APOE SGK1 NR3C1 SCD PTP4A3 PHGDH HSPA6 PMAIP1 FECH FOXC1 CTGF AGPAT9 C9orf91 TMEM159 METTL2A SERPINH1 OSR2 PLAU TMEM263 CIRBP NOTCH2NL YWHAH TGI	FZD2 VCAM1 FZD7 PDGFRB FES
IKBKAP	O95163	No	3	MAPK8		HIST1H4A		HTT CHUK IKBKB SNAPIN NFKBIA BAG6 TTR MAPK8 PBX2 PLP2	DUSP4		DMAP1 CDC25B CTNNB1 CEBPB NCAPG2		NR3C1 PTPN13 CDC37 CCR1 RPS6KC1 HSP90AB1 TBP DUSP4 NKIRAS1 ATF4 CTNNB1 MAP3K8 LAMC1 S100A4 MET HSPB1 GPRASP1 SH3BP5
IGFBP5	P24593	No	3			IGF2	BAG6 BAG6 FHL2 FHL1 VTN THBS1 SPP1 SERPINE1 ADAM12 IGF1 IGFALS	TF DKFZp686O12165 KPNB1 SPP1 VTN BAG6 ADAM12 FHL2 SERPINE1 F2 IGF2 IGF1 THBS1 IGFALS			IGFBP2 IGFBP3 SHC2 MMP1	EFEMP2 IGFBP7 S100A9 PHGDH PLD3 AR ITGAV DERL2 CXCL8 NACA SLC39A6 RAI2 PRNP SEC24C COL3A1 ILF2 SMN1 ITGA5 PRPF19 SERPINH1 DDX5 PLAU NR1H2 CTNNB1 UBE2E2 MMP9 IGFBP3 GADD45A SDC2 IGFBP2 NFIL3 PCOLCE SSB USP13 TUBB C1QA UBD VEGFA GEM	F13A1 IGFBP7 COL3A1 AR MMP7 COL1A2 SPARC ITGAV ITGA5 F8 TGFBI TNFAIP6 WISP2 CTNNB1 COMP PROS1 MMP9 IGFBP3 SDC2 IGFBP2 C1QA S100A4 VEGFA
IGFBP4	P22692	No	3			IGF2	SUV39H1 SUV39H1 KDM1A LRP6 IGF1 IGF1	TF HK3 CTSD IGF2 IGF1			IGFBP2 IGFBP3 SHC2 MMP1	WNT5A RASSF2 IGFBP7 SNAI2 AR PDCD5 BATF SMN1 PSMC3 DKK2 NR1H2 BAMBI METTL18 PDGFRB ECI2 CTNNB1 NBPF15 IGFBP3 TRIM28 IGFBP2 PKN1 FIGNL1 UBD	HPGDS IGFBP2 IGFBP3 IGFBP7 WISP2
IGFBP1	P08833	No	3			IGF2	IGF1	TF IGF2 IGF1			IGFBP2 IGFBP3 SHC2 MMP1	IGFBP2 IGFBP3 IGFBP7	IGFBP2 IGFBP3 IGFBP7 WISP2
IFNG	P01579	No	3			PTPN11 STAT1 JAK1 PTPN6 PTPN1 SOCS1 SOCS3 JAK2	STAT6	PDIA3 IFNGR2			ISG15 SHC2 IL6 PDGFRB KIT FGG HLA-DRA IRF9 HLA-DPA1	TRIM28	ERP27 NR3C1 ANXA5
IFNB1	P01574	No	3	JAK1 TYK2			IFNAR2	IFNAR2	IL10RA			IRF9	IFNAR2 IFNABR IFNARB
HNF4G	Q14541	No	3			MED1	NR0B2 GAPDH SRC PRDX6 NCOA1 EIF3I HAX1 PNRC2 NSD1	GAPDH NR0B2 PNRC1 PNRC2			NR3C1 MED9 NR2F1 SIN3B NR1H2	PAN2 ISG15 AR MLF1 VCAM1 FLNA NR3C1 TYMP CDC37 CD81 STIP1 SMN1 MET SGK1 NR1H2 RGS16 PRDX1 HSP90AB1 METTL18 NR2F1 PDGFRB FERMT2 PIK3R3 GPX4 CSF1R CTNNB1 ZBTB48 DDX5 BTK EIF4G1 LAMC1 GADD45A HIST1H1C TUBB KIT TBP ADRB2	AR PRDX1 NR1H2
HMGA2	P52926	No	3			HMGA1	NFKB1 RELA SMAD1 RB1 APEX1 SYNCRIP SYNCRIP NPM1 NPM1 PCBP2 PTBP1 XRCC6 XRCC6 HDGF OBSL1 PRKCA PRMT6 PRMT6 PSIP1 PSIP1 SMAD9	RELA SMAD3 CSNK2A1 NFKB1 CDK1 CSNK2A2			BANF1	ISG15 SNRNP40 RASSF2 ZYX CHPF PLD3 FASN ADAR ABCC1 TWIST1 RPL11 MCM3 CD81 S100A11 BRD2 NOP58 MLH1 HIST2H2BE NKAP SNAPC1 DYSF PIK3R3 NCL GADD45A PPP1R14A SDC2 DDX39B SDPR DHX16 ADRB2 GZMK IRF9 INTS3 KCTD12 AR BTG1 AKR1B1 CXCL8 VCAM1 HSPB1 PLA2G4A TWF2 NR3C	CEBPB AR CLASRP TWIST1 NR3C1 CDC37 ST6GALNAC2 CEBPD TBP DDX5 TGIF2 MNDA NCL CTNNB1 MAP3K8 GADD45G ARHGEF6 GADD45A IGFBP3 BTK HCLS1 ZNF329 FLNA
HES1	Q14469	No	3		GTF2F2 PLSCR1	TLE3 TLE1 TLE4 TLE2		HMGB1 STAT3 JAK2 PRKCA TLE1 SIRT1		WNT2 AR KIT SMAD7	LEO1 CTNNB1		RGS2 FSCN1 CDKN2C AR BHLHE40 GNA15 NR3C1 CCND1 FES CEBPB TBP FOXC1 STXBP1 MET SDPR HLA-DQA1 CCR1 HSP90AB1 PDGFRB DDX5 KIT BTK PPP1R14A SDC2 FLNA NR1H2 PFN1
HAT1	O14929	No	3		KAT7 UBE3A TGIF1 PTPN11 STAT3 PTPN5	HIST1H4A		SMAD7		FZD2 PDGFRB AR NOP2 MET KIT	DMAP1 CDC25B CTNNB1 CEBPB NCAPG2		CTNNB1
H1F0	P07305	No	3			HMGA1	SUZ12 EED YWHAZ CDK1 YWHAQ APP CAND1 CDK4 CCNE1 RNF2 HDGF GRB2 OBSL1 CDK5 PARK2 PRKCB NOA1 RAD51B LIN28A	KPNB1 KPNA2			BANF1	CPNE1 XAF1 ISG15 NDEL1 CYR61 SNRNP40 COL3A1 ZYX TRMT112 CXCL16 NKIRAS1 FASN TUBB2A ADAR AIDA EVI2A RPL11 RGS2 MRPS23 ST5 SGK1 MCM3 ADRM1 CBX6 RAI2 ZNF32 STIP1 BRD2 NOP58 HIST2H2BE VSIG4 MET KIT CIRBP FAM160B2 MOB1B DRAP1 CHPF PIK3R3 BOLA1 NCL CIART S100A9	NR3C1 IGFBP3 MAGEH1 SGK1
GPD1	P21695	No	3			AGPAT6	PTN PTN GK	PTN			PLA2G4A AGPAT9	EIF4G1 GADD45G CTNNB1 GADD45A TAF1D	GADD45G TAF1D
GNGT1	P63211	No	3			GABBR2 GNAT1 RHO	GNB4 GNB2 GNB1 GNB1	GNAS			APLNR CXCL10 CXCL11 CCR1 CXCL9 ADORA2A CXCL8 HCAR3 GNAI1 EXOC8 AGT C5AR1 SUCNR1	PAN2 NR3C1 GADD45A STIP1 GNAI1 MLF1 TBP VCAM1 HIST2H2BE ADRB2 UBD BTK	RGS2
GNG4	P50150	No	3			GABBR2 GCG GCGR	GNB4 GNB4 USHBP1 RAF1 GNB2 GNB2 GNB1 GNB1 GNB5	RAF1			APLNR CXCL10 CXCL11 CCR1 CXCL9 ADORA2A CXCL8 CALCRL HCAR3 GNAI1 OXTR AGT C5AR1 SUCNR1 ADRB2	PAN2 EXOC8 AR MLF1 VCAM1 CDC25B MRPS23 SGK1 NR3C1 CDC37 CCT3 STIP1 GNAI1 KRT15 PRPF6 HIST2H2BE YWHAH HSP90AB1 ZFYVE26 PDGFRB LRPAP1 NGFRAP1 GADD45A BTK TBP ADRB2 UBD	NR3C1 AR PDGFRB CCT3
GNB3	P16520	No	3			GNG2 GABBR2 GCG GCGR	MTOR CDC5L ERBB2 ESR2 GNAI3 GNAQ GNG2 GNG2 RGS6	TGFBR1			FZD2 APLNR CXCL10 CXCL11 CCR1 CXCL9 ADORA2A AGT CALCRL HCAR3 GNAI1 OXTR RASGRP1 CXCL8 C5AR1 FZD6 SUCNR1 ADRB2	PAN2 RGS2 STIP1 SHC2 SNRNP40 PHGDH ARID5A ANLN LRPAP1 FASN MLF1 SEC24C VCAM1 FGR TPBG DNAJB2 HSPB1 RPL18A PRPF6 SGK1 MCM3 ADHFE1 CDC37 TNS2 HSPA6 CCT3 PRKAR2B INTS3 ILF2 BRD2 GNAI1 LUM SMN1 PSMC3 PRPF19 SERPINH1 DDX5 NOTCH2NL RGS16 DMAP1 HSP90AB1 PIK3R3 C	NKIRAS1 OSR1 CTNNB1 CHN1 UBD ARHGEF6
GLS	O94925	No	3			RAB3A VAMP2 SYT1	MAGEA6 SAP18 GNS CUL5 MYL12A ATF2 CAPN1 EIF5A ARF6 SNTA1 SNTA1 PEPD MVD	TAX1BP3 PARD6A			STXBP1	SERPINH1 SNRNP40 PHGDH MLH1 GDI1 PLS3 VCAM1 NACA RPL11 HSPB1 GBP2 MCM3 BATF PRPF39 ANXA5 CCT3 S100A11 STIP1 RCC2 ILF2 HSP90AB1 HIST2H2BE DDX5 NKAP XPOT PRDX1 FSCN1 PRPF6 CEBPB S100A2 FAM214A NCL FBXO17 CTNNB1 TRMT112 S100A9 EIF4G1 CBFB CTPS1 SH3BGR HIST1H	CTNNB1
GCNT1	Q02742	No	3			MUC15 MUC4 MUC20 MUC6 MUC16 MUCL1 MUC12 MUC17 MUC19 MUC7 MUC13 MUC1 MUC5AC MUC5B MUC2 C1GALT1C1	CLTC STMN2 LAP3 PARVA RSU1 SEC24D	PRKCB			ST6GALNAC2 GALNT11	NR3C1 PAN2 ISG15 HIST1H1C MLH1 MAP3K8 FAM114A1 SEC24C VCAM1 ADRB2 GPRASP1 KIT	RGS2 SDC2 BTK STXBP1 KIT
GAS6	Q14393	No	3	AXL			TYRO3 TYRO3 AXL AXL MERTK	AXL TYRO3	TNS2			HSP90AB1 APOE TNS2	PIK3R3 PROS1 TNS2
GAS2	O43903	No	3			CASP3 CASP9	APP CAPN1	ACTA1			NGFRAP1 CTNNB1 MOB1B	XAF1 NDEL1 SNRNP40 CXCL16 NKIRAS1 AIDA EVI2A ADRM1 RAI2 STIP1 FAM160B2 VSIG4 CIRBP MOB1B DRAP1 BOLA1 CIART GADD45G BTK RNPC3 PPP1R14A ETV4 ARPC1B DHX16 UBE2S SH3BP5 INTS3 FERMT3 ECI2 PLA1A MX1 PCOLCE VCAM1 GNA15 SCD PRNP KLF7 FAM50A FERMT2 TEX2 GIMAP6 IFI	HCLS1 S100A4 FSCN1 PFN1
GAS1	P54826	No	3	SHH		SHH	ELAVL1		DISP1		DERL2	COL15A1 TMEM101 CXCL16 CEBPB SNRNP40 INTS3 IRF2BPL EXOC8 PTGS2 FOXA1 GBE1 ADAR VCAM1 BHLHE40 SLC16A4 OLR1 BRD2 APOE SGK1 NR3C1 SCD PTP4A3 PMAIP1 FECH FOXC1 CTGF AGPAT9 C9orf91 TMEM159 METTL2A SERPINH1 OSR2 PLAU TMEM263 CIRBP YWHAH TGIF2 PJA2 ZNF264 RAB2B
GALNT4	Q8N4A0	No	3			B3GNT7 MUC15 MUC4 MUC20 MUC6 MUC16 MUCL1 MUC12 MUC17 MUC19 MUC7 MUC13 C1GALT1C1 B3GNT6 B3GNT8	ELAVL1 MUC1	SELPLG			LUM ST6GALNAC2 GALNT11	COL15A1 TMEM101 CXCL16 CEBPB SNRNP40 INTS3 IRF2BPL EXOC8 PTGS2 FOXA1 GBE1 ADAR VCAM1 BHLHE40 SLC16A4 OLR1 BRD2 APOE SGK1 NR3C1 SCD PTP4A3 PMAIP1 FECH FOXC1 CTGF AGPAT9 C9orf91 TMEM159 METTL2A SERPINH1 MET OSR2 PLAU TMEM263 CIRBP YWHAH TGIF2 PJA2 ZNF264 RA	SELE TPST2
GALNT2	Q10471	No	3			B3GNT7 MUC15 MUC4 MUC20 MUC6 MUC16 MUCL1 MUC12 MUC17 MUC19 MUC7 MUC13 C1GALT1C1 B3GNT6 B3GNT8	RPS15A PRPF40A SLC25A4 CCDC8 CCDC155	MUC1			LUM ST6GALNAC2 GALNT11	PAN2 CXCL16 PHGDH CXCL9 MFAP2 NOP2 AR FASN NACA VCAM1 RPL11 HSPB1 RPL18A PRPF6 MCM3 CRABP2 CDC37 FLNA CCT3 STIP1 ILF2 FOXC1 NOP58 HSP90AB1 SERPINH1 DDX5 NKAP YWHAH CAP2 RCC2 NCL CTNNB1 TRMT112 MYL6B KRT80 RRS1 EIF4G1 LAMC1 TRIM28 DDX39B UBD	CTNNB1
GALNT15	Q8N3T1	No	3			B3GNT7 MUC15 MUC4 MUC20 MUC6 MUC16 MUCL1 MUC12 MUC17 MUC19 MUC7 MUC13 C1GALT1C1 B3GNT6 B3GNT8	SPSB2 SPSB2	MUC1			LUM ST6GALNAC2 GALNT11	MET	CTNNB1
GALNT14	Q96FL9	No	3			B3GNT7 MUC15 MUC4 MUC20 MUC6 MUC16 MUCL1 MUC12 MUC17 MUC19 MUC7 MUC13 C1GALT1C1 B3GNT6 B3GNT8	MUC7 MUC2	MUC7			LUM ST6GALNAC2 GALNT11	MLH1 LTF	LTF
GALNT1	Q10472	No	3			B3GNT7 MUC15 MUC4 MUC20 MUC6 MUC16 MUCL1 MUC12 MUC17 MUC19 MUC7 MUC13 C1GALT1C1 B3GNT6 B3GNT8	ELAVL1 SEC23A SEC23B	MUC1 PTPRF			LUM ST6GALNAC2 GALNT11	COL15A1 TMEM101 CXCL16 CEBPB SNRNP40 INTS3 ZYX IRF2BPL EXOC8 PTGS2 FOXA1 GBE1 ADAR VCAM1 BHLHE40 SLC16A4 OLR1 BRD2 APOE RCN1 SGK1 NR3C1 SCD PTP4A3 PMAIP1 FECH SEC24C FOXC1 CTGF AGPAT9 C9orf91 TMEM159 METTL2A SERPINH1 OSR2 PLAU TMEM263 CIRBP YWHAH TGIF2 PJ	CTNNB1
ESRRG	P62508	No	3			MED1	SP1 TLE1 NR0B2 NR0B2 NUP160 APP NRIP1 NRIP1 SRC SRPK1 NCOA1 PARK2 EIF3I DPF2 HGS NR0B1 NR0B1 PNRC2 PNRC2 SRA1 PROX1 TULP3 MEOX2	CALM1 NRIP1 NCOA1 NR0B2 PNRC1 PNRC2			NR3C1 MED9 NR2F1 SIN3B NR1H2	XAF1 NDEL1 SNRNP40 COL3A1 DUSP4 NKIRAS1 LINC00312 PLD3 TUBB2A FLNA AIDA EVI2A MRPS23 GNPTG SGK1 ADRM1 RAI2 CD81 STIP1 FAM160B2 VSIG4 MET NKAP CIRBP MOB1B DRAP1 CHPF PIK3R3 BOLA1 NCL EXOC8 CIART GADD45G PRPS1 BTK RNPC3 PPP1R14A ETV4 MRFAP1L1 ARPC1B DHX16 A	NR3C1 RGS2 CCND1 TBP LTF AR DDX5 NR1H2
ESRRB	O95718	No	3	NR0B1		MED1		NCOA2	AR		NR3C1 MED9 NR2F1 SIN3B NR1H2		NR3C1 AR CTNNB1 DDX5
ERF	P50548	No	3			MAPK3 MAPK1	SUMO2 CSNK1A1 CSNK1A1 PAXIP1	HMGB1 CSNK1A1 MAPK1 EPHB2			DUSP4 ISG15 SHC2 CEBPB TAF1A TAF1D TBP MAP3K8 PLA2G4A	CPNE1 FSCN1 FASN TUBB2A ADAR RPL11 SIN3B MCM3 FAM50A STIP1 FOXC1 NOP58 HIST2H2BE NKAP CIRBP ATHL1 ZBTB8A NCL ZBTB4 S100A9 SRM PRPS1 CTPS1 PPP1R14A LRRC47 NFIL3 ETV4 FIGNL1 NVL EPM2AIP1 INTS3 AR VCAM1 LTF HSPB1 NR3C1 CRABP2 FLNA CEBPD ARPC1B BRAT1 PRPF19 X	NR3C1 DUSP4 SDC2 PPP1R14A CEBPB TBP LRPAP1 FOXC1 AR CTNNB1 VEGFA MMP9 ARHGEF6
EPS15	P42566	No	3		GAB2	RPS27A UBA52 SH3KBP1 GRB2 CLTA		EGFR CRK DNM2 HGS NEDD4 LAPTM5		RGS16 AR	DERL2 FCGR3A RPL36A RASGRP1 CD14 SEC61G RPL11 RPL18A SHC2 MCM3 CDC37 SGK1 FGG KIT HLA-DPA1 SMAD7 PDGFRB FCGR2A CTNNB1 HLA-DRA EIF4G1 BTK LY96		RGS16 GRB14 CEBPB WASF1 PDGFRB EXOC8 USP13 AR ITGA5 CTNNB1 DDX39B ADRB2 S100A9 MET SGK1 RPL18A PFN1 KIT
ELP5	Q8TE02	No	3			HIST1H4A	ELP4 ELP4 IKBKAP IKBKAP ATXN1 ATXN1 CIAO1 FAM96B	ATXN1			DMAP1 CDC25B CTNNB1 CEBPB NCAPG2	EFEMP2 ZYX FBXL5 TUBB2A USP11 HSPB1 RCN1 MCM3 RAI2 FLNA MATN2 LEO1 ARID5A PSMC3 CIRBP PAF1 PRDX1 CDIP1 CBX6 LOXL1 SLC4A2 ST6GALNAC6 TRIM28 CLASRP ETV4 CRY2 UBD	ST6GALNAC6 ARID5A CLASRP CIRBP ZYX RCN1
ELP3	Q9H9T3	No	3			HIST1H4A	NFKBIA PCNA SNRNP200 ELP4 ELP4 POLR2A IKBKAP IKBKAP CTDP1 WRNIP1 CIAO1 FAM96B	SMAD1			DMAP1 CDC25B CTNNB1 CEBPB NCAPG2	FSCN1 SNRNP40 PAF1 MLH1 FBXL5 ISG15 TUBB2A UPP1 VCAM1 HSPB1 MCM3 ADRM1 PTPN13 CBX6 FLNA LEO1 CCL2 INTS3 PRPF19 HIST2H2BE DDX5 DMAP1 PRDX1 PRPF6 TRIM28 PTP4A3 GADD45G GADD45A HIST1H1C MED9 USP11 TUBB ATF4 TBP UBD CALU	AR RAB2B AKR1B1 ARHGEF6
ELP2	Q6IA86	No	3			HIST1H4A	STAT3 STAT3 STAT1 PAAF1 KIF5B SHMT2 JAK1 NRBP1 JAK2 ELP4 ELP4 ETS1 IKBKAP IKBKAP CTDP1 WRNIP1 SNRPB2 TYK2 STAT5B CD2AP PRPSAP2 CIAO1 FAM96B	STAT3 STAT1 JAK2 JAK1 STAT5B			DMAP1 CDC25B CTNNB1 CEBPB NCAPG2	IFIT3 ISG15 SNRNP40 PHGDH FBXL5 RPL11 AR TUBB2A UPP1 VCAM1 BHLHE40 FGR GATA3 MORC4 PRKAR2B PLA2G4A NR3C1 LEO1 PTP4A3 FLNA FES CCT3 HSPB1 S100A11 CEBPB ILF2 IL10RA PSMC3 MET NOTCH2NL YWHAH PRDX1 LRRC47 HSP90AB1 ZBTB8A USP11 PDGFRB NCL SS18L1 MCM3 USP13 CBX	NR3C1 MCM3 CCND1 BTK FES HSP90AB1 IL10RA CCR1 PDGFRB PLA2G4A AR BHLHE40 MET IRF9 KIT
EGF	P01133	No	3	EGFR	EGFR			GRB2 EGFR VTN LMNA PIK3R2 ERBB2 ADAM12 ERBB3	TPBG SHC2	WASF1			RGS16 IGFBP3 SHC2 CSF1R FLNA ERBB3 HER3 GRB14 CEBPB WASF1 PDGFRB BCL2A1 ZNF239 AR ITGA5 CTNNB1 S100A9 ADRB2 MET VEGFA KIT
EFNA5	P52803	No	3			SRC YES1 TIAM1 NGEF VAV2 RHOA RAC1 EPHB2 EPHB1 LYN ROCK2 ROCK1 EFNB3 EPHB3 EFNB2 EPHB6 EPHB4 EFNB1 FYN	MYC ABL1 SRC EPHA2 EPHB1 EPHA4	EPHB2			FCER1G FZD7 CDC37 RASGRP1 FES RND1 GDI1 FCGR3A SDC2 ABLIM3 PDGFRB FCGR2A CHN1 HSP90AB1 BTK FGG VEGFA MET ARHGEF6 KIT	PRR11 CYR61 TNS2 MLH1 WASF1 NFIL3 AR PPT1 ITGAV MAGED2 RPL11 HSPB1 PLA2G4A P3H1 MCM3 SCD CDC37 PALD1 FLNA SMYD4 CCT3 CEBPB NCAPG2 RCN1 PSMC3 ST5 FERMT3 SERPINH1 MET KIT PLAU XPOT RGS16 DMAP1 PRDX1 DHX58 FAM127A KIFC2 PRPF6 PDGFRB AHNAK2 NCL CSF1R CTNNB1 I	SDC2 MMP9 ARHGEF6 VEGFA
EFNA1	P20827	No	3			SRC YES1 TIAM1 NGEF VAV2 RHOA RAC1 EPHB2 EPHB1 LYN ROCK2 ROCK1 EFNB3 EPHB3 EFNB2 EPHB6 EPHB4 EFNB1 FYN	SUMO2 EEF1G EEF1G XRCC6 INPPL1 EPHA2 EPHA2 EPHA4 PPBP PPBP	EEF1G PPBP			FCER1G FZD7 CDC37 RASGRP1 FES RND1 GDI1 FCGR3A SDC2 ABLIM3 PDGFRB FCGR2A CHN1 HSP90AB1 BTK FGG VEGFA MET ARHGEF6 KIT	CPNE1 FSCN1 FASN TUBB2A ADAR RPL11 SIN3B MCM3 FAM50A SRM STIP1 FOXC1 NOP58 HIST2H2BE MET NKAP DYSF NCL ZBTB4 S100A9 GADD45G PRPS1 GADD45A CTPS1 LRRC47 NFIL3 ETV4 FIGNL1 ADRB2 NVL INTS3 AR BTG1 VCAM1 LTF HSPB1 NR3C1 CRABP2 FLNA CEBPD ARPC1B BRAT1 PRPF19 XP	PDCD5 EID2B GADD45G ILF2 PMAIP1
EDC3	Q96F86	No	3			PATL1	YWHAG YWHAG YWHAZ YWHAZ YWHAQ YWHAQ DDX6 DDX6 USP4 SFN EDC4 YWHAB YWHAB TERF2 ZFP36 ZFP36 FAM96B	YWHAG ZFP36 YWHAB			EIF4G1	CPNE1 RASSF2 ISG15 NDEL1 CYR61 ANXA5 AR FBXL5 GDI1 NAPSA FASN TUBB2A VCAM1 CDC25B HSPB1 ST5 SGK1 YWHAH PTPN13 CDC37 FLNA PRPF6 CCT3 FSCN1 ILF2 BRD2 RASAL3 SMN1 TPD52L1 PRPF19 DDX5 PGM1 ADORA2A RGS16 MCM3 PRDX1 C20orf27 CCDC102B HSP90AB1 ZBTB8A USP11 FERMT	CTPS1 GEM HSP90AB1 DDX39B FLNA TPD52L1 OSBPL3 CLK2 ARHGEF6
DYNLL2	Q96FJ2	No	3			DCTN1 DCTN3	EED AMOT EWSR1 EWSR1 DYRK1A XIAP CSNK1A1 DLG4 BCL2L11 PTBP3 DYNLL1 HMBOX1 PAK1 PAK1 DYNC1I1 DYNC1I1 BMF BMF DNAL4 DNAL4 DLGAP1 DLGAP1 CCDC36 MEOX2 WWC1	EWSR1			TUBB PRKAR2B	RGS2 XAF1 ISG15 ZNF383 EPM2AIP1 ANXA5 INTS3 CXCL9 MLH1 TAOK1 HLX AR FASN ADAR MAGEH1 NACA VCAM1 RPL11 MIF RPL18A PRPF6 FLNA YWHAH NNMT KRT80 CD81 TUBB HSPB1 STIP1 SMN1 ILF2 BCL2A1 NOP58 ARPC1B ITGA5 KRT15 PRPF19 DDX5 PGM1 NOTCH2NL FOXA1 PLS3 SMPD4 SSB CBX	FASN BTK AGT
DUSP7	Q16829	No	3			MAPK3 MAPK1 MAPK7	ELAVL1 EEF1A1 SPOP UBE2D2 UBA1 MAPK1 MAPK1 GHR	MAPK1 MAPK8			DUSP4 ISG15 SHC2 CEBPB TAF1A TAF1D TBP MAP3K8 PLA2G4A	CXCL16 FECH SNRNP40 DUSP4 EXOC8 PTGS2 ISG15 ADAR RPL11 SGK1 CBX6 CD81 SLC16A4 BRD2 TMEM159 CIRBP CADPS2 DYSF NCL GADD45G NUDT3 CTPS1 LRRC47 DDX39B CFAP45 SERTAD4 SERTAD2 ADRB2 UBE2S IRF9 SDC2 INTS3 AR TGIF2 ZNF264 VCAM1 RPL18A NR3C1 SCD PTPN13 CTGF TMEM26	NR3C1 DUSP4 CEBPB LRPAP1 AR SH3BP5
DUSP5	Q16690	No	3	MAPK1 MAPK3			ELAVL1 MAPK1 MAPK3	MAPK1 MAPK3	DUSP4			COL15A1 TMEM101 CXCL16 CEBPB SNRNP40 INTS3 IRF2BPL DUSP4 EXOC8 AR PTGS2 FOXA1 GBE1 ADAR VCAM1 BHLHE40 SLC16A4 OLR1 BRD2 APOE SGK1 NR3C1 SCD PTP4A3 PMAIP1 FECH FOXC1 CTGF AGPAT9 C9orf91 TMEM159 METTL2A SERPINH1 OSR2 PLAU TMEM263 CIRBP YWHAH TGIF2 PJA2 ZNF2	NR3C1 AR DUSP4 CEBPB LRPAP1
DSG3	P32926	No	3			CASP3 CASP9	JUP	FURIN CASP3			NGFRAP1 CTNNB1 MOB1B	PAN2 ILF2 CDK5RAP3 CTNNB1 UBD CDH3	AR HCLS1 MLH1 ADAMTS1 FLNA CTNNB1 PKN1 MET PLA2G4A
DOK4	Q8TEW6	No	3	CRK			ELAVL1 EGFR OPRD1 BAG3 ERBB2 ERBB2 OPRK1 OPRM1 OPRM1	FYN INSR CRK SRC IGF1R	PDGFRB			CPNE1 CXCL16 FECH SNRNP40 ZYX EXOC8 PLD3 PTGS2 ISG15 TUBB2A ADAR FGR SGK1 MCM3 ADRM1 SLC16A4 MLF1 S100A11 STIP1 BRD2 TMEM159 MET MDP1 CIRBP PIK3R3 NCL S100A9 CBX6 FAM168A LRRC47 DDX39B CFAP45 SERTAD4 SERTAD2 OSBPL3 UBE2S IRF9 NDN SDC2 INTS3 ECI2 AR TGIF2	NR3C1 RGS16 IGFBP3 CSF1R FES GRB14 GNAI1 ANGPT2 WASF1 FCGR2A PDGFRB PIK3R3 AR CTNNB1 FGR ADRB2 MET KIT
DOK2	O60496	No	3			TEK	EGFR ABL1 SPOP SPOP PSMD10 PSMD10 NCK1 NCK1 CFLAR CFLAR SHC1 KIF1BP KIF1BP RASA1 RAB10 RAB10 INPP5D INPP5D SSSCA1 SSSCA1 TEK	EGFR HCK SRC LYN LCK NCK1 IL4R INPP5D			GRB14 ANGPT2	STIP1 SHC2 PHGDH GDI1 WASF1 EXOC8 PLD3 AR MIF TUBB2A NDN VCAM1 FGR HSPB1 ST5 NR3C1 ADRM1 PTP4A3 CDC37 FLNA FES CCT3 S100A11 CEBPB ILF2 CTGF BBS10 PSMC3 ZYX GRB14 MET XPOT NOTCH2NL RGS16 MCM3 PRDX1 FSCN1 FAM127A KIFC2 HSP90AB1 PDGFRB PIK3R3 NCL CSF1R CTNNB	FCGR3A WASF1 AR FGR ST5 IRF2BPL CSF1R FES CEBPB ITGA5 MET RGS16 FCER1G GRB14 PDGFRB FCGR2A CTNNB1 ANGPT2 S100A9 KIT BTK HCLS1 GPX1 ADRB2 NR3C1 PILRB
DNAJC6	O75061	No	3			DNM2	CLTC BAG2 BAG2	CLTC			HLA-DPA1 HLA-DRA	NR3C1 PAN2 ISG15 MED9 MAP3K8 TUBB NCL PTP4A3 MLF1 VCAM1 ADRB2 STIP1 KIT	KIT
DMC1	Q14565	No	3			HIST1H4A RPA3 RPA1 RPA2 CDK4 ATM HIST3H3	BRCA2 BRCA2 RPA1 PSMA3 TRIM23 SDCBP RAD51 RAD51 GORASP2	RPA1			MCM3 DMAP1 CDKN2C MLH1 CEBPB NCAPG2 CTNNB1 CDC25B	PAN2 SDC2 SNRNP40 INTS3 MLH1 SNAI2 FZD7 TUBB2A ADAR VCAM1 GATA3 RTN1 HSPB1 RPL18A MCM3 FLNA CCT3 CLK2 STIP1 ILF2 PSMC3 PRPF19 SERPINH1 DDX5 OSR2 HSP90AB1 NOTCH2NL PAF1 PRDX1 PRPF6 ZBTB8A NCL UBE2E2 XRCC2 SLAIN1 PRPS1 CCDC102B CTPS1 PRNP TRIM28 KLHL2 USP11	CPE
DLL1	O00548	No	3			RPS27A UBA52	NOTCH1 NOTCH2 NOTCH2	PSEN1 NOV MAGI2			MCM3 EIF4G1 CDC37 SMAD7 RPL36A LY96 CTNNB1 DERL2 CD14 SEC61G RPL11 RPL18A SGK1	MCM3 EGFL7 TRIM28 CCT3 PRPF6 SEC24C USP11 HCLS1 CTNNB1 PRPF19	CTGF GDI1 FLNA CTNNB1 S100A4 ICAM5
DLD	P09622	No	3		GAPDH	SUCLG1 SUCLA2 SUCLG2		SLC2A4		HSPB1	MUT		SERPINH1 P3H1
DKK1	O94907	No	3		LRP6 WNT1	LRP6		MDFI SMAD9 LRP6		DKK2 AR FZD2 WIF1	FZD2		DKK2 ZNF136 MAN2B1 DHRS1 ZNF205 PHLDA1 NR1H2 SIL1
DGKA	P23743	No	3			GNG2 PLCB4 PLCB2 PLCB3 PLCG2	SMAD2 FUS SRC SIRT1 ORC5	SRC			FZD2 APLNR CXCL10 CXCL11 BTK CCR1 CXCL9 ADORA2A FCGR3A AGT CALCRL HCAR3 FCGR2A GNAI1 OXTR RASGRP1 CXCL8 C5AR1 FZD6 SUCNR1 ADRB2	ANXA5 PHGDH UBXN2A LRPAP1 AR FASN PARP6 VCAM1 RPL11 ST5 HMGN3 NR3C1 CDC37 FLNA CCT3 NCAPG2 IRF7 HIST2H2BE DDX5 PGM1 LYZ NR1H2 RGS16 MCM3 PRDX1 SNAPC1 HSP90AB1 DRAP1 PDGFRB PIK3R3 CTNNB1 MET NGFRAP1 SMAD7 CSF1R TRIM28 RNPC3 PRNP ETV4 TUBB KIT CRY2 ADRB2 UB	RGS16 PDGFRB AR CTNNB1 FGR ADRB2 MET KIT
DCP2	Q8IU60	No	3			PARN EXOSC6 PATL1	ELAVL1 DDX17 PHKB POLD3 TRIM21 TRIM21 PFKM GARS ABCE1 POLA2 POLA2 ZC3HAV1 PSMB1 PSMB1 EDC4 EDC4 SQSTM1 IKBKAP TARS CAPN2 EIF5A ZFP36 ZFP36 FBXO3 DARS2 PNRC2 INTS7 FAM96B GGT7	POLA2			PAN2 EIF4G1	CXCL16 FECH SNRNP40 ZYX FBXL5 EXOC8 PTGS2 ISG15 TUBB2A ADAR SGK1 MCM3 CD81 SLC16A4 BRD2 TMEM159 CIRBP NCL CBX6 FAM219A LRRC47 DDX39B CFAP45 USP11 SERTAD4 SERTAD2 OSBPL3 IRF9 SDC2 INTS3 TGIF2 ZNF264 VCAM1 HSPB1 TWF2 NR3C1 SCD PTPN13 FLNA CTGF TMEM263 AGPAT	CPE IGFBP3 FAM219A LRPAP1
CYBB	P04839	No	3			VAV1 VAV2 RAC1	SUMO1 RAC2 TNFRSF1A IQGAP1	RAC1 NCF1 ACTG1 IQGAP1			FCER1G FZD7 RASGRP1 FES RND1 HSP90AB1 FCGR3A ABLIM3 FCGR2A BTK CHN1 MET VEGFA ARHGEF6 KIT	ETFDH CEBPB ALDH1A1 ANXA5 PHGDH ZYX ANLN LRPAP1 HSPA6 PLD3 AR PTGS2 FASN GBE1 ADAR MAGEH1 VCAM1 BHLHE40 NACA RPL11 HSPB1 RPL18A PRPF6 TWF2 NR3C1 SLC39A6 FLNA CCT3 PRKAR2B CEBPD ILF2 RARRES3 NOP58 PSMC3 IRF7 PRPF19 SERPINH1 DDX5 KLF7 PLAU XPOT MCM3 MX1 SMP	CAP2 ANXA5 RCC2 WASF1 SYTL1 FLNA CTNNB1 CHN1
CYBA	P13498	No	3			VAV1 VAV2 RAC1	MYC PSMA3 TNFRSF1A RCHY1 MDFI NCF1 NCF1 RBPMS NCF4	RAC1 NCF1			FCER1G FZD7 RASGRP1 FES RND1 HSP90AB1 FCGR3A ABLIM3 FCGR2A BTK CHN1 MET VEGFA ARHGEF6 KIT	PRR11 EFEMP2 CXCL16 STIP1 CYR61 TNS2 PAF1 ARID5A MLH1 SNAI2 NFIL3 ZNF205 AR PPT1 TUBB2A ZNF264 MAGED2 BHLHE40 VCAM1 GATA3 RPL11 HSPB1 PLA2G4A P3H1 MAGEH1 MCM3 SCD PALD1 FLNA SMYD4 CCT3 PRKAR2B CEBPB NCAPG2 RCN1 DHRS1 PSMC3 FERMT3 SERPINH1 DDX5 OSR2 PLAU X	FLNA WASF1 SYTL1 CHN1 RCC2
COX7A2L	O14548	No	3			UQCRC1 UQCRB UQCR11 CYCS UQCRFS1 UQCRC2 CYC1 UQCRH UQCR10 UQCRQ	ELAVL1 U2AF2 MAGEA11 MAGEA11	MAGEA11			ETFDH CTNNB1	COL15A1 TMEM101 CXCL16 CEBPB NDEL1 SNRNP40 INTS3 IRF2BPL FAM156A S100A9 EXOC8 AR PTGS2 FOXA1 GBE1 ADAR VCAM1 BHLHE40 SLC16A4 OLR1 BRD2 APOE RPL18A PRPF6 SGK1 NR3C1 SCD PTP4A3 PHGDH PMAIP1 RRS1 FECH MLF1 FOXC1 CTGF AGPAT9 C9orf91 TMEM159 METTL2A SERPINH1 D	BEX2 FAM156A NDEL1 DKFZp313B1621 NDUFAF1
CNTN1	Q12860	No	3	NOTCH1			CNTN2 NOTCH1 PPP1CA PPP1CA HTT PTPRB PTPRB MAPK6 PROP1 NOTCH2	FYN PRNP L1CAM TNR PTPRB TNC	MFAP2			PHGDH ZNF205 BHLHE40 VCAM1 TPBG ETV4 WFS1 MCM3 PRNP CCT3 STIP1 SEC24C BBS10 STXBP1 PRPF19 MET HSP90AB1 EGFL7 YWHAH PRPF6 PDGFRB PIK3R3 DNALI1 ZNF671 CTNNB1 NTM TRIM28 HCLS1 GPX1 METTL2A WDR81 USP11 TUBB MRFAP1L1 PREX1 C1QA	NR3C1 APOE CSF1R STIP1 WASF1 FCGR2A ITGAV PDGFRB CTNNB1 ITGA5 MET KIT
CNTFR	P26992	No	3	STAT1 JAK1			ABL1 NCK1 GRB2 APPBP2 APPBP2 CRK FYN PLSCR1 PLSCR1	PLSCR1 CNTF APPBP2	IRF9 IL10RA			EFEMP2 PHGDH WASF1 HSPA6 AR TUBB2A PLS3 VCAM1 HSPB1 RPL18A ST5 HMGN3 YWHAH FAM127A CDC37 FLNA ZNF32 CCT3 PCED1A ADGRL2 FSCN1 HELZ DHRS1 KRT15 RCC2 SERPINH1 MET LYZ NR3C1 PRDX1 IFITM3 KIFC2 HSP90AB1 ABLIM3 PDGFRB PIK3R3 NCL CSF1R CTNNB1 S100A9 RRS1 DDX5 KI	APOE PCED1A AR DHRS1 PHLDA1 RRS1
CIR1	Q86X95	No	3		KAT7		HDAC1 SAP30 SRSF1 SRSF1 U2AF1 U2AF1 SRSF2 SRSF2 SNW1 SNW1 CEP76 RBPJ RBPJ	SAP30		AR		PAN2 TAOK1 CEBPB MAGED2 SNRNP40 PHGDH MLH1 SNAI2 HLX RCN1 AR FASN TUBB2A NDN HSPB1 BHLHE40 VCAM1 TWIST1 SIN3B MRPS23 PRPF6 NR3C1 ABCG2 CCT3 RRS1 ADGRL2 CEBPD SMN1 ILF2 INTS3 BNIP3 NOP58 PSMC3 TPD52L1 PRPF19 HIST2H2BE DDX5 NKAP DMAP1 TGIF2 HSP90AB1 BANF1 W	HIST2H2BE
CHKA	P35790	No	3			PLD2 PLD1	APP SKP2 PSEN2 FCHSD2 FCHSD2	RCC1			PLA2G4A	XAF1 NDEL1 SNRNP40 CXCL16 NKIRAS1 MLF1 FLNA AIDA EVI2A ADRM1 RAI2 STIP1 FAM160B2 VSIG4 CIRBP MOB1B DRAP1 BOLA1 CIART GADD45G BTK RNPC3 PPP1R14A ETV4 ARPC1B DHX16 UBE2S SH3BP5 INTS3 FERMT3 ECI2 AR PLA1A MX1 PCOLCE GNA15 SCD PRNP KLF7 FAM50A FERMT2 TEX2 GIM	HIST2H2BE
CD97	P48960	No	3			CD55	SRC TFAP2C XRN1	CD55			CFD	COL15A1 EFEMP2 COL3A1 ZYX MLH1 AR GATA3 SPATA20 CTHRC1 COL1A2 NR3C1 CDC37 CSF1R MET NR1H2 RGS16 WISP2 PDGFRB PIK3R3 CTNNB1 KIT FLNA ADRB2 LOXL1	CD14
CCS	O14618	No	3			SOD1	XIAP XIAP SOD1 SOD1 APBA1 APBA1	APBA1 YWHAG			GPX1	XAF1 PRDX1 SSB PLS3 STXBP1 UBE2E2 USP11	CTPS1 DDX39B FLNA STXBP1 OSBPL3 CLK2 ARHGEF6
CCNE2	O96020	No	3			CDC25A CCNH WEE1 CDKN1B	SUMO2 CDKN1A CDKN1A APP CDKN1B CDKN1B SUMO3 PTEN HIST1H1A SCML2 CDK3 ZDHHC17	CDKN1A CAP20 CDKN1 CIP1 MDA6 PIC1 SDI1 WAF1 CDKN1B CDK3			MCM3 TAF1A NCAPG2 TAF1D TBP CDC25B	CPNE1 F13A1 FSCN1 NDEL1 SNRNP40 CIART XAF1 NKIRAS1 CPVL PPP1R14A FASN TUBB2A ADAR AIDA EVI2A RPL11 SIN3B SGK1 MCM3 FAM50A SRM RAI2 CD81 STIP1 FOXC1 NOP58 HIST2H2BE VSIG4 NKAP CIRBP FAM160B2 MOB1B DRAP1 BEX2 BOLA1 NCL ZBTB4 S100A9 GADD45G PRPS1 HELZ CTPS1	CDC37 GADD45G CCND1 GADD45A
CCND2	P30279	No	3		CDK4		CDKN2A RB1 CDKN1A CDKN1A RBX1 CDK4 CDK4 ABL1 TSC2 AKAP8 CDKN1B CDKN1B PSMD10 CDK5 CDK5 CDK6 CDK6 HIST1H1A PCGF2 PCGF2	RUNX1 CDKN1A CAP20 CDKN1 CIP1 MDA6 PIC1 SDI1 WAF1 CDKN1B CDK5 CDK4 RB1 AKAP8		CDKN2C		F13A1 CEBPD NDEL1 CDKN2C FBXL5 WASF1 CPVL AR PTGS2 PKN1 RPL11 HSPB1 UBE2L6 ST5 SGK1 YWHAH FAM127A LEO1 CDC25B CDC37 FLNA CCT3 ANKRD12 CEBPB STIP1 PSMC3 STXBP1 DDX5 NR1H2 PAF1 PRDX1 KIFC2 HSP90AB1 CDK5RAP3 PIK3R3 NCL CTNNB1 ZBTB48 UBE2E2 GADD45G CLK2 KIT S	MNDA SNAPC1 CEBPD CCND1 GADD45A CHN1 TBP CEBPB WASF1 NDEL1 PIK3R3 AR STXBP1 CDC37 GADD45G DDX5 CDKN2C
CASP8AP2	Q9UKL3	No	3		CASP8		SUMO2 SUMO2 SUMO1 SUMO1 PML PIAS1 PIAS1 CREM TRIM21 TRAF2 TRAF2 UBE2I UBE2I BCL2L1 CASP8 CASP8 SREBF2 CTBP2 SP100 SP100 GLUL GLUL FADD FAS	FAS CASP8 FADD TRAF2		PTPN13 FAP		CPNE1 FSCN1 SNRNP40 HIST1H2AC ZYX PLD3 PTGS2 FASN TUBB2A ADAR RPL11 SIN3B RARRES3 MCM3 FAM50A ZNF224 RAI2 STIP1 FOXC1 NOP58 HIST2H2BE ZFPM2 NKAP ZBTB8A BEX2 NCL ZBTB4 S100A9 BLVRB SRM PRPS1 CTPS1 LRRC47 DDX39B NFIL3 ETV4 FIGNL1 RTN1 EMP3 OSBPL3 NVL INTS3	PTPN13 BTK FLNA PKN1 AR CTNNB1 ZNF205 MAP3K8 MET NGFRAP1
CAMP	P49913	No	3		PRKACA PRKAR2A PRKACB		MAPK8 IGF1R IGF1R	SVIL PRTN3 ELANE CTSG LBP		ADRB2 PRKAR2B FLNA		GNAI1 DUSP4 IGFBP3 CDKN2C HSP90AB1 GUCY1A3 PIK3R3 CTNNB1 GRB14 RPL11 CDH3 SH3BP5	IGFBP3 IL32 CD14 FLNA AR AGT VCAM1
C7	P10643	No	3			VTN	PLG	PLG			EFEMP2 SDC2 MFAP2	IGFBP3 F10 HSPB1 PCOLCE SPARC	IGFBP3 CLEC3B PCOLCE F10 MMP7 MMP9 SPARC
C6	P13671	No	3			C4B VTN	FN1 SART3 SART3 FUS ABL1 NCK1 GRB2 FYN	F2			EFEMP2 MFAP2 SDC2 CFD C1QC C1QB C1QA C5AR1	CPNE1 F13A1 FSCN1 ANXA5 PHGDH ZYX FERMT3 WASF1 AR FASN ITGAV PIK3R3 VCAM1 NACA RPL11 HSPB1 MRPS23 ST5 PGM1 MCM3 FAM127A SERPINH1 CDC37 ZNF32 FLNA SEC24C CCT3 ADGRL2 STIP1 ILF2 RPL18A CTGF NOP58 ITGA5 KRT15 PRPF19 HIST2H2BE DDX5 HMGN3 LYZ CIRBP TGFBI YWHAH	F8 F13A1 IGFBP3 PROS1
BFAR	Q9NZS9	No	3		CASP8		UBE2D3 UBE2D3 HIP1 UBE2D2 UBE2D2 UBE2D1 UBE2U BCL2 BCL2L1 UBE2N CASP8 NGFR NGFR UBE2W	BCL2 CASP8		PTPN13 FAP		ISG15 MAGEH1 INTS3 RNF139 PLD3 MOAP1 PDCD5 NDN UPP1 VCAM1 RTN1 TNFSF10 CEBPB FSCN1 DNAJB2 BNIP3 SMN1 PRPF19 NR1H2 CADPS2 PJA2 CGRRF1 NCL CTNNB1 ATP6V1F UBE2E2 NGFRAP1 GADD45A TRIM28 AR KLHL2 CAND2 FBP1 PMAIP1 TAF1D RNF135	BNIP3 MOAP1 CTNNB1 AR PMAIP1
BDKRB1	P46663	No	3		GNA11 GNAQ GNAI3		MEP1A	GNAQ		AR AGA RGS2		MMP9	RGS16 RGS2 BTK
AVEN	Q9NQS1	No	3		APAF1		BCL2 BCL2L1 BCL2L1	BCL2L1		WASF1		FBP1 MOAP1 BNIP3 PMAIP1 PLD3 RTN1	BNIP3 MOAP1 RTN1 PMAIP1
ATP5G3	P48201	No	3			UQCRC1 UQCRB UQCR11 CYCS UQCRFS1 UQCRC2 CYC1 UQCRH UQCR10 UQCRQ	ABHD16A ABHD16A VKORC1	ABHD16A			ETFDH CTNNB1	IFITM3 MLH1 PILRB IFITM1 CD81	PILRB PTGS2 IFITM1
ATF1	P18846	No	3			MAPK3 MAPK1 MAPK11	ESR1 CSNK2A1 CSNK2A1 CSNK2B CAMK2A SPI1 BRCA1 CSNK2A2 CSNK2A2 GABPA SRA1 EDF1	JUN CREM BRCA1 RNF53 CREB1 CSNK2A1 SPI1 CSNK2A2 EDF1 PRKACA RPS6KA5			DUSP4 ISG15 SHC2 CEBPB TAF1A TAF1D CTNNB1 TBP MAP3K8 PLA2G4A	PRPF19 LEO1 APOE ARID5A MLH1 FBXL5 LINC00312 AR ISG15 NR3C1 CXCL8 BHLHE40 VCAM1 GATA3 RPL11 HSPB1 RPL18A GBP2 MCM3 CDC25B TNS2 FLNA SIN3B CEBPB TAF1A ILF2 BRD2 GNAI1 NOP58 ATF4 CEBPD BRAT1 GRB14 SERPINH1 DDX5 NKAP LYZ CIRBP ALDH9A1 PAF1 CAP2 FOXA1 CBX7 HS	NR3C1 BATF PTPN13 CEBPD CCND1 CDC37 HCLS1 MLH1 CEBPB TBP PLA2G4A AR NCL ATF4 CTNNB1 FLNA IGFBP3 RPL18A SGK1
ARF4	P18085	No	3		GAB2	RAB11A RAB8A RHO PKD1 RAB11FIP3		EGFR		RGS16 AR	YWHAH TUBB PRKAR2B EXOC8		RGS16 GRB14 CEBPB PDGFRB AR ITGA5 CTNNB1 S100A9 MET
ARF3	P61204	No	3			PITPNB	ELAVL1 ARF1 KIF23 GGA3 ARFIP2 ARFIP2 ATN1 ATN1 MAPK13 CLN3 ITGA4 SLC2A4	ATN1 SLC2A4			PLD3 PLA2G4A	CXCL16 FECH SNRNP40 HIST1H2AC EXOC8 PTGS2 ISG15 TUBB2A ADAR RPL11 MRPS23 SGK1 MCM3 SRM CD81 SLC16A4 STIP1 BRD2 TMEM159 MET CIRBP NCL CBX6 LRRC47 DDX39B CFAP45 SERTAD4 FASN SERTAD2 OSBPL3 IRF9 SDC2 INTS3 FERMT3 TGIF2 ZNF264 VCAM1 HSPB1 NR3C1 SCD FLNA CTGF	SERPINH1 P3H1 ECM1
APOBEC1	P41238	No	3			RNPS1 UPF3B CSTF3 SRRM1 ALYREF	SYNCRIP SYNCRIP KPNA2	KPNA2			EIF4G1 RPL11 RPL18A RPL36A PRPF19	CNBP CD81 HSP90AB1 MED9 MLH1 ILF2 CDK5RAP3 S100A2 MAGEH1 PRPF19 VCAM1 UBD SGK1 DDX5 NUPR1	NR3C1 MAGEH1 SGK1
APIP	Q96GX9	No	3		APAF1		PPP1CC PPP1CC SUMO1 ELAVL1 PSMA1 NEDD8 SKP1 TRAF2 LNX1 SDCBP TRAF1 NUDT18 NUDT18 WDYHV1 ZBTB25 TNPO2 VPS25 VPS25	LNX1 NUDT18		WASF1		CXCL16 FECH SNRNP40 HIST1H2AC ZYX FBXL5 EXOC8 PLD3 PTGS2 FASN TUBB2A ADAR AIDA RPL11 SIN3B RARRES3 SGK1 MCM3 ADRM1 ZNF224 SLC16A4 FOXC1 NOP58 TMEM159 HIST2H2BE TMEM263 CIRBP PRPF19 BEX2 NCL FBXO17 BLVRB CBX6 CCDC102B CTPS1 HCLS1 LRRC47 DDX39B CFAP45 LTF S	FBP1 HSD17B14 KRT15 SDPR
AP1B1	Q10567	No	3		DNM1		PPP6R3 ATM VCP EGFR RPA1 PRKDC CLTC ARF1 ABCE1 CDC5L EPS15 NUMB SNW1 ATR CUL3 SNCA BUB1 AP2M1 AP2M1 BUB1B RPA3 RPA2 CLINT1 CFTR NTRK2 NTRK2 SHBG TBC1D2 TRIP10	SMAD2 ARRB2 ATF7IP CLTC SHBG ATM PIP5K1C		TUBB		PLA2G4A ISG15 NDEL1 SNRNP40 EXOC8 PLD3 PTGS2 FASN TUBB2A NDN FGR TPBG RPL11 MRPS23 SGK1 MCM3 ADRM1 HLA-DMB S100A11 STIP1 BRD2 HIST2H2BE MET CIRBP KDELC1 MOB1B ZBTB8A PIK3R3 NCL S100A9 CDH3 CTPS1 HCLS1 LRRC47 DDX39B CMTR1 NVL ARPC1B ADRB2 GZMK SH3BP5 TAOK1	BTK LAMC1 TIPARP FLNA OXTR CTNNB1 ST5 COL1A2 ADRB2 C5AR1 MT2A ARHGEF6 KIT
AMPH	P49418	No	3		DNM1		JUN CDK5R1 CLTC CLTC DNM2 DNM2 TERF1 DYRK1A KHDRBS1 PTK2 CDK5 TNK2 BIN1 AP2A1 AP2B1 AP2A2 DNM1 DNM1 MAPK6 MAPK6 VTN ITSN1 PPP3CC ITSN2 PLD1 PLD1 PROP1	DNM2 VTN CDK5 CDK1 CLTC CDK5R1 PLD2 SH3GL2 BIN1		TUBB		PAN2 F13A1 ISG15 NDEL1 ANXA5 PHGDH MLH1 CBX6 PKN1 AR SDC2 TUBB2A SEC24C ZNF205 NACA VCAM1 CDC25B WFS1 RPL18A HMGN3 NR3C1 BATF CD81 CDC37 SELE HSPA6 FES CCT3 HSPB1 STIP1 ITGAV MCM3 BBS10 FAM117A PREX1 STXBP1 PRPF19 DDX5 PGM1 CIRBP NOTCH2NL IRF2BPL PRDX1 FG	HLA-DQA1 GADD45G CDC37 CHN1 MNDA DDX39B WASF1 CDK5RAP3 FBP1 AR KIT EGFL6 CTNNB1 STXBP1 NDEL1 IL6 VEGFA PFN1 GADD45A
ALCAM	Q13740	No	3			L1CAM	EGFR LGALS1 LGALS1 LGALS3 LGALS3	EGFR			LAMC1 ITGA5	STIP1 SHC2 PHGDH EXOC8 PLD3 AR TUBB2A NDN VCAM1 FGR HSPB1 NR3C1 ADRM1 CDC37 FLNA FES S100A11 CEBPB ILF2 CTGF GRB14 MET XPOT RGS16 MCM3 PRDX1 HSP90AB1 PDGFRB FCGR2A PIK3R3 NCL CTNNB1 S100A9 SLC7A5 IGFBP3 TRIM28 TUBB PHLDA1 SS18L1 UBD CALU UBE2S NCAPG2	RGS16 GRB14 CEBPB PDGFRB AR ITGA5 CTNNB1 S100A9 MET
AKAP13	Q12802	No	3		PRKAR2A		ESR1 ESR1 YWHAG YWHAG YWHAZ TGM2 TGM2 PRKAR2A PRKAR2A RHOA BAK1 BAK1 PRKACA YWHAB YWHAB RANBP2 RANBP2 RXRB GNAQ PPARA MAP1LC3A MAP1LC3A PRKD1 PRKD1	ESR1 ESR2 YWHAZ RHOA PPARA YWHAG YWHAE PRKAR2A GNAQ YWHAB RXRB		PRKAR2B		CPNE1 NDEL1 CYR61 RGS2 LUM LINC00312 FASN TUBB2A ADAR RPL11 SIN3B SGK1 MCM3 TAF1A GNAI1 NOP58 HIST2H2BE MET CIRBP SRPX NCL S100A9 GADD45G CTPS1 BTK PPP1R14A LRRC47 DDX39B ADRB2 ARID5A WASF1 NAPSA PPT1 VCAM1 GATA3 HSPB1 RPL18A NR3C1 PTPN13 FLNA FSCN1 TPD52	RGS2 NDEL1 WASF1 LINC00312 AR PTPN13 CCND1 CEBPB TBP GNAI1 TPD52L1 DDX5 NR1H2 RGS16 HSP90AB1 PIK3R3 CTNNB1 DKFZp313B1621 GADD45G CLK2 ARHGEF6 NGFRAP1 CTPS1 GADD45A TRIM28 DDX39B PKN1 BTK FLNA OSBPL3 GEM
AGER	Q15109	No	3			APP	CANX APP S100A1 RHOA S100B S100B NCK1 GRB2 GRB2 SEC61B SEC61B TTR TTR	HMGB1 S100B S100A1 TTR S100P			APLNR CXCL10 CXCL11 CCR1 CXCL9 ADORA2A AGT HCAR3 GNAI1 OXTR CXCL8 C5AR1 SUCNR1 HSP90AB1	XAF1 NDEL1 SNRNP40 CXCL16 NKIRAS1 FLNA AIDA EVI2A ST5 ADRM1 RAI2 ZNF32 S100A11 STIP1 FAM160B2 VSIG4 MET CIRBP MOB1B DRAP1 PIK3R3 BOLA1 NCL CIART S100A9 GADD45G HELZ BTK RNPC3 HCLS1 PPP1R14A DDX39B ETV4 ARPC1B DHX16 ADRB2 UBE2S SH3BP5 INTS3 FERMT3 ECI2 AR	S100A11 CEBPB TBP S100A2 FOXC1 AR ATF4 S100A4 PGM1
ADD1	P35611	No	3			CYCS CASP3 CASP9 APAF1 XIAP	HDAC1 CSNK2B CSNK2B SMARCA4 SIN3A HSPH1 VCP RPA1 PKM TK1 TK1 SPTAN1 SMARCA2 RPA3 RPA2 ZDHHC17 ID3	CALM1 PRKCD PRKACA CASP3			ETFDH NGFRAP1 CTNNB1 MOB1B	F13A1 ISG15 SNRNP40 FBXL5 PLD3 PTGS2 TUBB2A ADAR AIDA TWIST1 SIN3B MRPS23 SGK1 MCM3 CD81 HIST2H2BE MET HLA-DRA DRAP1 BEX2 NCL ZBTB4 CTPS1 USP11 MRFAP1L1 ARPC1B ADRB2 GZMK INTS3 HLX AR VCAM1 HSPB1 RPL18A TWF2 NR3C1 SCD FLNA CTHRC1 CEBPD TPD52L1 BRAT1 PRPF1	NR3C1 RGS2 PTPN13 PLA2G4A CCND1 HCLS1 MLH1 FSCN1 PKN1 LTF AR CTNNB1 ADRB2 DDX5 MET
ACR	P10323	No	3			B4GALT1	TP53BP1 SERPINA5	SERPINA5			LUM	NR3C1 FASN PLAU FLNA	F10
ABCB11	O95342	No	3			ALB SLCO1A2 SLC10A1	NR4A1 AP2A1	HAX1			FABP6	NR3C1 TRIM28 HSP90AB1 BCL2A1 BBS10 CTNNB1 VCAM1	HCLS1
ABCB1	P08183	No	3			SLC22A2 SLC22A3 SLC22A1	MYC PHB2 BCCIP BCCIP DHX9 LNX1 RNF2 RNF2 MAPRE1 PSMB8 PSMB8 PIM1 PIM1 CUL7 CAV1 CD4 UBA7	HAX1			ABCG2 STXBP1	ISG15 CYR61 SNRNP40 EXOC8 PLD3 PTGS2 FASN TUBB2A ADAR ABCC1 AIDA RPL11 UBE2L6 MCM3 CD81 SMYD4 STIP1 NOP58 HIST2H2BE CIRBP ZBTB8A NCL CBX6 CCDC102B CTPS1 BTK DDX39B NFIL3 USP11 MRFAP1L1 SDPR DHX16 ADRB2 PRR11 FERMT3 ZNF593 AR PPT1 VCAM1 HSPB1 PLA2G4A NR3C1	IGFBP3 BTK FLNA HCLS1 AR PTGS2
SEPT4	O43236	No	3		XIAP		RB1 TNIK XIAP XIAP NR4A1 SNCA SNCA BIRC3 AREL1 AREL1	PARK2		XAF1		XAF1 FSCN1 AR PDCD5 TUBB2A SSB HSPB1 NR3C1 CEBPB BCL2A1 BBS10 PSMC3 CEBPD HSP90AB1 YWHAH PRDX1 RCC2 PIK3R3 NCL CTNNB1 TRMT112 UBE2E2 SNAPC1 TRIM28 USP11 FBP1 TUBB BDH2 TBP	RGS2
VAMP2	P63027	Yes	2				HSPA8 SLC25A6 ILF3 TRAP1 VAPA VAPA RPS12 HDAC4 BAG6 STX1A STX1A VAPB UBE2M HSD17B4 SEC22B PRDX5 PRKD3 PRKD3 ACAA2 HGS ABCC2 FLOT1 FLOT2 STX11 VAMP3 SNAP23 SNAP23 UBAP2L SYT1 IQCB1 UBXN1 NAPA RABAC1 ASNA1 STX2 SLC30A5 STX4 STX4 VAMP8 SNAP29 TAX1BP3 STX1B C	STX1A RABAC1 TRPC3 STX1B				PLA2G4A ISG15 ZYX EXOC8 PLD3 TUBB2A ABCC1 RPL11 SGK1 CD81 STIP1 DNAJB2 GNAI1 DHRS1 HIST2H2BE MET NAT14 NCL S100A9 CBX6 GADD45A CTPS1 SDC2 MRFAP1L1 CLEC1A MAGED2 AR CXCL8 VCAM1 GATA3 HSPB1 RCN1 TWF2 FLNA ADRB2 PCED1A FSCN1 CEBPD XPOT NOTCH2NL LAMP3 ARRDC3	MX1 GDI1 STXBP1
TRPV1	Q8NER1	Yes	2				EGFR EGFR OS9 CBL SNAPIN SYT9	CALM1 PRKCE				STIP1 SHC2 PHGDH LAMC1 EXOC8 PLD3 AR TUBB2A NDN DERL2 VCAM1 FGR HSPB1 NR3C1 ADRM1 ITGAV CDC37 HSPA6 FES S100A11 CEBPB FAM114A1 ILF2 CTGF ITGA5 GRB14 SERPINH1 MET GPRASP1 XPOT RGS16 MCM3 PRDX1 HSP90AB1 DYSF PDGFRB FCGR2A PIK3R3 NCL CSF1R CTNNB1 S100A9 KIT	NR3C1 RGS2 CCND1 BTK PPP1R14A LTF AR DDX5
TNFRSF8	P28908	Yes	2				TRAF2 TRAF1 TRAF3 TDP2	TRAF3 TRAF1 TRAF2 TRAF5				EIF4G1 FLNA SYT17 HSP90AB1 MAP3K8 ZFYVE26 NFIL3 PKN1 TUBB TNFSF10 ZNF205 BEX2 ABCC1 NUDT16L1 DDX5 GEM ADRB2 JAM2	FLNA MAP3K8 ZNF205 PKN1 NGFRAP1
TNF	P01375	Yes	2			TRAF2 TRADD		TNFRSF1A PRTN3 TRAF2 DCN ADAM17 ADAM9 CSF1 BGN			RNF135 TNFSF10 IRF7		FBN1 C1QA CSF1R MOAP1 MFAP2 IL32 PKN1 TIMP3 MAD2L2 FLNA ITGAV ZNF205 MAP3K8 MMP7 COL1A2 NGFRAP1
THRB	P10828	Yes	2	PPARG RXRA RXRB		MED1			NR3C1 AR NR1H2		NR3C1 MED9 NR2F1 SIN3B NR1H2
SSTR1	P30872	Yes	2		GNAI3		PRMT5 SNTA1			RGS2		PAN2 ZNF224 SLC16A7 NELFCD NCL VCAM1 UBD CALU
SNAP25	P60880	Yes	2				EGFR APP KIF5B KIF5B STX1A STX1A HTT SNAPIN SNAPIN HGS STX11 STX11 SYT1 SYT1 NAPA ITSN1 ITSN1 ZDHHC17 ZDHHC17 STX2 KCNB1 STX4 CCDC53 CPLX1 CPLX1 STX3	HGS SNAPIN STX1A PRKCA KCNB1 STX3A PRKACA SYT1 RIMS1 STX2				XAF1 NDEL1 SNRNP40 CXCL16 EXOC8 PLD3 TUBB2A NDN ABCC1 FGR EVI2A CTHRC1 MCM3 ADRM1 RAI2 S100A11 STIP1 FAM160B2 VSIG4 MET CIRBP MOB1B DRAP1 PIK3R3 BOLA1 NCL NKIRAS1 CIART S100A9 GADD45G BTK RNPC3 PPP1R14A ETV4 MRFAP1L1 ARPC1B DHX16 ADRB2 UBE2S SH3BP5 KCNS3	DDX5 RGS2 PTPN13 FSCN1 CCND1 BTK PPP1R14A SDC2 LAMC1 EXOC8 FLNA KCNS3 STXBP1 NR3C1 MET KIT GPRASP1 SDPR GNA15
SLC6A4	P31645	Yes	2				CANX CALR STX1A SNCA SNCA SNCG	YBX1 STX1A CALR				NR3C1 YWHAH PRDX1 TUBB HSPB1 PSMC3 ITGAV AR BDH2 ARPC1B ITGA5 STXBP1 MCM3 ADRB2 UBD F8 DDX5	NR3C1 FBN1 ITGAV AR STXBP1 VEGFA F8
SLC6A3	Q01959	Yes	2				CAMK2A TUBA1B TUBA1B TUBB1 TUBB1 NEDD4 NEDD4 EPS15 STX1A STX1A PARK2 SNCA SNCA SNTA1 TGFB1I1 GPR37 DRD2	STX1A SNCA DRD2 GNB2L1 TGFB1I1				PAN2 RGS2 ISG15 UBE2L6 CHPF AR MLF1 NACA VCAM1 HSPB1 RPL18A PRPF6 SGK1 YWHAH ADRM1 CDC37 CD81 FES CCT3 RCN1 PSMC3 PRPS1 STXBP1 PRPF19 DDX5 MRPS23 CIRBP NR3C1 PRDX1 HSP90AB1 PDGFRB ADRB2 UBE2E2 TUBB2A SMAD7 FLNA HIST1H1C ADORA2A SLC16A7 FBP1 TUBB BDH2 ARRD	NR3C1 CADPS2 AR HSPB1 FLNA STXBP1 FGR ADORA2A
SLC6A2	P23975	Yes	2				STX1A SNCA SNCA	PPP2R1A STX1A				YWHAH PRDX1 TUBB BDH2 PSMC3 STXBP1 HSPB1	MCM3 PRDX1 STXBP1
SLC6A1	P30531	Yes	2				STX1A STX1A HTT	STX1A				PRNP DNALI1 HSP90AB1 STIP1 ETV4 PIK3R3 TUBB MRFAP1L1 CTNNB1 STXBP1 NTM	STXBP1
SLC22A6	Q4U2R8	Yes	2				APP APPBP2 APPBP2	APPBP2				XAF1 NDEL1 SNRNP40 CXCL16 NKIRAS1 AIDA EVI2A ADRM1 RAI2 STIP1 FAM160B2 VSIG4 CIRBP MOB1B DRAP1 BOLA1 CIART GADD45G BTK RNPC3 PPP1R14A ETV4 ARPC1B DHX16 UBE2S SH3BP5 INTS3 FERMT3 ECI2 PLA1A MX1 PCOLCE GNA15 SCD PRNP KLF7 FAM50A FERMT2 TEX2 GIMAP6 IFI6 GUCY	AR RRS1
SLC18A2	Q05940	Yes	2				PARK7	CSNK1A1 CSNK2A1 CSNK2A2				AR	IGFBP3 PPP1R14A HCLS1 NCL CTNNB1 CDC37
SCNN1G	P51170	Yes	2				USP2 USP2 USP8 WWP2 NEDD4 NEDD4 STX1A SCNN1B	STX1A MAPK1 NEDD4				YWHAH SMAD7 FAM189A2 NDEL1 FES PDGFRB ISG15 FASN KRT15 STXBP1 ADRB2 ARRDC3 UBE2S RPL18A SGK1	NR3C1 DUSP4 CEBPB LRPAP1 AR STXBP1 ADRB2 RPL18A SGK1
SCNN1A	P37088	Yes	2				CSNK2A1 USP2 USP2 USP8 WWP2 NEDD4 NEDD4 UBE2I STX1A USP10 SNX3 HGS HGS SCNN1B SCNN1B	STX1A UBE2I NEDD4				ISG15 NDEL1 ZYX EXOC8 PLD3 AR FASN TUBB2A ADAR CXCL8 BHLHE40 VCAM1 CDC25B APOE RPL18A SGK1 MCM3 CRABP2 CDC37 FES HSPB1 LEO1 CEBPD NOP58 PSMC3 KRT15 STXBP1 GRB14 YWHAH MET CIRBP CLDN2 PAF1 EIF4G1 CBX7 HSP90AB1 ZBTB8A PDGFRB NCL NVL ADRB2 CLK2 SMAD7 FAM189A	NR3C1 AR STXBP1 ADRB2 RPL18A NR1H2 SGK1
SCN4A	P35499	Yes	2				SLC9A3R1 SNTA1	DLG1 DLG2				LDHB SLC16A7 CTNNB1 PDGFRB ADRB2	FZD7
RYR1	P21817	Yes	2				S100A1 RYR2 PPP1CA NCK1 GRB2 PPP2CA PLCG1 TF TULP3 MYOM2 MYOM2	CALM1 S100A1 PRKG1 PRKACA				CDKN2C PHGDH DDX39B AR PLS3 BHLHE40 VCAM1 TPBG PRKAR2B RPL18A ST5 PGM1 YWHAH SGK1 FLNA ZNF32 CCT3 HSPB1 ADGRL2 FSCN1 HELZ TWIST1 KRT15 RCC2 SERPINH1 DDX5 HMGN3 PAF1 PRDX1 KIFC2 HSP90AB1 DYSF ABLIM3 PDGFRB S100A2 PIK3R3 NCL CSF1R S100A9 SELE MET KIT IGFBP3	NR3C1 RGS2 PTPN13 CCND1 FLNA LTF AR S100A4 DDX5 PGM1
RRM1	P23921	Yes	2				PPP1CC PPP1CC MYC SUMO2 PRKAB1 ATM FBXO6 SGSH PPIB FTSJ1 IKBKE EEF2 RNF2 RNF2 MCC TNIK RIF1 SUMO3 EIF6 TNPO1 RRM2 RRM2 NDUFV1	YWHAG				CPNE1 FSCN1 CYR61 ZYX TRMT112 CHPF CPVL PLD3 FASN TUBB2A ADAR RPL11 SIN3B MCM3 FAM50A CBX6 SMYD4 STIP1 RCC2 FOXC1 NOP58 HIST2H2BE MET NKAP CIRBP AGA F10 NCL ZBTB4 S100A9 SRM PRPS1 HELZ CTPS1 BTK LRRC47 DDX39B NFIL3 USP11 ARPC1B ADRB2 NVL ERO1LB PLS3 PRR11	CTPS1 DDX39B FLNA OSBPL3 CLK2 ARHGEF6
RARG	P13631	Yes	2	RXRA RXRB				RXRA HMGA1 SMAD3 NCOA1 RXRG NR0B2 RXRB PNRC1 PNRC2	NR3C1 AR NR1H2				NR3C1 TGIF2 IGFBP3 GADD45A CLASRP FLNA CEBPB TBP ZNF329 ST6GALNAC2 AR CTNNB1 ARHGEF6 CCND1 DDX5 GADD45G NR1H2
RARB	P10826	Yes	2	RXRA RXRB				RXRA SMAD2 NCOA1 RXRG RXRB PNRC1	NR3C1 AR NR1H2				NR3C1 IGFBP3 GADD45A ARHGEF6 TBP AR CTNNB1 ST5 CCND1 GADD45G DDX5 NR1H2
PTGIR	P43119	Yes	2				CANX LNX1 GNAS PRKCA GNAQ PDE6D TBXA2R TBXA2R PDZK1	PRKCA GNAQ GNAS GNA11 PDE6D				RGS2 LUM GDI1 EXOC8 ZNF593 PPT1 AIDA ADHFE1 CDC37 CTSO FSCN1 RND1 CLDN2 CLDN1 F8 GPRASP1 CIRBP KRT15 RGS16 HSP90AB1 ZBTB8A CTNNB1 CLK2 FAM219A CCDC102B BTK HIST1H1C PPP1R14A SDC2 PKN1 FBP1 MRFAP1L1 NR1H2 ADRB2 UBD NOTCH2NL	RGS16 RGS2 FSCN1 BTK PPP1R14A RND1 SDC2 GNAI1 FLNA FAM219A STXBP1 ADRB2 DDX5 GNA15 SDPR KIT
PSMB9	P28065	Yes	2				ESR1 ESR1 PSMA1 PSMA3 PSMC5 POLR2B POLR2B PSMA4 SRC SRC PSMB6 PSMA7 PSMA7 PSMB5 PSMB5 PSMA2 PSME1 PSMB8 PSMB8 PSMB7 POLR2E POLR2E NCOA2 NCOA1 POLR2A POLR2A POLR2C POLR2C POLR2H POLR2H POLR2D POLR2D POLR2G POLR2G POLR2J POLR2J POLR2F POLR2F	NCOA2 NCOA1				PAN2 STIP1 INTS3 ARID5A MLH1 HSD17B14 SNAI2 LINC00312 AR PTGS2 ISG15 TUBB2A CD14 VCAM1 GATA3 RPL11 HSPB1 RPL18A MCM3 ADRM1 LEO1 CDC25B CDC37 FLNA HIST2H2BE CCT3 SIN3B CEBPB TAF1A SMN1 ILF2 GNAI1 RND1 NOP58 PSMC3 KRT15 PRPF19 SERPINH1 DDX5 OSR2 LYZ NR1H2 N	NR3C1 CCND1 TBP AR CTNNB1 DDX5
POLD1	P28340	Yes	2			HIST1H4A RPA3 PCNA RPA1 RPA2 PRIM1 PRIM2		XRCC5 PCNA CHGB HAUS7			MCM3 DMAP1 MLH1 CEBPB NCAPG2 CTNNB1 CDC25B		CCND1 GADD45A AR ATF4 GADD45G TWF2
PDE8A	O60658	Yes	2			ADCY1 ADCY5 ADCY3 ADCY6 ADCY7 ADCY8 ADCY9 ADCY4 ADCY2	HDAC1				APLNR CXCL10 CXCL11 CCR1 CXCL9 ADORA2A PRKAR2B CXCL8 HCAR3 GNAI1 CALCRL AGT C5AR1 SUCNR1 ADRB2	CEBPB SNAI2 HLX AR BHLHE40 TWIST1 SIN3B NR3C1 ABCG2 ADGRL2 CEBPD BNIP3 TPD52L1 DDX5 DMAP1 TGIF2 HSP90AB1 BANF1 WISP2 CTNNB1 ZFPM2 SMAD7 TRIM28 TBP
PDE6H	Q13956	Yes	2				APP AGTR1	GNAO1				XAF1 NDEL1 SNRNP40 CXCL16 NKIRAS1 AIDA EVI2A ADRM1 RAI2 STIP1 FAM160B2 VSIG4 CIRBP MOB1B DRAP1 BOLA1 CIART GADD45G BTK RNPC3 PPP1R14A ETV4 ARPC1B DHX16 UBE2S SH3BP5 INTS3 FERMT3 ECI2 PLA1A MX1 PCOLCE GNA15 SCD PRNP KLF7 FAM50A FERMT2 TEX2 GIMAP6 IFI6 GUCY	GNAI1 RGS16
PDE5A	O76074	Yes	2				ITPR1	PRKG1 CASP3				SDC2	RGS2 HCLS1 MLH1 PKN1 AR CTNNB1 MET PLA2G4A
PDE4D	Q08499	Yes	2			ADCY1 ADCY5 ADCY3 ADCY6 ADCY7 ADCY8 ADCY9 ADCY4 ADCY2 PRKACG PRKACA PRKACB GNAS GNAL		GNB2L1 PRKACA			APLNR CXCL10 CXCL11 CCR1 CXCL9 ADORA2A PRKAR2B CXCL8 HCAR3 GNAI1 TUBB CALCRL AGT C5AR1 SUCNR1 ADRB2		NR3C1 AR PTPN13 CCND1
PDE4C	Q08493	Yes	2			ADCY1 ADCY5 ADCY3 ADCY6 ADCY7 ADCY8 ADCY9 ADCY4 ADCY2 PRKACG PRKACA PRKACB GNAS GNAL	SRI				APLNR CXCL10 CXCL11 CCR1 CXCL9 ADORA2A PRKAR2B CXCL8 HCAR3 GNAI1 TUBB CALCRL AGT C5AR1 SUCNR1 ADRB2	VCAM1
PDE1A	P54750	Yes	2				YWHAZ APP APOA1	CALM1 APOA1				CPNE1 XAF1 NDEL1 CYR61 SNRNP40 CXCL16 NKIRAS1 FASN TUBB2A AIDA EVI2A SGK1 MCM3 ADRM1 RAI2 STIP1 FAM160B2 VSIG4 MET CIRBP MOB1B DRAP1 BOLA1 NCL CIART GADD45G CTPS1 BTK PPP1R14A RNPC3 ETV4 ARPC1B DHX16 UBE2S SH3BP5 INTS3 FERMT3 ECI2 NAPSA PLA1A IGSF6 PCOLCE	NR3C1 RGS2 CCND1 LTF AR PLTP DDX5
NPR1	P16066	Yes	2				MYC NCSTN ATF7IP PSEN1 NPPB PRKG1	ATF7IP PRKG1				PRR11 RGS2 APOE CYR61 TNS2 PHGDH MLH1 TRMT112 NFIL3 PPT1 MAGED2 TPBG RPL11 HSPB1 PLA2G4A P3H1 MCM3 SCD CDC37 PALD1 FLNA SMYD4 CCT3 CEBPB RCC2 NCAPG2 RCN1 NOP58 PSMC3 FERMT3 SERPINH1 PLAU XPOT NOTCH2NL DMAP1 PRDX1 DHX58 PRPF6 FAP AHNAK2 NCL LAMC1 CTNNB1 NO	RGS2 LAMC1
NDUFV1	P49821	Yes	2			UQCRC1 UQCRB UQCR11 UQCRFS1 UQCRC2 UQCRH UQCR10 UQCRQ		EWSR1			ETFDH		FASN BTK AGT
NDUFS4	O43181	Yes	2			UQCRC1 UQCRB UQCR11 UQCRFS1 UQCRC2 UQCRH UQCR10 UQCRQ	M6PR NDUFS7 APP ABCD3 DLAT ATP5O UQCRB PARK2 NDUFAF3 MGST3 PRPH UBE2G2 UBE2G2 NDUFA2				ETFDH	XAF1 NDEL1 SNRNP40 CXCL16 NKIRAS1 ABCC1 AIDA EVI2A RPL11 MRPS23 ADRM1 RAI2 CD81 STIP1 FAM160B2 VSIG4 NDUFAF1 CIRBP MOB1B DRAP1 CHPF BOLA1 CIART GADD45G PRPS1 BTK RNPC3 PPP1R14A ETV4 ARPC1B DHX16 ADRB2 UBE2S SH3BP5 F10 INTS3 FERMT3 ECI2 PLA1A MX1 PCOLCE VC
NDUFC2	O95298	Yes	2			UQCRC1 UQCRB UQCR11 UQCRFS1 UQCRC2 UQCRH UQCR10 UQCRQ	ELAVL1 NDUFA2 COA3				ETFDH	COL15A1 TMEM101 CXCL16 CEBPB SNRNP40 INTS3 IRF2BPL ECI2 EXOC8 PTGS2 FOXA1 GBE1 ADAR VCAM1 BHLHE40 SLC16A4 OLR1 BRD2 APOE SGK1 NR3C1 SCD PTP4A3 PMAIP1 FECH FOXC1 CTGF AGPAT9 C9orf91 TMEM159 METTL2A SERPINH1 OSR2 PLAU TMEM263 CIRBP YWHAH TGIF2 PJA2 ZNF264 R
NDUFB8	O95169	Yes	2			UQCRC1 UQCRB UQCR11 UQCRFS1 UQCRC2 UQCRH UQCR10 UQCRQ	SLC25A6 NDUFA9 SLC25A3 PFN2 PFN2 UQCRB ZAP70 CACNA1A CACNA1A NDUFA2 PIM2 PIM2 SURF1 COX6C ATP6V0D2 ATP6V0D2				ETFDH	EFEMP2 WASF1 ECI2 MOAP1 ABCC1 VCAM1 RPL11 HSPB1 YWHAH ADRM1 MATN2 NELFCD MET NDUFAF1 NOTCH2NL HSP90AB1 KIT CCDC113 TUBB ADRB2 UBD PMM1
NDUFB7	P17568	Yes	2			UQCRC1 UQCRB UQCR11 UQCRFS1 UQCRC2 UQCRH UQCR10 UQCRQ	HSPA1L CKAP4 CKAP4 CAPN1 ICT1 MPV17 NDUFA2				ETFDH	FIGNL1 SH3BGR HSPA6 MLH1 MED9 ECI2 ILF2 MUT ATF4 MAP3K8 ATP6V1F VCAM1 OLR1 CALU MRPS23 GBP2
NDUFB5	O43674	Yes	2			UQCRC1 UQCRB UQCR11 UQCRFS1 UQCRC2 UQCRH UQCR10 UQCRQ	NDUFS1 NDUFS7 SLC25A3 MRPS26 ICT1 MARCKSL1 MPV17 NDUFA2				ETFDH	PAN2 BTK ECI2 SEC24C MUT NCL ILF2 ADRB2 ATP6V1F VCAM1 UBD CALU NDUFAF1 MRPS23
NDUFB4	O95168	Yes	2			UQCRC1 UQCRB UQCR11 UQCRFS1 UQCRC2 UQCRH UQCR10 UQCRQ	M6PR MYL12A MME TCF3 MPV17				ETFDH	ATP6V1F CD81 FECH CDK5RAP3 TWIST1 MYL6B NCL CTNNB1 AGT SERPINH1 OLR1 HSPB1 UBD
NDUFB3	O43676	Yes	2			UQCRC1 UQCRB UQCR11 UQCRFS1 UQCRC2 UQCRH UQCR10 UQCRQ	SUMO1 ATP5C1 ATP5C1 NEDD8 APP NDUFA2				ETFDH	XAF1 FECH NDEL1 SNRNP40 HIST1H2AC ZYX IFIT3 NKIRAS1 PLD3 PTGS2 FASN TUBB2A ADAR AIDA EVI2A RPL11 RARRES3 MCM3 ADRM1 ZNF224 RAI2 STIP1 NOP58 HIST2H2BE VSIG4 CIRBP FAM160B2 MOB1B DRAP1 BOLA1 NCL CIART BLVRB GADD45G CTPS1 BTK RNPC3 PPP1R14A DDX39B LTF ARPC1B
NDUFB2	O95178	Yes	2			UQCRC1 UQCRB UQCR11 UQCRFS1 UQCRC2 UQCRH UQCR10 UQCRQ	PFKM PFKM				ETFDH	TUBB2A SFRP2
NDUFAB1	O14561	Yes	2			UQCRC1 UQCRB UQCR11 CYCS UQCRFS1 UQCRC2 CYC1 UQCRH UQCR10 UQCRQ	MRPL23				ETFDH CTNNB1	ILF2
NDUFA8	P51970	Yes	2			UQCRC1 UQCRB UQCR11 UQCRFS1 UQCRC2 UQCRH UQCR10 UQCRQ	MYC KDM1A TBC1D4 NDUFA2				ETFDH	PRR11 RASSF2 CYR61 TNS2 MLH1 SNAI2 NFIL3 AR PPT1 MAGED2 VCAM1 RPL11 HSPB1 PLA2G4A P3H1 MCM3 SCD FIGNL1 PALD1 FLNA SMYD4 CCT3 CEBPB NCAPG2 RCN1 SMN1 PSMC3 FERMT3 SERPINH1 PLAU XPOT DMAP1 PRDX1 DHX58 BATF PRPF6 METTL18 ECI2 AHNAK2 NCL NBPF15 ITGAL ST6GALNAC
NDUFA7	O95182	Yes	2			UQCRC1 UQCRB UQCR11 UQCRFS1 UQCRC2 UQCRH UQCR10 UQCRQ		PRKAB1			ETFDH		AGL F10
NDUFA6	P56556	Yes	2			UQCRC1 UQCRB UQCR11 UQCRFS1 UQCRC2 UQCRH UQCR10 UQCRQ		BAG6 ATP5J2			ETFDH		FBP1 S100A4
NDUFA5	Q16718	Yes	2			UQCRC1 UQCRB UQCR11 UQCRFS1 UQCRC2 UQCRH UQCR10 UQCRQ		CCDC85B			ETFDH		BEX2 PKN1 MOAP1 EXOC8 ZNF205 SYT17 NGFRAP1
NDUFA10	O95299	Yes	2			UQCRC1 UQCRB UQCR11 UQCRFS1 UQCRC2 UQCRH UQCR10 UQCRQ	SUMO2 BRCC3 RNF2 PARK2 MME MDC1 ABCC2 SDHB MPV17 NDUFA2				ETFDH	CPNE1 FSCN1 SNRNP40 CHPF EXOC8 FASN TUBB2A ADAR RPL11 SIN3B MRPS23 MCM3 FAM50A CBX6 CD81 STIP1 FOXC1 NOP58 HIST2H2BE NKAP CIRBP DYSF NCL ZBTB4 S100A9 SRM PRPS1 CTPS1 LRRC47 DDX39B NFIL3 ETV4 FIGNL1 NVL PAF1 INTS3 ECI2 AR VCAM1 LTF HSPB1 RPL18A NR3C1 CRABP
NDUFA1	O15239	Yes	2			UQCRC1 UQCRB UQCR11 UQCRFS1 UQCRC2 UQCRH UQCR10 UQCRQ	TRIM55				ETFDH	USP13 S100A9 PRPF19 FLNA PHGDH
MMP8	P22894	Yes	2			BCAN	BCAN				CHST14 MMP7 SDC2 VCAN MMP1	MMP7 MMP1
MGAM	O43451	Yes	2				NCF1	NCF1				GNAI1 SYTL1	WASF1 SYTL1
MAOA	P21397	Yes	2			SLC22A2	A2M NDRG1 NDRG1				ABCG2 STXBP1	IFIT3 APOE CDC37 ANXA5 MLH1 APOD DDX39B PSMC3 SMN1 FASN CTNNB1 NCL DDX5 GEM SGK1
LHCGR	P22888	Yes	2				MPG ARRB2 GIPC1 GIPC1	GNAI2 TSHR GNAS CANX SLC9A3R1 GIPC1				CPNE1 HSD17B14 POTEKP HSPA6 FASN TUBB2A TPBG RPL11 FLNA MCM3 PRNP LEO1 ITGA5 DDX5 YWHAH PRDX1 HSP90AB1 NCL ARRDC3 S100A9 ARHGEF6 C5AR1 CTPS1 HIST1H1C TRIM28 MIF ADRB2	RGS16 RGS2 ADRB2 PDGFRB GNAI1 ITGA5 CTNNB1 CXCL8 C5AR1 TPBG F8
LCK	P06239	Yes	2	RASA1 NOTCH1	PLCG1 RAF1 ZAP70				MFAP2 PDGFRB	YWHAH BTK PDGFRB TUBB AGA CERK
LAMC2	Q13753	Yes	2				YY1 PDIA3 PDIA3 SLA2 COL7A1 MMP2	NID1 BMP1				CBFB LAMC1 COL6A3 ITGAV TIMP3 NCL MET UBD ERO1LB DDX5 NR1H2 KIT	COL5A2 LAMC1 ITGAV
LAMB3	Q13751	Yes	2				PDIA3 PDIA3 COL7A1	THBS1 LAMA3 BMP1				UBD LAMC1 ERO1LB CBFB COL6A3	TNFAIP6 COL3A1 SDC2 COL5A2 MMP9 SPARC
LAMA1	P25391	Yes	2				MAPK9 ITGB1 MEP1A PLG PLAT ITGA2	APP PLG NID1 APCS HSPG2 PLAT ITGA2 MEP1A				DUSP4 TNS2 PDGFC MMP1 PKN1 VCAM1 CDC25B HSPB1 COL1A2 SPARC CD81 ITGAV ITGA5 F10 PLAU CTNNB1 MMP9 IGFBP3 FLNA CLEC3B PCOLCE SH3BP5	APOE IGFBP3 FCGR3B CLEC3B FCGR3A AGT LAMC1 PCOLCE COL8A1 FBN1 CTGF ITGAV C1QA F10 MMP7 ECM1 MMP9 COL1A2 SPARC
KEAP1	Q14145	Yes	2			RBX1		NFE2L2			CTNNB1		ATF4
KCNQ3	O43525	Yes	2			KCNAB3 KCNAB1 KCNAB2		CALM1			KCNS3		NR3C1 RGS2 CCND1 LTF AR DDX5
KCNQ2	O43526	Yes	2			KCNAB3 KCNAB1 KCNAB2		CALM1 PRKCA			KCNS3		NR3C1 RGS2 FSCN1 CCND1 BTK FLNA SDC2 PPP1R14A LTF AR STXBP1 DDX5 KIT SDPR GNA15
KCNQ1	P51787	Yes	2			KCNAB3 KCNAB1 KCNAB2	HSPA4 TRAF6 TRAF6 USP2 PRKAR2A NEDD4 PPP1CA GRB2 PRKACA CALM1 AP2M1 AKAP9 AKAP9 KCNE1 KCNE1				KCNS3	RASSF2 ISG15 NDEL1 PHGDH DDX39B TRMT112 WASF1 KCTD12 AR MIF TUBB2A FLNA AKR1B1 BHLHE40 VCAM1 TPBG CALU HSPB1 RPL18A IRF7 SGK1 MCM3 PJA2 CDC37 PRNP FES CCT3 PRKAR2B S100A11 STIP1 FAM114A1 HELZ DNAJB2 PSMC3 PREX1 KRT15 HSP90AB1 SERPINH1 MET KIT ADORA2A CIRB
KCNN4	O15554	Yes	2				USP8 CALM1	CALM1				YWHAH NR3C1 ADORA2A MAP3K8	NR3C1 RGS2 CCND1 LTF AR DDX5
KCNH1	O95259	Yes	2			KCNAB3 KCNAB1 KCNAB2	FASTKD5 RABEP1 SDCBP WDYHV1 CALM1 CALM1 KCNB1				KCNS3	YWHAH CCDC102B KLHL2 ADORA2A ZBTB8A SMN1 NR3C1 MRFAP1L1 SDC2 HSD17B14 FZD7 MAP3K8 MIF VCAM1 UBD RTN1 CLK2 KCNS3 NOTCH2NL
KCNF1	Q9H3M0	Yes	2			KCNAB3 KCNAB1 KCNAB2	OPRM1				KCNS3	ZYX GPRASP1 FLNA
KCND1	Q9NSA2	Yes	2		DLG4	KCNAB1				FZD2 FZD7	KCNS3
KCNC3	Q14003	Yes	2			KCNAB3 KCNAB1 KCNAB2	SUMO1				KCNS3	ETFDH CEBPB ALDH1A1 ANXA5 PHGDH ZYX ANLN LRPAP1 PLD3 AR PTGS2 FASN GBE1 ADAR BHLHE40 NACA RPL11 HSPB1 RPL18A PRPF6 TWF2 NR3C1 SLC39A6 FLNA CCT3 CEBPD ILF2 RARRES3 NOP58 PSMC3 IRF7 PRPF19 SERPINH1 DDX5 KLF7 PLAU MCM3 MX1 SMPD4 HSP90AB1 LTF C20orf27 HIST2H2
KCNC1	P48547	Yes	2			KCNAB3 KCNAB1 KCNAB2	CAMK2A				KCNS3	HSP90AB1
KCNA5	P22460	Yes	2			KCNAB3 KCNAB1 KCNAB2		DLG4 DLG1 SRC ACTN2			KCNS3		FZD2 RGS16 FZD7 SELE PDGFRB AR CTNNB1 ADRB2 FGR MET ADORA2A KIT
JAK2	O60674	Yes	2	STAT3 STAT1 PTPN11	STAT1 STAT5A STAT3				PDGFRB IL10RA IRF9	AR MET NOP2 IRF9 KIT
ITK	Q08881	Yes	2	PLCG1	PLCG1				PDGFRB	AGA BTK PDGFRB
INSR	P06213	Yes	2	GRB7	STAT5A SH2B2 IRS1				RND1	YWHAH PDGFRB KIT
IL2RG	P31785	Yes	2	JAK1				STAT1 JAK1 SHC1 AXL STAT5A IL4R JAK3 PTPRJ CAPNS1	IL10RA				MCM3 NR3C1 CEBPB BTK CSF1R CCR1 IL10RA FES PDGFRB NOP2 PLA2G4A PIK3R3 FCGR3A CTNNB1 FCGR2A TNS2 MET CD81 IRF9 ARHGEF6 KIT
IL2RA	P01589	Yes	2				HGS SNTA1 IL2RB ICAM1	STAT3 NFKB1 STAT5B CD4				RPL11 ILF2 SLC16A7 HIST1H1C FLNA CCT3 NCL EXOC8 PLD3 TUBB MRFAP1L1 TUBB2A KRT15 STXBP1 ARRDC3 ADRB2 MET VEGFA ITGAL ECM1	NR3C1 CEBPB CCND1 FES HSP90AB1 FCGR3A CCR1 PDGFRB AR CTNNB1 MAP3K8 BHLHE40 MET HLA-DPA1 KIT
HTR2C	P28335	Yes	2				DLG4 SIRT2 SNTA1 APBA1	CALM1 ARRB2 DLG4 APBA1 GNAQ				FZD2 SMAD7 FZD7 SLC16A7 TUBB PSMC3 STXBP1 TLR5 KIT	NR3C1 RGS2 RGS16 FZD7 CCND1 FZD2 FLNA LTF AR OXTR STXBP1 ADRB2 C5AR1 DDX5 BTK
HTR2B	P41595	Yes	2				LNX1 AGTR1 SNTA1	GNAQ GNA11				CCDC102B SLC16A7 CLDN2 CTSO HSP90AB1 ZBTB8A GDI1 EXOC8 ZNF593 FBP1 MRFAP1L1 KRT15 AGT AIDA CLDN1 CLK2 CIRBP NOTCH2NL	RGS16 RGS2 BTK ADRB2
HTR1D	P28221	Yes	2				S1PR1	S1PR1				GNAI1 PDGFRB	GNAI1 PDGFRB
HCRTR1	O43613	Yes	2				ARRB1 ARRB2	CNR1				CPNE1 ZYX POTEKP HSPA6 PLA1A FASN TUBB2A RPL11 YWHAH FLNA ADRB2 LEO1 DDX5 MCM3 HSP90AB1 NCL ARRDC3 S100A9 ARHGEF6 BTK CTPS1 HIST1H1C TRIM28 TUBB C5AR1	GNAI1 MET GNA15
GUCY2C	P25092	Yes	2				PDZK1	SRC				CDC37	RGS16 PDGFRB AR CTNNB1 FGR ADRB2 MET KIT
GRIN3A	Q8TCU5	Yes	2				CEBPA	DLG4 DYNLL1 GRIN1				NR3C1 BATF IL32 CEBPB AR ATF4 CTNNB1 FUT1	FZD2 RGS2 PAN2 FZD7 DUSP4 CTNNB1
GRIN2D	O15399	Yes	2			RASGRF2 HRAS	VCP NEDD4 NEDD4 DLG4 CRK IL16				CDC37 SHC2 CHN1 PDGFRB RASGRP1 KIT	EFEMP2 ISG15 ANXA5 UBXN2A AR PTGS2 FZD7 TUBB2A DERL2 VCAM1 HSPB1 RPL18A SGK1 YWHAH SCD CDC37 FLNA FES CCT3 MRPS23 KRT15 BRAT1 PRPF19 SERPINH1 DDX5 LYZ HSP90AB1 PDGFRB FERMT2 PIK3R3 ARRDC3 MET KIT FZD2 SMAD7 HSPA6 UBE2S TUBB WBSCR22 ADRB2 UBD GZMK
GRIN2B	Q13224	Yes	2			SRC YES1 TIAM1 RASGRF2 RAC1 EPHB2 EPHB1 HRAS	CAMK2A CAMK2A KDM5B GNB2L1 PTPRJ PTPRC ACTN2 SPTAN1 DLG4 DLG4 CAPN1 PRKCA PARK2 FYN FYN IL16 CAMK2G LIN7A PTPN12 PTPRG PTPRB EXOC3				RASGRP1 FZD7 CDC37 BTK FES RND1 HSP90AB1 FCGR3A SDC2 ABLIM3 PDGFRB FCGR2A CHN1 SHC2 FGG VEGFA MET ARHGEF6 KIT	PAN2 RGS2 ISG15 EFEMP2 ZYX MLH1 WASF1 CHPF EXOC8 AR FZD7 NACA VCAM1 HSPB1 MRPS23 GBP2 NR3C1 ADRM1 SLC39A6 CDC37 CD81 PRPF6 CCT3 FSCN1 ILF2 UBE2L6 PSMC3 PRPF19 MET NR1H2 NOTCH2NL YWHAH PRDX1 IFITM3 HSP90AB1 DYSF PDGFRB CSF1R CTNNB1 UBE2E2 ITGAL DDX5 PRPS1
GRIN1	Q05586	Yes	2			SRC YES1 TIAM1 RASGRF2 RAC1 EPHB2 EPHB1 HRAS	LNX1 SPTAN1 DLG4 PRKCA ERBB4 FYN CAMK2G				RASGRP1 FZD7 CDC37 BTK FES RND1 HSP90AB1 FCGR3A SDC2 ABLIM3 PDGFRB FCGR2A CHN1 SHC2 FGG VEGFA MET ARHGEF6 KIT	PAN2 RGS2 FZD7 MLH1 GDI1 EXOC8 ZNF593 AIDA NR3C1 CDC37 FLNA CTSO FSCN1 ILF2 CLDN2 CLDN1 CIRBP KRT15 IFITM3 HSP90AB1 ZBTB8A PDGFRB CSF1R CTNNB1 CLK2 BTK FZD2 CCDC102B TRIM28 HIST1H1C PPP1R14A SDC2 FBP1 MRFAP1L1 NR1H2 UBD NOTCH2NL
GRIK4	Q16099	Yes	2				RUFY1	GRIK2				TUBB UBD	CTNNB1
GRIK3	Q13003	Yes	2			GNG2 PLCB2 PLCB3	SDCBP GRIK5				FZD2 APLNR CXCL10 CXCL11 CCR1 CXCL9 ADORA2A AGT CALCRL HCAR3 GNAI1 OXTR RASGRP1 CXCL8 C5AR1 FZD6 SUCNR1 ADRB2	CCDC102B KLHL2 ZBTB8A MRFAP1L1 SDC2 MLF1 FZD7 VCAM1 RTN1 CLK2 NOTCH2NL
GRIK1	P39086	Yes	2		DLG4		SDCBP DLG4			FZD2 FZD7		FZD2 CCDC102B KLHL2 ZBTB8A MRFAP1L1 SDC2 FZD7 VCAM1 RTN1 CLK2 NOTCH2NL
GNRHR	P30968	Yes	2				MYC	RGS10				PRR11 CYR61 TNS2 MLH1 NFIL3 PPT1 MAGED2 RPL11 HSPB1 PLA2G4A P3H1 MCM3 SCD PALD1 FLNA SMYD4 CCT3 CEBPB NCAPG2 RCN1 PSMC3 FERMT3 SERPINH1 PLAU XPOT DMAP1 PRDX1 DHX58 PRPF6 AHNAK2 NCL ITGAL ST6GALNAC6 SMAD7 CBFB CTPS1 BTK TRIM28 ANLN TEX2 PKN1 TUBB TBP	GNAI1
GLP2R	O95838	Yes	2				CALM1	CALM1 GCG				NR3C1 ADORA2A MAP3K8	NR3C1 RGS2 CCND1 LTF CPE AR DDX5
GHRHR	Q02643	Yes	2				GHRH	MLNR				FAP	GPRASP1
GHR	P10912	Yes	2	JAK1 TYK2		STAT5A STAT5B STAT1 STAT3 PTPN6 PTPN1 SOCS1 SOCS3 LYN JAK2			IL10RA		FCER1G ISG15 BTK FCGR3A IL6 PDGFRB FCGR2A HLA-DPA1 SHC2 FGG KIT IRF9 HLA-DRA
GCGR	P47871	Yes	2				TGM2 PSMD2 TP63 BMPR2	GNAS GCG				STIP1 FASN MLF1 PLS3 VCAM1 GNA15 ADRM1 CEBPB SEC24C DNAJB2 BNIP3 PSMC3 HSP90AB1 PRPF6 ZBTB4 SMAD7 PCOLCE ETV4 ATF4 ADRB2 UBD LDHB ADAR	CPE RGS2
GABRG2	P18507	Yes	2			ARHGEF9		PRKCB PRKCA PPP3CA			CHN1		RGS2 FSCN1 RCAN2 BTK PPP1R14A SDC2 FLNA STXBP1 DDX5 KIT SDPR GNA15
GABRB2	P47870	Yes	2			ARHGEF9		PRKCB PPP3CA			CHN1		RGS2 RCAN2 BTK SDC2 STXBP1 KIT
GABRB1	P18505	Yes	2			ARHGEF9	HSPA8 CUL1 FKBP5				CHN1	PAN2 RGS2 ISG15 MCM3 FBXL5 NOP2 AR PTGS2 BTG1 SEC24C MAGED2 VCAM1 RPL11 RPL18A YWHAH CDC37 HSPA6 FES STIP1 ILF2 DNAJB2 IL32 PRPF19 HIST2H2BE DDX5 MRPS23 CIRBP NR3C1 PRDX1 SSB HSP90AB1 CDK5RAP3 NCL FBXO17 CTNNB1 MAP3K8 MYL6B HLA-DRA CTPS1 HIST1H1C TRIM28 A
GABRA4	P48169	Yes	2				APP PRKCG	PRKCG				XAF1 NDEL1 SNRNP40 CXCL16 NKIRAS1 AIDA EVI2A ADRM1 RAI2 STIP1 FAM160B2 VSIG4 CIRBP MOB1B DRAP1 BOLA1 CIART GADD45G BTK RNPC3 PPP1R14A ETV4 ARPC1B DHX16 UBE2S SH3BP5 SDC2 INTS3 FERMT3 ECI2 PLA1A MX1 PCOLCE GNA15 SCD PRNP KLF7 FAM50A FERMT2 TEX2 GIMAP6 IFI6	RGS2 SDC2 STXBP1 PPP1R14A
GABRA1	P14867	Yes	2				PRKCD PRKCG	PRKCG PPP3CA PRKCD				RGS2 IL32 SDC2 HSPB1 HSP90AB1	RGS2 FSCN1 RCAN2 PPP1R14A SDC2 STXBP1 ADRB2
FSHR	P23945	Yes	2				CBX5 ZBTB16 APPL1 APPL1 YWHAQ YWHAQ FOXO1 ADRBK1 S100A10 AKT2 GRK4 GRK6	TOP1 YWHAQ ZBTB16 CANX RPS27A CBX5 ARR3 GRK6				RASSF2 CEBPB MLF1 AR FASN TUBB2A ZNF264 CDC25B HSPB1 PLA2G4A SGK1 NR3C1 CDC37 CD81 TUBB SIN3B FSCN1 IL32 SMN1 ITGA5 TPD52L1 GNA15 MCM3 PRDX1 NR2F1 HSP90AB1 DYSF PDGFRB NCL CTNNB1 CTPS1 HIST1H1C TRIM28 AGL IL6 YWHAH MAD2L2 PMAIP1 TBP ADRB2 UBD TIMP1 LDHB P	NR3C1 TRIM28 CD81 F8 CAPN3 DNAJB2 PMAIP1 NCL ADRB2 FGR IL6 SIN3B
FLT3	P36888	Yes	2		KITLG			GRB2 NCK1 SOCS1 PTPN6 CBLB INPP5D		KIT			SHC2 CSF1R PILRB WASF1 PDGFRB BCL2A1 CTNNB1 FGR ADRB2 MET KIT
FKBP1A	P62942	Yes	2	TGFBR1		ARHGEF18 RHOA TGFB1 TGFBR2 TGFBR1 PARD6A			BAMBI		WNT5A SMAD7 RND1 BAMBI SDC2 GDI1 CHN1 MET VEGFA ARHGEF6
FGFR4	P22455	Yes	2				PKM CDK9 SIRT2 MMP14 FGF2	STAT3 STAT1 CDH2 PLCG1 FGF2 FGF7 KGF				PAN2 ISG15 LUM HSPA6 AR TLR5 VCAM1 TWF2 CDC37 CSF1R CCT3 STIP1 ILF2 SMN1 PSMC3 HIST2H2BE DDX5 KIT PAF1 HSP90AB1 BANF1 CTNNB1 MET HLA-DRA SMAD7 CTPS1 CD81 TRIM28 SDC2 TUBB UBE2S	NR3C1 MCM3 SDC2 CCND1 BTK FES HSP90AB1 CCR1 PDGFRB AR CTNNB1 SELE BHLHE40 MET COL3A1 IRF9 KIT
ESR2	Q92731	Yes	2	ESR1 RARA NR0B2		MED1			AR CTNNB1 NR1H2		NR3C1 MED9 NR2F1 SIN3B NR1H2
ESR1	P03372	Yes	2		SRC	ERBB4 MED1				GNAI1 AR NOP2 KIT	NR3C1 CDC37 MED9 NR2F1 SIN3B NR1H2
EPHB4	P54760	Yes	2				ELAVL1 JUN EGFR PKM APP EPHB6	EFNB2 GRIN1				CXCL16 FECH NDEL1 SNRNP40 XAF1 EXOC8 PLD3 PPP1R14A PTGS2 ISG15 TUBB2A ADAR FGR EVI2A SGK1 MCM3 ADRM1 GADD45G RAI2 CD81 SLC16A4 S100A11 STIP1 BRD2 FAM160B2 TMEM159 VSIG4 MET HLA-DRA CIRBP PLS3 MOB1B NAT14 DRAP1 PIK3R3 BOLA1 NCL NKIRAS1 CIART S100A9 CBX6 CT	PTPN13 CTNNB1 DUSP4
EPHB3	P54753	Yes	2	RASA1				FYN CRK	PDGFRB				NR3C1 CSF1R FES WASF1 FCGR2A PDGFRB CTNNB1 KIT
EPHB2	P29323	Yes	2	RASA1			RBL1 NUP153 NUP153 ABL1 ABL1 MLLT4 MLLT4 SRC SRC BCL2 PLCG1 CRK ABL2 YES1 PTP4A2 HMMR RASA1 RASA1 RYK ITSN1 ACP1		PDGFRB			PAN2 PHGDH MLH1 WASF1 PVRL4 AR ZFPM2 TUBB2A VCAM1 HSPB1 ST5 YWHAH FAM127A CDC37 SELE FLNA TUBB ILF2 BNIP3 BBS10 KRT15 SERPINH1 MET LYZ NR1H2 TPD52L1 RGS16 NR3C1 PRDX1 KIFC2 HSP90AB1 ZBTB8A PDGFRB PIK3R3 CTNNB1 DDX5 KIT HSPA6 CSF1R MOAP1 GPX1 SDC2 USP11 PM
EPHB1	P54762	Yes	2	NCK1 GRB7				GRB2 PXN NCK1 EFNB2 EFNB1 ACP1	RND1 PDGFRB				PTPN13 SHC2 CSF1R WASF1 PDGFRB BCL2A1 AR CTNNB1 SELE ADRB2 MET KIT
EPHA7	Q15375	Yes	2			SRC YES1 TIAM1 NGEF VAV2 RHOA RAC1 EPHB2 EPHB1 LYN ROCK2 ROCK1 EPHB3 EPHB6 EPHB4 FYN	MLLT4 GNB1 MAP1LC3A EPHA2 EPHA2 EFNA3				FCER1G FZD7 CDC37 RASGRP1 FES RND1 GDI1 FCGR3A SDC2 ABLIM3 PDGFRB FCGR2A CHN1 HSP90AB1 BTK FGG VEGFA MET ARHGEF6 KIT	PAN2 C18orf32 PHGDH GDI1 PVRL4 FASN MLF1 ITGAV VCAM1 RPL11 HSPB1 RPL18A YWHAH PRPF39 HSPA6 STIP1 ILF2 GNAI1 PRPF6 HIST2H2BE DDX5 F8 NOTCH2NL NR3C1 PRDX1 HSP90AB1 SRPX NCL CTNNB1 MCM3 S100A9 TUBB2A RCC2 CTPS1 BTK TRIM28 LRRC47 TUBB MIF ADRB2 CALU PFN1
EPHA5	P54756	Yes	2			SRC YES1 TIAM1 NGEF VAV2 RHOA RAC1 EPHB2 EPHB1 LYN ROCK2 ROCK1 EPHB3 EPHB6 EPHB4 FYN	STAT3 PKM NEDD4				FCER1G FZD7 CDC37 RASGRP1 FES RND1 GDI1 FCGR3A SDC2 ABLIM3 PDGFRB FCGR2A CHN1 HSP90AB1 BTK FGG VEGFA MET ARHGEF6 KIT	PAN2 ISG15 AR VCAM1 BHLHE40 FGR MORC4 RPL18A TWF2 NR3C1 RPL11 SGK1 CD81 FES CCT3 CEBPB SMN1 MET HLA-DRA HSP90AB1 BANF1 PDGFRB CSF1R SS18L1 ADRB2 ZFPM2 KIT SMAD7 CTPS1 GADD45A TRIM28 ARRDC3 CTNNB1
EPHA1	P21709	Yes	2			SRC YES1 TIAM1 NGEF VAV2 RHOA RAC1 EPHB2 EPHB1 LYN ROCK2 ROCK1 EPHB3 EPHB6 EPHB4 FYN		SMURF2			FCER1G FZD7 CDC37 RASGRP1 FES RND1 GDI1 FCGR3A SDC2 ABLIM3 PDGFRB FCGR2A CHN1 HSP90AB1 BTK FGG VEGFA MET ARHGEF6 KIT		NKIRAS1
EDNRB	P24530	Yes	2				ADRBK1 SIRT2 CAV1	GNA11 GNA13 GRK6				NR3C1 SMAD7 CDC37 BTK TNS2 AR HSP90AB1 PDGFRB TUBB PTGS2 PSMC3 CTNNB1 TLR5 ABCC1 ADRB2 KIT PCED1A SDPR GNA15	RGS16 IGFBP3 BTK FLNA AR PTGS2 CTNNB1 ADRB2
EDNRA	P25101	Yes	2				HDAC7 SRC SRC ARRB1 ARRB1 ARRB2 ARRB2 SIRT2	GNAI2 GNA11 GRK6				CPNE1 C5AR1 MCM3 ZYX POTEKP HSPA6 AR PLA1A FASN TUBB2A TLR5 RPL11 YWHAH CDC37 FLNA LEO1 PSMC3 DHRS1 MET NR1H2 RGS16 NR3C1 TGIF2 HSP90AB1 PDGFRB FOXA1 PIK3R3 TRIM28 NCL CSF1R CTNNB1 ARRDC3 S100A9 DDX5 ARHGEF6 KIT SMAD7 CTPS1 GADD45A HIST1H1C BTK TUBB ADRB2	RGS16 C5AR1 ADRB2 CXCL8
DRD5	P21918	Yes	2				GNA13	GNA13				RGS16	RGS16 CTNNB1 BTK
DRD4	P21917	Yes	2				STUB1 KLHL12 ARRB2 NCK1 GRB2 ADRB1 KCNJ5 KCNJ3	GRB2 NCK1 KLHL12 KCNJ9				CPNE1 FSCN1 PHGDH POTEKP SNAI2 AR MIF MLF1 PLS3 S100A9 VCAM1 RPL11 HSPB1 RPL18A ST5 SGK1 NR3C1 CDC37 FLNA ZNF32 CCT3 ADGRL2 LEO1 GUCY1A3 HELZ KRT15 RCC2 SERPINH1 MET KIT GPRASP1 MCM3 PRDX1 ARRDC3 KIFC2 HSP90AB1 ABLIM3 PDGFRB S100A2 PIK3R3 NCL CSF1R ADRB2	SHC2 CSF1R KLHL2 WASF1 PDGFRB BCL2A1 COL8A1 ADRB2 MET KIT
DRD1	P21728	Yes	2		GNAI3		RANBP10 ADA ADORA1			RGS2		NR3C1 MET ADORA2A UBD
CYP11A1	P05108	Yes	2				SMAD2 SMAD2 SMAD3 SMAD3 A2M SMAD9 SMAD9	SMAD9 SMAD2 SMAD3				IFIT3 CEBPB CHPF LRPAP1 AR APOE ST5 HMGN3 NR3C1 CDC37 FLNA ST6GALNAC2 CEBPD SMN1 IRF7 DDX5 TGIF2 DRAP1 CTNNB1 NGFRAP1 SMAD7 RNPC3 AGL APOD ZNF329 ETV4 SS18L1 GEM SIL1	NR3C1 CEBPB FLNA MAN2B1 ZNF329 ST6GALNAC2 AR TGIF2 CTNNB1 ST5 DDX5 CLASRP ARHGEF6 SIL1
CXCR4	P61073	Yes	2		CXCL12		P4HB DBN1 DBN1 STAM MYBL2 MYBL2 MYH9 GNA13 JAK2 PTK2 PTPN11 JAK3 ADRBK2 USP14 SOCS3 CAV1 SUMO4 PTPN6 CCR5 CCR5 CD164 PECAM1 CD4 CD4 CXCL12 CD74 CD74			AGA		PAN2 F13A1 ISG15 TNS2 NUDT3 HLA-DMA AR PTGS2 FASN VCAM1 ABCC1 FGR HSPB1 P3H1 NR3C1 ADRM1 PHGDH SELE FLNA PCED1A S100A11 LEO1 ITGAV STIP1 BBS10 PSMC3 SERPINH1 MET HLA-DRA SDPR NOTCH2NL RGS16 PAF1 CCL2 HSP90AB1 PDGFRB PIK3R3 NCL CSF1R CTNNB1 ADRB2 CD81 DDX5
COL6A2	P12110	Yes	2				TFAP2C DISC1	DKFZp686O12165				COL15A1 EFEMP2 NDEL1 COL3A1 ZYX WISP2 CDK5RAP3 TUBB ATF4 TUBB2A GATA3 CTHRC1 LOXL1 COL1A2 SH3BP5	TGFBI F13A1 IGFBP3 SDC2 ITGA5 COMP C1QA MMP9 COL1A2 SPARC
COL6A1	P12109	Yes	2				FBXO6 PDIA3 DCN PDGFA PDGFB MAG	FGF7 KGF COL2A1 LGALS3BP				MAN2B1 PHGDH CHPF CPVL PLD3 AGA ILF2 TIMP1 P3H1 SPARC MCM3 CDC37 FLNA CCT3 FECH ITGAV COL6A3 PSMC3 ITGA5 COL1A2 SERPINH1 DDX5 COL3A1 XPOT HSP90AB1 PDGFRB TXNDC15 CTPS1 PROS1 ITPRIP PXDN MET PRPS1 CBFB LAMC1 PPT1 TRIM28 SIL1 LRRC47 TUBB FASN VEGFA C1QA UBD	TGFBI ANXA5 COL3A1 PCOLCE COMP C1QA CD14 SPARC
CHRNB1	P11230	Yes	2				COPS6	COPS6				PRDX1 FECH CDKN2C LRRC47 SMN1 TUBB NCL MIF FBXO17 DDX5 RPL11 LYZ	NR3C1 MIF CDKN2C
CD86	P42081	Yes	2				PARP1 PARP1 CD28 MARCH1	CD28				PAN2 TRIM28 HIST1H1C BANF1 DUSP14 TUBB CTNNB1 VCAM1 HLA-DRA	DUSP14
CD80	P33681	Yes	2				NGFR NGFR CD28 CD28	CD28				FSCN1 DUSP14 SMN1 NDN MAGEH1 NGFRAP1	DUSP14
CD33	P20138	Yes	2				KRT31 CBL PTPN11 PTPN6 PTPN6	SRC PTPN11 PTPN6				EXOC8 AR FASN VCAM1 FGR CDC25B TWF2 YWHAH SELE HSPA6 LEO1 ITGAV ITGA5 CLDN2 MET PAF1 RAB24 BEX2 PDGFRB FCGR2A CSF1R CTNNB1 KIT BTK PKN1 TUBB TCN2 TCN1 GEM	RGS16 SELE PILRB PDGFRB AR CTNNB1 FGR ADRB2 MET KIT
CACNB4	O00305	Yes	2				CBX3 TBL3 TBL3 FASLG SYT1 MED31 MED31 PTN PTN CACNA1A CACNA1A	PTN MED31 SYT1 TBL3 REM1				EFEMP2 MOAP1 FGR MMP7 MATN2 MAD2L2 PTPN13 HSPB1 SMN1 VCAM1 NOTCH2NL NELFCD BANF1 CTNNB1 GADD45G GADD45A CBFB BTK TRIM28 MED9 USP11 CPE TAF1D PMM1	NR3C1 MED9 USP11 CPE TAF1D GADD45G HSPB1
CACNB3	P54284	Yes	2				FASLG FASLG SYT1	SYT1				PTPN13 BTK CBFB FGR MMP7 NOTCH2NL	NR3C1
CACNB2	Q08289	Yes	2			NCAM1		PRKACA REM1			COL6A3		NR3C1 PTPN13 CCND1
CACNB1	Q02641	Yes	2			NCAM1		DYNLL1 ATN1 REM1			COL6A3		PAN2 RGS2 ECM1
CACNA2D2	Q9NY47	Yes	2			ABCC8	USP2				PRKAR2B	UBE2S FASN NDEL1 KRT15
CACNA1I	Q9P0X4	Yes	2			NCAM1	ALB CATSPER1 CATSPER1				COL6A3	PAN2 EFEMP2 APOE AGA UBD NOTCH2NL CFD SH3BP5
CACNA1H	O95180	Yes	2				KDM5B PPP3CB MAPK15	GNG2				SLC39A6 HSP90AB1 WDR81 LTF AR MLH1	BTK
CACNA1G	O43497	Yes	2			NCAM1	MYC				COL6A3	PRR11 CYR61 TNS2 MLH1 NFIL3 PPT1 MAGED2 RPL11 HSPB1 PLA2G4A P3H1 MCM3 SCD PALD1 FLNA SMYD4 CCT3 CEBPB NCAPG2 RCN1 PSMC3 FERMT3 SERPINH1 PLAU XPOT DMAP1 PRDX1 DHX58 PRPF6 AHNAK2 NCL ITGAL ST6GALNAC6 SMAD7 CBFB CTPS1 BTK TRIM28 ANLN TEX2 PKN1 TUBB TBP
CACNA1E	Q15878	Yes	2				GNB2	HSP71				NR3C1 PAN2 GADD45A GNAI1 TBP HIST2H2BE ADRB2 UBD	NR3C1 STIP1
CACNA1B	Q00975	Yes	2				GNB2 UBE2L3 RXRB RXRB APBA1 MRFAP1 GNAO1	APBA1 PPM1A GNAO1 RGS12 RIMS1				NR3C1 PAN2 RGS16 GADD45A TRIM28 SMAD7 SSB GNAI1 MRFAP1L1 STXBP1 TBP HIST2H2BE ADRB2 UBD NR1H2	GNAI1 RGS16 CTNNB1 STXBP1
CA1	P00915	Yes	2			HBA1; HBB	TFCP2 MAPK6 MAPK6				APOL1	MCM3 PHGDH CCT3 POLR3GL GPX1 METTL2A ZNF671 BBS10 ZNF205 HSP90AB1 DDX5 WFS1
AVPR2	P30518	Yes	2				VCP CLTC STUB1 GNAS ARRB2 MAPK3 PRKCA GRK5 GNB1 HGS GNG2	ARRB2 GNAS GRK5 AVP				PAN2 RGS2 DUSP4 ISG15 MCM3 ANXA5 UBXN2A POTEKP SNAI2 EXOC8 PLD3 AR PTGS2 MIF MLF1 HIST1H1C DERL2 S100A9 VCAM1 RPL11 HSPB1 RPL18A SGK1 YWHAH SCD SDC2 CDC37 HSPA6 CCT3 LEO1 FSCN1 MRFAP1L1 GUCY1A3 MRPS23 GNAI1 STIP1 KRT15 BRAT1 PRPF19 MET LYZ NR1H2 NR3C1 NR2	FLNA C5AR1 OXTR RGS2 ADRB2
AVPR1B	P47901	Yes	2				PRKCA	GRK5 AVP				RGS2 FSCN1 HIST1H1C PPP1R14A HSP90AB1 SDC2 CTNNB1 NR1H2	ADRB2 OXTR
AVPR1A	P37288	Yes	2				PRKCA GRK5 VIP	PRKCA GRK5 AVP				RGS2 FSCN1 CDC37 HIST1H1C PPP1R14A HSP90AB1 SDC2 CAND2 OXTR FAP NCL CTNNB1 NR2F1 LYZ NR1H2	RGS2 FSCN1 BTK PPP1R14A SDC2 FLNA OXTR STXBP1 ADRB2 DDX5 GNA15 SDPR KIT
ATP4B	P51164	Yes	2				CCNDBP1	STX1A				ZNF136 ZSCAN26 HSPB1 RPL39L ILF2	STXBP1
ATP1B2	P14415	Yes	2			BSG		NGB			SLC7A5 MMP1		GNAI1
ATP1B1	P05026	Yes	2			BSG		EGFR			SLC7A5 MMP1		RGS16 GRB14 CEBPB PDGFRB AR ITGA5 CTNNB1 S100A9 MET
ADRA2C	P18825	Yes	2				UCHL1 EIF2B1	YWHAZ GNAO1 EIF2B1				ADRB2 CTNNB1 PMAIP1	RGS16 PTPN13 GNAI1 DKFZp313B1621 ADRB2 TPD52L1
ADRA2A	P08913	Yes	2		GNAI3		PSMD2 UCHL1 GNAI2 GNB1 SNTA1 GNG2 GNAO1			RGS2		PAN2 GDI1 MLF1 VCAM1 GNA15 NR3C1 ADRM1 SLC16A7 STIP1 DNAJB2 GNAI1 PSMC3 HSP90AB1 NOTCH2NL RGS16 PRPF6 CTNNB1 ADRB2 BTK PMAIP1 C5AR1 UBD
ADRA1D	P25100	Yes	2				ELAVL1 ERLIN2 ERLIN1 FLNC LNX1 ACTA2 CKAP4 GOPC SNTA1	FLNC ADRA1A				CXCL16 FECH SNRNP40 ZYX EXOC8 PTGS2 ISG15 ADAR AIDA SGK1 SLC16A4 BRD2 TMEM159 CIRBP DYSF NCL CBX6 CCDC102B LRRC47 DDX39B CFAP45 MRFAP1L1 SERTAD2 ADRB2 IRF9 SDC2 INTS3 ZNF593 TGIF2 ZNF264 VCAM1 NR3C1 SCD FSCN1 SERTAD4 CTGF TMEM263 NOTCH2NL AGPAT9 NR2F1 C9o	RGS2 CAPN3
ADRA1B	P35368	Yes	2				FLNC ALB AP2M1 AP2M1	STAT1 EZR PRKCA GNAQ GNA11 FLNC ADRA1A				PAN2 ZBTB8A APOE HSPA6 MLH1 DYSF CDH3 FASN TUBB AGA CTNNB1 VCAM1 UBD CFD TUBB2A SH3BP5	MCM3 RGS2 FSCN1 RGS16 BTK CCR1 SDC2 PDGFRB FLNA CAPN3 CTNNB1 STXBP1 ADRB2 PPP1R14A VCAM1 DDX5 GNA15 SCYL3 IRF9 SDPR KIT
ADRA1A	P35348	Yes	2		GNA11 GNAQ		FLNC BMP1			AR AGA RGS2		MLH1 DYSF GEM VCAM1
ADORA2B	P29275	Yes	2				EZR TPD52L2 TPD52L2 SLC9A3R2	ADA EZR SLC9A3R2				PODXL ISG15 PPT1 FES SDC2 PDGFRB DRAP1 ARPC1B CTNNB1 TPD52L1 ADRB2 VCAM1 CALU SCYL3 SGK1	NR3C1 ADORA2A SDC2 CTNNB1 ADRB2 VCAM1 SGK1 SCYL3 PODXL
ADORA1	P30542	Yes	2		GNAI3			GNAI2 ADA GNAO1 GNAS EPB41L2 DRD1		RGS2			RGS16 NR3C1 RGS2 GNAI1 FLNA CXCL8 C5AR1 ADORA2A GPRASP1
ZZEF1	O43149	No	2				MYC LMNB1 SKIL PHYHIP PHYHIP	SKIL PHYHIP HSPB3				PRR11 NDEL1 CYR61 TNS2 MLH1 CHPF NFIL3 PPT1 MAGED2 VCAM1 RPL11 HSPB1 PLA2G4A P3H1 MCM3 SCD MORC4 PALD1 FLNA SMYD4 CCT3 CEBPB NCAPG2 RCN1 PSMC3 FERMT3 SERPINH1 PLAU XPOT DMAP1 PRDX1 DHX58 PRPF6 METTL18 AHNAK2 NCL ITGAL ST6GALNAC6 SMAD7 CBFB CTPS1 BTK TRIM2	CPNE1 METTL18 MORC4 OLFML3
ZSWIM2	Q8NEG5	No	2				UBE2U MAGEA11 MAGEA11	MAGEA11				NR3C1 CADPS2 TRIM28 CGRRF1 RNF139 AR MLF1 BEX2 NDEL1 FAM156A NDUFAF1	BEX2 FAM156A NDEL1 DKFZp313B1621 NDUFAF1
ZNHIT3	Q15649	No	2				ESR1 PPARG ZNF24 HNF4A HNF4A CSNK2A2 CSNK2A2 ESR2	RXRA THRB				ARID5A LINC00312 AR BHLHE40 GATA3 RPL11 HSPB1 RPL18A NR3C1 CDC25B FLNA SIN3B CEBPB TAF1A SMN1 ILF2 BRD2 GNAI1 ZYX NOP58 PRPF19 SERPINH1 DDX5 NKAP LYZ NOTCH2NL PAF1 CAP2 FOXA1 HSP90AB1 NR2F1 NCL CTNNB1 NOP2 MYL6B GADD45G PRNP EIF4G1 HSPA6 GADD45A HIST1H1C	IGFBP3 GADD45A TBP BTG1 CTNNB1 CCND1 GADD45G NR1H2 HMGN3
ZNF83	P51522	No	2				SMAD3 SMAD3 PAK1 SMAD9	SMAD9 SMAD3				NR3C1 SMAD7 TGIF2 FLNA ST6GALNAC2 AGL CEBPD ZNF418 CEBPB ZNF329 CHPF AR ARPC1B CTNNB1 ARHGEF6 SS18L1 DDX5 SIL1 IRF7 PGM1	NR3C1 CEBPB FLNA MAN2B1 ZNF329 AR TGIF2 CTNNB1 ST6GALNAC2 DDX5 CLASRP ARHGEF6 SIL1
ZNF821	O75541	No	2				CCDC85B CCDC85B CDCA7L PIM2	CCDC85B LURAP1				BEX2 NOP2 EXOC8 MOAP1 PKN1 ZNF205 SYT17 HSP90AB1 NGFRAP1	BEX2 PKN1 MOAP1 DKFZp781A1532 EXOC8 ZNF205 SYT17 NGFRAP1
ZNF804A	Q7Z570	No	2				ATXN1 ATXN1 SPP1	ATXN1				EFEMP2 ZYX PLD3 NACA SSB MATN2 RCN1 SLC39A6 RAI2 SEC24C ARID5A PSMC3 ITGA5 CIRBP CDIP1 SLC4A2 ST6GALNAC6 CLASRP ETV4 TUBB CRY2 LOXL1	ST6GALNAC6 ARID5A CLASRP CIRBP ZYX RCN1
ZNF707	Q96C28	No	2				CCNDBP1 MDFI MDFI	MDFI				CXCL16 FES ZNF136 ZFYVE26 RPL39L ARID5A DHRS1 ILF2 ZNF205 PHLDA1 ZSCAN26 HSPB1 NR1H2 ZNF264	PHLDA1 ZNF136 DHRS1 ZNF205 NR1H2
ZNF7	P17097	No	2				TADA3 TADA3 RPL7 RPL7 ZNF16	MAPK3 TADA3				PAN2 HSP90AB1 NOP2 NOP58 ILF2 AR NCL CTNNB1 COL1A2 MAGEH1 ANKRD12 VCAM1 RPL11 RRS1 RPL18A PFN1	DUSP4 CEBPB MAGEH1 LRPAP1
ZNF691	Q5VV52	No	2				HAP1 HAP1	HAP1				CCDC113 GADD45G TBP TAF1D	GADD45G TAF1D TBP
ZNF655	Q8N720	No	2				TRIP13 TRIP13 TRAF2 CDK4 CDK4 SPERT VAV1 VAV1 TRIM37 TRIM37 HTT HTT SUMO3 MED21 BAG3 MAGEA11 MAGEA11 ASUN ASUN	MAGEA11 VAV1 CDK4				CPNE1 ISG15 NDEL1 FASN MLF1 ADAR RPL11 MCM3 FAM50A ZNF224 STIP1 DUSP14 NOP58 UNC5CL HIST2H2BE NKAP NDUFAF1 MDP1 HSP90AB1 DRAP1 ZNF34 PIK3R3 NCL FAM168A HELZ CTPS1 BTK LRRC47 DDX39B NFIL3 ETV4 MRFAP1L1 ARRDC3 INTS3 ECI2 AR HSPB1 RPL18A TWF2 NR3C1 CRABP2 FL	NDEL1 BTK CCND1 BEX2 DKFZp313B1621 ZYX CDC37 MET FAM156A NDUFAF1 CDKN2C
ZNF646	O15015	No	2				TRAF2 TRAF2 UBE2I UBE2I SUMO3 MDFI MDFI PRKG1	MDFI UBE2I TRAF2				RGS2 CXCL16 MAGED2 ZYX NOP2 GDI1 LRPAP1 AR FASN ADAR ZNF205 BHLHE40 RPL11 HSPB1 RARRES3 PRPF6 MCM3 FAM50A CRABP2 ZNF224 CDC37 FLNA FES CCT3 RRS1 CEBPD NOP58 ILF2 RPL18A MORC4 ARID5A SMN1 PSMC3 CLDN2 BEX2 HIST2H2BE DDX5 NKAP NR1H2 DHRS1 DRAP1 HSP90AB1 ZBTB	NR3C1 FLNA ZNF136 PKN1 AR DHRS1 ZNF205 MAP3K8 PHLDA1 NR1H2 NGFRAP1
ZNF622	Q969S3	No	2				GLA NPEPPS APP MYBL2 MYBL2 EFTUD2 G6PD STAU1 STAU1 WDR33 EIF6 EIF6 FOS FTSJ3 FTSJ3 PAXIP1 BRIX1 SCLY UFL1 DNAJC21 MELK MELK NEMF	MYBL2				XAF1 ISG15 NDEL1 SNRNP40 CXCL16 NKIRAS1 FASN FLNA AIDA EVI2A RPL11 ADRM1 RAI2 STIP1 FAM160B2 VSIG4 CIRBP ATHL1 MOB1B DRAP1 BOLA1 NCL CIART GADD45G BTK RNPC3 PPP1R14A DDX39B ETV4 ARPC1B DHX16 UBE2S SH3BP5 INTS3 FERMT3 ECI2 PLA1A IGSF6 PCOLCE VCAM1 GATA3 HS	CCND1
ZNF609	O15014	No	2				HDAC1 ATXN1 ATXN1 SOX2	ATXN1				EFEMP2 CEBPB CYR61 PAF1 ZYX PRKAR2B SNAI2 HLX AR TUBB2A LEO1 MAGED2 BHLHE40 TWIST1 SSB SIN3B RCN1 NR3C1 ABCG2 RAI2 MATN2 ADGRL2 CEBPD FOXC1 BNIP3 ARID5A HSPB1 PSMC3 TPD52L1 DDX5 CIRBP DMAP1 TGIF2 SLC4A2 HSP90AB1 BANF1 WISP2 FERMT2 INTS3 CTNNB1 CDIP1 ZFPM2	ST6GALNAC6 ARID5A CLASRP CIRBP ZYX RCN1
ZNF488	Q96MN9	No	2				TRAF2 GOLGA2 BANP MAGED1 ATXN1 ATXN1 RBPMS DAB1	ATXN1				EFEMP2 NDEL1 MAGED2 ARID5A CIART NUDT16L1 NDN ZNF205 BHLHE40 VLDLR HSPB1 RCN1 PRPF39 RAI2 FLNA TNFSF10 MATN2 ZYX PSMC3 BEX2 FAM214A CIRBP PJA2 SLC4A2 HSP90AB1 ZFYVE26 RAB2B MAP3K8 CDIP1 CLASRP LOXL1 FAM168A EIF4G1 ST6GALNAC6 TRIM28 COL10A1 GEM NFIL3 PKN1	ST6GALNAC6 ARID5A CLASRP CIRBP ZYX RCN1
ZNF41	P51814	No	2				SMAD2 TLX3 FAM9B	SMAD2				TGFBI SMAD7 RNPC3 GPX1 DRAP1 LRPAP1 ETV4 BCL2A1 CTNNB1 ST5 SYT17 UBE2E2 NGFRAP1 IRF9 IRF7 HMGN3	CTNNB1 ARHGEF6 ST5
ZNF101	Q8IZC7	No	2				CDK4 CDK4 CALCOCO2 CDK6 MDFI ZNF16	MDFI CALCOCO2				CXCL16 CDKN2C ARID5A AR NDN ZNF205 COL1A2 CDC37 FES ZNF136 ANKRD12 DHRS1 BEX2 NR1H2 HSP90AB1 ZFYVE26 CTNNB1 FAM168A FAM189A2 CLASRP PHLDA1 PFN1 ZNF264	PHLDA1 ZNF136 DHRS1 ZNF205 NR1H2
ZMYM5	Q9UJ78	No	2				SUMO2 SUMO1 APP SIRT1 SNIP1 SKIL	SKIL				CPNE1 XAF1 FSCN1 NDEL1 SNRNP40 HIST1H2AC ZYX CIART IFIT3 NKIRAS1 PLD3 PPP1R14A PTGS2 FASN TUBB2A ADAR AIDA EVI2A RPL11 SIN3B RARRES3 MCM3 FAM50A ZNF224 RAI2 STIP1 FOXC1 NOP58 HIST2H2BE VSIG4 NKAP CIRBP FAM160B2 MOB1B DRAP1 CHPF BOLA1 NCL ZBTB4 S100A9 BLVR	CPNE1 MORC4
ZIC3	O60481	No	2				SUMO1 SUMO3 SRF	GLI3				ETFDH CEBPB ALDH1A1 ANXA5 PHGDH ZYX ANLN GDI1 LRPAP1 PLD3 AR PTGS2 FASN GBE1 ADAR MAGED2 BHLHE40 NACA RPL11 HSPB1 RPL18A PRPF6 TWF2 NR3C1 FAM50A CRABP2 SLC39A6 FLNA CCT3 CEBPD ZBTB8A SMN1 ILF2 RARRES3 NOP58 PSMC3 IRF7 PRPF19 SERPINH1 DDX5 KLF7 PLAU XPOT M	TWIST1
ZIC2	O95409	No	2				SUMO1 ELAVL1 PRKDC	GLI3				CXCL16 ISG15 SNRNP40 HIST1H2AC ZYX EXOC8 PLD3 PTGS2 FASN ADAR RPL11 RARRES3 SGK1 MCM3 ZNF224 SLC16A4 FOXC1 NOP58 TMEM159 HIST2H2BE CIRBP TMEM263 NCL BLVRB CBX6 CTPS1 LRRC47 DDX39B CFAP45 LTF SERTAD4 ARPC1B SERTAD2 OSBPL3 IRF9 SDC2 INTS3 AR TGIF2 ZNF264 VC	TWIST1
ZG16	O60844	No	2				PUF60 SGTA SGTA	SGTA				EIF4G1 NME3 HIST1H1C EFEMP2 ZYX HSP90AB1 WBP1L GDI1 ILF2 SSB ERP27 C1QA CXCL8 ABCC1 RARRES3 COL1A2	NME3
ZFPM1	Q8IX07	No	2				RBBP4 RBBP4 MTA1 GATA1 GATA1 TRIM21 GSK3B GSK3B CTBP2 CTBP2 GATA2	GATA1 CTBP2 GIPC1				PAN2 ISG15 SNAI2 AR MID1IP1 HSPB1 IRF7 RAI2 CD81 CEBPB SMN1 GBP2 GRB14 DDX5 NOTCH2NL NELFCD BANF1 FCGR2A CTNNB1 ZFPM2 CLEC3B DDX39B PMAIP1 ZBTB22 UBD	ZFPM2 TPBG ITGA5 RAI2
ZFPL1	O95159	No	2				ATP5J2 ATP5J2	ATP5J2				FBP1	FBP1
ZFP64	Q9NPA5	No	2				PPARGC1B TLE1 TLE1 FAM124A LNX1 MFAP1 RNF2 BYSL PBK SETDB1 SETDB1 SUMO3 UNC119 UNC119 FHL2 LMO2 ZBTB9 TRIM41 AEN	SETDB1 UNC119 TLE1				EXOC8 FASN TUBB2A ADAR AIDA RPL11 SIN3B MCM3 FAM50A ZNF224 RAI2 STIP1 NOP58 HIST2H2BE ZSCAN26 NKAP CIRBP DRAP1 NCL CBX6 CCDC102B CTPS1 HELZ LRRC47 DDX39B NFIL3 USP11 MRFAP1L1 MLF1 ZNF593 AR FOXA1 ZNF264 VCAM1 GATA3 HSPB1 RPL18A NR3C1 CRABP2 FLNA PRPF19 XP	HLA-DQA1 RUFY3 CDKN2C TRIM28 OLFML3 USP11 BHLHE40 S100A4 SIN3B PFN1
ZFHX3	Q15911	No	2				MYC SUMO2 SUMO1 ELAVL1 STAT3 PRPF40A TRIM25	MYB PRPF40A				CPNE1 CXCL16 FSCN1 CYR61 SNRNP40 HIST1H2AC ZYX TRMT112 EXOC8 PLD3 PTGS2 FASN TUBB2A ADAR FGR RPL11 SIN3B RARRES3 SGK1 MCM3 FAM50A ZNF224 SMYD4 STIP1 FOXC1 NOP58 TMEM159 HIST2H2BE MET NKAP CIRBP TMEM263 NCL ZBTB4 S100A9 BLVRB SRM PRPS1 GADD45A CTPS1 BTK LR	NCL CEBPB CAP2
ZFC3H1	O60293	No	2				SUMO1 CSNK2A1 CSNK2A1 TRIM27 HNRNPK APP GOLGA2 CEP70 CCDC85B HTT HTT MYB VPS72 ZDHHC17 SPAG5	CCDC85B				XAF1 ISG15 NDEL1 SNRNP40 HIST1H2AC ZYX FBXL5 IFIT3 NKIRAS1 PLD3 PTGS2 FASN ADAR AIDA EVI2A RPL11 CTHRC1 RARRES3 MCM3 ADRM1 ZNF224 RAI2 CD81 STIP1 NOP58 HIST2H2BE VSIG4 NKAP CIRBP FAM160B2 MOB1B DRAP1 BEX2 PIK3R3 FAM214A NCL EXOC8 CIART BLVRB GADD45G CCDC1	BEX2 PKN1 MOAP1 EXOC8 ZNF205 SYT17 NGFRAP1
ZFAND5	O76080	No	2				PKM APP TRAF6 PSMD6 SQSTM1 RAD23B ATP6V1H TOMM34	TRAF6 RIPK1 TNFAIP3 RAD23B				XAF1 ISG15 NDEL1 SNRNP40 ZYX TRMT112 DUSP4 NKIRAS1 ABCC1 AIDA EVI2A SGK1 MCM3 ADRM1 RAI2 CD81 S100A11 STIP1 FAM160B2 VSIG4 MET HLA-DRA CIRBP MOB1B DRAP1 BOLA1 CIART GADD45G CTPS1 BTK RNPC3 PPP1R14A ETV4 ARPC1B DHX16 UBE2S SH3BP5 INTS3 FERMT3 ECI2 KCTD12 P	ADRM1 NGFRAP1 IRF7 MAP3K8
ZEB2	O60315	No	2				HDAC1 SUMO1 ELAVL1 MTA2 RBBP7 SMAD1 SMAD1 RBBP4 CTBP1 CTBP1 MTA1 SMAD2 SMAD2 SMAD3 SMAD3 COPS6 COPS6 APP HDAC4 UBE2I SUMO3 CEBPA CBX4 CBX4 ZFP36 SMAD9 SOX2	SMAD9 SMAD2 SMAD3 SMAD1 CTBP1 COPS6 CTBP2 DKFZp781O1323				CXCL16 FECH NDEL1 CYR61 SNRNP40 HIST1H2AC ZYX XAF1 EXOC8 PLD3 PPP1R14A PTGS2 FASN TUBB2A ADAR AIDA TWIST1 RPL11 SIN3B RARRES3 ST5 SGK1 MCM3 ADRM1 ZNF224 PGM1 RAI2 CD81 SLC16A4 IFIT3 STIP1 RCC2 FOXC1 NOP58 DHRS1 TMEM159 HIST2H2BE VSIG4 ZFPM2 NKAP GNA15 CIR	NR3C1 CEBPB CDKN2C FLNA MAN2B1 ZNF329 ST6GALNAC2 AR RAI2 TGIF2 CTNNB1 ST5 AKR1B1 RAB2B DDX5 CLASRP MIF ZFPM2 ARHGEF6 SIL1
ZDHHC7	Q9NXF8	No	2				ESR1 APP PBX2	PBX2				XAF1 NDEL1 SNRNP40 CXCL16 NKIRAS1 LINC00312 AIDA EVI2A RPL11 SIN3B ADRM1 RAI2 STIP1 TAF1A GNAI1 NOP58 VSIG4 CIRBP FAM160B2 MOB1B DRAP1 BOLA1 NCL CIART GADD45G BTK RNPC3 PPP1R14A ETV4 ARPC1B DHX16 UBE2S SH3BP5 INTS3 ARID5A FERMT3 ECI2 PLA1A MX1 PCOLCE GATA	RPS6KC1
ZCCHC13	Q8WW36	No	2				ATXN1	ATXN1				EFEMP2 ST6GALNAC6 SLC4A2 ZYX CLASRP ETV4 ARID5A PSMC3 CRY2 CDIP1 LOXL1 MATN2 RCN1 CIRBP RAI2	ST6GALNAC6 ARID5A CLASRP CIRBP ZYX RCN1
ZCCHC12	Q6PEW1	No	2				SUMO2 SUMO1 SMAD1 SMAD1 APP SUMO3 APPBP2 APPBP2 MAGEA11 TFCP2	APPBP2				CPNE1 XAF1 FSCN1 NDEL1 SNRNP40 HIST1H2AC ZYX CIART IFIT3 NKIRAS1 PLD3 PPP1R14A PTGS2 FASN TUBB2A ADAR AIDA EVI2A RPL11 SIN3B RARRES3 MCM3 FAM50A ZNF224 RAI2 STIP1 FOXC1 NOP58 HIST2H2BE VSIG4 NKAP NDUFAF1 CIRBP FAM160B2 MOB1B DRAP1 BEX2 BOLA1 NCL ZBTB4 S10	AR RRS1
ZC3H10	Q96K80	No	2				CAND1 APPBP2 ATXN1 ATXN1 DAZAP2 DAZAP2 RBPMS RBPMS DAB1	ATXN1				EFEMP2 ISG15 VLDLR PHGDH ZYX TRMT112 TCF7L1 RCN1 ADAR BHLHE40 CIART USP11 MATN2 MRPS23 RPL11 PRPF39 RAI2 SEC24C COL3A1 ILF2 RPL18A ARID5A NOP58 PSMC3 PRPF19 HIST2H2BE DDX5 ST6GALNAC6 CIRBP PRDX1 HSP90AB1 ZNF34 NCL CTNNB1 NOP2 UBE2E2 CDIP1 RRS1 LOXL1 FAM16	ST6GALNAC6 ARID5A CLASRP CIRBP ZYX RCN1
ZBTB6	Q15916	No	2				SUMO1 NCOR1 SUMO3 ATF7IP SKIL SKIL	SKIL ATF7IP				ETFDH CEBPB ALDH1A1 ANXA5 PHGDH ZYX ANLN LAMC1 GDI1 CHPF LRPAP1 PLD3 AR PTGS2 FASN GBE1 ADAR MAGED2 BHLHE40 NACA RPL11 HSPB1 RPL18A PRPF6 TWF2 NR3C1 FAM50A CRABP2 SLC39A6 FLNA CCT3 CEBPD ZBTB8A SMN1 ILF2 RARRES3 NOP58 PSMC3 IRF7 PRPF19 SERPINH1 DDX5 KLF7	CPNE1 MORC4 LAMC1
ZBTB5	O15062	No	2				SUMO2 PPARG CCDC85B CCDC85B SOX2 ZBTB7B PTPN5 PTPN5	CCDC85B				CPNE1 FSCN1 CYR61 ZYX EXOC8 FASN TUBB2A ADAR TWIST1 RPL11 SIN3B MCM3 FAM50A SRM STIP1 FOXC1 NOP58 HIST2H2BE NKAP BEX2 NCL ZBTB4 S100A9 GADD45G PRPS1 CTPS1 LRRC47 NFIL3 ETV4 FIGNL1 NVL PAF1 NDN INTS3 AR LTF HSPB1 NR3C1 CRABP2 FLNA CEBPD ARPC1B BRAT1 PRPF19	BEX2 PKN1 MOAP1 EXOC8 ZNF205 SYT17 NGFRAP1
ZBTB44	Q8NCP5	No	2				ENO1 RAD23A FAM124A PSMA6 GLRX3	SMAD7 SMAD1 SMURF2				EFEMP2 IFIT3 ISG15 RCN1 BHLHE40 VCAM1 MORC4 HSPB1 UBE2L6 SGK1 ADRM1 CDC37 CCT3 DNAJB2 PSMC3 PRPF19 NKAP NOTCH2NL PAF1 PRDX1 HSP90AB1 ZBTB8A BOLA1 USP13 OSBPL3 UBD	NKIRAS1 AR RAB2B AKR1B1 CTNNB1 ARHGEF6
ZBTB43	O43298	No	2				ELAVL1 MORF4L2 PSMD3 EIF4A1 TRAF2 TRAF2 FAM161A LNX1 LNX1 ZNF417 ZNF417 MCM10 MCM10 ARRB1 ARRB1 SUMO3 LMO1 LMO4 MARCKSL1 ZBTB24 DIP2A AEN LMO3 LMO3	ARRB1 MCM10 TRAF2 LNX1				CXCL16 FECH NDEL1 SNRNP40 ZYX POTEKP EXOC8 PTGS2 ISG15 MLF1 ADAR CD14 AIDA RPL11 SIN3B SGK1 MCM3 ADRM1 ZNF224 CD81 SLC16A4 BRD2 NOP58 TMEM159 HIST2H2BE NKAP CIRBP ZBTB8A NCL S100A9 CBX6 GADD45A CCDC102B CTPS1 BTK LRRC47 DDX39B CFAP45 MRFAP1L1 FASN SERTAD2	MCM3 CCND1 MAP3K8 PKN1 FBP1 FLNA KRT15 ZNF205 ADRB2 FGR NGFRAP1 C5AR1
ZBTB38	Q8NAP3	No	2				CBFA2T3 LZTS2 RBBP6 PPP1CA SUMO3 CCDC136 TRIM41	RBBP6				PAN2 MAGED2 RRS1 DDX39B NOP2 GDI1 LRPAP1 FASN ADAR HSPB1 BHLHE40 VCAM1 TPBG RPL11 SIN3B RPL18A PRPF6 MAGEH1 YWHAH FAM50A CRABP2 ZNF224 CD81 CCT3 MATN2 NOP58 ILF2 HELZ SMN1 ATF4 IRF7 HSP90AB1 HIST2H2BE ZSCAN26 DDX5 NKAP XPOT MCM3 DRAP1 BEX2 ZBTB8A ZNF264 N	CD81
YME1L1	Q96TA2	No	2				VDAC3 SSBP1 DYRK4 SQSTM1 PHKG2 MYOG ICT1 PSEN1 FKBP8 MT-CO2 HIPK4 NDUFB6	PSEN1				PAN2 ISG15 APOE INTS3 MLH1 MUT FASN ABCC1 HSPB1 MRPS23 ADRM1 PTPN13 CDC37 FLNA ILF2 RCN1 NOP58 PSMC3 STXBP1 NELFCD SERPINH1 NDUFAF1 HSP90AB1 LINC00341 CTNNB1 USP11 ADRB2 UBD CALU	ICAM5 FLNA CTNNB1 GDI1
YKT6	O15498	No	2				LMNA HNRNPH1 HSPA9 USO1 BAG3 PTBP3 MPST	USO1				CPNE1 PAN2 PDGFC ISG15 ANXA5 UNC5CL ECI2 KCTD12 FASN MLF1 PLS3 UPP1 NACA VCAM1 RPL11 PRKAR2B TWF2 YWHAH PTP4A3 FLNA HSPB1 STIP1 ILF2 SMN1 PSMC3 GSTA4 DDX5 MDP1 GPATCH1 RAB2B HSP90AB1 BANF1 PRPF19 FERMT2 NCL CTPS1 CTNNB1 MAP3K8 CD81 ZNF593 ARRDC3 FAM168A F	STXBP1
XRCC3	O43542	No	2				BRCA2 BRCA2 RAD51 RAD51C RAD51C FANCG FANCG	RAD51D				FLNA FSCN1 USP11 MLF1 SERPINH1 UBD XRCC2 PFN1	XRCC2
XPC	Q01831	No	2			CCNH CDK7 MNAT1 ERCC2 RPA3 RPA1 RPA2		RAD23A SMAD1 TDG GTF2H1 RAD23B			MCM3 TAF1D TAF1A TBP		ADRM1 DDX39B AR RAB2B AKR1B1 ARHGEF6
XPA	P23025	No	2			ERCC3 CCNH CDK7 MNAT1 ERCC2 RPA3 RPA1 RPA2		GTF2E2 PRKDC RPA1 GTF2H1 ATM			MCM3 TAF1D TAF1A TBP		NR3C1 TBP ILF2 CPE AR TIPARP
XK	P51811	No	2				ELAVL1 CSNK2A1 CLGN CLGN	CSNK2A1 PRKCA				COL15A1 TMEM101 CXCL16 CEBPB HCLS1 SNRNP40 INTS3 IRF2BPL CXCL8 EXOC8 CALU PTGS2 FOXA1 GBE1 ADAR GRB14 VCAM1 BHLHE40 SLC16A4 OLR1 BRD2 APOE ADRB2 SGK1 NR3C1 SCD PTP4A3 PMAIP1 LEO1 FECH NOP58 FOXC1 CTGF AGPAT9 TAF1D C9orf91 TMEM159 METTL2A SERPINH1 OSR2 PLA	RGS2 FSCN1 IGFBP3 BTK PPP1R14A HCLS1 SDC2 FLNA NCL CTNNB1 STXBP1 CDC37 DDX5 KIT SDPR GNA15
XIRP1	Q702N8	No	2				FLNC FLNC VASP VASP ENAH NEB NEB PTBP3 NEBL NEBL	ACTA1				ZYX MLH1 PLS3 VCAM1 NACA RPL11 HSPB1 YWHAH STIP1 ILF2 PRPF19 BANF1 DYSF CTNNB1 ATP6V1F CTPS1 TRIM28 RNPC3 TUBB CALU LDHB PFN1	HCLS1 S100A4 FSCN1 PFN1
XBP1	P17861	No	2				SUMO2 ESR1 ESR1 HIF1A NR0B2 SRSF1 ATF6 ATF6 PSMA7 PSMA6 PSMA5 UBE2I UBE2I FUBP3 HDGF H1FX FOS ZNF440 HM13 HM13	FOS ESR1				CPNE1 FSCN1 ZYX TRMT112 LINC00312 FASN TUBB2A ADAR RPL11 SIN3B RARRES3 SGK1 MCM3 FAM50A SRM STIP1 TAF1A FOXC1 GNAI1 NOP58 HIST2H2BE NKAP ZBTB8A NCL ZBTB4 S100A9 GADD45G PRPS1 CTPS1 LRRC47 NFIL3 ETV4 FIGNL1 NVL NDN INTS3 ARID5A AR VCAM1 GATA3 LTF HSPB1 RPL	BATF CCND1 TRIM28 HSP90AB1 CEBPB TBP LINC00312 GNAI1 AR CTNNB1 PIK3R3 GADD45G DDX5
WNT7A	O00755	No	2	FZD5				FZD5 FZD9	WNT5A				WNT5A WNT2 MIF DDX39B
WFDC2	Q14508	No	2				PTN PTN	PTN				GADD45G CTNNB1 GADD45A TAF1D	GADD45G TAF1D
WDR89	Q96FK6	No	2				APP SOCS6 SOCS6 POLR2M PHYHIP PHYHIP	PHYHIP POLR2M				XAF1 NDEL1 SNRNP40 CXCL16 NKIRAS1 AIDA EVI2A ADRM1 RAI2 STIP1 FAM160B2 VSIG4 MET CIRBP MOB1B DRAP1 BOLA1 CIART GADD45G BTK RNPC3 PPP1R14A ETV4 ARPC1B DHX16 UBE2S SH3BP5 INTS3 FERMT3 ECI2 AR PLA1A MX1 PCOLCE GNA15 SCD PRNP KLF7 FAM50A METTL18 FERMT2 TEX2 G	APOD METTL18 HIGD1B
WDR5	P61964	No	2			HIST1H4A CCDC101 TADA3 ASH2L KMT2D		MBIP ATN1			DMAP1 CEBPB NCAPG2 CTNNB1 CDC25B ATXN7		NDEL1 ECM1
WDR47	O94967	No	2				CHFR TCEA2 TCEA2	FAM107A				HIST2H2BE UBE2E2 MAGED2 DHX16	KRT15
WBP4	O75554	No	2				NONO SFPQ SF3B1 SF3A1 DNM2 DDX3X DHX15 PABPC1 SF3B3 HNRNPK CAPRIN1 XRCC6 SNRPB EWSR1 FUS SNRPA SNRPA SNRNP70 CPSF7 KHDRBS1 EFTUD2 CPSF6 PSPC1 PSPC1 HNRNPU SART1 SF3A3 WBP11 HTT DDX23 DDX23 WIPF1 BUB3 TCERG1 PRPF4 DIAPH1 SF3A2 SF3B4 WAS HTR7	KHDRBS1 PRPF40A				CPNE1 ISG15 ZNF383 SNRNP40 FASN TUBB2A ADAR FGR TPBG RPL11 SGK1 ADRM1 CD81 STIP1 NOP58 HIST2H2BE NKAP CIRBP DYSF PIK3R3 NCL TRMT112 S100A9 CBX6 BTK HCLS1 DDX39B CMTR1 ETV4 MRFAP1L1 ARPC1B ADRB2 GZMK NDN EPM2AIP1 AR BTG1 VCAM1 USP11 HSPB1 RPL18A NR3C1 PRNP	CAP2 BTK
VSTM2L	Q96N03	No	2				ATXN1 ATXN1	ATXN1				EFEMP2 ST6GALNAC6 SLC4A2 ZYX CLASRP ETV4 ARID5A PSMC3 CRY2 CDIP1 LOXL1 MATN2 RCN1 CIRBP RAI2	ST6GALNAC6 ARID5A CLASRP CIRBP ZYX RCN1
VSNL1	P62760	No	2				ATXN1 ATXN1 GFI1B GFI1B	ATXN1 PS1TP5BP1 GFI1B CHRNA4 NACRA4				EGFL7 EFEMP2 ST6GALNAC6 TNS2 SLC4A2 ZYX CLASRP ETV4 ARID5A PSMC3 CRY2 CDIP1 LOXL1 MATN2 RCN1 CIRBP RAI2	CPNE1 EGFL7 MX1 ST6GALNAC6 TNS2 ARID5A WASF1 S100A11 CHRNA4 NACRA4 CLASRP CIRBP ARPC1B ZYX RCN1 PFN1
VPS8	Q8N3P4	No	2				SMAD9 SMAD9	SMAD9				CHPF SIL1	MAN2B1 SIL1
VPS4B	O75351	No	2			RPS27A UBA52	ELAVL1 NUP214 USP8 UBE4B CUL3 AHCYL1 VPS26A TYMS TTLL12 IGBP1 ZPR1 BABAM1 UBXN1 HTRA2 CHMP2B TTC9C SSSCA1 CHMP2A CHMP5 CHMP4A				MCM3 EIF4G1 CDC37 SMAD7 RPL36A LY96 CTNNB1 DERL2 CD14 SEC61G RPL11 RPL18A SGK1	CPNE1 CXCL16 FECH SNRNP40 ZYX EXOC8 PTGS2 ISG15 TUBB2A ADAR RPL11 MRPS23 SGK1 MCM3 HLA-DMB CD81 SLC16A4 S100A11 MLLT11 BRD2 TMEM159 HIST2H2BE CIRBP KDELC1 PRPF19 SRPX NCL S100A9 CBX6 CTPS1 LRRC47 DDX39B CFAP45 NVL SERTAD4 FASN SERTAD2 OSBPL3 IRF9 SDC2 INT
VPS37A	Q8NEZ2	No	2				KDM1A APP TRIM42	HGS				XAF1 NDEL1 SNRNP40 CXCL16 NKIRAS1 PDCD5 AIDA EVI2A FAM50A RAI2 STIP1 FAM160B2 VSIG4 CIRBP MOB1B DRAP1 BOLA1 CIART GADD45G BTK RNPC3 PPP1R14A ETV4 ARPC1B DHX16 ARRDC3 UBE2S SH3BP5 INTS3 FERMT3 ECI2 AR PLA1A IGSF6 CLASRP GNA15 SCD PRNP FIGNL1 KLF7 NOTCH2NL	MET EXOC8
VNN2	O95498	No	2				ITGB2	ITGB2				ITGAL NOTCH2NL	ICAM5 CD14
VDAC2	P45880	No	2		COX5B BAX BAK1			CYCS RPS3A BAK1		PMAIP1 PRNP MOAP1 CTSK AR HSPB1			HSPB1 CHN1 BCL2A1
VAMP7	P51809	No	2				ATP6V1A STX1A PHLDA3 AP3D1 AGFG1 SNAP23 STX7 ATP6V1B1 STX4 SNAP29	STX1A STX3A AP3D1				ABCC1 NME3 PRPF6 BANF1 NCAPG2 ZNF593 SERPINH1 SMN1 ATF4 CTNNB1 ILF2 STXBP1 ATP6V1F VCAM1 DDX5 UBE2S S100A11 P3H1 TCIRG1	CTGF STXBP1
VAMP1	P23763	No	2				VAPA STX1A STX1A VAPB CCDC155 STX4 STX4 SNAP29 STX1B	STX1A STX1B				CRABP2 ZBTB22 CXCL9 APOD CXCL16 OSBPL3 ATF4 TCIRG1 STXBP1 VCAM1 ABCC1 ADRB2	STXBP1
UTY	O14607	No	2				TLE1 TLE1 NCOA6 PRDX2 PRDX2	TLE1				NR3C1 PRDX1 FOXA1 CDC37 GADD45A TUBB AR SMN1 HHEX CTNNB1 NR1H2 TBP VCAM1 FGR APOE PFN1 CDKN2C	HLA-DQA1 CDKN2C PFN1
UTRN	P46939	No	2				NPM1 LRFN4 PPIA TERF1 UBE2D1 PPP3CA CCDC8 OBSL1 MME UBE3C THOC6 TERF2 SNTA1 ABCA1 PIK3CG PTPN12 PTPN12 DISC1 DTNB THOC5 ZC3H15 ITGB1BP1	ACTA1 DMD ACTN2				ISG15 NDEL1 SNRNP40 ZYX FASN TUBB2A ADAR ABCC1 RPL11 MCM3 CD81 S100A11 STIP1 FOXC1 NOP58 HIST2H2BE MET CADPS2 NCL SRM HCLS1 DDX39B FIGNL1 DHX16 ADRB2 SH3BP5 WASF1 VCAM1 HSPB1 NR3C1 PTPN13 HSPA6 PRPF19 SDPR NOTCH2NL NOP2 RCAN2 EIF4G1 TRIM28 FBP1 AGT PHGDH	CADPS2 SELE HCLS1 FSCN1 S100A4 ADORA2A PFN1
UTP3	Q9NQZ2	No	2				SUMO1 ESR1 WHSC1 HAP1 HAP1 DVL3 ZHX1 ZHX1 CDCA7L PTN PTN	HAP1 ZHX1 PTN				ETFDH CEBPB ALDH1A1 ANXA5 PHGDH ZYX ANLN MATN2 LRPAP1 LINC00312 PLD3 AR PTGS2 FASN GBE1 ADAR NR2F1 BHLHE40 NACA GATA3 RPL11 HSPB1 RPL18A PRPF6 TWF2 NR3C1 SLC39A6 CCDC113 FLNA CCT3 SIN3B CEBPD TAF1A ILF2 RARRES3 GNAI1 ARID5A NOP58 PSMC3 ZBTB48 IRF7 PRPF19	BHLHE40 DDX39B GADD45G TAF1D TBP
USP54	Q70EL1	No	2				FBXW11 EIF4E2 CHMP4B YWHAB ATXN1 ATXN1 ATN1 ATN1 NXT2 CHMP2B CHMP2A CHMP2A CHMP5 CHMP4A	ATXN1 ATN1				RASSF2 ISG15 EFEMP2 ZYX BTG1 BHLHE40 VCAM1 CDC25B HSPB1 RCN1 YWHAH PTPN13 RAI2 MATN2 PHGDH ARID5A PSMC3 TPD52L1 PRPF6 CIRBP NOTCH2NL CCDC102B HSP90AB1 CTNNB1 AGAP3 CDIP1 SLC4A2 CTPS1 ST6GALNAC6 GEM CLASRP ETV4 TUBB ATF4 CRY2 SYT17 OSBPL3 LOXL1 ECM1 LDHB	ST6GALNAC6 ARID5A CLASRP CIRBP ZYX RCN1 ECM1
USH2A	O75445	No	2				BRCA1	COL4A3				EIF4G1 TNS2 FLNA TUBB ALDH9A1 PILRB CEBPB CLK2 AR CTNNB1 CRY2 BRAT1 NOP2 ABLIM3 UBE2E2 GATA3 ERO1LB MLH1	TGFBI MFAP2 MMP9
USH1C	Q9Y6N9	No	2				USHBP1 USHBP1 UBA1 RAC1 MYO7A	USHBP1 QK3				CTPS1 INTS3 HSP90AB1 ZFYVE26 EXOC8 DNAJB2 ARHGEF19 WASF1 ISG15 CTNNB1 KRT15 C1QA RNF135 VCAM1 UBE2E2 UBD UBE2S MRPS23 NGFRAP1	HCLS1 KRT15 EXOC8
UQCRQ	O14949	No	2				FAF2 SSBP1 ATP5J2 OPTN POLR2M NDUFA2 UQCR11	POLR2M				PAN2 YWHAH FAM189A2 PJA2 INTS3 APOD DYSF HIGD1B ZNF329 ECI2 FBP1 DERL2 VCAM1 WNT2 USP13 UBD CALU HSPB1	APOD HIGD1B
UNC13D	Q70J99	No	2				LMNA RAB27A CUL5	LMNA RAB27A				ISG15 PHGDH GDI1 KCTD12 FASN PLS3 VCAM1 RPL11 PRPF39 FLNA ILF2 HIST2H2BE DDX5 NKAP GPATCH1 PRDX1 HSP90AB1 BANF1 SYTL1 NCL FBXO17 CTNNB1 S100A9 CBFB CTPS1 HIST1H1C TRIM28 AGL ANLN ZNF239 TUBB PDCD5 XPOT ADRB2 CIRBP	ZNF239 FLNA GDI1 SYTL1
UGDH	O60701	No	2			UGP2	SUMO2 ELAVL1 GARS PDIA6 TKT SNX1 SIRT1 GRB2 RAD51 BAG3 PRKACA MAT2B TERF2 ATG7 BOP1 CTTN GTF2A1 GORASP2 CIAO1				PGM1	CPNE1 CXCL16 FSCN1 SNRNP40 ZYX EXOC8 PTGS2 FASN TUBB2A ADAR RPL11 SIN3B ST5 SGK1 MCM3 FAM50A CBX6 CD81 SLC16A4 MLF1 STIP1 FOXC1 NOP58 TMEM159 HIST2H2BE MET NKAP MDP1 CIRBP SNAPC1 TMEM263 PIK3R3 NCL ZBTB4 S100A9 SRM PRPS1 GADD45A CTPS1 BTK HCLS1 LRRC47 DDX
UCP3	P55916	No	2				YWHAZ YWHAQ YWHAQ YWHAB	YWHAZ YWHAQ YWHAG YWHAB				CPNE1 RASSF2 CYR61 AR GDI1 NAPSA FASN TUBB2A VCAM1 CDC25B HSPB1 SGK1 MCM3 PTPN13 CDC37 FLNA CCT3 FSCN1 RASAL3 TPD52L1 PRPF6 DDX5 YWHAH PRDX1 HSP90AB1 FERMT2 NCL CTNNB1 AGAP3 MET EIF4G1 CTPS1 HIST1H1C TRIM28 PPP1R14A GEM SSB TUBB OSBPL3 UBD LDHB PFN1	PTPN13 CTPS1 GEM HSP90AB1 CAPN3 DDX39B FLNA DKFZp313B1621 OSBPL3 FGR CLK2 ARHGEF6 TPD52L1
UBLCP1	Q8WVY7	No	2				PSMD2 PSMD2 PRPSAP1 SHFM1	PSMD2				ADRM1 PTP4A3 PRPF6 STIP1 DDX39B DNAJB2 PSMC3 MLF1 VCAM1 ADRB2 UBD DDX5 PRPS1 GNA15	ADRM1
UBE2G1	P62253	No	2				ELAVL1 RBX1 HUWE1 APP USP8 WWP2 UBA1 UBE3A PARK2	CBL PARK2 UBE3A				CXCL16 FECH NDEL1 SNRNP40 RGS2 FBXL5 XAF1 EXOC8 PPP1R14A PTGS2 ISG15 TUBB2A ADAR AIDA EVI2A UBE2L6 SGK1 ADRM1 GADD45G RAI2 SLC16A4 STIP1 BRD2 FAM160B2 TMEM159 HIST2H2BE VSIG4 CIRBP MOB1B PRPF19 CHPF BOLA1 NCL CTPS1 NKIRAS1 CIART CBX6 PRPS1 FBXO17 BTK RNPC	RGS2 BTK CSF1R PDGFRB AR FGR MET KIT
UBE2D3	P61077	No	2		SMAD2			BRCA1 RNF53 NFKBIA SAT NFKB1 NEDD4 UBE3A		SMAD7			NR3C1 PTPN13 CCND1 MLH1 CEBPB NKIRAS1 AR CTNNB1 MAP3K8 ADRB2 HSPB1 RPL18A GBP2 SGK1
UBAC2	Q8NBM4	No	2				NONO FAF2 CALCOCO2 LMO7 MME GET4	GET4				PAN2 DERL2 MLH1 AR MLF1 NDN ZNF205 BHLHE40 VCAM1 HSPB1 YWHAH CD81 FECH SMN1 PJA2 KIFC2 BEX2 CDK5RAP3 CTNNB1 USP13 FAM168A FAM189A2 MED9 AGT UBD CALU NUPR1	KIFC2
UBA3	Q8TBC4	No	2				KDM1A CHD3 CUL1 NEDD8 NEDD8 RAD23A CUL5 VCL XPO1 DSTN UBE2M UBE2M UIMC1 RAD23B RAD23B PRDX2 PAPSS1 CAPN2 TWF1 CAMK1D UBE2F UBE2F UBE2H UFC1 NUDCD2 NT5DC1	CHD3 UBE2M				CPNE1 ISG15 NDEL1 IGFBP7 RGS2 ZYX FBXL5 PLD3 PTGS2 PDCD5 TUBB2A ADAR TWIST1 RPL11 MRPS23 MCM3 ADRM1 S100A11 HIST2H2BE NKAP MDP1 CIRBP ZBTB8A NCL CTPS1 S100A9 BLVRB SRM PRPS1 FBXO17 BTK USP11 GMFG ARPC1B SERTAD2 OSBPL3 ECI2 ZNF593 AR BTG1 VCAM1 LTF HSPB1 R	CPE BHLHE40 CPNE1 TRIM28
TYRP1	P17643	No	2				HSPA4 TF GIPC1	GIPC1				ISG15 IGFBP3 PRNP FES METTL18 STIP1 FAM114A1 CDK5RAP3 ITGA5 PHLDA1 DNAJB2 MET VEGFA HSPB1 TPBG SGK1	TPBG ITGA5
TXNDC17	Q9BRA2	No	2				ATP6V1A USP5 EPB41 TXNL1 CFL1 UBE2N SORBS3 DYNLL1 TYMS RUFY1 PLAUR WDR1 UBE2H WDR45B INS COA7	INS DYNLL1 OXT AVP				PAN2 RGS2 ISG15 IGFBP7 INTS3 WASF1 RNF139 ZNF593 MIF PLS3 UPP1 UBE2E2 VCAM1 HSPB1 ADRM1 CD81 S100A11 STIP1 DNAJB2 SMN1 PSMC3 PLAU XPOT PRDX1 CADPS2 PJA2 BANF1 FAP TRMT112 ATP6V1F USP13 FGR EIF4G1 TRIM28 DDX39B TUBB RASSF2 RNF135 UBD UBE2S	CPE RGS2 PAN2 OXTR IGFBP7
TUSC3	Q13454	No	2			RPN2 DDOST RPN1	FBXO6 PPP1CA PPP1CA				SEC61G RPL11 RPL18A RPL36A	MAN2B1 PHGDH CHPF CPVL PLD3 AGA ILF2 BHLHE40 VCAM1 TPBG TIMP1 P3H1 PREX1 MCM3 CDC37 CCT3 FECH ITGAV PSMC3 ITGA5 SERPINH1 DDX5 XPOT YWHAH HSP90AB1 TXNDC15 CTPS1 PROS1 ITPRIP PXDN MET PRPS1 LAMC1 PPT1 TRIM28 SIL1 LRRC47 WDR81 TUBB FASN C1QA CALU ERO1LB ADAR
TULP2	O00295	No	2				ELAVL1 EWSR1 EWSR1 BRCA1 SRPK1 MEOX2 MEOX2	EWSR1				CXCL16 FECH ZNF383 SNRNP40 EXOC8 LINC00312 PTGS2 ISG15 ADAR GNPTG SGK1 CD81 SLC16A4 BRD2 TMEM159 NKAP CIRBP NCL CBX6 BTK LRRC47 DDX39B CFAP45 SERTAD4 FASN SERTAD2 OSBPL3 ERO1LB IRF9 SDC2 EPM2AIP1 INTS3 AR TGIF2 ZNF264 VCAM1 GATA3 NR3C1 SCD FLNA ALDH9A1 MR	FASN BTK AGT
TUB	P50607	No	2		GNAQ		ABL1 JAK2 PLCG1			RGS2 AGA		YWHAH FAM127A PRDX1 SELE FLNA KIFC2 HSP90AB1 GPX1 WASF1 PDGFRB AR CTNNB1 MET ST5 KIT
TTC17	Q96AE7	No	2				FBXO6	ACVR1 BMPR1B				MAN2B1 PHGDH CHPF CPVL PLD3 AGA ILF2 TIMP1 P3H1 MCM3 CDC37 CCT3 FECH ITGAV PSMC3 ITGA5 SERPINH1 DDX5 XPOT HSP90AB1 TXNDC15 CTPS1 PROS1 ITPRIP PXDN MET PRPS1 LAMC1 PPT1 TRIM28 SIL1 LRRC47 TUBB FASN CALU ERO1LB ADAR	ARHGEF6 CHN1 NKIRAS1
TTBK1	Q5TCY1	No	2				GABARAPL2	TUBB2A CDK5R1				C18orf32 PHGDH MIF SEC24C AZGP1 RPL11 HSPB1 PRPF6 KRT80 HSPA6 CCT3 STIP1 ILF2 PRPF19 HIST2H2BE DDX5 PRDX1 HSP90AB1 AHNAK2 SERPINH1 NCL NOP2 S100A9 GIMAP6 EIF4G1 CTPS1 TRIM28 HIST1H1C AGL SSB TUBB PFN1	MX1 CTNNB1 CHN1 STXBP1 CDK5RAP3
TSSK4	Q6SA08	No	2				CREB1 CREB1	CREB1 TGFBR1 SMURF2				NR3C1 CEBPB CTNNB1 SGK1	NR3C1 CEBPB NKIRAS1 OSR1 CTNNB1 CHN1 UBD ARHGEF6 SGK1
TSPAN6	O43657	No	2				CHD3 CHD3 RIF1 DDX58 TMEM173	CHD3				RGS2 ISG15 GADD45A TRIM28 IFIT1 PDCD5 CPE ABCC1 SMN1 PPT1 PFN1 DHX58 RNF135 BHLHE40 NACA DDX5 HSPB1 TWIST1 NR1H2 CDKN2C	CPE BHLHE40 TRIM28
TSPAN3	O60637	No	2				EWSR1 EWSR1	EWSR1				ZNF383 BTK CD81 FASN ITGA5 TCIRG1 AGT VCAM1 UBD	FASN BTK AGT
TSPAN1	O60635	No	2				NFKBIB NFKBIB	MDK				HSP90AB1 NKIRAS1 TUBB NCL TBP RPL11 LYZ	NCL RPL18A
TSKU	Q8WUA8	No	2				SKIL SKIL	SKIL				MORC4 CHPF	CPNE1 MORC4
TRPT1	Q86TN4	No	2				APP TRAF2 TRAF2	TRAF2				XAF1 NDEL1 SNRNP40 CXCL16 NKIRAS1 FLNA AIDA EVI2A ADRM1 RAI2 STIP1 FAM160B2 VSIG4 CIRBP MOB1B DRAP1 BOLA1 CIART GADD45G BTK RNPC3 PPP1R14A NFIL3 ETV4 ARPC1B DHX16 UBE2S SH3BP5 INTS3 FERMT3 ECI2 PLA1A MX1 PCOLCE GNA15 SCD PRNP TNFSF10 KLF7 FAM50A FERMT2 TE	FLNA NGFRAP1 ZNF205 PKN1 MAP3K8
TRPS1	Q9UHF7	No	2				SUMO1 SUMO1 UBE2I UBE2I TP53BP1 RNF4 RNF4	RNF4				ETFDH CEBPB ALDH1A1 ANXA5 PHGDH ZYX ANLN UBE2L6 LRPAP1 PLD3 AR PTGS2 FASN GBE1 ADAR BHLHE40 NACA RPL11 HSPB1 RPL18A PRPF6 TWF2 NR3C1 CRABP2 SLC39A6 CDC37 FLNA CCT3 CEBPD ZBTB8A ILF2 RARRES3 NOP58 PSMC3 IRF7 PRPF19 SERPINH1 DDX5 KLF7 PLAU NR1H2 CLDN2 MCM3	AR TBP
TRPM7	Q96QT4	No	2				HIST3H3 MYH9 PLCG1 MYH14 MBP	HIST3H3 ANXA1 PLCG1 MBP				PAN2 ISG15 HLA-DMA AR VCAM1 SIN3B SELE CD81 TAF1A MET HLA-DRA PAF1 CBX7 HSP90AB1 PDGFRB NCL CBX6 KIT FLNA TRIM28 PKN1 TBP UBD	FOXA1 GADD45A S100A11 PDGFRB BTK SELE MMP7 MET HLA-DRA KIT
TRPC4AP	Q8TEL6	No	2				MYC DDB1 DDB1 RBX1 TRAF2 TRAF2 CUL4A CUL4A TNFRSF1A TNFRSF1A TRADD PPP1CA PPP1CA CHUK IKBKB TAB1 DDA1 RIPK1 TRPC1	CHUK IKBKB TNFRSF1A RIPK1 TRAF2				PRR11 CYR61 TNS2 PAF1 MLH1 FBXL5 UBE2L6 NFIL3 PTGS2 PPT1 MAGED2 UBE2E2 BHLHE40 VCAM1 TPBG RPL11 HSPB1 PLA2G4A P3H1 MAGEH1 MCM3 SCD SRM CDC37 PALD1 FLNA SMYD4 CCT3 PRKAR2B CEBPB NCAPG2 RCN1 PSMC3 IRF7 FERMT3 SERPINH1 DDX5 ZNF205 PLAU LYZ XPOT ALDH9A1 DMAP1	CDC37 MOAP1 HSP90AB1 PKN1 FLNA CTNNB1 ZNF205 MAP3K8 NGFRAP1
TRO	Q12816	No	2				BYSL BYSL PRKCD ERBB4 ERBB4 FHL3	FOS				CCDC102B SLAIN1 EPM2AIP1 TRIM28 HSP90AB1 ZBTB8A IL32 MRFAP1L1 VCAM1 UBD HSPB1	ARNT2 BATF TBP
TRMT1	Q9NXH9	No	2				SUMO2 VBP1 DARS KARS C1QBP EPRS IARS GANAB JUP TERF1 TXNDC5 XRCC5 CSDE1 MAGEA11 MAGEA11 NARS QARS ZNF598 ATP6V1B2 TWF1 TARBP2 ATP6V1B1	MAGEA11				CPNE1 FSCN1 NDEL1 ZYX MLF1 FASN TUBB2A ADAR RPL11 SIN3B MRPS23 SGK1 MCM3 FAM50A S100A11 STIP1 FOXC1 NOP58 HIST2H2BE NKAP NDUFAF1 DYSF BEX2 PIK3R3 NCL ZBTB4 S100A9 SRM CDH3 PRPS1 CTPS1 BTK HCLS1 LRRC47 NFIL3 ETV4 FIGNL1 ADRB2 NVL UBE2S PAF1 INTS3 AR TGIF2	BEX2 FAM156A NDEL1 DKFZp313B1621 NDUFAF1
TRIM69	Q86WT6	No	2				PML PML APP PPP1R18 HAUS1 SF3A3 BAG3 TLR4 DVL1 LARP1B RSPH14 NEK8 MAGEA4 MAGEA4 ASNS TLR9	SKIL PML				CPNE1 XAF1 ISG15 NDEL1 SNRNP40 CXCL16 NKIRAS1 MLF1 AIDA EVI2A RPL11 ADRM1 RAI2 STIP1 FAM160B2 VSIG4 MDP1 CIRBP MOB1B DRAP1 BEX2 BOLA1 NCL CIART GADD45G FAM168A CCDC102B BTK RNPC3 PPP1R14A ETV4 ARPC1B DHX16 ARRDC3 UBE2S SH3BP5 INTS3 FERMT3 ECI2 PLA1A MX1 P	CPNE1 MORC4 RPL11
TRIM62	Q9BVG3	No	2				SMAD2 SMAD3 SMAD3 SKIL	SMAD2 SKIL				CEBPB CHPF LRPAP1 AR MORC4 ST5 HMGN3 NR3C1 FLNA ST6GALNAC2 CEBPD IRF7 DDX5 TGIF2 DRAP1 CTNNB1 NGFRAP1 SMAD7 RNPC3 AGL ZNF329 ETV4 SS18L1	CPNE1 MORC4 CTNNB1 ARHGEF6 ST5
TRIM51	Q9BSJ1	No	2				RNF40 RNF40 MAGEA11 MAGEA11 SPRY2 SPRY2	MAGEA11				NR3C1 PAF1 NDEL1 FBN1 HSP90AB1 AR MLF1 FAM219A BEX2 HIST2H2BE FAM156A NDUFAF1 UBE2L6 NR1H2	BEX2 FAM156A NDEL1 DKFZp313B1621 NDUFAF1
TRIM32	Q13049	No	2			RPS27A UBA52		ATXN1			MCM3 EIF4G1 CDC37 SMAD7 RPL36A LY96 CTNNB1 DERL2 CD14 SEC61G RPL11 RPL18A SGK1		ST6GALNAC6 ARID5A CLASRP CIRBP ZYX RCN1
TRIM3	O75382	No	2				ACTN4 TNFAIP3 UBE2U UBE2U CUL3 HGS UBE2G2 UBE2G2	ACTN4				ISG15 HLA-DMB PHGDH NOP2 RNF139 EXOC8 KCTD12 RCN1 KLHL2 FASN TUBB2A ADAR MAGED2 NACA VCAM1 RPL11 HSPB1 RARRES3 P3H1 YWHAH CDC37 CD81 SEC24C CCT3 ALDH9A1 FECH ILF2 MRPS23 IRF7 STXBP1 CGRRF1 HIST2H2BE DDX5 CIRBP KRT15 MCM3 PRDX1 CADPS2 PJA2 HSP90AB1 PRPF19	ADORA2A
TRIM21	P19474	No	2			RPS27A UBA52		YWHAZ			MCM3 EIF4G1 CDC37 SMAD7 RPL36A LY96 CTNNB1 DERL2 CD14 SEC61G RPL11 RPL18A SGK1		PTPN13 DKFZp313B1621 TPD52L1
TRIM11	Q96F44	No	2				TRIM27 UBE2D3 UBE2D3 UBE2D2 UBE2D2 UBE2D1 UBE2D1 UBE2E1 UBE2E1 UBA1 RNF126 RNF126 UBE2N UBE2N PAX6 PAX6 UBE2V1 MED15 MED15 TRIM29 TRIM35	PAX6 TRIM29				PAN2 ISG15 NDEL1 INTS3 MLH1 AR PDCD5 UPP1 VCAM1 UBE2L6 CSRP2 LEO1 SEC24C DNAJB2 PRPF19 FAM214A NR1H2 NOTCH2NL PAF1 CADPS2 PJA2 SNAPC1 BEX2 CTNNB1 ATP6V1F UBE2E2 CLK2 NUDT3 CCDC102B CTPS1 HSP90AB1 GADD45A TRIM28 HCLS1 UBE2S MED9 KLHL2 CAND2 MAD2L2 TAF1D TB	MLH1 TBP
TREML1	Q86YW5	No	2				PTPN11 PTPN6	PTPN11 PTPN6				PAF1 SELE LEO1 PDGFRB AR FASN CTNNB1 VCAM1 MET KIT	SELE PILRB PDGFRB CTNNB1 MET KIT
TRAPPC9	Q96Q05	No	2		SYK		NOTCH1 MAP4K4 IKBKB IKBKB TRAPPC3 TRAPPC10			TUBB		MCM3 EGFL7 CDC37 FLNA TRIM28 MOB1B CCT3 PRPF6 USP11 FASN HCLS1 TUBB CTNNB1 PRPF19 HIST2H2BE VCAM1 TRAPPC1 HSPB1 LYZ HSP90AB1
TRAK2	O60296	No	2				ELAVL1 KCNJ2	KCNJ2				COL15A1 TMEM101 CXCL16 CEBPB SNRNP40 INTS3 IRF2BPL EXOC8 PTGS2 FOXA1 GBE1 ADAR VCAM1 BHLHE40 SLC16A4 OLR1 BRD2 APOE SGK1 NR3C1 SCD PTP4A3 FLNA PMAIP1 FECH FOXC1 CTGF AGPAT9 C9orf91 TMEM159 METTL2A SERPINH1 OSR2 PLAU TMEM263 CIRBP YWHAH TGIF2 PJA2 ZNF264 R	FLNA
TRADD	Q15628	No	2		AKR1C2 FADD			STAT1 PPP2R1A FAS HIPK2 TNFRSF1A RIPK1 FADD TRAF3 TRAF1 TRAF2 NGFR TNFRSF10A DKFZp686A24188		AR PTPN13			MCM3 PRDX1 FSCN1 BTK MAGEH1 CCR1 TNFSF10 MAP3K8 DDX39B PDGFRB PKN1 FLNA MOAP1 NDN ZNF205 PTPN13 MET NGFRAP1 IRF9 KIT
TPP1	O14773	No	2				MYC SUMO1 FBXO6 EGFR NEDD8 HNRNPH1 A2M DNAJA1 TERT TERT HTT OBFC1	TERT				CPNE1 FECH CYR61 HIST1H2AC ZYX CHPF EXOC8 CPVL PLD3 PTGS2 FASN TUBB2A ADAR FGR RPL11 RARRES3 MCM3 ADRM1 ZNF224 CD81 SMYD4 S100A11 STIP1 NOP58 HIST2H2BE MET CIRBP AGA PIK3R3 NCL S100A9 BLVRB PRPS1 CTPS1 BTK LRRC47 DDX39B NFIL3 ETV4 MRFAP1L1 ARPC1B OSBPL3 E	NCL
TPMT	P51580	No	2			MAT2B	APP				NNMT	XAF1 NDEL1 SNRNP40 CXCL16 NKIRAS1 AIDA EVI2A ADRM1 RAI2 STIP1 FAM160B2 VSIG4 CIRBP MOB1B DRAP1 BOLA1 CIART GADD45G BTK RNPC3 PPP1R14A ETV4 ARPC1B DHX16 UBE2S SH3BP5 INTS3 FERMT3 ECI2 PLA1A MX1 PCOLCE GNA15 SCD PRNP KLF7 FAM50A FERMT2 TEX2 GIMAP6 IFI6 GUCY
TP53I3	Q53FA7	No	2				PLK1 EEF1G EEF1G TP53BP1 H2AFX H2AFX UNC119 UNC119 FUNDC2 FUNDC2 UBR1 UBR1	UNC119 EEF1G FUNDC2				PAN2 ISG15 CDKN2C ANXA5 DMAP1 MLH1 FBXL5 ZNF593 CFAP45 FASN NACA VCAM1 P3H1 MCM3 FLNA CCT3 ILF2 SMN1 SFRP2 HIST2H2BE NR3C1 RUFY3 DYSF SRPX NCL CTNNB1 EID2B GADD45G NUDT3 GADD45A TRIM28 SSB USP13 PDCD5 ADRB2 UBD LDHB PFN1	HLA-DQA1 RUFY3 CDKN2C ILF2 USP13 PDCD5 EID2B S100A4 GADD45G PFN1
TOR1A	O14656	No	2				ELAVL1 LMNA CANX CUL7 H2AFX SNCA DYNC1H1 DYNC1H1 SNAPIN DHCR7 DHCR7	SNCA				CXCL16 FECH NDEL1 CYR61 SNRNP40 EXOC8 PLD3 PTGS2 PDCD5 ADAR RPL11 SGK1 SLC16A4 STIP1 BRD2 NOP58 TMEM159 HIST2H2BE CIRBP PRPF19 NCL CBX6 F8 LRRC47 DDX39B CFAP45 SERTAD4 FASN SERTAD2 DHX16 ADRB2 IRF9 NDN SDC2 INTS3 KCTD12 TGIF2 ZNF264 VCAM1 HSPB1 RCN1 NR3C1	FGR
TOP3B	O95985	No	2				ADAMTSL4 CENPF SSX2IP SNRPB AARSD1 FXR1 CHIC2 CHIC2 RECQL5 TRIM41 FAM96B ZNF408 ZNF408	C1QBP ZNF408 PP1045				PAN2 CXCL16 NDEL1 FBXL5 IFIT3 MLF1 MIF TUBB2A ADAR MAGEH1 VCAM1 HSPB1 GBP2 GNA15 FLNA TMEM150A SMN1 KRT15 PRPF6 FAM214A ZSCAN26 HSP90AB1 NOTCH2NL BEX2 ZBTB8A ZFYVE26 ZNF264 SERPINH1 NCL ABLIM3 ZBTB48 PRNP ZNF329 EIF4G1 TIMP1 CD81 IFIT1 PKN1 USP11 COL8A1 T	MIF C1QA TIMP1
TOP3A	Q13472	No	2			RPA3 RPA1 RPA2 CDK4 ATM		BLM PP1045			MCM3 MLH1 CDKN2C		MLH1 MX1 TIMP1
TOM1	O60784	No	2				VCP CLTC GARS RPS27 APP UBE2D1 NEDD4 PARK2 WDR12 HGS TOM1L1 TOM1L1 RAC1 EXOSC4 EEA1 IL1R1	CLTC				XAF1 ISG15 NDEL1 SNRNP40 ZYX CXCL16 NKIRAS1 PLD3 PTGS2 TUBB2A AIDA EVI2A MRPS23 SGK1 FAM50A RAI2 STIP1 FAM160B2 PSMC3 VSIG4 MET CIRBP CADPS2 MOB1B DRAP1 CHPF BOLA1 EXOC8 CIART GADD45G PRPS1 BTK RNPC3 PPP1R14A USP11 MRFAP1L1 ARPC1B DHX16 ADRB2 UBE2S SH3BP5	KIT
TNNT2	P45379	No	2				KDM1A MORF4L2 APP TPM1	PRKCA TPM1				XAF1 NDEL1 SNRNP40 ZYX CXCL16 NKIRAS1 PDCD5 TUBB2A AIDA EVI2A SIN3B FAM50A RAI2 STIP1 FAM160B2 HIST2H2BE VSIG4 CIRBP MOB1B DRAP1 BOLA1 CIART GADD45G BTK RNPC3 PPP1R14A ETV4 MRFAP1L1 ARPC1B DHX16 UBE2S SH3BP5 INTS3 FERMT3 ECI2 AR PLA1A IGSF6 CLASRP GNA15 S	RGS2 FSCN1 BTK PPP1R14A SDC2 S100A2 FLNA STXBP1 DDX5 GNA15 SDPR KIT
TNNI3	P19429	No	2				TRIM21 TRIM55 CALM1	ACTA1 PRKCA				PAN2 NR3C1 FLNA PHGDH MAP3K8 FCGR2A USP13 PRPF19 S100A9 UBD ADORA2A IRF7	RGS2 SDC2 BTK PPP1R14A HCLS1 FSCN1 FLNA SDPR STXBP1 S100A4 DDX5 KIT PFN1 GNA15
TNNI2	P48788	No	2				TRIM55	CALM1 PS1TP5BP1				USP13 S100A9 PRPF19 FLNA PHGDH	NR3C1 RGS2 MX1 CCND1 WASF1 S100A11 PS1TP5BP1 hCG_15971 LTF AR ARPC1B CPNE1 DDX5 PFN1
TNNI1	P19237	No	2				CCDC85B CCDC85B TRIM55 MDFI EIF3I	ACTA1 CCDC85B				PAN2 CXCL16 PHGDH ARID5A EXOC8 MOAP1 ZNF264 ZNF205 S100A9 VCAM1 SGK1 FLNA FES ZNF136 DHRS1 PRPF19 NR1H2 BEX2 METTL18 ZFYVE26 USP13 NGFRAP1 EIF4G1 LAMC1 CD81 PKN1 SYT17 PHLDA1	HCLS1 BEX2 FSCN1 EXOC8 MOAP1 PKN1 ZNF205 SYT17 S100A4 PFN1 NGFRAP1
TNFSF9	P41273	No	2				TRAF2 TRAF1 TLR4 TIRAP IRAK2	TRAF1 TRAF2				EIF4G1 CDC37 BTK FLNA SYT17 HSP90AB1 MAP3K8 ZFYVE26 NFIL3 PKN1 TUBB TNFSF10 ZNF205 BEX2 NUDT16L1 DDX5 GEM ADRB2	FLNA MAP3K8 ZNF205 PKN1 NGFRAP1
TNFSF13	O75888	No	2			XPO1	XPO1 TNFRSF1A FAS CAMK1D				KNTC1 SMAD7 TAOK1 NDEL1 RCC2 CTNNB1	YWHAH PTPN13 GADD45A HSPA6 HSP90AB1 PRKAR2B CEBPD FERMT2 TUBB GMFG CTNNB1 ADAR MAGEH1 VCAM1 TWF2 HSPB1 XPOT SERTAD2
TNFRSF9	Q07011	No	2				TRAF2 TRAF2 TRAF1 TRAF1 TRAF3 TRAF3	TRAF3 TRAF1 TRAF2				EIF4G1 FLNA SYT17 HSP90AB1 MAP3K8 ZFYVE26 NFIL3 PKN1 TUBB TNFSF10 ZNF205 BEX2 ABCC1 NUDT16L1 DDX5 GEM ADRB2	FLNA MAP3K8 ZNF205 PKN1 NGFRAP1
TNFRSF6B	O95407	No	2				FASLG	FASLG				MMP7 FGR PTPN13 BTK NOTCH2NL	MMP7 PTPN13
TNFRSF4	P43489	No	2				TRAF2 TRAF2 TRAF1 TRAF3	TRAF3 TRAF1 TRAF2 TRAF5				EIF4G1 FLNA SYT17 HSP90AB1 MAP3K8 ZFYVE26 NFIL3 PKN1 TUBB TNFSF10 ZNF205 BEX2 ABCC1 NUDT16L1 DDX5 GEM ADRB2	FLNA MAP3K8 ZNF205 PKN1 NGFRAP1
TNFRSF19	Q9NS68	No	2				TRAF2 TRAF1	TRAF6 TRAF3 TRAF1 TRAF2 TRAF5				EIF4G1 FLNA SYT17 HSP90AB1 MAP3K8 ZFYVE26 NFIL3 PKN1 TUBB TNFSF10 ZNF205 BEX2 NUDT16L1 DDX5 GEM ADRB2	PKN1 FLNA ZNF205 MAP3K8 IRF7 NGFRAP1
TNFRSF17	Q02223	No	2				TRAF6 TRAF2 TRAF1 TRAF3	TRAF3 TRAF1 TRAF2				STIP1 ZNF205 MAP3K8 KCTD12 MIF AKR1B1 ABCC1 RPL18A IRF7 MCM3 CDC37 CD81 ADRB2 S100A11 FSCN1 PSMC3 HSP90AB1 DDX5 RCC2 ZFYVE26 BEX2 TNFSF10 TRMT112 EIF4G1 CTPS1 FLNA TRIM28 NFIL3 PKN1 SSB TUBB SYT17 NUDT16L1 GEM	FLNA MAP3K8 ZNF205 PKN1 NGFRAP1
TNFRSF13B	O14836	No	2				TRAF6 TRAF6 TRAF2 TRAF2 TRAF3 SGTA IRAK1	TRAF6 TRAF2 TRAF5				EFEMP2 STIP1 ZNF205 MAP3K8 GDI1 KCTD12 MIF AKR1B1 CXCL8 ABCC1 RPL18A IRF7 MCM3 CDC37 CD81 NME3 S100A11 FSCN1 RARRES3 WBP1L PSMC3 COL1A2 HSP90AB1 RCC2 BEX2 TNFSF10 TRMT112 ERP27 BTK EIF4G1 CTPS1 FLNA TRIM28 NFIL3 PKN1 SSB TUBB C1QA SYT17 NUDT16L1 UBD	PKN1 FLNA ZNF205 MAP3K8 IRF7 NGFRAP1
TNFAIP3	P21580	No	2		DUSP1	TBK1				NR3C1	RNF135 CD14 IRF7 LY96
TMSB4Y	O14604	No	2				ACTA1 EWSR1 EWSR1 TERF1	EWSR1 ACTG1				ISG15 ZNF383 ANXA5 HSPA6 FASN TUBB2A VCAM1 WFS1 HMGN3 CDC37 CD81 FES FSCN1 ITGA5 PGM1 DMAP1 PRDX1 HSP90AB1 ABLIM3 TCIRG1 SRM BTK HCLS1 FBP1 AGT UBD LDHB	CAP2 BTK ANXA5 WASF1 FASN AGT
TMPRSS3	P57727	No	2				RXRA RXRA EEF1A1 EEF1A1	RXRA EEF1A1 EEF1A1				ISG15 PHGDH ARID5A MAGED2 BHLHE40 VCAM1 RPL11 RPL18A CD81 ILF2 SMN1 NR1H2 DYSF CTNNB1 GADD45G IGFBP3 GADD45A MED9 TUBB TBP ADRB2 UBD	IGFBP3 GADD45A CSRP2 TBP CTNNB1 MAGED2 GADD45G NR1H2
TMEM57	Q8N5G2	No	2				HTT RXRB SMAD9 SMAD9	SMAD9				NR3C1 PRNP DNALI1 HSP90AB1 STIP1 CHPF ETV4 PIK3R3 TUBB MRFAP1L1 CTNNB1 NR1H2 STXBP1 SSB NTM SIL1	MAN2B1 SIL1
TMEM43	Q9BTV4	No	2				SRSF1 EIF4A1 FDFT1 FDFT1 MCAT DDX28 CFTR ATP6V1E1	FDFT1				PAN2 ANXA5 PHGDH ITGAV VCAM1 HSPB1 RCN1 CD81 CCT3 WFS1 STIP1 ILF2 PRPF19 DDX5 C6orf48 HSP90AB1 TCIRG1 TRMT112 ATP6V1F S100A9 EIF4G1 HSPA6 HCLS1 MED9 ADRB2 UBD CALU	ANXA5
TMEM241	Q24JQ0	No	2				ELAVL1 MDFI	MDFI				COL15A1 TMEM101 CXCL16 CEBPB SNRNP40 INTS3 ARID5A IRF2BPL EXOC8 PTGS2 FOXA1 GBE1 ADAR ZNF205 VCAM1 BHLHE40 SLC16A4 OLR1 BRD2 APOE SGK1 NR3C1 SCD PTP4A3 PMAIP1 ZNF136 FECH NR1H2 FOXC1 CTGF AGPAT9 DHRS1 C9orf91 TMEM159 METTL2A SERPINH1 OSR2 PLAU TMEM263 CIR	PHLDA1 ZNF136 DHRS1 ZNF205 NR1H2
TMEM216	Q9P0N5	No	2				ELAVL1 MCM3AP MCM3AP	MCM3AP				COL15A1 TMEM101 CXCL16 CEBPB SNRNP40 INTS3 IRF2BPL EXOC8 PTGS2 FOXA1 GBE1 ADAR VCAM1 BHLHE40 SLC16A4 OLR1 BRD2 APOE SGK1 NR3C1 SCD PTP4A3 PMAIP1 FECH FOXC1 CTGF AGPAT9 TAF1D C9orf91 TMEM159 METTL2A SERPINH1 OSR2 PLAU TMEM263 CIRBP YWHAH TGIF2 PJA2 ZNF264	MCM3
TMEM132A	Q24JP5	No	2				HSPA5	GSK3B HSPA5				PAN2 VCAM1 CDC37 PRNP HSPA6 HSP90AB1 METTL18 ILF2 MAGED2 MAP3K8 SERPINH1 ADRB2 UBD CALU HSPB1 RCN1 SIL1	CCND1 AR CTNNB1 SGK1 F8 SIL1
TMEM123	Q8N131	No	2				ELAVL1 MAGEA11 MAGEA11	MAGEA11				COL15A1 TMEM101 CXCL16 CEBPB NDEL1 SNRNP40 INTS3 IRF2BPL FAM156A EXOC8 AR PTGS2 FOXA1 GBE1 ADAR VCAM1 BHLHE40 SLC16A4 OLR1 BRD2 APOE SGK1 NR3C1 SCD PTP4A3 PMAIP1 MLF1 FECH FOXC1 CTGF AGPAT9 C9orf91 TMEM159 METTL2A SERPINH1 OSR2 PLAU TMEM263 CIRBP YWHAH TG	BEX2 FAM156A NDEL1 DKFZp313B1621 NDUFAF1
TMEM102	Q8N9M5	No	2				YWHAG YWHAG	YWHAG				YWHAH RASSF2 CTPS1 NDEL1 LDHB DDX39B TUBB PRPF19 VCAM1 OSBPL3 DDX5 CDC25B CLK2	CTPS1 DDX39B FLNA OSBPL3 CLK2 ARHGEF6
TMED1	Q13445	No	2				SMAD3 SMAD3 UBL4A TMED9 SEC23B IL1RL1	SMAD3 IL1RL1				CEBPB ZYX AR SEC24C RPL11 HSPB1 RPL18A IRF7 NR3C1 FLNA ST6GALNAC2 CEBPD ILF2 SERPINH1 DDX5 PRDX1 TGIF2 DHCR24 HSP90AB1 NCL CTNNB1 USP13 IL33 SMAD7 HSPA6 AGL ZNF329 TUBB SS18L1 LDHB	NR3C1 IL33 TGIF2 FLNA CEBPB ZNF329 AR CTNNB1 ST6GALNAC2 DDX5 CLASRP ARHGEF6
TMBIM6	P55061	No	2		BAX			BCL2 BCL2L1		PMAIP1 CTSK PRNP MOAP1			BNIP3 MOAP1 RTN1 PMAIP1
TM4SF1	P30408	No	2				ELAVL1 HSPA8 HSPA8 DNAJA1 DNAJA1 TUBA4A DDR1 DDR1	DNAJA1 DDR1				CXCL16 FECH SNRNP40 RGS2 EXOC8 PTGS2 ISG15 TUBB2A ADAR SGK1 CD81 SLC16A4 STIP1 BRD2 TMEM159 CIRBP NCL CBX6 PRPS1 BTK LRRC47 DDX39B CFAP45 SERTAD4 SERTAD2 OSBPL3 IRF9 SDC2 INTS3 TGIF2 ZNF264 VCAM1 RPL18A NR3C1 SCD HSPA6 CTGF TMEM263 DNAJB2 AGPAT9 NR2F1 C9o	RGS2 SNRNP40 COL3A1 CCT3 NELFCD COL5A2 FBP1
TM2D1	Q9BX74	No	2				ELAVL1 APP	APP				CXCL16 FECH NDEL1 SNRNP40 XAF1 EXOC8 PPP1R14A PTGS2 ISG15 ADAR AIDA EVI2A SGK1 ADRM1 CBX6 RAI2 SLC16A4 STIP1 BRD2 FAM160B2 TMEM159 VSIG4 CIRBP MOB1B DRAP1 BOLA1 NCL NKIRAS1 CIART GADD45G BTK RNPC3 LRRC47 DDX39B CFAP45 ETV4 SERTAD4 ARPC1B SERTAD2 DHX16 OSB	APOE COL1A2
TLE2	Q04725	No	2				CUL4B CUL4B SUMO1 DDB1 HES1 TLE1 TLE1 PRDM1 TLX3 VENTX CUL4A MSX1 MSX2	HMGB1 RUNX1 TLE1				ETFDH CEBPB ALDH1A1 SNRNP40 PHGDH ZYX ANLN NOP2 LRPAP1 TBP PLD3 AR PTGS2 FASN GBE1 ADAR BHLHE40 NACA USP11 HSPB1 RPL18A PRPF6 TWF2 NR3C1 ZNF224 RPL11 CDC37 ANXA5 FLNA CCT3 ALDH9A1 CEBPD SMN1 ILF2 RARRES3 NOP58 PSMC3 IRF7 PRPF19 HIST2H2BE DDX5 KLF7 PLAU LY	HLA-DQA1 CCND1 CDKN2C CEBPB TBP FOXC1 AR PFN1
TJAP1	Q5JTD0	No	2				ELAVL1 SF3B3 PPME1	DLG1				COL15A1 TMEM101 CXCL16 CEBPB SNRNP40 INTS3 IRF2BPL IFIT3 EXOC8 PTGS2 FOXA1 GBE1 ADAR VCAM1 BHLHE40 SLC16A4 OLR1 BRD2 APOE TPBG PRPF6 SGK1 NR3C1 SCD PTP4A3 CD81 PMAIP1 HSPB1 FECH FOXC1 CTGF AGPAT9 C9orf91 TMEM159 METTL2A SERPINH1 DDX5 OSR2 PLAU TMEM263 CIR	FZD7
TIMP4	Q99727	No	2				MMP2 MMP2	MMP2 MMP14				ITGAV TIMP3	IGFBP3 LUM ITGAV TIMP3 TIMP1 CLDN1 DKFZp686K04147
TIMM17A	Q99595	No	2				HAP1 SRSF3	HAP1				PAN2 IFIT3 CD81 CCDC113 ILF2 TAF1D TBP TRMT112 S100A9 GADD45G	GADD45G TAF1D TBP
TIFA	Q96CG3	No	2				ELAVL1 TRAF6 TRAF2 TRAF2 LNX1 LNX1 RPL9 SDCBP NUDT18 NUDT18 DVL2 DVL2 IRAK1	IRAK1 TRAF6 TRAF2 LNX1 NUDT18				CXCL16 FECH SNRNP40 EXOC8 PTGS2 ISG15 ADAR AIDA RPL11 SGK1 MCM3 CD81 SLC16A4 S100A11 STIP1 BRD2 TMEM159 CIRBP ZBTB8A NCL TRMT112 CBX6 CCDC102B CTPS1 BTK LRRC47 DDX39B CFAP45 SERTAD4 SERTAD2 OSBPL3 IRF9 SDC2 INTS3 HSD17B14 KCTD12 TGIF2 ZNF264 AKR1B1 VCAM1	SDPR BTK HSD17B14 PKN1 FBP1 FLNA KRT15 ZNF205 MAP3K8 IRF7 NGFRAP1
TICAM1	Q8IUC6	No	2		TLR4 STAT3		SYK TRAF6 TRAF6 TRAF2 TRAF2 TNFAIP3 TNFAIP3 TRAF1 TRAF1 TRAF3 TRAF3 CASP8 CFLAR TLR4 TBK1 TBK1 RIPK1 RIPK1 CBLB TRIM38			AR MET NOP2 CD14		FSCN1 ZNF205 FCGR3A TRMT112 KCTD12 AR MIF AKR1B1 FGR ABCC1 VCAM1 RPL11 RPL18A IRF7 FLNA MCM3 CEBPB CDC37 CD81 ADRB2 CCT3 ALDH9A1 S100A11 STIP1 RARRES3 PSMC3 STXBP1 HSP90AB1 YWHAH MET FCER1G RCC2 ZFYVE26 FCGR2A BEX2 NCL TNFSF10 PROS1 MAP3K8 UBE2E2 DDX5 ARR
THNSL2	Q86YJ6	No	2				ZBTB16 ZBTB16 ARPC3	ZBTB16				NR3C1 CALU CD81 PMAIP1 IL6 IL32 AR SMN1 ARPC1B VCAM1 TIMP1 SIN3B	NR3C1 PMAIP1 IL6 SIN3B CD81
THEG	Q9P2T0	No	2				CCT5 CCT5 MDFI MDFI	MDFI				PAN2 CXCL16 TRIM28 FES CCT3 ZFYVE26 ARID5A DHRS1 ZNF264 ZNF205 PHLDA1 VCAM1 UBD ZNF136 NR1H2	PHLDA1 ZNF136 DHRS1 ZNF205 NR1H2
THBD	P07204	No	2				F2 F2 PF4	F2 PF4 PROC SERPINA5				F8 VCAN	F13A1 IGFBP3 SDC2 F10 PROS1 CXCL8 F8
TG	P01266	No	2				HSPA5 P4HB	HSPA5 CANX P4HB CTSD APCS				PAN2 VCAM1 CDC37 PRNP HSPA6 COL10A1 HSP90AB1 METTL18 ILF2 ERO1LB MAGED2 MAP3K8 SERPINH1 ADRB2 UBD CALU HSPB1 RCN1 P3H1 SIL1	APOE IGFBP3 FCGR3B COL10A1 ERO1LB FCGR3A LRPAP1 C1QA F8 GPRASP1 COL1A2 SIL1
TFPI2	P48307	No	2				SKIL SKIL	SKIL PLG SMURF2 KLKB1				MORC4 CHPF	CPNE1 IGFBP3 CLEC3B PCOLCE NKIRAS1 F10 MMP7 MORC4 MMP9 SPARC
TFF2	Q03403	No	2		APAF1		PKM TAC1			WASF1		PAN2 CTPS1 CSF1R CD81 HSP90AB1 BANF1 FAP SMN1 ISG15 CTNNB1 VCAM1 MET TWF2 HLA-DRA KIT
TFF1	P04155	No	2		APAF1		ESR1 ZNF250 PRKCZ PTRF			WASF1		ZBTB8A TNS2 ARID5A LINC00312 GATA3 RPL11 HSPB1 RPL18A YWHAH CDC25B FLNA SIN3B CEBPB TAF1A ILF2 GNAI1 NOP58 GRB14 SERPINH1 DDX5 LYZ SDPR FOXA1 CCDC102B HSP90AB1 NR2F1 NCL CTNNB1 NOP2 MYL6B GADD45G EIF4G1 GADD45A PPP1R14A APOD TBP PFN1
TFEC	O14948	No	2				HNRNPA1 HNRNPA1 TFE3 ZMAT2	MITF				NR3C1 PAN2 IFIT3 ZBTB8A TRIM28 CD81 HSP90AB1 FSCN1 ILF2 CTNNB1 ADAR AKR1B1 PRPF19 VCAM1 DDX5	CTNNB1
TFEB	P19484	No	2				YWHAQ SRPK1 SRPK1	MITF				RASSF2 CLK4 LINC00312 AR FASN TUBB2A CDC25B HSPB1 GNPTG SGK1 MCM3 CDC37 HMGN3 FSCN1 TPD52L1 NKAP ECM1 YWHAH PRDX1 HSP90AB1 NCL LAMC1 UBE2E2 CTPS1 TRIM28 HIST1H1C TUBB UBD LDHB PFN1 C11orf52	CTNNB1
TFDP2	Q14188	No	2				RB1 E2F1 E2F1 E2F4 E2F4 RBL1 RBL1 YWHAE LIN54 E2F2	E2F4 E2F1 YWHAE				PAN2 RASSF2 CEBPD NDEL1 MLF1 AR TUBB2A NDN VCAM1 CDC25B HSPB1 RARRES3 TWF2 YWHAH ADRM1 CDC37 CEBPB ILF2 BRD2 RASAL3 HLA-DRA CAP2 FSCN1 SLC4A2 HSP90AB1 FERMT2 PIK3R3 NCL PRPS1 NGFRAP1 SNAPC1 TRIM28 FBP1 TUBB TBP OSBPL3 UBD	SERTAD2 NDEL1 TBP NDN NGFRAP1
TEX37	Q96LM6	No	2				KPNA3 TRIP13 TRIP13 APP MAGEA11 MAGEA11 DAZAP2 RBPMS RBPMS	MAGEA11				XAF1 NDEL1 SNRNP40 CXCL16 NKIRAS1 MLF1 AIDA EVI2A ADRM1 RAI2 STIP1 FAM160B2 VSIG4 NDUFAF1 CIRBP MOB1B DRAP1 ZNF34 BOLA1 CIART GADD45G FAM168A BTK RNPC3 PPP1R14A ETV4 ARPC1B DHX16 UBE2S SH3BP5 INTS3 ARID5A FERMT3 ECI2 AR PLA1A MX1 PCOLCE HSPB1 GNA15 NR3C1	BEX2 FAM156A NDEL1 DKFZp313B1621 NDUFAF1
TEX28	O15482	No	2				EPS8 EPS8	EPS8				DNALI1	DNALI1
TEAD4	Q15561	No	2				SUMO2 TRIM27 CCNDBP1 GOLGA2 CEP70 SSX2IP LZTS2 CCDC85B CCDC85B TRAF1	CCDC85B				CPNE1 FSCN1 NDEL1 EXOC8 FASN TUBB2A ADAR RPL11 SIN3B UBE2L6 MCM3 FAM50A STIP1 FOXC1 NOP58 HIST2H2BE ZSCAN26 NKAP ZBTB8A BEX2 SERPINH1 NCL ZBTB4 S100A9 SRM PRPS1 CCDC102B CTPS1 LRRC47 NFIL3 ETV4 FIGNL1 RNF135 NVL GZMK NDN INTS3 ARID5A AR LTF HSPB1 NR3C1 CR	BEX2 PKN1 MOAP1 EXOC8 ZNF205 SYT17 NGFRAP1
TDRKH	Q9Y2W6	No	2			PLD6	RNF2				PLA2G4A	PHGDH AR TUBB2A ADAR MAGED2 SSB RPL18A SLC27A3 CNBP CCT3 CSRP2 RCN1 NOP58 PRPF19 DDX5 CIRBP DMAP1 CBX7 DYSF NCL NOP2 MYL6B UBE2E2 CBX6 TRIM28 HIST1H1C DDX39B USP11 NME3 XPOT NUDT16L1 UBD LDHB
TDRD6	O60522	No	2			PLD6	TERF1 TERF2				PLA2G4A	PGM1 PRDX1 CDC37 ANXA5 HSPA6 FES HCLS1 HSP90AB1 NCL CLASRP BRD2 FBP1 WFS1 TUBB2A TCIRG1 C20orf27 SRM LDHB HMGN3
TDGF1	P13385	No	2				COPS6 COPS6 BAG6 BAG6 RIF1 GPC1 FBLN1 ACVR1B AP2S1	BAG6 COPS6				EFEMP2 LRRC47 CDKN2C MIF DERL2 CXCL8 BHLHE40 NACA RPL11 HSPB1 PRNP FECH CTGF SMN1 BAMBI SERPINH1 DDX5 LYZ NR1H2 PRDX1 HSP90AB1 PDCD5 NCL USP13 VCAM1 SMAD7 FBXO17 GADD45A SDC2 CPE TUBB PPT1 C1QA UBD VEGFA PFN1	NR3C1 S100A4 MIF CDKN2C
TCP10	Q12799	No	2				APP PARD6A	PARD6B PARD6A				XAF1 NDEL1 SNRNP40 CXCL16 NKIRAS1 AIDA EVI2A ADRM1 RAI2 STIP1 FAM160B2 VSIG4 CIRBP MOB1B DRAP1 BOLA1 CIART GADD45G BTK RNPC3 PPP1R14A ETV4 ARPC1B DHX16 UBE2S SH3BP5 INTS3 FERMT3 ECI2 PLA1A MX1 PCOLCE GNA15 SCD PRNP KLF7 FAM50A FERMT2 TEX2 GIMAP6 IFI6 GUCY	Q9H4N8
TCF21	O43680	No	2				APEX1 TCF4 TCF4 APLP1 APLP1 TCF3 TCF3 LMO4 LMO4 HOXB6	TCF3 APLP1				CDKN2C AR NACA TWIST1 TWF2 MCM3 FLNA ILF2 SMN1 KRT15 PRPF19 SERPINH1 XPOT CCDC102B FERMT2 NCL CTNNB1 MYL6B NUDT3 SMAD7 GADD45A GZMK MAD2L2 MRFAP1L1 GEM	HLA-DQA1 TWIST1 CTNNB1 CDKN2C
TCEB2	Q15370	No	2			RBX1 APOBEC3G		SOCS6 SOCS1 SOCS3			BANF1 CTNNB1		PDGFRB CSF1R KIT
TCEB1	Q15369	No	2			RBX1 APOBEC3G		SOCS6 SOCS1 SOCS3 MED8			BANF1 CTNNB1		MED9 PDGFRB CSF1R KIT
TCEA1	P23193	No	2			ERCC3 GTF2H4 GTF2H3 GTF2H2 CCNH CDK7 MNAT1 GTF2H1 ERCC2 RPA3 POLE PCNA RPA1 RPA2 POLE2		GTF2E1 POLR2A			MCM3 MLH1 TAF1D TAF1A TBP		MCM3 TBP
TBX2	Q13207	No	2				SUMO1 PML PML EGR1 SOX2 SOX2 CEBPE	NKX2-5				ETFDH CEBPB ALDH1A1 ANXA5 PHGDH ZYX ANLN PRKAR2B LRPAP1 PLD3 AR PTGS2 FASN GBE1 ADAR MAGED2 BHLHE40 NACA TWIST1 RPL11 HSPB1 RPL18A PRPF6 TWF2 NR3C1 BATF LEO1 SLC39A6 SNRNP40 FLNA CCT3 SIN3B CYR61 CEBPD ILF2 RARRES3 NOP58 PSMC3 IRF7 PRPF19 SERPINH1 DDX5 KL	CAMTA2
TBRG4	Q969Z0	No	2				EGFR TSC22D1 CALCOCO2 AGTRAP FAM9B MAL2 PTN PTN	PTN				TGFBI STIP1 SHC2 PHGDH ACSF2 EXOC8 PLD3 AR TUBB2A NDN MAGED2 UBE2E2 FGR HSPB1 NR3C1 ADRM1 CDC37 ZNF205 FES S100A11 CEBPB FAM114A1 ILF2 BCL2A1 CTGF TPD52L1 GRB14 SERPINH1 MET XPOT RGS16 MCM3 PRDX1 HSP90AB1 PRPF19 PDGFRB BEX2 PIK3R3 NCL FAM189A2 CTNNB1 S100	GADD45G TAF1D
TBR1	Q16650	No	2				IKBKE CASK CASK	CASK				SDC2 EIF4G1 CTPS1 CDC37 TRIM28 HSP90AB1 TRMT112 STIP1 SSB PDCD5 TUBB PTGS2 MIF PLS3 AKR1B1 PRPF19 DDX5 SRM RPL18A IRF7	SDC2
TBC1D25	Q3MII6	No	2				GABARAPL2 GABARAPL2 FEZ1 MAP1LC3A	FEZ1				C18orf32 PHGDH GDI1 MIF TUBB2A SEC24C AZGP1 RPL11 HSPB1 RPL18A PRPF6 MCM3 KRT80 HSPA6 CCT3 STIP1 ILF2 PRPF19 HIST2H2BE DDX5 F8 PRDX1 SRPX HSP90AB1 DRAP1 AHNAK2 SERPINH1 NCL NOP2 S100A9 GIMAP6 EIF4G1 RCC2 CTPS1 TRIM28 HIST1H1C PRPF39 AGL LRRC47 SSB FASN TU	DRAP1 OLFML3
TAZ	Q16635	No	2				CSNK1E CSNK1E LATS1 LATS1 GSK3B GSK3B DVL2 STK3 CHGB CHGB	RUNX1 YWHAE SLC9A3R2 CHGB				CPNE1 RASSF2 TAOK1 TNS2 ZYX BAMBI SNAI2 AR TUBB2A MID1IP1 GBP2 TWF2 YWHAH PTPN13 CEBPB BBS10 SMN1 GRB14 DDX5 MOB1B HSP90AB1 ZBTB8A CTNNB1 ZBTB48 MOAP1 CBFB PPP1R14A CLEC3B FBP1 PMAIP1 UBD	CCND1 SGK1 CEBPB TBP AR ADRB2 NDEL1 PODXL TWF2 NGFRAP1
TASP1	Q9H6P5	No	2				APP	GTF2A1				XAF1 NDEL1 SNRNP40 CXCL16 NKIRAS1 AIDA EVI2A ADRM1 RAI2 STIP1 FAM160B2 VSIG4 CIRBP MOB1B DRAP1 BOLA1 CIART GADD45G BTK RNPC3 PPP1R14A ETV4 ARPC1B DHX16 UBE2S SH3BP5 INTS3 FERMT3 ECI2 PLA1A MX1 PCOLCE GNA15 SCD PRNP KLF7 FAM50A FERMT2 TEX2 GIMAP6 IFI6 GUCY	TBP
TAP2	Q03519	No	2			HLA-C	APP B2M PSMB8 PSMB8 FMNL1				SEC24C	XAF1 NDEL1 SNRNP40 CXCL16 NKIRAS1 AIDA EVI2A RPL11 ADRM1 RAI2 STIP1 FAM160B2 VSIG4 CIRBP MOB1B DRAP1 BOLA1 CIART GADD45G BTK RNPC3 PPP1R14A ETV4 ARPC1B DHX16 UBE2S SH3BP5 INTS3 FERMT3 ECI2 PLA1A MX1 PCOLCE GNA15 SCD PRNP KLF7 FAM50A FERMT2 TEX2 GIMAP6 IFI
TAL2	Q16559	No	2				RUNX1T1 TCF4 TCF4 LMO2 LMO1	TCF3 MAPK3 LMO1 LMO2				SMAD7 DRAP1 CDKN2C FLNA STIP1 FERMT2 MAD2L2 AR MRFAP1L1 CTNNB1 KRT15 UBE2E2 GATA3 GEM NOTCH2NL	DUSP4 BEX2 CEBPB LRPAP1 CTNNB1 GATA3 TWIST1
TAF6L	Q9Y6J9	No	2				MYC HIST3H3 VCP TAF9 TAF10 KAT2B CCDC8 MYOG STX11 STX11 SOX2 TAF9B	TAF9				ISG15 CYR61 PTGS2 FASN TUBB2A TWIST1 RPL11 SIN3B MRPS23 SGK1 MCM3 CD81 SMYD4 STIP1 TAF1A FOXC1 NOP58 HIST2H2BE DRAP1 NCL CBX6 CTPS1 BTK NFIL3 SERTAD2 ADRB2 GZMK PRR11 MAGED2 INTS3 FERMT3 AR PPT1 VCAM1 HSPB1 PLA2G4A SCD FLNA NCAPG2 BRAT1 PRPF19 XPOT CBX7 F	DRAP1 CEBPB
TAC4	Q86UU9	No	2				TAC1	TACR3 TACR1 TACR2				FAP	GPRASP1
TAB1	Q15750	No	2		MAP3K7			SMAD7 YWHAG TRAF6 TRAF2 NR2C2		SMAD7			CTPS1 CDC37 AR HSP90AB1 DDX39B PKN1 FLNA CTNNB1 IRF7 ZNF205 MAP3K8 OSBPL3 CLK2 ARHGEF6 NGFRAP1
SYT7	O43581	No	2				SUMO1 SUMO1 SYNCRIP SYNCRIP	STX1A STX3A STX2				ETFDH CEBPB ALDH1A1 ANXA5 PHGDH ZYX ANLN LRPAP1 PLD3 AR PTGS2 FASN GBE1 ADAR CNBP BHLHE40 NACA RPL11 HSPB1 RPL18A PRPF6 TWF2 NR3C1 SLC39A6 FLNA CCT3 CEBPD ILF2 RARRES3 NOP58 PSMC3 IRF7 PRPF19 SERPINH1 DDX5 KLF7 PLAU MCM3 MX1 SMPD4 HSP90AB1 LTF C20orf27 HI	STXBP1
SYT4	Q9H2B2	No	2				SYNCRIP SGTA SGTA NBR1	STX1A STX3A SGTA SYT1 TFAP2B STX2				EFEMP2 CNBP CD81 NME3 HSP90AB1 GDI1 ILF2 RARRES3 WBP1L C1QA CXCL8 ERP27 VCAM1 UBD DDX5 COL1A2 NUPR1	NME3 NR3C1 STXBP1 HIST1H2AC
SYT11	Q9BT88	No	2				CSNK1A1 PARK2 PARK2 SGTA APPBP2 APPBP2	PARK2 APPBP2				RGS2 EPM2AIP1 EFEMP2 CXCL8 GDI1 CHPF NACA VCAM1 MRPS23 COL1A2 YWHAH ADRM1 CCT3 RRS1 UBE2L6 WBP1L PSMC3 PRPF6 DDX5 CIRBP PRDX1 NME3 HSP90AB1 PRPF19 ERP27 UBE2E2 RARRES3 PRPS1 HIST1H1C PPP1R14A FBP1 TUBB C1QA CALU	RGS2 RRS1 AR
SYP	P08247	No	2				STX1A GRB2 HTT SORBS3 EPOR	GRB2				STIP1 PHGDH WASF1 AR PLS3 VCAM1 HSPB1 RPL18A ST5 HMGN3 YWHAH FLNA ZNF32 CCT3 FSCN1 HELZ GNAI1 KRT15 STXBP1 RCC2 SERPINH1 DDX5 PRDX1 HSP90AB1 ABLIM3 PDGFRB PIK3R3 DNALI1 NCL CSF1R CTNNB1 S100A9 MET NTM KIT BTK HCLS1 DDX39B ETV4 TUBB MRFAP1L1 AGT ADRB2 PRNP	SHC2 CSF1R WASF1 PDGFRB BCL2A1 ADRB2 MET KIT
SYNJ1	O43426	No	2				CLTC SORBS2 CD2BP2 CD2BP2 NCK1 GRB2 TNK2 CLTA MYO1E MYO1E SH3KBP1 AP2A1 AP2A1 SH3GL1 SH3GL1 AP2M1 ITSN1	GRB2 CDK5 PPP3CA SH3GL3 EPHB2 SH3GL2 BIN1				PAN2 RGS2 ISG15 SNRNP40 PHGDH ANLN WASF1 HSPA6 AR FASN TUBB2A PLS3 FGR VCAM1 HSPB1 RPL18A ST5 HMGN3 NR3C1 FLNA ZNF32 CCT3 ADGRL2 FSCN1 HELZ KRT15 PRPF6 SERPINH1 MET NR1H2 NOTCH2NL YWHAH PRDX1 KIFC2 HSP90AB1 BANF1 ZBTB8A ABLIM3 PDGFRB FAP PIK3R3 NCL CSF1R	HLA-DQA1 EGFL6 CDC37 SHC2 CSF1R RCAN2 CHN1 SDC2 WASF1 PDGFRB NDEL1 BCL2A1 FBP1 STXBP1 ADRB2 MET VEGFA MMP9 IL6 ARHGEF6 KIT
SYCP3	Q8IZU3	No	2				SUMO2 BRCA2 SMC1A LIG4 REC8	PABPC1				CPNE1 FSCN1 FASN TUBB2A ADAR RPL11 SIN3B MCM3 FAM50A STIP1 FOXC1 NOP58 HIST2H2BE NKAP SERPINH1 NCL ZBTB4 S100A9 SRM PRPS1 CTPS1 LRRC47 NFIL3 ETV4 FIGNL1 MLF1 NVL GZMK INTS3 AR BTG1 LTF HSPB1 NR3C1 CRABP2 FLNA CEBPD WBP1L ARPC1B BRAT1 PRPF19 XPOT FERMT2 NO	PAN2
SVEP1	Q4LDE5	No	2				SMAD3 SMAD3 ZFYVE9 ZFYVE9 ATF7IP SKIL SKIL SMAD9 SMAD9	SMAD9 SMAD3 SKIL ZFYVE9 ATF7IP				NR3C1 SMAD7 TGIF2 FLNA ST6GALNAC2 AGL CEBPD CEBPB ZNF329 CHPF AR EIF4G1 LAMC1 CTNNB1 SS18L1 DDX5 MORC4 IRF7 SIL1	NR3C1 CPNE1 CEBPB FLNA MAN2B1 LAMC1 ZNF329 AR TGIF2 CTNNB1 ST6GALNAC2 DDX5 CLASRP MORC4 ARHGEF6 SIL1
SV2B	Q7L1I2	No	2				SYT1	SYT1				CBFB	NR3C1
SUV420H2	Q86Y97	No	2				HSPA4 CBX5 EEF1A1 MCM7 CBX3 CBX1 HTR7	RBL1 RB1 RBL2				ISG15 PHGDH ZNF185 MLF1 ZNF264 MAGED2 TUBB2A VCAM1 RPL11 HSPB1 RPL18A SGK1 MCM3 CD81 PRNP FES STIP1 FAM114A1 ILF2 DNAJB2 SMN1 NELFCD MET BANF1 DYSF CCL2 SSB HSP90AB1 METTL18 NR2F1 ABLIM3 S100A2 CDK5RAP3 NCL PTP4A3 CTNNB1 NOP2 GADD45G DDX5 ARHGEF6 CCDC102B	SNAPC1 CEBPD CCND1 CEBPB TBP PIK3R3 AR MNDA
SUSD1	Q6UWL2	No	2				FBXO6 EGFR ATF7IP	ATF7IP				MAN2B1 SHC2 PHGDH CHPF EXOC8 CPVL PLD3 AR AGA TUBB2A ILF2 FGR TIMP1 HSPB1 P3H1 MCM3 ADRM1 UBE2S CDC37 FES CCT3 S100A11 FECH ITGAV STIP1 PSMC3 ITGA5 GRB14 SERPINH1 DDX5 NDN XPOT SLC7A5 RGS16 NR3C1 PRDX1 IGFBP3 CTGF HSP90AB1 CEBPB PDGFRB PIK3R3 TXNDC15 CTPS	LAMC1
SUPT20H	Q8NEM7	No	2				STAT3 HIST3H3 TAF10 CCDC101 MAPK1 MAPK1 ATXN1 ATXN1 ATG9A DR1	ATXN1				EFEMP2 DUSP4 ZYX AR VCAM1 BHLHE40 FGR MORC4 SIN3B RCN1 NR3C1 RPL11 RAI2 CD81 FES CCT3 MATN2 CEBPB TAF1A ARID5A PSMC3 KRT15 MET CIRBP NOTCH2NL SLC4A2 CBX7 HSP90AB1 DRAP1 PDGFRB NCL SS18L1 CDIP1 CBX6 ZFPM2 ST6GALNAC6 CCDC102B GADD45A TRIM28 ANLN NFIL3 CLASR	ST6GALNAC6 ARID5A CLASRP CIRBP ZYX RCN1
SUMF2	Q8NBJ7	No	2				ELAVL1 ZFYVE9 H2AFX ZDHHC17 CACNA1A CACNA1A	ZFYVE9				CXCL16 FECH SNRNP40 EXOC8 PTGS2 ISG15 ADAR AIDA CTHRC1 SGK1 SLC16A4 BRD2 TMEM159 HIST2H2BE CIRBP NCL CBX6 LRRC47 DDX39B CFAP45 MRFAP1L1 SERTAD2 OSBPL3 IRF9 SDC2 INTS3 TGIF2 ZNF264 VCAM1 NR3C1 SCD SERTAD4 CTGF TMEM263 AGPAT9 NR2F1 TXNDC15 C9orf91 LEPROT IF	CTNNB1
STXBP4	Q6ZWJ1	No	2				ATN1 ATN1 KLHL42	ATN1				EFEMP2 FAM168A ECM1	ECM1
STXBP3	O00186	No	2				UBL4A FN1 RPL3 SNAP23 STX2 STX2 STX4 STX4	PRKCA				CPNE1 PAN2 F13A1 FSCN1 PHGDH ZYX FERMT3 FASN ITGAV CNBP ABCC1 NACA RPL11 HSPB1 RPL18A SGK1 MCM3 HSPA6 SEC24C CCT3 STIP1 ILF2 MRPS23 CTGF NOP58 ITGA5 STXBP1 PRPF19 SERPINH1 DDX5 CIRBP TGFBI YWHAH PRDX1 EIF4G1 HSP90AB1 METTL18 PDCD5 FBN1 NCL USP13 SRM VCAM1	RGS2 FSCN1 BTK PPP1R14A SDC2 FLNA STXBP1 DDX5 GNA15 SDPR KIT
STX4	Q12846	No	2			VAMP2		DLG1 PS1TP5BP1			STXBP1		CPNE1 FZD7 PS1TP5BP1 hCG_15971 S100A11 WASF1 MX1 ARPC1B PFN1
STRBP	Q96SI9	No	2				EED WHSC1 RPA1 CUL1 NEDD8 YBX1 DCUN1D1 CAND1 RNF2 GABARAPL2 OBSL1 CUL3 ADARB1 CD247 THAP1 THAP1 RPA3 RPA2 TARBP2 MAP1LC3A LIN28A RBPMS RBPMS DAB1	THAP1 EIF2AK2				ISG15 SNRNP40 COL3A1 ZYX NSUN5P2 FBXL5 CIART PLD3 PTGS2 FASN TUBB2A ADAR RPL11 SIN3B MRPS23 MCM3 HLA-DMB C16orf89 STIP1 BRD2 NOP58 HIST2H2BE NKAP CIRBP KDELC1 DYSF SRPX NCL CTPS1 TRMT112 S100A9 BLVRB CBX6 FAM168A JAM2 FBXO17 F8 LRRC47 DDX39B CMTR1 USP11 A	NKAP PDGFRB
STK36	Q9NRP7	No	2		UBE3A			GLI3 SUFU CDK9		FZD2 AR			SERPINH1 AR TWIST1 MID1IP1
STK11	Q15831	No	2	GSK3B		MLXIPL			CTNNB1		PRKAR2B
STEAP3	Q658P3	No	2				SETD7 SETD7 BNIP3L	BNIP3L				BNIP3 AR GBP2 TBP ECM1	BNIP3
STC2	O76061	No	2				ELAVL1 PPP1R8 PPP1R8 ARRB2 ARRB2 AIFM1 POLR2C POLR2C PEBP1 PEBP1 PTN PTN	PPP1R8 ARRB2 PTN POLR2C				CPNE1 CXCL16 FECH SNRNP40 POTEKP EXOC8 PTGS2 ISG15 TUBB2A ADAR RPL11 SGK1 MCM3 GADD45G SLC16A4 BRD2 TMEM159 CIRBP NCL S100A9 CBX6 GADD45A CTPS1 LRRC47 DDX39B CFAP45 SERTAD4 FASN SERTAD2 ADRB2 IRF9 SDC2 INTS3 TGIF2 ZNF264 VCAM1 NR3C1 SCD HSPA6 CTGF TMEM263	FLNA OXTR TAF1D ADRB2 C5AR1 GADD45G GBP2 ATF4
STBD1	O95210	No	2				GABARAPL2 GABARAPL2 ATF7IP CCDC155	ATF7IP				CXCL16 C18orf32 PHGDH CXCL9 MIF SEC24C AZGP1 RPL11 HSPB1 PRPF6 CRABP2 KRT80 HSPA6 CCT3 STIP1 ILF2 PRPF19 HIST2H2BE DDX5 PRDX1 HSP90AB1 AHNAK2 SERPINH1 NCL LAMC1 NOP2 S100A9 GIMAP6 EIF4G1 CTPS1 TRIM28 HIST1H1C AGL SSB TUBB PFN1	LAMC1
STAM2	O75886	No	2			CLTA		JAK2 EGFR HGS JAK1 TYK2 JAK3 XRN1			HLA-DPA1 HLA-DRA		RGS16 CCR1 BTK FES GRB14 CEBPB PDGFRB EXOC8 IL10RA AR ITGA5 CTNNB1 S100A9 MET SPATA20 PLA2G4A KIT
STAM	Q92783	No	2			CLTA		JAK2 HGS JAK1 JAK3			HLA-DPA1 HLA-DRA		BTK FES CCR1 PDGFRB EXOC8 IL10RA MET PLA2G4A KIT
STAC3	Q96MF2	No	2				CSNK2A1 FAM124A ZGPAT ZCCHC10 ZCCHC10 WHSC1L1 WHSC1L1 PPARA C11orf57 JMJD6 JMJD6 DIP2A	PPARA				ISG15 CD14 CLK4 APOE CXCL8 BHLHE40 CDC25B MCM3 CDC37 LEO1 TAF1A NOP58 KRT15 GRB14 NKAP CIRBP PAF1 MNDA CBX7 HSP90AB1 ZBTB8A NCL SS18L1 GADD45G HCLS1 SSB TAF1D DHX16 CALU	GADD45G GADD45A
ST7	Q9NRC1	No	2				NFKBIA GNB2L1 ACTN2 ZFYVE9 SNAPIN MYOT	GNB2L1				MCM3 NR3C1 PTPN13 ISG15 FLNA CD81 AR ZYX DYSF FAM114A1 EIF4G1 TUBB ATF4 CTNNB1 VCAM1 ADRB2 UBD HSPB1 GPRASP1 LAMC1	AR
ST13	P50502	No	2		SRF			ALB SMAD2 HSP71 CXCR2 F2		FZD2			NR3C1 F13A1 APOE CDC37 EIF2AK1 GUCY1B3 STIP1 AR CTNNB1 ST5 PROS1 CXCL8 IGFBP3 F8 GPRASP1 ARHGEF6 GNA15
SSX4	O60224	No	2				HIF1A HIF1A	HIF1A				MCM3 TRIM28 HSP90AB1 FBP1 AR PSMC3 CTNNB1 NDN	ARNT2 AR CTNNB1 NDN
SST	P61278	No	2				PDIA2	SSTR3 SSTR2				ERO1LB	GNAI1
SSRP1	Q08945	No	2			ERCC3 GTF2H4 GTF2H3 GTF2H2 GTF2F1 GTF2F2 CCNH CDK7 MNAT1 GTF2H1 ERCC2		CSNK2A1 SRF SPI1 DHX9 RAN MCM4			TAF1D TAF1A TBP PRPF19		MCM3 CEBPD IGFBP3 HCLS1 CEBPB TBP ETV4 AR NCL CTNNB1 CDC37 GADD45G XPOT
SSNA1	O43805	No	2				LNX1 SDCBP GOPC EHHADH	SPAST				FZD7 CDKN2C GDI1 EXOC8 ZNF593 AIDA BHLHE40 VCAM1 RTN1 BATF CTSO CLDN2 CLDN1 CIRBP KRT15 HSP90AB1 ZBTB8A CLK2 CCDC102B KLHL2 FBP1 MRFAP1L1 SDC2 NOTCH2NL	RTN1
SSH3	Q8TE77	No	2				ACTA1 APP SHMT2 LIMK1	PS1TP5BP1				XAF1 ISG15 NDEL1 SNRNP40 CXCL16 NKIRAS1 AIDA EVI2A ADRM1 RAI2 S100A11 STIP1 FAM160B2 VSIG4 CIRBP MOB1B DRAP1 BOLA1 CIART GADD45G BTK RNPC3 PPP1R14A ETV4 ARPC1B DHX16 ADRB2 UBE2S SH3BP5 INTS3 FERMT3 ECI2 PLA1A MX1 PCOLCE GNA15 SCD PRNP FSCN1 KLF7 NOTCH2NL	CPNE1 MX1 PS1TP5BP1 hCG_15971 S100A11 WASF1 ARPC1B PFN1
SSH2	Q76I76	No	2				ELAVL1 BAG3	PS1TP5BP1				COL15A1 TMEM101 CXCL16 CEBPB SNRNP40 INTS3 IRF2BPL UNC5CL ECI2 EXOC8 PTGS2 FOXA1 GBE1 ADAR VCAM1 BHLHE40 SLC16A4 OLR1 BRD2 APOE SGK1 NR3C1 SCD PTP4A3 ANXA5 PMAIP1 HSPB1 FECH MLF1 FOXC1 MDP1 CTGF AGPAT9 PSMC3 C9orf91 TMEM159 METTL2A SERPINH1 OSR2 PLAU TMEM	CPNE1 MX1 PS1TP5BP1 hCG_15971 S100A11 WASF1 ARPC1B PFN1
SSH1	Q8WYL5	No	2				ELAVL1 ACTA1 YWHAZ YWHAQ DSTN CFL1 LIMK1 LIMK1 YWHAB YWHAB CBX1 ARPC2 CORO1B CORO1B	PS1TP5BP1				CPNE1 CXCL16 FECH CYR61 SNRNP40 RASSF2 ZYX EXOC8 PTGS2 ISG15 TUBB2A ADAR SGK1 MCM3 CD81 SLC16A4 BRD2 TMEM159 MET MDP1 CIRBP NCL S100A9 CBX6 CTPS1 BTK PPP1R14A LRRC47 DDX39B CFAP45 SERTAD4 FASN SERTAD2 OSBPL3 IRF9 SDC2 INTS3 NAPSA TGIF2 ZNF264 VCAM1 HSPB1	CPNE1 MX1 PS1TP5BP1 hCG_15971 S100A11 WASF1 ARPC1B PFN1
SSBP2	P81877	No	2				PML TAL1 DYRK2 EWSR1 EWSR1 PIN1 CDK6 BAG3 LMO2	EWSR1				CPNE1 PDGFC ISG15 ZNF383 CDKN2C SNRNP40 UNC5CL CHPF AR FASN MLF1 VCAM1 GATA3 RPL11 HSPB1 TWF2 NR3C1 CDC37 ANXA5 CD81 ANKRD12 STIP1 NCAPG2 PSMC3 ITGA5 KRT15 GSTA4 DDX5 MDP1 NOTCH2NL YWHAH RAB2B HSP90AB1 DRAP1 ECI2 NCL CTNNB1 TCIRG1 MAP3K8 FAM168A BTK FAM18	FASN BTK AGT
SRSF4	Q08170	No	2				CUL4B SUMO2 SFPQ YWHAG CUL1 YWHAZ SRSF1 SRSF1 YWHAE HNRNPA1 EIF4A3 TADA2A HAP1 HAP1 CAND1 SRRM2 SRRM2 CDC5L DYRK1A SRRM1 RNPS1 RNPS1 SRSF10 SRSF10 TRA2B TRA2B MAGOH GABARAPL2 SRSF2 SRSF2 SART1 SART1 SRSF6 SRSF6 STAU1 CUL3 PNN WRNIP1 PAXIP1 NFX1 SF3A2 PRPF	HAP1 SMURF2				CPNE1 FSCN1 NDEL1 CYR61 SNRNP40 COL3A1 ZYX FBXL5 TRMT112 MLF1 PTGS2 FASN TUBB2A ADAR AIDA TPBG RPL11 SIN3B MRPS23 SGK1 MCM3 FAM50A GADD45G HLA-DMB CD81 STIP1 FOXC1 LUM NOP58 HIST2H2BE MET NKAP CIRBP KDELC1 ATHL1 ZBTB8A BEX2 SRPX NCL FBXO17 EXOC8 ZBTB4 S10	GADD45G TAF1D TBP NKIRAS1
SRPX2	O60687	No	2				HGF	PLAUR CTSB ADAMTS4				CLEC3B MET SDC2	RGS2 APOE FAP MT2A
SRGAP1	Q7Z6B7	No	2				ELAVL1 YWHAZ ARHGEF7 RHOA RHOA HTT HTT SH3KBP1 FASLG FASLG	RHOA CDC42 BMPR1B				CPNE1 CXCL16 FECH CYR61 SNRNP40 RASSF2 EXOC8 PTGS2 ISG15 TUBB2A ADAR FGR SGK1 MCM3 SLC16A4 STIP1 BRD2 TMEM159 MET CIRBP PIK3R3 NCL CBX6 CTPS1 BTK PPP1R14A LRRC47 DDX39B CFAP45 ETV4 SERTAD4 FASN SERTAD2 OSBPL3 IRF9 SDC2 INTS3 NAPSA TGIF2 ZNF264 VCAM1 HSPB1	WASF1 GDI1 NKIRAS1 FLNA PKN1 CHN1 ARHGEF6
SRFBP1	Q8NEF9	No	2				SRF	SRF SLC2A4				SMAD7 CEBPB CIRBP	SERPINH1 CEBPB P3H1 ETV4
SPPL2A	Q8TCT8	No	2				NFKB1 TFRC SGTA SGTA	SGTA				EFEMP2 INTS3 UNC5CL GDI1 PLD3 PLS3 CXCL8 VCAM1 TWIST1 RARRES3 COL1A2 NR3C1 NME3 CEBPB WBP1L GRB14 HSP90AB1 CTNNB1 MAP3K8 ERP27 C1QA ADRB2 IRF9	NME3
SPOP	O43791	No	2			RPS27A UBA52 RBX1		DDIT3 DPPA2 ZBTB16 TRAF1 RXRB RTN3			MCM3 EIF4G1 CDC37 SMAD7 RPL36A LY96 CTNNB1 DERL2 CD14 SEC61G RPL11 RPL18A SGK1		NR3C1 BATF CEBPB CD81 PMAIP1 HSD17B14 UGCG MOAP1 ATF4 IL6 SIN3B NR1H2 NGFRAP1
SPOCK3	Q9BQ16	No	2				CREB3 MMP14 MMP3	MMP14 MMP3				TIMP1 CCR1 LUM CGRRF1 APOD BNIP3 ATF4 SEC61G SLC29A1 ACSF2	IGFBP3 LUM CCL2 ITGAV TIMP3 TIMP1 CLDN1
SPOCK2	Q92563	No	2				PLXNB3 PLXNB3	TES				MET FSCN1	ZYX
SPOCK1	Q08629	No	2				ELAVL1 TNF	MMP2 MMP14 MMP3				COL15A1 TMEM101 CXCL16 CEBPB SNRNP40 INTS3 IRF2BPL EXOC8 PTGS2 FOXA1 GBE1 ADAR VCAM1 BHLHE40 SLC16A4 OLR1 BRD2 APOE SGK1 NR3C1 SCD PTP4A3 PMAIP1 HSPB1 FECH FOXC1 CTGF AGPAT9 C9orf91 TMEM159 METTL2A SERPINH1 OSR2 PLAU TMEM263 CIRBP YWHAH TGIF2 PJA2 ZNF264	IGFBP3 LUM CCL2 ITGAV TIMP3 TIMP1 CLDN1 DKFZp686K04147
SPINT2	O43291	No	2				TUBG1 APP CUL7 SUMO4	SUMO4 CTSB				XAF1 NDEL1 CYR61 SNRNP40 CXCL16 NKIRAS1 PLD3 PDCD5 ADAR AIDA EVI2A RPL11 ADRM1 RAI2 STIP1 FAM160B2 HIST2H2BE VSIG4 CIRBP MOB1B DRAP1 BOLA1 NCL CIART GADD45G PRPS1 BTK RNPC3 PPP1R14A DDX39B ETV4 ARPC1B DHX16 UBE2S SH3BP5 INTS3 FERMT3 ECI2 PLA1A IGSF6 PCOLC	NR3C1 RGS2 APOE STIP1 PRPS1
SPEF1	Q9Y4P9	No	2				ZBED1 ZBED1 PLEKHF2 PLEKHF2	PLEKHF2				LRRC20 DRAP1 RTN1 SDPR AIDA	RTN1 SDPR
SPDYA	Q5MJ70	No	2				SKP2 SKP2 CDKN1B CDKN1B	CDKN1B				SMAD7 HSP90AB1 STIP1 AR BTG1 MLF1 USP13 UBD SGK1	CCND1
SPATC1	Q76KD6	No	2				TUBG1 CDC20 CDC20 CDC27	CDC20				YWHAH LAMC1 NDEL1 CCT3 HSP90AB1 USP11 CDK5RAP3 MAD2L2 TUBB PDCD5 TUBB2A UBE2S MAGED2 CTNNB1 CPVL ARPC1B RPL18A	MAD2L2
SPATA2	Q9UM82	No	2				ELAVL1 TRIM27 APP TRAF2 TRAF2 GOLGA2 LZTS2 PPP1CA UIMC1 CASK CYLD CYLD BABAM1	TRAF2 PTPN6				CPNE1 CXCL16 FECH NDEL1 SNRNP40 XAF1 EXOC8 PPP1R14A PTGS2 ISG15 ADAR AIDA EVI2A UBE2L6 SGK1 ADRM1 CBX6 RAI2 SLC16A4 STIP1 BRD2 FAM160B2 PSMC3 TMEM159 HIST2H2BE VSIG4 CIRBP MOB1B DRAP1 FAM214A NCL NKIRAS1 CIART GADD45G CCDC102B BTK RNPC3 LRRC47 DDX39B CFAP	PILRB PKN1 FLNA CTNNB1 ZNF205 MAP3K8 KIT NGFRAP1
SPAG8	Q99932	No	2				PRMT5 PRMT5 SNRPC CARM1 WHSC1L1 WHSC1L1 CSTF2 PRMT2	RAN				PAN2 IFIT3 ZNF224 MNDA CD81 IFIT1 NELFCD HSD17B14 CEBPB NCL SS18L1 AKR1B1 CTNNB1 VCAM1 UBD CALU FAM168A	AR GADD45G XPOT
SPAG7	O75391	No	2				ABHD16A ABHD16A	ABHD16A				MLH1 PILRB IFITM1	PILRB PTGS2 IFITM1
SPAG1	Q07617	No	2				PCNA GNB1	PRKCA				NR3C1 DMAP1 PAN2 CALU GADD45A CCL2 MLH1 GNAI1 FSCN1 ISG15 STIP1 PTP4A3 MLF1 VCAM1 ADRB2 UBD GADD45G BTK	RGS2 FSCN1 BTK PPP1R14A SDC2 FLNA STXBP1 DDX5 GNA15 SDPR KIT
SP2	Q02086	No	2				ESR1 E2F1 NR0B2 NR0B2 NKX3-1 MCM7 APP IRF1 IRF1 BANP FHL2 ZDHHC17 ZDHHC17 SOX2	E2F1				XAF1 CCL2 NDEL1 CYR61 SNRNP40 COL10A1 CHPF NKIRAS1 LINC00312 TWIST1 MLF1 NDN AIDA EVI2A RPL11 SIN3B MCM3 ADRM1 RAI2 STIP1 TAF1A BRD2 GNAI1 NOP58 NTM VSIG4 CIRBP FAM160B2 MOB1B DRAP1 BEX2 BOLA1 NCL CIART GADD45G CCDC102B BTK RNPC3 PPP1R14A ETV4 MRFAP1L1 AR	NDN SERTAD2
SOX3	P41225	No	2				SUMO2 SUMO1	PAX6				CPNE1 FSCN1 HIST1H2AC ZYX PLD3 PTGS2 FASN TUBB2A ADAR RPL11 SIN3B RARRES3 MCM3 FAM50A ZNF224 STIP1 FOXC1 NOP58 HIST2H2BE NKAP NCL ZBTB4 S100A9 BLVRB SRM PRPS1 CTPS1 LRRC47 DDX39B NFIL3 ETV4 FIGNL1 OSBPL3 NVL INTS3 AR MX1 LTF HSPB1 RPL18A TWF2 NR3C1 CRABP2	TBP
SOX18	P35713	No	2				MECP2 MECP2	HMGB1				HIST2H2BE SIN3B	AR CEBPB TBP FOXC1
SOX10	P56693	No	2				SUMO1 SUMO1 PAX3 PAX3 NMI NMI UBE2I UBE2I CDK6 CDK6 EXOC5 EXOC5 POU3F2 POU3F2	JUN SP1 SUMO1 UBE2I CEBPA POU3F2 PAX6 POU5F1				ETFDH CEBPB ALDH1A1 ANXA5 PHGDH ZYX ANLN LRPAP1 PLD3 AR PTGS2 FASN GBE1 ADAR BHLHE40 NACA RPL11 HSPB1 RPL18A PRPF6 TWF2 NR3C1 CRABP2 SLC39A6 CDC37 CDKN2C FLNA CCT3 ANKRD12 CEBPD ZBTB8A ILF2 RARRES3 NOP58 PSMC3 IRF7 PRPF19 SERPINH1 DDX5 KLF7 PLAU NR1H2 CLD	NR3C1 BATF PDGFC CEBPD CCND1 CEBPB TBP AR ATF4 CTNNB1 RPL18A NR1H2
SOSTDC1	Q6X4U4	No	2				BMP7	BMP2 CDC20				NOTCH2NL	MAD2L2 GREM1
SORCS1	Q8WY21	No	2				SORT1	FURIN				LRPAP1	FLNA ADAMTS1
SORBS1	Q9BX66	No	2				MYC SMAD2 DNM2 RPL4 ADAM15 ATXN7 ATXN7 ABL1 ABL1 MLLT4 CBL CBL VCL VCL SRC KHDRBS1 PAK2 PAK2 CASP8 HTT HTT CDK6 CDK6 EIF6 EIF6 YWHAB FLOT1 FLOT1 SOS1 INSR INSR INPPL1 INPPL1 PTK2B SH2B2 SH2B2	SH2B2 ACTA1 INSR DKFZp666O0110 PXN CBL PAK2 INPPL1 VCL EFNB1 ADAM15 INSM1				NDEL1 CYR61 ABCC1 FGR RPL11 ST5 MCM3 CD81 SMYD4 STIP1 NOP58 NTM MET CIRBP DRAP1 PIK3R3 NCL CBX6 CTPS1 BTK RNPC3 DDX39B NFIL3 ETV4 MRFAP1L1 ADRB2 SH3BP5 PRR11 RGS16 FERMT3 WASF1 HSPA6 AR PPT1 VCAM1 HSPB1 PLA2G4A NR3C1 SCD PTPN13 FLNA FSCN1 OSBPL3 NCAPG2 IT	WASF1 AR FGR ST5 PTPN13 CCND1 SELE CSF1R FSCN1 ITGAV MET GRB14 PDGFRB PIK3R3 S100A4 ARHGEF6 KIT BTK HCLS1 GPX1 ADRB2 PFN1
SOD2	P04179	No	2				SUMO1 SMARCA5 AURKA AURKA P4HB VAPA HSP90B1 UBL4A EIF1B APP IKBKE RPS3A RPS3A RPL21 MCC MPG TNIK PAK2 SMARCA2 H2AFX RAB4A SOD1 ZC3H11A ARF6 RIPK2 GET4 STX7 WBP5 ALDH5A1	RPS3A GET4				XAF1 FSCN1 NDEL1 SNRNP40 HIST1H2AC ZYX TRMT112 IFIT3 NKIRAS1 PLD3 PPP1R14A PTGS2 FASN TUBB2A ADAR AIDA EVI2A RPL11 SIN3B RARRES3 SGK1 MCM3 ADRM1 ZNF224 RAI2 CD81 STIP1 RCC2 NOP58 ARHGEF6 HIST2H2BE VSIG4 CIRBP FAM160B2 MOB1B DRAP1 BOLA1 NCL CIART S100A9 BL	KIFC2 CHN1
SNX27	Q96L92	No	2				ELAVL1 LRFN4 APP MCC INSR AKT2 PHLPP1 SELP	DGKZ				CXCL16 FECH NDEL1 SNRNP40 TRMT112 XAF1 EXOC8 PPP1R14A PTGS2 ISG15 ADAR AIDA EVI2A SGK1 MCM3 ADRM1 CBX6 RAI2 SLC16A4 STIP1 BRD2 FAM160B2 TMEM159 VSIG4 CIRBP MOB1B DRAP1 BOLA1 NCL NKIRAS1 CIART GADD45G BTK RNPC3 LRRC47 DDX39B CFAP45 ETV4 SERTAD4 FASN SERTAD	RASGRP1
SNX24	Q9Y343	No	2				CSNK1E YWHAZ CSNK1A1 SEPT2 SH3GL3	SH3GL3				CPNE1 RASSF2 TAOK1 ISG15 CYR61 TNS2 GDI1 NAPSA FASN TUBB2A VCAM1 TPBG CDC25B HSPB1 SGK1 YWHAH EGFL6 FLNA CCT3 FSCN1 RASAL3 BBS10 TPD52L1 MET MCM3 PRDX1 HSP90AB1 FERMT2 NCL CTNNB1 EPM2AIP1 DDX5 ARHGEF6 EIF4G1 CTPS1 HIST1H1C TRIM28 PPP1R14A SSB FBP1 TUBB UB	EGFL6
SNX20	Q7Z614	No	2				GMCL1 KLHL12 KLHL12 FAM9B MAGEA11 MAGEA11 ALAS1	MAGEA11 KLHL12				TGFBI NR3C1 NDUFAF1 NDEL1 NUDT3 FLNA BEX2 GPX1 KLHL2 ZFYVE26 PDGFRB BCL2A1 COL8A1 AR MLF1 CERK SYT17 UBE2E2 FAM156A CLK2 PLAU	NDEL1 BEX2 KLHL2 COL8A1 DKFZp313B1621 FAM156A NDUFAF1
SNX18	Q96RF0	No	2				CUL1 ANKRD28 CBL GRB2 SOS1 FASLG	SOS1				FSCN1 HELZ PHGDH DDX39B FBXL5 AR PTGS2 BTG1 ITGAV VCAM1 FGR USP11 HSPB1 RPL18A ST5 FLNA YWHAH PTPN13 RPL11 HMGN3 HSPA6 ADRB2 CCT3 LEO1 ILF2 MRPS23 MMP7 ITGA5 KRT15 PRPF19 HIST2H2BE DDX5 KIT CIRBP NOTCH2NL PRDX1 MOB1B HSP90AB1 AGT ABLIM3 PDGFRB FCGR2A PIK3	CSF1R
SNTG2	Q9NY99	No	2				SCN5A	DMD SCN5A				RGS2	RGS2 CADPS2
SNTB2	Q13425	No	2				ELAVL1 CDKN1A MCM7 ERBB4 DGKZ LIN7A MAST1 MAST2 SCN5A ABCA1 ABCA1	ABCA1 DMD ERBB4 DGKZ SCN5A				CXCL16 FECH SNRNP40 RGS2 ZYX F13A1 EXOC8 CPVL PTGS2 ISG15 MLF1 ADAR RASGRP1 SGK1 MCM3 CBX6 SLC16A4 BRD2 TMEM159 CIRBP NCL GADD45G NUDT3 CCDC102B LRRC47 DDX39B CFAP45 USP11 SERTAD4 SERTAD2 OSBPL3 IRF9 SDC2 INTS3 TGIF2 ZNF264 VCAM1 NR3C1 SCD CCL2 CTGF TMEM2	RGS2 PLTP CADPS2 RASGRP1 CTGF
SNTB1	Q13884	No	2				DGKZ SCN5A ABCA1 ABCA1	ABCA1 DMD MAPK12 DGKZ SCN5A				RGS2 NR1H2 RASGRP1	RGS2 CADPS2 PKN1 PLTP RASGRP1 SH3BP5
SNCB	Q16143	No	2				PLK1 APP LNX1 PLK3 SNCA GRK5 GRK6	SNCA APP GRK5				XAF1 NDEL1 SNRNP40 FBXL5 CXCL16 NKIRAS1 MLF1 AIDA EVI2A MCM3 ADRM1 RAI2 STIP1 FAM160B2 VSIG4 CIRBP MOB1B DRAP1 SRPX BOLA1 NCL EXOC8 CIART GADD45G CCDC102B BTK RNPC3 PPP1R14A ETV4 MRFAP1L1 ARPC1B DHX16 ADRB2 UBE2S SH3BP5 INTS3 FERMT3 ECI2 ZNF593 PLA1A MX1	FGR APOE COL1A2 ADRB2
SNAP91	O60641	No	2				CLTC PKM EPS15 TRAF3IP1	PLCG1 AP2B1				PAN2 ISG15 PHGDH HSPA6 TUBB2A VCAM1 TWF2 NR3C1 CSF1R CCT3 SMN1 MET KIT PRDX1 HSP90AB1 BANF1 CTNNB1 MAP3K8 HLA-DRA CTPS1 CD81 TUBB ADRB2	SELE MLH1 PDGFRB DHX58 MET KIT BTK
SNAP23	O00161	No	2			VAMP2		SNAPIN STX1A FXR2 PRKCA STX3A ABI3			STXBP1		DDX5 RGS2 FSCN1 BTK PPP1R14A SDC2 LAMC1 FBP1 FLNA KRT15 STXBP1 MET KIT GPRASP1 SDPR GNA15
SMRP1	Q8NCR6	No	2				RBPMS	SHBG				BHLHE40 EFEMP2 ARID5A FAM168A	FLNA MT2A COL1A2
SMN1	Q16637	No	2			TGS1		KPNB1 BCL2 UNC119 BAG6 DHX9 POLR2A COPS6 COIL WDYHV1 POP7			SIN3B		CDKN2C TAF1A HSD17B14 MOAP1 PTGS2 MIF NDN RUFY3 HSPB1 NR3C1 TBP BNIP3 DDX5 MCM3 HLA-DQA1 MNDA HSP90AB1 S100A2 NCL DHCR24 IGFBP3 BTK PMAIP1 DHX16 S100A4 PFN1
SMG6	Q86US8	No	2				PPP1CC PABPC1 MAGOH TERT TERT CBX3 HBB SOX2 UPF3B	TERT				PAN2 IFIT3 CYR61 SNRNP40 PAF1 PRKAR2B INTS3 FASN TUBB2A MAGED2 CNBP BHLHE40 VCAM1 TWIST1 SIN3B SGK1 CD81 HSPB1 LEO1 ILF2 FOXC1 PRPF19 DMAP1 PRDX1 C20orf27 BANF1 FERMT2 NCL CTNNB1 CBX6 CLK2 EIF4G1 HIST1H1C TRIM28 IFIT1 DDX39B SSB MAD2L2 TUBB C1QA UBD	NCL
SMG1	Q96Q15	No	2				HSPA4 ELAVL1 SYNCRIP HSP90AA1 LMNA EIF4A3 PABPC1 PABPC1 GAPDH TUBG1 TTI1 TTI1 EEF2 MAGOH POLR2E CBX4 EIF4A2 SNAPIN GSPT1 PRKCI ETF1 UPF3B NCBP2 HAUS2	SMAD9 PRKCI				CXCL16 ISG15 NDEL1 SNRNP40 EXOC8 PTGS2 FASN MLF1 ADAR FGR RPL11 RARRES3 SGK1 MCM3 CD81 SLC16A4 STIP1 DNAJB2 TMEM159 MET CIRBP PRPF19 NCL S100A9 CBX6 GADD45A FBXO17 BTK LRRC47 DDX39B CFAP45 USP11 SERTAD4 PDCD5 SERTAD2 DHX16 OSBPL3 IRF9 SDC2 INTS3 MTFR1L HS	MAN2B1 SIL1
SMAD6	O43541	No	2	TGFBR1 SMAD3 BMPR1A BMPR1B				SMAD7 TGFBR1 RUNX2 SMAD1 SMURF2 BMPR1B	NR3C1 BAMBI GATA3 AR				AKR1B1 CEBPB TAF1A NKIRAS1 OSR1 AR CTNNB1 CHN1 RAB2B UBD ARHGEF6
SLU7	O95391	No	2				SUMO2 KDM1A KDM1A PCBP2 PCBP2 PRMT5 PRPF8 PRPF8 SF3B2 SF3B2 CCT5 GOLGA2 CEP70 SRRM2 PPIG PPIG LZTS2 CCDC85B CCDC85B SUMO3 BAG2 BAG2 ZCCHC10 ZCCHC10 PRMT6 PRMT6 WHSC1L1 WHSC1L1 DHX38 THAP1 JMJD6 JMJD6 TNF	CCDC85B				CPNE1 FSCN1 NDEL1 SNRNP40 EXOC8 FASN TUBB2A ADAR RPL11 SIN3B MRPS23 SGK1 MCM3 FAM50A ZNF224 CD81 STIP1 TAF1A FOXC1 NOP58 HIST2H2BE NKAP ZBTB8A BEX2 SERPINH1 NCL ZBTB4 S100A9 SRM PRPS1 CTPS1 HELZ LRRC47 DDX39B NFIL3 ETV4 FIGNL1 DHX16 ADRB2 NVL GZMK NDN INT	BEX2 PKN1 MOAP1 EXOC8 ZNF205 SYT17 NGFRAP1
SLPI	P03973	No	2				SGTA FAM9B NFKBIB PLSCR1	PLSCR1 ELANE CTSB KLK3 TRY8				EFEMP2 GDI1 NKIRAS1 CXCL8 RPL11 RARRES3 COL1A2 NME3 PCED1A BCL2A1 WBP1L DHRS1 LYZ TGFBI C1QA HSP90AB1 NCL ERP27 UBE2E2 GPX1 TUBB TBP SYT17 PHLDA1	RGS2 APOE IGFBP3 PCED1A DHRS1 PHLDA1 VCAM1 MMP9
SLK	Q9H2G2	No	2				NONO TTC4 IKBKE KEAP1 HGS PDZK1	CASP3				PAN2 MLH1 EXOC8 PLD3 AR MIF TUBB2A PLS3 AKR1B1 BHLHE40 VCAM1 USP11 RPL18A IRF7 MCM3 CDC37 CD81 STIP1 SMN1 KRT15 STXBP1 PRPF19 DDX5 ARRDC3 HSP90AB1 CTNNB1 TRMT112 SRM MET EIF4G1 CTPS1 TRIM28 MED9 KLHL2 SSB TUBB MRFAP1L1 PDCD5 ADRB2 UBD VEGFA UBE2S NUPR1	HCLS1 MLH1 PKN1 AR CTNNB1 MET PLA2G4A
SLIT3	O75094	No	2				CAPN1	CAPN1				VCAM1 SH3BGR GBP2	SH3BGR COL3A1
SLIT2	O94813	No	2				MYC CCDC8 ETS1 GPC1	GPC1				PRR11 STIP1 CYR61 TNS2 PHGDH MLH1 NFIL3 AR PPT1 ILF2 MAGED2 NACA RPL11 HSPB1 PLA2G4A P3H1 MCM3 SCD KRT80 PALD1 FLNA SMYD4 CCT3 CEBPB RCC2 NCAPG2 RCN1 NOP58 PSMC3 MFAP2 FERMT3 SERPINH1 DDX5 PLAU XPOT DMAP1 PRDX1 DHX58 EIF4G1 PRPF6 AHNAK2 NCL LAMC1 CTNNB1 N	VEGFA
SLIT1	O75093	No	2				ATN1 ATN1	ATN1 GPC1				EFEMP2 ECM1	VEGFA ECM1
SLC9A5	Q14940	No	2				ELAVL1 ARRB1 ARRB2 ARRB2 CHP1	ARRB2 ARRB1				CPNE1 CXCL16 FECH SNRNP40 ZYX POTEKP EXOC8 PTGS2 ISG15 TUBB2A ADAR RPL11 SGK1 MCM3 SLC16A4 BRD2 TMEM159 CIRBP NCL S100A9 CBX6 CTPS1 BTK LRRC47 DDX39B CFAP45 SERTAD4 FASN SERTAD2 ARRDC3 IRF9 SDC2 INTS3 PLA1A TGIF2 ZNF264 VCAM1 NR3C1 SCD FLNA ADRB2 CTGF TME	FLNA C5AR1 OXTR FGR ADRB2
SLC9A3	P48764	No	2				SLC9A3R1 USP48 MAST2 CHP1 CHP1 DRD3 DRD3 SLC9A3R2 PDZK1	SLC9A3R2 SLC9A3R1				YWHAH PTP4A3 CDC37 FLNA HSP90AB1 PDGFRB SMN1 PPT1 CTNNB1 BRAT1 ADRB2 PODXL LDHB SGK1	APOE PDGFRB LRPAP1 CTNNB1 ADRB2 SGK1 GPRASP1 PODXL
SLC9A1	P19634	No	2				YWHAZ TNIK ARRB1 NEDD4 UBE2I MAP4K4 YWHAB MDFI MDFI MAP3K7 CHP1 CHP1	MDFI MAPK1 YWHAB				CPNE1 RASSF2 CXCL16 ISG15 CYR61 ZYX GDI1 TAOK1 POTEKP ZNF593 NAPSA PLA1A FASN TUBB2A ADAR ZNF205 PTPN13 BHLHE40 VCAM1 CDC25B HSPB1 RPL18A PRPF6 SGK1 MCM3 CRABP2 PTP4A3 CDC37 FLNA ADRB2 CCT3 FSCN1 CEBPD RASAL3 ARID5A BBS10 PSMC3 TPD52L1 RCC2 HIST2H2BE DDX5	NR3C1 DUSP4 ZNF136 HSP90AB1 CEBPB LRPAP1 AR DHRS1 TPD52L1 ZNF205 PHLDA1 OSBPL3 GEM NR1H2
SLC8A1	P32418	No	2				ANK2 CAV3	YWHAQ YWHAE YWHAB TRPC3				ADRB2 DYSF NDEL1 PDGFRB	MX1 NDEL1 HSP90AB1 CAPN3 TBP TPD52L1 OSBPL3 FGR GEM NGFRAP1
SLC6A9	P48067	No	2				STX1A	STX1A PRKCA				STXBP1	RGS2 FSCN1 BTK PPP1R14A SDC2 FLNA STXBP1 DDX5 GNA15 SDPR KIT
SLC5A1	P13866	No	2				EGFR PAWR PAWR	HSP71				PAN2 STIP1 SHC2 PHGDH EXOC8 PLD3 AR TUBB2A NDN FGR HSPB1 NR3C1 ADRM1 CDC37 FES S100A11 CEBPB ILF2 CTGF GRB14 MET XPOT RGS16 MCM3 PRDX1 HSP90AB1 PDGFRB PIK3R3 NCL CTNNB1 S100A9 SLC7A5 IGFBP3 TRIM28 TUBB PHLDA1 CALU UBE2S NCAPG2	NR3C1 STIP1
SLC4A8	Q2Y0W8	No	2				JUN SLC9A3R1 CFTR CFTR	SLC9A3R1				AR NACA HSPB1 RCN1 NR3C1 BATF HSPA6 CCT3 WFS1 STIP1 C6orf48 HSP90AB1 NAT14 PDGFRB CTNNB1 S100A9 CBFB HCLS1 ETV4 TUBB ATF4 TBP ADRB2 CALU LDHB	ADRB2 CTNNB1 PDGFRB
SLC4A7	Q9Y6M7	No	2				YWHAB YWHAB	YWHAB				YWHAH RASSF2 PTPN13 CTPS1 GEM HSP90AB1 TUBB HSPB1 AGAP3 PRPF6 VCAM1 OSBPL3 CDC25B LDHB TPD52L1	HSP90AB1 GEM TPD52L1 OSBPL3
SLC4A3	P48751	No	2				ANK1	PRKCE				HSPB1	BTK PPP1R14A
SLC4A1	P02730	No	2				CDKN2A CDKN2A SYK CANX PTPN11 ANK1 PTPN1	LYN SYK CANX EPB41 ACTC1				PAF1 FCGR3A AR FASN FGR VCAM1 RPL11 HSPB1 SELE LEO1 PSMC3 MET F8 FCER1G HSP90AB1 FCGR2A CDK5RAP3 NCL CTNNB1 PDGFRB CLK2 KIT BTK HCLS1 TUBB ADRB2	RGS16 FCER1G BTK CSF1R HCLS1 HSPB1 PILRB FSCN1 GDI1 FCGR2A ABLIM3 FGR F8 KIT
SLC38A3	Q99624	No	2				NEDD4 SETDB1 SETDB1	SETDB1				SMAD7 ISG15 TRIM28 FES HSP90AB1 PDGFRB USP11 SMN1 MLF1 ARRDC3 BHLHE40 ADRB2 SIN3B RPL18A SGK1	BHLHE40 OLFML3 SIN3B TRIM28 USP11
SLC35E1	Q96K37	No	2				LAMA3	LAMA3				SDC2	SDC2
SLC35A2	P78381	No	2				MDFI MDFI PLSCR1 PLSCR1	PLSCR1 MDFI				EFEMP2 CXCL16 FES ARID5A PCED1A ZFYVE26 ZNF136 DHRS1 ZNF264 ZNF205 PHLDA1 NR1H2	ZNF136 PCED1A DHRS1 ZNF205 PHLDA1 NR1H2
SLC30A9	Q6PML9	No	2				ELAVL1 DHX15	ESR1 NCOA2				COL15A1 TMEM101 CXCL16 CEBPB SNRNP40 INTS3 IRF2BPL S100A9 EXOC8 CMTR1 PTGS2 FOXA1 GBE1 ADAR VCAM1 BHLHE40 SLC16A4 OLR1 BRD2 APOE SGK1 NR3C1 SCD DYSF PTP4A3 CD81 PMAIP1 FECH NOP58 FOXC1 CTGF AGPAT9 C9orf91 TMEM159 METTL2A SERPINH1 DDX5 OSR2 PLAU TMEM263 CI	NR3C1 PIK3R3 CCND1 TRIM28 HSP90AB1 CEBPB TBP LINC00312 GNAI1 AR CTNNB1 GADD45G DDX5
SLC2A2	P11168	No	2				APP KPNA2 KPNA2	KPNA2 PRKACA				XAF1 NDEL1 SNRNP40 CXCL16 NKIRAS1 AIDA EVI2A SGK1 ADRM1 RAI2 STIP1 FAM160B2 VSIG4 CIRBP MOB1B DRAP1 BOLA1 CIART GADD45G BTK RNPC3 PPP1R14A ETV4 ARPC1B DHX16 UBE2S SH3BP5 INTS3 FERMT3 ECI2 PLA1A MX1 PCOLCE VCAM1 GNA15 SCD PRNP PRPF19 KLF7 FAM50A FERMT2 TEX	NR3C1 PTPN13 CCND1 MAGEH1 SGK1
SLC27A6	Q9Y2P4	No	2				ELAVL1 CHD3 GNB2L1 TNFRSF10C	CHD3 GNB2L1 TNFRSF10C				COL15A1 TMEM101 CXCL16 CEBPB SNRNP40 INTS3 IRF2BPL EXOC8 AR PTGS2 FOXA1 GBE1 ADAR VCAM1 BHLHE40 SLC16A4 OLR1 BRD2 APOE TWIST1 SGK1 NR3C1 SCD PTP4A3 CD81 PMAIP1 TNFSF10 FECH NR1H2 FOXC1 CTGF AGPAT9 C9orf91 TMEM159 METTL2A SERPINH1 DDX5 OSR2 PLAU TMEM263 CI	CPE BHLHE40 TNFSF10 TRIM28 AR
SLC26A3	P40879	No	2				SLC9A3R2	SLC9A3R1				ADRB2 PODXL PPT1 PDGFRB SGK1	ADRB2 CTNNB1 PDGFRB
SLC25A6	P12236	No	2			CYCS ABCC8 KCNJ11		PLSCR1 FGFR3 CHGB			PRKAR2B ETFDH CTNNB1		PCED1A DDX39B C6orf47 DHRS1 CTSK PHLDA1 MIF TWF2
SLC25A5	P05141	No	2			CYCS ABCC8 KCNJ11		NFKBIA			PRKAR2B ETFDH CTNNB1		PTPN13 HSPB1 NKIRAS1
SLC25A36	Q96CQ1	No	2				PTN PTN	PTN				GADD45G CTNNB1 GADD45A TAF1D	GADD45G TAF1D
SLC25A22	Q9H936	No	2		MTG1		FBXO6 FAF2 TSC22D1 TSC22D1 CUL4A RNF2 PSMD13 PSMD13 CUL3 MDC1 SDHB WRAP73 CLN3 AGO4 SLC38A1 CLN5			GNAI1 WASF1		SNRNP40 CHPF CPVL PLD3 PTGS2 AGA TUBB2A ADAR RPL11 MRPS23 MCM3 ADRM1 HLA-DMB MLLT11 NOP58 HIST2H2BE MET CIRBP KDELC1 DYSF SRPX NCL CBX6 PRPS1 DHCR24 CTPS1 LRRC47 DDX39B CMTR1 USP11 FASN ERO1LB KLHL2 DERL2 KCTD12 AR PPT1 VCAM1 NVL HSPB1 RPL18A FLNA ITGA5 P
SLC22A5	O76082	No	2				ELAVL1	SLC9A3R2 SLC9A3R1				COL15A1 TMEM101 CXCL16 CEBPB SNRNP40 INTS3 IRF2BPL EXOC8 PTGS2 FOXA1 GBE1 ADAR VCAM1 BHLHE40 SLC16A4 OLR1 BRD2 APOE SGK1 NR3C1 SCD PTP4A3 PMAIP1 FECH FOXC1 CTGF AGPAT9 C9orf91 TMEM159 METTL2A SERPINH1 OSR2 PLAU TMEM263 CIRBP YWHAH TGIF2 PJA2 ZNF264 RAB2B	ADRB2 SGK1 CTNNB1 PDGFRB PODXL
SLC22A4	Q9H015	No	2				PDZK1	SLC9A3R2 SLC9A3R1				CDC37	ADRB2 SGK1 CTNNB1 PDGFRB PODXL
SLC22A24	Q8N4F4	No	2				EWSR1	EWSR1				ZNF383 BTK CD81 FASN ITGA5 TCIRG1 AGT VCAM1 UBD	FASN BTK AGT
SLC1A1	P43005	No	2				APP EWSR1 EWSR1 PRKCA RNF5	EWSR1 PRKCA				XAF1 NDEL1 SNRNP40 CXCL16 NKIRAS1 FASN AIDA EVI2A ADRM1 RAI2 CD81 STIP1 FAM160B2 VSIG4 CIRBP MOB1B DRAP1 BOLA1 CIART GADD45G BTK RNPC3 PPP1R14A ETV4 ARPC1B DHX16 ADRB2 UBE2S SH3BP5 SDC2 INTS3 FERMT3 ECI2 PLA1A MX1 PCOLCE VCAM1 GNA15 SCD PRNP FSCN1 ITGA5 K	RGS2 FSCN1 BTK PPP1R14A SDC2 FLNA FASN STXBP1 AGT DDX5 GNA15 SDPR KIT
SLC16A8	O95907	No	2				RAB1A RAB1A	RAB1A DNAJB9				FSCN1 GDI1 ZNF593	FSCN1
SLC16A3	O15427	No	2				E2F3 BANP FAM9B	BSG				TGFBI SCD PRPF39 SMPD4 HSPA6 INTS3 GPX1 COL10A1 BCL2A1 TRIM28 NCL CTNNB1 SYT17 UBE2E2 PMM1	Q53G95
SLC16A1	P53985	No	2				BSG TSC22D1 TRAF6 CUL3 MME DEGS1 DEGS1 CUL2	BSG				SS18L1 STIP1 AKR1B1 HLA-DMB PHGDH TRMT112 HIST1H1C DERL2 MMP1 RCN1 AR MIF TUBB2A ADAR MAGED2 ADRB2 NACA RPL11 HSPB1 RPL18A IRF7 SMPD4 MCM3 PTP4A3 CDC37 FLNA SLC16A4 CCT3 S100A11 FSCN1 ILF2 MRPS23 PSMC3 P3H1 PRPF19 SERPINH1 DDX5 S100A9 HSP90AB1 LOXL1 YWHAH	Q53G95
SLC12A4	Q9UP95	No	2				ILF3 LYN ATF7IP FLOT1 PLP2	ATF7IP				PAN2 IFIT3 AR ABCC1 VCAM1 RPL11 RCN1 CSF1R CYP4V2 S100A11 ILF2 RPL18A HIST2H2BE MET RGS16 CCR1 HSP90AB1 FCGR2A PIK3R3 NCL CBX6 KIT LAMC1 BTK TRIM28 HCLS1 ANGPT2 UBD VEGFA	LAMC1
SLAMF7	Q9NQ25	No	2				CLK3	SH2D1A				HSP90AB1 CLK2 CDC37 USP11	ARHGEF6
SKAP2	O75563	No	2				APP SRC KHDRBS1 GRB2 LYN DNAJB6 FYN HCK FASLG PTK2B PTK2B	FYN TGFBR1 HCK LYN				XAF1 NDEL1 SNRNP40 CXCL16 NKIRAS1 MLF1 FLNA AIDA EVI2A ST5 ADRM1 CBX6 RAI2 CD81 ZNF32 STIP1 FAM160B2 VSIG4 MET CIRBP MOB1B DRAP1 PIK3R3 BOLA1 NCL CIART S100A9 GADD45G HELZ BTK RNPC3 HCLS1 PPP1R14A DDX39B ETV4 ARPC1B DHX16 ADRB2 UBE2S SH3BP5 INTS3 FERMT3 E	NR3C1 IRF2BPL RGS16 BTK CSF1R FCER1G HCLS1 PILRB WASF1 FCGR2A NKIRAS1 PDGFRB OSR1 CTNNB1 CHN1 UBD ARHGEF6 KIT
SIX6	O95475	No	2				TLE1 AES GTF2A1L	TLE1 AES				FOXA1 ATF4 GADD45A AR SMN1 HHEX CTNNB1 KRT15 TBP BHLHE40 NOTCH2NL RPL18A PFN1 CDKN2C	AR HLA-DQA1 CDKN2C PFN1 RPL18A
SIX5	Q8N196	No	2				ERCC3 ATXN1 ATXN1	HMGB1 ATXN1				EFEMP2 ST6GALNAC6 SLC4A2 ZYX ARID5A CLASRP ETV4 AR PSMC3 MLF1 CRY2 CDIP1 LOXL1 MATN2 RCN1 CIRBP RAI2	CIRBP ST6GALNAC6 ARID5A CEBPB TBP CLASRP FOXC1 AR ZYX RCN1
SIX3	O95343	No	2				MTA1 TLE1 PAX6 AES	TLE1 PAX6 AES				FOXA1 GADD45A NELFCD AR SMN1 HHEX CTNNB1 KRT15 TBP CDKN2C BHLHE40 ZFPM2 RPL18A PFN1 NOTCH2NL	HLA-DQA1 CDKN2C TBP AR RPL18A PFN1
SIX1	Q15475	No	2				CCDC85B CCDC85B MDFI MDFI VTN VTN AES	MDFI CCDC85B TLE1 AES				CXCL16 PHGDH ARID5A EXOC8 MOAP1 ITGAV ZNF205 BHLHE40 RPL18A FES ZNF136 ILF2 DHRS1 KRT15 PRPF19 DDX5 NR1H2 NOTCH2NL BEX2 ZFYVE26 S100A9 NGFRAP1 AR PKN1 SYT17 PHLDA1 VEGFA GEM ZNF264	HLA-DQA1 CDKN2C AR ZNF136 BEX2 EXOC8 MOAP1 DHRS1 PKN1 ZNF205 SYT17 PHLDA1 PFN1 RPL18A NR1H2 NGFRAP1
SIVA1	O15304	No	2		BCL2L1			ABL2 BCL2L1 POLR2M		BNIP3 PMAIP1 MOAP1			PMAIP1 GPX1 HIGD1B BNIP3 MOAP1 RTN1 APOD
SIT1	Q9Y3P8	No	2				SYK PTPN11 ZAP70 FYN LCK	GRB2 FYN LCK PTPN11 SYK ZAP70 CSK				PAF1 FCGR3A AR FASN FGR VCAM1 FLNA NR3C1 CDC37 SELE CSF1R LEO1 MET FCER1G IFITM3 HSP90AB1 FCGR2A PDGFRB CTNNB1 KIT BTK HCLS1 TUBB	NR3C1 FCER1G RGS16 FGR SHC2 CSF1R HCLS1 FCGR3A WASF1 PDGFRB BCL2A1 CTNNB1 FCGR2A SELE BTK ADRB2 MET PILRB KIT
SIRPA	P78324	No	2	PTPN11				JAK2 PTPN11 PTPN6 CD47	PDGFRB				BNIP3 SELE FES PILRB PDGFRB ITGAV GNAI1 CTNNB1 MET KIT
SIN3A	Q96ST3	No	2		TGIF1 NCOA2			RELA HTT REL HDAC1 IKZF1 TAL1 NFKB1 PML SETDB1 CTBP1 ZBTB16 RELB NFKB2 PTMA TGIF1 SMARCC1 SAP30 MXD1 MXI1		AR			CEBPB CDKN2C TAF1A AR PTGS2 MIF NDN BHLHE40 TWIST1 RPL11 HSPB1 GATA3 NR3C1 CD81 SIN3B CEBPD TBP NCAPG2 TPD52L1 HIST2H2BE DDX5 TGIF2 MNDA IL6 HSP90AB1 OLFML3 S100A2 NCL CTNNB1 MAP3K8 EID2B ZFPM2 DHCR24 BTK TRIM28 USP11 PMAIP1 S100A4
SIM1	P81133	No	2				HSP90AA1	ARNT				PAN2 ISG15 AR FASN KCNS3 MAGED2 VCAM1 FGR HSPB1 RARRES3 SGK1 NR3C1 TYMP CDC37 HSPA6 FES STIP1 PRPF19 MET HLA-DRA MCM3 HSP90AB1 METTL18 PDGFRB NCL CSF1R MAP3K8 CLK2 BTK FBXO17 FLNA EIF2AK1 RPS6KC1 GUCY1B3 IFIT1 PKN1 TUBB MIF UBD VEGFA	ARNT2
SIKE1	Q9BRV8	No	2				PDCD10 PDCD10 EMD RASSF3 PPP2R1A PPP2R1A PPP2CA PPP2CA PPP2CB PPP2R1B STRN3 STRN3 STRN STRN STK25	TBK1 IKBKE				PAN2 RASSF2 TAOK1 CLCN6 CDKN2C ANXA5 INTS3 MLH1 SNAI2 FASN TUBB2A NACA BHLHE40 VCAM1 TWIST1 SGK1 MCM3 PTPN13 CDC37 CCT3 FECH PRDX1 BANF1 FERMT2 CTNNB1 S100A9 TRIM28 DDX39B SSB TUBB SERTAD4 UBD	HSP90AB1 CDC37
SIK2	Q9H0K1	No	2				HSPA4 PRKAA1 VCP YWHAZ YWHAQ YWHAE APP GABARAPL2 PPP2CA PPP2R1B PPP2R2A PPP2R2B CETN3	IRS1				CPNE1 XAF1 ISG15 NDEL1 CYR61 SNRNP40 CXCL16 NKIRAS1 PTGS2 FASN MLF1 AIDA EVI2A RPL11 MRPS23 SGK1 MCM3 ADRM1 RAI2 STIP1 DNAJB2 FAM160B2 HIST2H2BE VSIG4 MET CIRBP MOB1B DRAP1 BOLA1 NCL CIART S100A9 GADD45G PRPS1 CTPS1 BTK PPP1R14A RNPC3 ETV4 SERTAD4 ARPC1B	PIK3R3 GRB14 FES
SIGLEC7	Q9Y286	No	2				SOCS3	GRB2 PTPN11				AR MET TNFSF10 CSF1R KIT	SHC2 CSF1R PILRB WASF1 PDGFRB BCL2A1 SELE ADRB2 MET KIT
SIGLEC11	Q96RL6	No	2				PTPN11 PTPN6	PTPN11 PTPN6				PAF1 SELE LEO1 PDGFRB AR FASN CTNNB1 VCAM1 MET KIT	SELE PILRB PDGFRB CTNNB1 MET KIT
SHROOM3	Q8TF72	No	2				CDC5L SFN SNW1 YWHAB ESR2	DYNLL1				RASSF2 TAOK1 ISG15 SNRNP40 PHGDH ARID5A ANLN FASN SEC24C MAGED2 VCAM1 TPBG CDC25B HSPB1 RPL18A PRPF6 MLH1 MCM3 PTPN13 HSPA6 CCT3 INTS3 ILF2 BRD2 SMN1 PSMC3 TPD52L1 PRPF19 SERPINH1 DDX5 NOTCH2NL DMAP1 GEM HSP90AB1 NCL CTPS1 CTNNB1 AGAP3 ST5 CCDC102B FAM189	PAN2 RGS2
SHOX	O15266	No	2				SOX6 SOX6 SOX5	CSNK2A1				ARID5A SMAD7 CTNNB1	HCLS1 IGFBP3 NCL CTNNB1 CDC37
SHMT1	P34896	No	2				SUMO2 SUMO1 MAPK9 STAT1 GARS HSPA1L DLEU1 SHMT2 PIM1 PIM1 SUMO3 TSN MCAT FAM129B CTTN GTF2F2 HARS ZC3H4 APEH PBDC1 SNX2 PAWR	CSNK2B				CPNE1 DUSP4 FSCN1 HIST1H2AC ZYX EXOC8 PLD3 PTGS2 FASN TUBB2A ADAR RPL11 SIN3B RARRES3 MCM3 FAM50A ZNF224 S100A11 STIP1 FOXC1 NOP58 HIST2H2BE NKAP ZBTB8A NCL ZBTB4 S100A9 BLVRB SRM MORC4 PRPS1 CTPS1 HELZ LRRC47 DDX39B NFIL3 ETV4 FIGNL1 OSBPL3 NVL IRF9 PAF1	CTNNB1
SHKBP1	Q8TBC3	No	2				COPS6 NEDD8 ANKRD28 DCUN1D1 GRB2 PIN1 CUL3 YWHAB SH3KBP1 SH3KBP1 COL7A1	GRB2 YWHAG				HLA-DMB ZYX CHPF PLD3 FASN TUBB2A ADAR FGR RPL11 MRPS23 ST5 MCM3 ZNF32 C16orf89 MLLT11 HIST2H2BE MET CIRBP KDELC1 MOB1B PIK3R3 NCL FBXO17 S100A9 BLVRB BTK CTPS1 HELZ HCLS1 LRRC47 DDX39B CMTR1 USP11 ARPC1B ADRB2 NVL KCTD12 AR VCAM1 LTF HSPB1 RCN1 TWF2 PTPN	CTPS1 SHC2 CSF1R DDX39B WASF1 PDGFRB BCL2A1 FLNA OSBPL3 ADRB2 MET CLK2 ARHGEF6 KIT
SHISA5	Q8N114	No	2				TFAP2C	Q53GA5				COL15A1 EFEMP2 COL3A1 ZYX WISP2 GATA3 CTHRC1 LOXL1 COL1A2	NR3C1 DHCR24 MNDA CDKN2C HSP90AB1 TBP PTGS2 S100A2 TAF1A NCL MIF NDN S100A4 DDX5 HSPB1 BTK
SHCBP1	Q8NEM2	No	2				YWHAG YWHAG SFN SFN SRSF11 SHC1 SH3KBP1 SOX2 CENPA USP49	SHC1				RASSF2 ISG15 NDEL1 CYR61 PHGDH ANLN PRKAR2B AR FASN TUBB2A MAGED2 FGR VCAM1 TPBG CDC25B SIN3B TWIST1 ST5 YWHAH LEO1 CDC37 FLNA HSPB1 INTS3 DMAP1 FOXC1 STIP1 TPD52L1 PRPF19 SERPINH1 DDX5 NR3C1 PRDX1 HSP90AB1 PDGFRB FAP FERMT2 HIST2H2BE FAM189A2 CTNNB1 TRMT	CSF1R CD81 FCGR3A PDGFRB FCGR2A MET
SH3D19	Q5HYK7	No	2				ELAVL1 GRB2 CDC42 CDC42 SH3KBP1 ADAM12 ADAM12	ADAM12 SH3GL3 ADAM17 ADAM15 ADAM9				CXCL16 FECH NDEL1 SNRNP40 EXOC8 PTGS2 ISG15 ADAR FGR ST5 SGK1 SLC16A4 BRD2 TMEM159 MET CIRBP PIK3R3 NCL S100A9 CBX6 HELZ BTK HCLS1 LRRC47 DDX39B CFAP45 SERTAD4 SERTAD2 ADRB2 IRF9 SDC2 INTS3 AR TGIF2 ZNF264 VCAM1 HSPB1 RPL18A NR3C1 SCD FLNA FSCN1 CTGF TMEM	EGFL6 IGFBP3 ITGAV TIMP3 MAD2L2 ARHGEF6
SH3BP5L	Q7L8J4	No	2				YWHAG YWHAG YWHAZ YWHAB	YWHAG				CPNE1 RASSF2 NDEL1 CYR61 GDI1 NAPSA FASN TUBB2A VCAM1 CDC25B HSPB1 PRPF6 SGK1 YWHAH PTPN13 FLNA CCT3 FSCN1 RASAL3 TPD52L1 PRPF19 DDX5 MCM3 PRDX1 HSP90AB1 FERMT2 NCL CTNNB1 AGAP3 CLK2 MET EIF4G1 CTPS1 HIST1H1C TRIM28 PPP1R14A GEM DDX39B SSB TUBB OSBPL3 UBD	CTPS1 DDX39B FLNA OSBPL3 CLK2 ARHGEF6
SH2D3A	Q9BRG2	No	2				MAPK8 EGFR EGFR SFN ERBB2 GAB1 BCAR1	EGFR BCAR1				DUSP4 CEBPB CDKN2C TNS2 PHGDH ZYX EXOC8 PLD3 AR ISG15 TUBB2A ILF2 FGR CDC25B HSPB1 ST5 SHC2 NR3C1 ADRM1 ITGAV CDC37 FES MLF1 S100A11 STIP1 GUCY1A3 DNAJB2 CTGF TPD52L1 GRB14 MET NDN XPOT RGS16 MCM3 PRDX1 HSP90AB1 PDGFRB PIK3R3 NCL FAM189A2 CTNNB1 CHN1 S100	RGS16 FES GRB14 CEBPB PDGFRB AR ITGA5 CTNNB1 S100A9 MET
SH2B1	Q9NRF2	No	2	STAT3				GRB2 JAK2 INSR NTRK2 FGFR3	IL10RA				SHC2 CSF1R FES GRB14 WASF1 PDGFRB BCL2A1 PIK3R3 CTSK ADRB2 MET C6orf47 KIT
SGSM3	Q96HU1	No	2				RPL35 RPL35 NF2 NF2 RAB5C	NF2				PAN2 CBFB CNBP CD81 VCAM1 UBD RPL11	CTNNB1
SGMS1	Q86VZ5	No	2				STK4 ATXN1 ATXN1	ATXN1				RASSF2 TAOK1 CDC37 ST6GALNAC6 MOB1B ZYX CLASRP ETV4 EFEMP2 ARID5A PSMC3 CRY2 CDIP1 SLC4A2 HIST2H2BE LOXL1 MATN2 RCN1 CIRBP RAI2	ST6GALNAC6 ARID5A CLASRP CIRBP ZYX RCN1
SGK3	Q96BR1	No	2			RPS27A UBA52		GSK3B PDPK1 SLC9A3R2			MCM3 EIF4G1 CDC37 SMAD7 RPL36A LY96 CTNNB1 DERL2 CD14 SEC61G RPL11 RPL18A SGK1		CCND1 PKN1 AR CTNNB1 ADRB2 PODXL SGK1
SFTPD	P35247	No	2				DMBT1 DCN	DCN				MET C1QA FLNA CDK5RAP3	MMP7 FLNA C1QA COL1A2 FBN1
SEZ6	Q53EL9	No	2				TNK2 CHDH	TNK2				AR PDGFRB NOTCH2NL RPL18A HSP90AB1	RPL18A
SETD5	Q9C0A6	No	2				TRAF2 TRAF2 CEP70 CCDC85B CCDC85B DPPA2 DPPA2	CCDC85B DPPA2 TRAF2				NOP2 EXOC8 MOAP1 ZNF329 ZNF205 FLNA ZNF136 BEX2 SERPINH1 NKAP HSP90AB1 ZBTB8A TNFSF10 MAP3K8 NGFRAP1 EIF4G1 NFIL3 PKN1 ZNF239 TUBB TAF1D SYT17 NUDT16L1	FLNA BEX2 MAP3K8 PKN1 MOAP1 EXOC8 ZNF205 SYT17 NGFRAP1
SERPINE2	P07093	No	2			F2		COL4A2 COL4A1 F2 COL4A3 COL4A4 COL4A5 COL4A6			F13A1 IGFBP3 AGT OXTR F10 FGG F8		TGFBI F13A1 IGFBP3 F8 PROS1 MFAP2 MMP9
SERP2	Q8N6R1	No	2				EWSR1 EWSR1 CKB CKB CCDC155	EWSR1				CRABP2 ZNF383 BTK CD81 CXCL9 MLH1 CXCL16 FASN ITGA5 TCIRG1 AGT VCAM1 UBD LDHB PLA2G4A	FASN BTK AGT
SERP1	Q9Y6X1	No	2				APP SGTA SCNN1B SCNN1B VKORC1	CANX				XAF1 NDEL1 SNRNP40 CXCL16 NKIRAS1 AIDA EVI2A RARRES3 SGK1 ADRM1 RAI2 CD81 STIP1 FAM160B2 VSIG4 CIRBP MOB1B DRAP1 BOLA1 CIART GADD45G BTK RNPC3 PPP1R14A ETV4 ARPC1B DHX16 UBE2S SH3BP5 INTS3 FERMT3 ECI2 PLA1A MX1 PCOLCE CXCL8 GNA15 SCD PRNP WBP1L KLF7 FAM50	F8
SENP6	Q9GZR1	No	2				SP1 SUMO2 SUMO2 SUMO1 LMNA	ARNT SUMO1				CPNE1 FSCN1 COL3A1 ZYX PLD3 PTGS2 FASN TUBB2A ADAR RPL11 SIN3B RARRES3 MCM3 FAM50A ZNF224 STIP1 FOXC1 NOP58 HIST2H2BE NKAP NCL ZBTB4 S100A9 BLVRB SRM PRPS1 CTPS1 LRRC47 DDX39B NFIL3 ETV4 FIGNL1 OSBPL3 NVL INTS3 KCTD12 AR MX1 VCAM1 GATA3 LTF HSPB1 RPL18A T	ARNT2 NR3C1 PDGFC AR
SEMG2	Q02383	No	2				SUMO2 SUMO2 PIK3R2 ESR2 CDK10	PRKCA PRKAR2A TGM1 KLK3 KLK2 SERPINA5				CPNE1 FSCN1 FASN TUBB2A ADAR RPL11 SIN3B MCM3 FAM50A STIP1 FOXC1 NOP58 HIST2H2BE MET NKAP PIK3R3 NCL ZBTB4 S100A9 SRM PRPS1 CTPS1 LRRC47 NFIL3 ETV4 MRFAP1L1 FIGNL1 NVL INTS3 ARID5A AR VCAM1 LTF HSPB1 RPL18A NR3C1 CRABP2 FLNA CEBPD ARPC1B BRAT1 PRPF19 XPOT	RGS2 FSCN1 IGFBP3 BTK PPP1R14A AR IGFBP2 SDC2 WASF1 FLNA STXBP1 F10 DDX5 GNA15 HSPB1 RARRES3 SDPR KIT
SEMG1	P04279	No	2				SUMO2 PIK3R2 FBXW4	PRKCA TGM1 KLK3 KLK2				CPNE1 FSCN1 FASN TUBB2A ADAR RPL11 SIN3B MCM3 FAM50A STIP1 FOXC1 NOP58 HIST2H2BE MET NKAP PIK3R3 NCL ZBTB4 S100A9 SRM PRPS1 CTPS1 LRRC47 NFIL3 ETV4 MRFAP1L1 FIGNL1 NVL INTS3 AR VCAM1 LTF HSPB1 NR3C1 CRABP2 FLNA CEBPD ARPC1B BRAT1 PRPF19 XPOT FERMT2 NOP2 E	RGS2 FSCN1 IGFBP3 BTK PPP1R14A AR SDC2 IGFBP2 FLNA STXBP1 DDX5 GNA15 HSPB1 RARRES3 SDPR KIT
SEMA4G	Q9NTN9	No	2				TRIP13 GOPC ATXN1 ATXN1 ZDHHC17 CAMK2B LIG4 RBPMS	DLG4				CPNE1 EFEMP2 CDKN2C ZYX BTG1 BHLHE40 AIDA RPL11 MATN2 RCN1 COL1A2 BATF RAI2 FLNA WBP1L CTHRC1 CCDC176 ARID5A PSMC3 HSP90AB1 FAM214A CIRBP SLC4A2 BEX2 ZNF34 TXNDC15 TNFSF10 CDIP1 UBD FAM168A CCDC102B ST6GALNAC6 EIF2AK1 GZMK CLASRP ETV4 MAD2L2 MRFAP1L1 CRY2	FZD2 FZD7
SEMA3B	Q13214	No	2				PAK6 PAK6	DKFZp686J1169 DKFZp686A03134				AR TPD52L1 HSP90AB1	VEGFA
SEMA3A	Q14563	No	2				SUMO1 NRP1	DKFZp686A03134				ETFDH CEBPB ALDH1A1 ANXA5 PHGDH ZYX ANLN PLVAP LRPAP1 PLD3 AR PTGS2 FASN GBE1 ADAR BHLHE40 NACA RPL11 HSPB1 RPL18A PRPF6 TWF2 NR3C1 SLC39A6 FLNA CCT3 CEBPD ILF2 RARRES3 NOP58 PSMC3 ITGA5 IRF7 PRPF19 SERPINH1 DDX5 KLF7 PLAU MCM3 MX1 SMPD4 HSP90AB1 LTF C20o	VEGFA
SECISBP2	Q96T21	No	2				APP GOLGA2 SMAD9	SMAD9				XAF1 NDEL1 SNRNP40 CXCL16 NKIRAS1 NDN AIDA EVI2A ADRM1 RAI2 STIP1 FAM160B2 VSIG4 CIRBP MOB1B DRAP1 CHPF BOLA1 CIART GADD45G BTK RNPC3 PPP1R14A ETV4 ARPC1B DHX16 RNF135 UBE2S SH3BP5 INTS3 ARID5A FERMT3 ECI2 PLA1A MX1 PCOLCE GNA15 SCD PRNP KLF7 FAM50A ZFYVE	MAN2B1 SIL1
SDHD	O14521	No	2			UQCRC1 UQCRB UQCR11 UQCRFS1 UQCRC2 UQCRH UQCR10 UQCRQ SUCLG1 SUCLA2 SUCLG2	SLC25A5				MUT ETFDH	ADRB2 UBD RPL11 VCAM1
SDHB	P21912	No	2			UQCRC1 UQCRB UQCR11 UQCRFS1 UQCRC2 UQCRH UQCR10 UQCRQ SUCLG1 SUCLA2 SUCLG2		ABCA1			MUT ETFDH		PLTP
SDHAF2	Q9NX18	No	2				SUMO2 IMMT IMMT EEF1A1 EEF1A1 UBXN7 VCL OXCT1 CCNB1 CCDC90B CCDC90B IKBKAP IKBKAP CTTN PLAUR COA7	EEF1A1 EEF1A1 CCDC90B				CPNE1 FSCN1 NDEL1 ZYX EXOC8 FASN TUBB2A ADAR FGR RPL11 SIN3B MCM3 FAM50A SRM CD81 STIP1 FOXC1 NOP58 HIST2H2BE NKAP DYSF NCL ZBTB4 S100A9 GADD45G PRPS1 CTPS1 LRRC47 NFIL3 ETV4 FIGNL1 ADRB2 NVL INTS3 AR VCAM1 LTF HSPB1 RPL18A NR3C1 CRABP2 FLNA CEBPD ARPC1B	GADD45G CSRP2 MAGED2 CDKN2C
SDCCAG3	Q96C92	No	2				ELAVL1 CHD3 CHD3 CSNK1E VCP DDX6 PKM ANKRD28 APP SDCBP LATS1 SUMO3 WBP5	CHD3				CXCL16 FECH NDEL1 SNRNP40 RGS2 ZYX XAF1 EXOC8 PTGS2 ISG15 ADAR ZNF224 AIDA TWIST1 RPL11 MRPS23 SGK1 MCM3 ADRM1 GADD45G RAI2 CD81 SLC16A4 IFIT3 STIP1 BRD2 FAM160B2 TMEM159 HIST2H2BE VSIG4 MET HLA-DRA CIRBP MOB1B PRPF19 BOLA1 NCL NKIRAS1 CIART CBX6 NUDT3 CC	CPE BHLHE40 ARHGEF6 TRIM28 RGS2
SDCBP2	Q9H190	No	2				ARF4 LYAR PRPF40A PRPF40A RNPS1 SEC23A SEC23A TDO2 ZCCHC10 PAFAH1B3 PAFAH1B3 FAM9B YTHDC1 PRPF38A C11orf57 EIF1AD FBXO28 PTMS ADAP1 ZNF581 DPPA2 DPPA2 ZRSR2 LGALS2	PAFAH1B3 DPPA2 SDCBP				ISG15 MOAP1 TUBB2A UBE2E2 VCAM1 USP11 HSPB1 RCN1 GBP2 TWF2 NR3C1 TUBB RRS1 TAF1A SEC24C RPL18A SMN1 PRPF6 SERPINH1 DDX5 NKAP CIRBP NOTCH2NL TGFBI CAP2 ZBTB8A RCC2 PRPF19 ZFYVE26 NCL TRMT112 S100A9 CLK2 HSP90AB1 GADD45A GPX1 SSB BCL2A1 SYT17 ADRB2 LDHB	MOAP1 SDC2 GBP2
SCYL2	Q6P3W7	No	2				SUMO2 ESR1 FBXO6 EIF4A3 CDC5L MAGOH ARRB1 ARRB2 ZFYVE9 ZFYVE9 SNW1 SUMO3 NOP56 DVL1 DVL1 RAPGEF2 SPEN SOX2 FZD5 FZD5	ZFYVE9 CLTC				CPNE1 FSCN1 CYR61 SNRNP40 ZYX TRMT112 POTEKP CHPF LINC00312 PLD3 FASN TUBB2A ADAR TPBG RPL11 SIN3B UBE2L6 MCM3 FAM50A SRM STIP1 TAF1A FOXC1 GNAI1 NOP58 HIST2H2BE MET NKAP AGA ZBTB8A NCL ZBTB4 S100A9 GADD45G PRPS1 HELZ CTPS1 BTK LRRC47 DDX39B NFIL3 ETV4 FI	CTNNB1 KIT
SCYL1	Q96KG9	No	2				MYC APP COIL COIL CHD1L	COIL				XAF1 NDEL1 CYR61 SNRNP40 CXCL16 NKIRAS1 AIDA EVI2A RPL11 MCM3 FAM50A RAI2 SMYD4 STIP1 FAM160B2 HIST2H2BE VSIG4 CIRBP MOB1B DRAP1 BOLA1 NCL CIART GADD45G CTPS1 BTK RNPC3 PPP1R14A NFIL3 ETV4 ARPC1B DHX16 UBE2S SH3BP5 PRR11 INTS3 FERMT3 ECI2 PLA1A PPT1 PCOLC	DHX16
SCGB1A1	P11684	No	2				FN1 TRIM32 LRP2	DKFZp686O12165				CPNE1 F13A1 FSCN1 APOE PHGDH ZYX FERMT3 LRPAP1 FASN ITGAV NACA RPL11 HSPB1 MRPS23 MCM3 FLNA SEC24C CCT3 STIP1 ILF2 CTGF NOP58 ITGA5 PRPF19 DDX5 PLAU CIRBP TGFBI YWHAH PRDX1 HSP90AB1 PDCD5 FBN1 NCL CTNNB1 UBE2E2 SRM EIF4G1 RCC2 IGFBP3 TRIM28 SDC2 DDX39B SS	TGFBI F13A1 APOE IGFBP3 SDC2 LRPAP1 ITGA5 COMP C1QA MMP9 GPRASP1 COL1A2 SPARC
SCARB2	Q14108	No	2				NONO HSPD1 A2M ATP6V1A PLCG1 CSK CAV1 THBS1 ATP6V1B1	THBS1				PAN2 IFIT3 ISG15 TNS2 COL3A1 MLH1 ZNF593 AR PTGS2 APOE BHLHE40 VCAM1 NR3C1 CDC37 SELE CD81 PCED1A S100A11 ITGAV SMN1 HIST2H2BE MET SDPR NOTCH2NL RGS16 HSP90AB1 BANF1 PDGFRB CTNNB1 TCIRG1 ABCC1 ATP6V1F MMP9 KIT FLNA UBE2S MED9 DDX39B PCOLCE BTK ADRB2 UBD V	COL3A1 MMP9 TNFAIP6 SPARC
SCAMP3	O14828	No	2				SUMO2 FBXO6 RPA1 APP TIAL1 WWP2 NEDD4 RNF126 SLIRP CCDC8 HGS RPA3 RPA2 CLN3 ATP6V1E1 SUGP1 MPLKIP	EGFR HGS NEDD4				CPNE1 XAF1 FSCN1 NDEL1 SNRNP40 CIART CHPF NKIRAS1 CPVL PLD3 PPP1R14A FASN TUBB2A ADAR AIDA EVI2A RPL11 SIN3B SGK1 MCM3 FAM50A GADD45G RAI2 STIP1 FOXC1 NOP58 HIST2H2BE VSIG4 MET NKAP CIRBP AGA FAM160B2 MOB1B DRAP1 BOLA1 NCL EXOC8 ZBTB4 S100A9 SRM PRPS1 NUD	RGS16 GRB14 CEBPB PDGFRB EXOC8 AR ITGA5 CTNNB1 ADRB2 S100A9 MET RPL18A SGK1
SAP18	O00422	No	2			H3F3A HIST1H4A HIST1H3A TTF1 SIN3A SAP130		HDAC1 IKZF1 SUFU TADA3 RPS3A			DMAP1 ATXN7 CEBPB TAF1A NCAPG2 TAF1D CTNNB1 TBP CDC25B SIN3B		TGIF2 MAGEH1 CHN1 TBP AR TPD52L1 MID1IP1 EID2B SIN3B
SAP130	Q9H0E3	No	2				HDAC1 HDAC1 CUL4B CUL4B MYC SUMO2 SUMO1 SUMO1 PML DDB1 DDB1 RARA SIN3A SIN3A SF3B1 ARID4B SMAD3 SMAD3 EMD CUL1 TAF4 TAF10 TAF10 CUL4A SUMO3 TFAP4 TCEB2 CUL2 SOX2 SAP25	SMAD3				CPNE1 FSCN1 BTG1 CYR61 SNRNP40 HIST1H2AC ZYX FBXL5 TRMT112 IFIT3 PLD3 PTGS2 FASN TUBB2A ADAR TWIST1 RPL11 SIN3B RARRES3 MCM3 FAM50A ZNF224 SMYD4 STIP1 FOXC1 NOP58 HIST2H2BE ZFPM2 NKAP CAND2 CIRBP KDELC1 ZBTB8A NCL FBXO17 ZBTB4 S100A9 BLVRB SRM PRPS1 HELZ	NR3C1 TGIF2 FLNA CEBPB ZNF329 AR CTNNB1 ST6GALNAC2 DDX5 CLASRP ARHGEF6
SAMD4B	Q5PRF9	No	2				ELAVL1 YWHAG YWHAG YWHAZ YWHAZ YWHAQ YWHAQ YWHAB YWHAB PTPN6 SOX2	YWHAG				CPNE1 CXCL16 FECH NDEL1 CYR61 SNRNP40 EXOC8 PTGS2 ISG15 TUBB2A ADAR TWIST1 SIN3B SGK1 MCM3 SLC16A4 BRD2 TMEM159 MET CIRBP PRPF19 NCL CBX6 CTPS1 PPP1R14A LRRC47 DDX39B CFAP45 SERTAD4 FASN SERTAD2 OSBPL3 IRF9 PAF1 SDC2 INTS3 NAPSA TGIF2 ZNF264 VCAM1 HSPB1 N	CTPS1 DDX39B FLNA OSBPL3 CLK2 ARHGEF6
RYK	P34925	No	2	DVL1	FZD1				CTNNB1	AGA
RWDD1	Q9H446	No	2				NUDT18 NUDT18 RAC3	NUDT18				NCL HSD17B14 LDHB KRT15 SDPR	HSD17B14 KRT15 SDPR
RTKN	Q9BST9	No	2				APP RHOA RHOA YWHAB SORBS3 SORBS3 RAC1 MAP1LC3A	RHOA TGFBR1 TAX1BP3 RAC2				XAF1 NDEL1 SNRNP40 CXCL16 NKIRAS1 FASN TUBB2A AIDA EVI2A RPL11 MCM3 ADRM1 RAI2 STIP1 FAM160B2 HIST2H2BE VSIG4 CIRBP MOB1B DRAP1 SRPX BOLA1 NCL CIART S100A9 GADD45G CTPS1 BTK RNPC3 PPP1R14A ETV4 ARPC1B DHX16 OSBPL3 UBE2S SH3BP5 LRRC47 INTS3 FERMT3 WASF1 EC	GDI1 NKIRAS1 OSR1 FLNA CTNNB1 PKN1 CHN1 UBD ARHGEF6
RSRC1	Q96IZ7	No	2				YWHAG EEF1A1 EEF1A1 SRPK1 SRPK1 SRPK2 RAC3 JMJD6 JMJD6	EEF1A1 EEF1A1				RASSF2 ISG15 NDEL1 PHGDH NOP2 CLK4 LINC00312 MAGED2 VCAM1 RPL11 RPL18A GNPTG HMGN3 YWHAH CDC25B CD81 TAF1A ILF2 SMN1 PRPF19 DDX5 NKAP ECM1 DRAP1 HSP90AB1 DYSF RPL39L NCL LAMC1 ADRB2 UBE2E2 GADD45G CLK2 CTPS1 GADD45A MED9 DDX39B CLASRP TUBB ARPC1B OSBPL3 U	GADD45G CSRP2 MAGED2
RRAD	P55042	No	2				CSNK2A1 CSNK2B YWHAZ CCNDBP1 CCNDBP1 PRKCA PRKACA CAMK2G MMP14	CALM1 YWHAZ CSNK2A1 PRKCB PRKCA TPM2 PRKACA				CPNE1 RASSF2 ISG15 CYR61 RGS2 LUM FBXL5 GDI1 NAPSA APOE TUBB2A CXCL8 BHLHE40 VCAM1 CDC25B HSPB1 GBP2 SGK1 MCM3 CD81 CCT3 PRKAR2B LEO1 ILF2 RASAL3 NOP58 TPD52L1 GRB14 YWHAH DDX5 CIRBP PAF1 PRDX1 FSCN1 CBX7 HSP90AB1 WASF1 RPL39L FERMT2 NCL ZNF136 CTNNB1 ZSC	RGS2 AR GNA15 NR3C1 PTPN13 CCND1 FSCN1 TPD52L1 STXBP1 DDX5 SDPR S100A2 NCL CTNNB1 DKFZp313B1621 CDC37 KIT IGFBP3 BTK PPP1R14A HCLS1 SDC2 LTF FLNA S100A4
RPS6KA5	O75582	No	2	CREB1		CLTA			CTNNB1		HLA-DPA1 HLA-DRA
RPS6KA4	O75676	No	2	CREB1		CLTA			CTNNB1		HLA-DPA1 HLA-DRA
RPS6KA1	Q15418	No	2	GSK3B	KAT7 RBX1				CTNNB1	AR
RPP38	P78345	No	2				CDKN2A PSMA1 PSMA4 VASP ABL1 SRC PSMA6 PSMB1 PSMB5 PSMA5 PSMB4 PSMB8 HDGF NCK1 GRB2 CRK FYN	POP7				PHGDH ZYX MLH1 HSD17B14 WASF1 HSPA6 AR TUBB2A PLS3 NACA VCAM1 RPL11 HSPB1 RPL18A ST5 SGK1 YWHAH ADRM1 CDC37 FLNA ZNF32 CCT3 WFS1 ADGRL2 FSCN1 SEC24C DNAJB2 RND1 PSMC3 KRT15 PRPF19 HIST2H2BE MET HMGN3 LYZ NR1H2 NOTCH2NL RGS16 NR3C1 PRDX1 IFITM3 FAM127A KIF	HSPB1
RPP25	Q9BUL9	No	2				MTA2 LARP7 POP5	POP7				NR3C1 CCDC102B TRIM28 BANF1 TWIST1 UBD ZFPM2	HSPB1
RPIA	P49247	No	2				ELAVL1 LNX1 LNX1 FXR2 PTPN11 WDYHV1 WDYHV1 GORASP2 GORASP2 STK16 STK16 FOXP2 FOXP2	FXR2 WDYHV1 LNX1				CXCL16 FECH SNRNP40 EXOC8 PTGS2 ISG15 ADAR AIDA SGK1 SLC16A4 BRD2 TMEM159 MET CIRBP ZBTB8A NCL CBX6 PRPS1 CCDC102B LRRC47 DDX39B CFAP45 MRFAP1L1 FASN SERTAD2 OSBPL3 IRF9 NDN SDC2 INTS3 HSD17B14 ZNF593 AR TGIF2 ZNF264 VCAM1 NR3C1 SCD SERTAD4 CTGF TMEM263 N	FBP1 HSD17B14 KRT15
ROS1	P08922	No	2				EGFR PKM PTPN11 PTPN1 PTPN6 PTPN6	PTPN6				PAN2 STIP1 SHC2 PHGDH EXOC8 PLD3 AR ISG15 TUBB2A NDN VCAM1 FGR HSPB1 TWF2 NR3C1 ADRM1 CDC37 SELE CD81 FES LEO1 S100A11 CEBPB ILF2 CTGF SMN1 GRB14 MET HLA-DRA XPOT RGS16 MCM3 PRDX1 HSP90AB1 BANF1 PDGFRB PIK3R3 NCL CTPS1 CTNNB1 S100A9 CLK2 KIT SLC7A5 IGFBP3	BTK GPX1 WASF1 CTNNB1 PILRB ST5 KIT
RORC	P51449	No	2			MED1		NCOA6			NR3C1 MED9 NR2F1 SIN3B NR1H2		NR3C1 NR1H2
ROPN1	Q9HAT0	No	2				PRKAA1 PSMA1 LNX1 LENG1 SDCBP CKS1B UBE2W GPKOW AKAP7 TULP3 SPA17 SPA17	RHPN1				KLHL2 ARID5A MLH1 HSD17B14 GDI1 EXOC8 ZNF593 ZNF793 FZD7 AIDA BHLHE40 VCAM1 MORC4 PRKAR2B ADRM1 RTN1 CDC37 CTSO PSMC3 CLDN2 CLDN1 FBP1 CIRBP KRT15 PAF1 CADPS2 PJA2 HSP90AB1 ZBTB8A MYL6B CLK2 CCDC102B LRRC47 CPE MRFAP1L1 SDC2 DHX16 NOTCH2NL LDHB	KRT15
ROCK1	Q13464	No	2		PPP1R12B			SMAD2 IRS1 RHOA DKFZp666O0110 EZR CDC25A CRMP1 CASP3 MSN RDX ARHGAP24		PPP1R14A			CPNE1 MLH1 AR FGR VCAM1 SCYL3 PLA2G4A ST5 SELE FES ITGAV MET GRB14 PDGFRB CDK5RAP3 PIK3R3 CTNNB1 ARHGEF6 IL33 HCLS1 SDC2 PKN1 NVL FLNA PFN1
ROBO4	Q8WZ75	No	2				RXRA PPARG WIPF1 THRB WASL FLT1 WAS	ENAH				SHC2 ARID5A BHLHE40 FGR HMGN3 NR3C1 PRNP CEBPB SEC24C ZYX SMN1 SERPINH1 NR1H2 HSP90AB1 CTNNB1 S100A9 GADD45G PGF IGFBP3 GADD45A HCLS1 USP11 TUBB ARPC1B TBP BTK VEGFA PFN1	ZYX PFN1
RNGTT	O60942	No	2			CCNH CDK7	MYC BRCA1 NCK1 CRK SOX2				TAF1D TAF1A TBP	PRR11 LEO1 CYR61 TNS2 PAF1 INTS3 MLH1 PRKAR2B NFIL3 AR PPT1 TUBB2A MAGED2 GATA3 RPL11 HSPB1 PLA2G4A P3H1 MCM3 SCD PALD1 FLNA SMYD4 CCT3 ALDH9A1 ADGRL2 CEBPB NCAPG2 RCN1 TWIST1 PSMC3 KRT15 BRAT1 FERMT3 SERPINH1 MET KIT PLAU LYZ XPOT DMAP1 PRDX1 DHX58 EIF4G
RNF31	Q96EP0	No	2				ESR1 ESR1 NFKBIA SMAD3 SMAD3 NR0B2 VCP ATXN7 ATXN7 TRAF2 UBE2D3 SNRPC TNFAIP3 TNFAIP3 TRIM25 TRIM25 TRAF1 UBE2D1 PRKCA PRKCB PRKCB BIRC2 BIRC2 NOS3 KIF1A IRAK1 OTULIN OTULIN WRNIP1 BIRC3 SOCS3 NR0B1 NR0B1 ATXN1 ATN1 ATN1 RIPK2 AES TNF DDX58 DDX58 GFI1B CD	ATXN1 GFI1B ATN1				XAF1 ISG15 ZYX LINC00312 PTGS2 PDCD5 RPL11 SIN3B MRPS23 SGK1 MCM3 ADRM1 RAI2 CD81 STIP1 TAF1A FSCN1 GNAI1 UBE2S NOP58 PSMC3 MET CIRBP CADPS2 BOLA1 NCL GADD45G FAM168A SLC4A2 BTK PPP1R14A LRRC47 NFIL3 USP11 ADRB2 GZMK SDC2 UPP1 ARID5A HSD17B14 HSPA6 AR FOX	EGFL7 ST6GALNAC6 TNS2 ARID5A CLASRP CIRBP ZYX RCN1 ECM1
RNF2	Q99496	No	2			H3F3A HIST1H4A HIST1H3A		SMURF2 RING1 CBX4			CDC25B DMAP1 CEBPB CTNNB1 NCAPG2		CBX7 MED9 NKIRAS1
RNF138	Q8WVD3	No	2				ELAVL1 COPS6 APP TAF9 TCF4 TCF4 UBE2D2 TRIM8 TRIM8 SLX4 PCBP4 UBE2W LNX2 LNX2	TAF9 QK3				CXCL16 FECH NDEL1 SNRNP40 ZYX XAF1 EXOC8 PPP1R14A PTGS2 ISG15 ADAR AIDA EVI2A RPL11 UBE2L6 SGK1 ADRM1 CBX6 RAI2 SLC16A4 STIP1 BRD2 FAM160B2 TMEM159 VSIG4 CIRBP CADPS2 MOB1B DRAP1 SRPX BOLA1 NCL NKIRAS1 CIART GADD45G FBXO17 BTK RNPC3 LRRC47 DDX39B CFAP45 E	HCLS1 DRAP1 CEBPB
RND3	P61587	No	2				YWHAZ SFN SFN SKP2 SKP2 YWHAB ROCK1 RGS14 ARHGAP5 ARHGAP5 PLXNB1 PLXNB1 PLEKHG5	ARHGAP5				CPNE1 RASSF2 ISG15 CYR61 RND1 AR GDI1 MLF1 NAPSA FASN TUBB2A VCAM1 CDC25B HSPB1 ST5 SGK1 MCM3 GNAI1 PTPN13 FLNA CCT3 FSCN1 RASAL3 STIP1 TPD52L1 PRPF6 DDX5 YWHAH PRDX1 CCDC102B HSP90AB1 FERMT2 NCL FAM189A2 CTNNB1 AGAP3 ADRB2 USP13 MET EIF4G1 CTPS1 HIST1H1C	ITGA5
RMND5A	Q9H871	No	2				APP MAEA MAEA SMAD9 SOX2 MEOX2 VKORC1	SMAD9				XAF1 NDEL1 CYR61 SNRNP40 CXCL16 NKIRAS1 TUBB2A AIDA EVI2A SIN3B ADRM1 RAI2 CD81 STIP1 FOXC1 FAM160B2 VSIG4 CIRBP MOB1B DRAP1 CHPF BOLA1 CIART GADD45G BTK RNPC3 PPP1R14A ETV4 MRFAP1L1 ARPC1B DHX16 UBE2S SH3BP5 EPM2AIP1 INTS3 FERMT3 ECI2 PLA1A MX1 PCOLCE HS	MAN2B1 SIL1
RMDN3	Q96TC7	No	2				ELAVL1 YWHAG YWHAG HSPA5 YWHAZ YWHAQ ILF3 VAPA HNRNPDL ATP6V1A YWHAB YWHAB ESR2 MDC1 PSEN1 PSEN1 ATP6V1H PTPN1 PTPN1 GORASP2 FAM162A	YWHAG YWHAB				CPNE1 CXCL16 FECH NDEL1 CYR61 SNRNP40 EXOC8 PTGS2 ISG15 TUBB2A ADAR ABCC1 RPL11 SGK1 MCM3 SLC16A4 S100A11 BRD2 TMEM159 HIST2H2BE MET CIRBP PRPF19 NCL CBX6 PRPS1 CTPS1 PPP1R14A LRRC47 DDX39B CFAP45 SERTAD4 FASN SERTAD2 ADRB2 UBE2S IRF9 SDC2 INTS3 ARID5A ZN	CTPS1 GEM HSP90AB1 DDX39B FLNA TPD52L1 OSBPL3 CLK2 ARHGEF6
RLF	Q13129	No	2				SUMO2 CBX5 ZNF24 ALB PRPF40A PRPF40A SUMO3 GCH1	PRPF40A				CPNE1 FSCN1 TRMT112 FASN TUBB2A ADAR RPL11 SIN3B MCM3 FAM50A ZNF224 STIP1 FOXC1 NOP58 CFD HIST2H2BE NKAP AGA ZBTB8A NCL ZBTB4 S100A9 SRM PRPS1 CTPS1 HELZ LRRC47 DDX39B NFIL3 ETV4 FIGNL1 NVL SH3BP5 INTS3 AR ZNF264 LTF HSPB1 RPL18A NR3C1 CRABP2 FLNA CEBPD A	CAP2
RIT2	Q99578	No	2				APP GRB2 SRPK2 SRPK2 SOS1	CALM1 HRAS SOS1				XAF1 NDEL1 SNRNP40 CXCL16 NKIRAS1 FLNA AIDA EVI2A ST5 ADRM1 RAI2 ZNF32 STIP1 FAM160B2 VSIG4 MET CIRBP MOB1B DRAP1 PIK3R3 BOLA1 NCL CIART S100A9 GADD45G HELZ BTK RNPC3 HCLS1 PPP1R14A DDX39B ETV4 ARPC1B DHX16 ADRB2 UBE2S SH3BP5 INTS3 FERMT3 ECI2 AR PLA1A MX	NR3C1 RGS2 CCND1 CSF1R RASSF2 LTF AR RASGRP1 DDX5 RARRES3
RINT1	Q6NUQ1	No	2				RB1 RBL1 SPTBN1 CCDC101 FAM161A SCNM1 CWF19L2 HDAC4 EPC1 FAM107A SMARCE1 YLPM1 SNW1 PIK3R2 SH2D4A LMO2 CSPP1 STRN ZW10 ZW10 TXLNA BNIP3L GFI1B GFI1B SFR1 STX18 STX18	BNIP3L SPTBN1 GFI1B RBL2				PAN2 EFEMP2 TAOK1 CEBPD NDEL1 SNRNP40 PHGDH MLH1 AR FASN MAGED2 NACA VCAM1 GATA3 INTS3 HSPB1 PRPF6 TWF2 YWHAH GBP2 PTP4A3 TNS2 PRNP CCT3 SIN3B NUPR1 CEBPB ANLN CLEC1A ILF2 BCL2A1 BNIP3 STIP1 SMN1 DHRS1 KRT15 PRPF19 DDX5 KIT NR1H2 NOTCH2NL EGFL7 DMAP1 DRAP	CPNE1 EGFL7 CCND1 TNS2 BNIP3 MNDA
RIN2	Q8WYP3	No	2				CDKN2A ELAVL1 EGFR ERBB2 ERBB2	BIN1				CXCL16 FECH SNRNP40 EXOC8 PLD3 PTGS2 ISG15 TUBB2A ADAR FGR RPL11 SGK1 MCM3 ADRM1 SLC16A4 MLF1 S100A11 STIP1 BRD2 TMEM159 MET CIRBP PIK3R3 NCL S100A9 CBX6 LRRC47 DDX39B CFAP45 SERTAD4 SERTAD2 OSBPL3 UBE2S IRF9 NDN SDC2 INTS3 AR TGIF2 ZNF264 VCAM1 HSPB1 NR3	FBP1
RIN1	Q13671	No	2				SMAD2 EGFR EGFR YWHAE ABL1 MLLT4 LZTS2 CALCOCO2 ERBB3 ERBB3 ERBB2 ERBB2 ABL2 ABL2 RALGDS HRAS HRAS STAM2 STAM2 RRAS2	YWHAZ YWHAE HRAS YWHAB ABL2				NDEL1 POTEKP EXOC8 PLD3 TUBB2A NDN FGR RARRES3 ST5 MCM3 ADRM1 S100A11 STIP1 DNAJB2 PRPS1 MET HLA-DRA DRAP1 PIK3R3 NCL S100A9 FAM168A RNPC3 ETV4 MLF1 UBE2S WASF1 AR VCAM1 HSPB1 TWF2 NR3C1 FAM127A FLNA FSCN1 NCAPG2 MRPS23 CTGF TPD52L1 XPOT CAP2 KIFC2 GRB14	RASSF2 PTPN13 NDEL1 BTK TBP GPX1 WASF1 TPD52L1 DKFZp313B1621 RASGRP1 HSP90AB1 OSBPL3 NGFRAP1 GEM RARRES3 ST5 KIT
RIC8B	Q9NVN3	No	2				LRP1	GNAQ GNAS				APOE F8 LRPAP1 C1QA	RGS16 RGS2 BTK
RHPN2	Q8IUC4	No	2				FTSJ1 TRAF6 SFN RHOB RHOB RHOA TNFRSF10D HNF1A HNF1A RARG	RHOA TGFBR1				STIP1 IGFBP7 PHGDH TRMT112 GDI1 KCTD12 MIF PLS3 AKR1B1 GATA3 CDC25B RPL18A IRF7 MCM3 CDC37 CNBP S100A11 FSCN1 ILF2 PSMC3 TPD52L1 NR3C1 CCDC102B RCC2 ISG15 FBN1 NCL FAM189A2 TNFSF10 MAP3K8 ST5 EIF4G1 CTPS1 CD81 TRIM28 ARHGEF19 PKN1 SSB TUBB OSBPL3	NKIRAS1 OSR1 FLNA CTNNB1 PKN1 CHN1 UBD ARHGEF6
RHOA	P61586	No	2	PLCG1	MAPK8 PXN ROCK2 PTK2				PDGFRB	AR DUSP4 IL6 PPP1R14A
RHAG	Q02094	No	2			HBA1; HBB	ANK1 ANK1				APOL1	HSPB1
RGS13	O14921	No	2				CREB1 PRKACA GNAI2	GNAQ				NR3C1 RGS16 PAN2 GDI1 HSP90AB1 CEBPB WASF1 NOTCH2NL GNAI1 CTNNB1 C5AR1 ADRB2 CALU PRKAR2B SGK1	RGS16 RGS2 BTK
RGS1	Q08116	No	2				APP TSC22D1 TSC22D1 HAX1 FUNDC2 FUNDC2 MAP3K12 MAP3K12	GNAO1 FUNDC2 GIPC1				XAF1 NDEL1 SNRNP40 CXCL16 NKIRAS1 MLF1 AIDA EVI2A MCM3 ADRM1 RAI2 STIP1 FAM160B2 VSIG4 CIRBP MOB1B DRAP1 BOLA1 CIART GADD45G BTK RNPC3 PPP1R14A ETV4 ARPC1B DHX16 UBE2S SH3BP5 INTS3 FERMT3 ECI2 PLA1A MX1 PCOLCE HSPB1 RPL18A GNA15 SCD PRNP PRPF19 KLF7 FAM50	GNAI1 RGS16 TPBG ITGA5 USP13
RGPD5	Q99666	No	2				RAN RXRB USP14	RAN TNPO1				NR3C1 PAN2 ISG15 ADRM1 SSB MAD2L2 AR PSMC3 NR1H2 VCAM1 ADRB2 XPOT NUPR1	HIST2H2BE AR GADD45G XPOT
RGMA	Q96B86	No	2				SGSM2 SGSM2	SGSM2				ILF2	ILF2
RGL4	Q8IZJ4	No	2				HRAS HRAS RALA RALB	RALA HRAS				FLNA PLAU EXOC8 LRPAP1 CDC25B HSPB1	FLNA RARRES3 RASGRP1 EXOC8 RASSF2
RFXANK	O14593	No	2				CIITA CIITA DDOST DDOST BSG BSG HNRNPM HNRNPM RAF1 HDAC4 HDAC4 ACTR6 SHMT2 PTCD3 PTCD3 DCTN1 DCTN1 PHLDA3 C20orf24 C20orf24 RFX5	RAF1				PAN2 EFEMP2 CEBPD MCM3 FBXL5 LRPAP1 MMP1 AR MLF1 ADAR ADRB2 VCAM1 GATA3 RPL11 SIN3B RPL18A PRPF6 SGK1 NR3C1 PTP4A3 CDC37 CD81 SLC16A4 CCT3 CLK2 S100A11 STIP1 ILF2 BCL2A1 DHRS1 MORC4 PSMC3 PRPF19 DDX5 TWF2 HSP90AB1 NOTCH2NL YWHAH FSCN1 IFITM2 RCC2 PDGFRB C	NR3C1 AR PDGFRB CCT3
RFX3	P48380	No	2				CREB1 TRAF2 TRAF2 EWSR1 FHL2 FHL2 BIN1 TRIP6 SOX2 FHL3 RFX6 RFX6	RFX6 TRAF2				LEO1 ZNF383 MAGED2 PAF1 ZYX PRKAR2B NUDT16L1 AR FASN TUBB2A ZNF205 VCAM1 TWIST1 SIN3B SGK1 NR3C1 RAI2 FLNA HSPB1 CYR61 CEBPB FOXC1 EPM2AIP1 INTS3 ITGA5 BEX2 SERPINH1 LYZ DMAP1 HSP90AB1 AGT PDGFRB FERMT2 TNFSF10 TCIRG1 MAP3K8 CD81 SLAIN1 EIF4G1 BTK NFIL3 P	PKN1 FLNA SS18L1 ZNF205 MAP3K8 NGFRAP1
RFX2	P48378	No	2				MDFI MDFI RFX6 RFX6	MDFI RFX6				CXCL16 FES ARID5A ZFYVE26 ZNF136 DHRS1 SS18L1 ZNF264 ZNF205 PHLDA1 NR1H2	ZNF136 DHRS1 SS18L1 ZNF205 PHLDA1 NR1H2
RFC4	P35249	No	2			ATR ATRIP		HDAC1 CDK4 PCNA BRD4			MCM3		TGIF2 CDC37 CDKN2C AR GADD45G TPD52L1 EID2B CLDN1 CCND1 SIN3B GADD45A
RFC3	P40938	No	2			ATR ATRIP		RFC1 PCNA			MCM3		GADD45G CCND1 GADD45A
RFC2	P35250	No	2			ATR ATRIP		RFC1 PCNA			MCM3		GADD45G CCND1 GADD45A
REXO4	Q9GZR2	No	2				ESR1 ESR2	ESR1 ESR2				ARID5A LINC00312 GATA3 RPL11 HSPB1 RPL18A CDC25B FLNA SIN3B CEBPB TAF1A SMN1 ILF2 GNAI1 NOP58 SERPINH1 DDX5 LYZ NOTCH2NL FOXA1 HSP90AB1 NR2F1 NCL CTNNB1 NOP2 MYL6B GADD45G EIF4G1 HSPA6 GADD45A HIST1H1C APOD TBP PFN1	PIK3R3 CCND1 TRIM28 HSP90AB1 CEBPB TBP LINC00312 GNAI1 AR CTNNB1 GADD45G DDX5
REXO1	Q8N1G1	No	2				ELAVL1 PAFAH1B2 PAFAH1B2 TCEA1	PAFAH1B2				COL15A1 TMEM101 CXCL16 CEBPB SNRNP40 INTS3 IRF2BPL EXOC8 PTGS2 FOXA1 GBE1 ADAR VCAM1 BHLHE40 SLC16A4 OLR1 BRD2 APOE SGK1 NR3C1 SCD PTP4A3 PMAIP1 CCT3 LEO1 FECH FOXC1 CTGF AGPAT9 C9orf91 TMEM159 METTL2A SERPINH1 DDX5 OSR2 PLAU TMEM263 CIRBP YWHAH TGIF2 PJA	CCT3
REG1B	P48304	No	2				BAG6 BAG6 CRELD2	BAG6				EFEMP2 DERL2 GADD45A PRNP SDC2 SMN1 C1QA CXCL8 SERPINH1 USP13 UBD NR1H2	S100A4
REG1A	P05451	No	2				APP	REG3A				XAF1 NDEL1 SNRNP40 CXCL16 NKIRAS1 AIDA EVI2A ADRM1 RAI2 STIP1 FAM160B2 VSIG4 CIRBP MOB1B DRAP1 BOLA1 CIART GADD45G BTK RNPC3 PPP1R14A ETV4 ARPC1B DHX16 UBE2S SH3BP5 INTS3 FERMT3 ECI2 PLA1A MX1 PCOLCE GNA15 SCD PRNP KLF7 FAM50A FERMT2 TEX2 GIMAP6 IFI6 GUCY	SDC2
RCVRN	P35243	No	2				SMAD3 SMAD3 TOP1 GRK5 CAV1 TGFBR2 GRK6	GRK5 GRK6				CEBPB TNS2 AR PTGS2 MLF1 ADRB2 ABCC1 VCAM1 IRF7 NR3C1 CDC37 FLNA ST6GALNAC2 PCED1A CEBPD ITGA5 DDX5 LYZ SDPR TGIF2 HSP90AB1 NR2F1 PDGFRB NCL CTNNB1 NOP2 S100A9 ARHGEF6 SMAD7 BTK HIST1H1C AGL CAND2 ZNF329 OXTR SS18L1 IRF9	IGFBP3 BTK FLNA AR PTGS2 ADRB2
RCOR1	Q9UKL0	No	2			HIST1H4A		KDM1A SMARCE1			DMAP1 CDC25B CTNNB1 CEBPB NCAPG2		NR3C1 AR
RCN3	Q96D15	No	2				MBD3 STAT6 STAT6 KLHL42 KLHL42 SUFU SUFU	SUFU				MID1IP1 DDX5 FAM168A KRT15 TRIM28	MID1IP1
RCAN1	P53805	No	2				HSP90AA1 NEDD8 APP TRAF6 RAF1 RAF1 FBXW11 PPP3CA PPP3CA CAPN1 IRAK1 PRKACB STAT2 STAT2 FBXW4	GSK3B PPP3CA MAPK3				XAF1 ISG15 NDEL1 SNRNP40 ZYX TRMT112 CXCL16 NKIRAS1 PLD3 FASN TUBB2A FGR EVI2A RPL11 RARRES3 SGK1 MCM3 ADRM1 RAI2 CD81 S100A11 STIP1 RCC2 FAM160B2 HIST2H2BE VSIG4 MET CIRBP MOB1B DRAP1 BOLA1 NCL FBXO17 CIART BLVRB GADD45G CTPS1 BTK RNPC3 PPP1R14A LTF ARPC	DUSP4 RCAN2 CEBPB LRPAP1 AR CTNNB1 CCND1 SGK1
RBP4	P02753	No	2				RBBP6 GRB2 GRB2 TTR TTR	ALB TTR				PHGDH AR PLS3 VCAM1 HSPB1 RPL18A ST5 HMGN3 YWHAH FLNA ZNF32 CCT3 FSCN1 HELZ SMN1 KRT15 RCC2 SERPINH1 DDX5 KIT PRDX1 HSP90AB1 ABLIM3 PDGFRB PIK3R3 NCL CSF1R S100A9 CLK2 MET BTK CD81 HCLS1 DDX39B MAD2L2 TUBB ATF4 AGT ADRB2	APOE ATF4
RBMXL2	O75526	No	2				CUL4B SUMO1 DYRK2 CUL1 YBX1 CAND1 GABARAPL2 CUL3 ESR2 MAP1LC3A	TRA2B				ISG15 SNRNP40 HIST1H2AC ZYX FBXL5 IFIT3 PLD3 PTGS2 FASN TUBB2A ADAR RPL11 RARRES3 MCM3 ZNF224 HLA-DMB COL3A1 NOP58 HIST2H2BE CIRBP KDELC1 SRPX NCL CTPS1 TRMT112 S100A9 BLVRB CBX6 JAM2 FBXO17 F8 LRRC47 DDX39B CMTR1 USP11 ARPC1B OSBPL3 NVL ARID5A CAND2 KCTD	LUM
RBM11	P57052	No	2				PCBP1 PCBP1 SNRPC LYN RHOXF2 RHOXF2 DAZAP2 GABPB1	RHOXF2				PAN2 EFEMP2 IFIT3 ARID5A HSD17B14 AR TUBB2A VCAM1 CD81 CYP4V2 MET RGS16 TCF7L1 HSP90AB1 ZNF34 FCGR2A PIK3R3 SS18L1 ANGPT2 UBE2E2 CBX6 FAM168A KIT SNAPC1 CSF1R TRIM28 IFIT1 HCLS1 CLASRP BTK DHX16 CTNNB1 ADRB2 UBD	CLASRP
RBL2	Q08999	No	2			RPS27A UBA52 CUL1 SKP1 CDKN1A CDKN1B CDK4	HDAC1 HDAC1 EZH2 EZH2 ELAVL1 PML PML SUV39H1 SMARCA4 RB1 CDKN1A RBBP4 E2F1 CCND1 E2F4 E2F4 PHB PHB RBL1 RBL1 CUL1 MCM7 SKP1 USP4 PCBD1 CDK4 CDK4 CCNE1 CCNE1 RAF1 RAF1 DYRK1A LIN54 LIN54 BRCA1 SKP2 SKP2 TAF1 TOP1 AATF TP63 CCND3 SNW1 BRF1 CDK6 PPP2CA PPP2C				MCM3 EIF4G1 CDC37 CDKN2C SMAD7 RPL36A LY96 CTNNB1 DERL2 CD14 SEC61G RPL11 RPL18A SGK1	CXCL16 ISG15 BTG1 SNRNP40 RASSF2 FBXL5 F13A1 EXOC8 CPVL PTGS2 FASN MLF1 ADAR RASGRP1 SLC4A2 TWIST1 RPL11 SIN3B MRPS23 SGK1 MCM3 GADD45G CD81 SLC16A4 STIP1 BRD2 PSMC3 TMEM159 HIST2H2BE ZFPM2 CIRBP SNAPC1 PRPF19 PIK3R3 NCL FBXO17 ZBTB4 S100A9 CBX6 GADD45A C
RBBP9	O75884	No	2				RB1 RBL1	RBL1 RB1 RBL2				FBP1 CEBPB SNAPC1 CEBPD PIK3R3 AR NCL TBP	SNAPC1 CEBPD CCND1 CEBPB TBP PIK3R3 AR MNDA
RBBP7	Q16576	No	2			H3F3A HIST1H4A HIST1H3A CASC5 CENPU CENPH CENPK ITGB3BP CENPN CENPQ CENPL CENPT APITD1 CENPP TTF1		BRCA1 RNF53 HDAC1 RB1 SAP30			KNTC1 DMAP1 TAOK1 NDEL1 RCC2 CEBPB TAF1A NCAPG2 TAF1D CTNNB1 TBP CDC25B		SNAPC1 TGIF2 CCND1 MNDA MLH1 CEBPB TBP CEBPD PIK3R3 AR TPD52L1 HIST2H2BE EID2B SIN3B
RBBP4	Q09028	No	2			H3F3A HIST1H4A HIST1H3A CASC5 CENPU CENPH CENPK ITGB3BP CENPN CENPQ CENPL CENPT APITD1 CENPP PLK1 TTF1		BRCA1 RNF53 XRCC6 SP1 HDAC1 HDAC3 MTA1 RB1 SAP30 HIST1H4A RPN1			KNTC1 DMAP1 TAOK1 NDEL1 RCC2 CEBPB TAF1A NCAPG2 TUBB TAF1D CTNNB1 TBP CDC25B PRKAR2B		MNDA SNAPC1 TGIF2 CCND1 GADD45A ADRM1 CCT3 MLH1 CEBPB TBP CEBPD PIK3R3 AR TPD52L1 NELFCD HIST2H2BE EID2B SIN3B
RASGRP3	Q8IV61	No	2		NRAS			PRKCB PRKCQ PRKCD		RASGRP1			RGS2 FSCN1 BTK SDC2 STXBP1 ADRB2 KIT
RASGRP2	Q7LDG7	No	2		RAC1		APP HDAC7			GNAI1 CHN1		XAF1 NDEL1 SNRNP40 CXCL16 NKIRAS1 AIDA EVI2A ADRM1 RAI2 STIP1 FAM160B2 DHRS1 VSIG4 CIRBP MOB1B DRAP1 BOLA1 CIART GADD45G BTK RNPC3 PPP1R14A ETV4 ARPC1B DHX16 UBE2S SH3BP5 INTS3 FERMT3 ECI2 AR PLA1A MX1 PCOLCE GNA15 SCD PRNP KLF7 FAM50A FERMT2 TEX2 GIMAP6
RASGEF1C	Q8N431	No	2				TERF1 TNK2 TERF2	TNK2				ANXA5 AR TUBB2A WFS1 RPL18A PGM1 CDC37 HSPA6 FES BRD2 C20orf27 HMGN3 NOTCH2NL PRDX1 HSP90AB1 PDGFRB NCL TCIRG1 SRM HCLS1 CLASRP FBP1 LDHB	RPL18A
RAPH1	Q70E73	No	2				ELAVL1 PHB EGFR EGFR VASP ENAH SH3KBP1 SH3GL3 SH3GL3	DNMBP				CXCL16 FECH SNRNP40 ZYX EXOC8 PLD3 PTGS2 ISG15 TUBB2A ADAR FGR SGK1 MCM3 ADRM1 SLC16A4 S100A11 STIP1 BRD2 TMEM159 MET CIRBP PIK3R3 NCL S100A9 CBX6 LRRC47 DDX39B CFAP45 SERTAD4 SERTAD2 ADRB2 UBE2S IRF9 NDN SDC2 INTS3 AR TGIF2 ZNF264 VCAM1 HSPB1 NR3C1 SCD N	WASF1
RAPGEF1	Q13905	No	2		NRAS			GRB2 CRK HCK NEDD9 BCAR1 CRKL SHC1 HRAS RHOQ		RASGRP1			IRF2BPL RASGRP1 SHC2 CSF1R FES FCGR3A WASF1 PDGFRB BCL2A1 ZYX FCGR2A BTK ADRB2 MET CD81 RASSF2 RARRES3 PFN1 KIT
RAP2A	P10114	No	2		NRAS			RAF1 TGFBR1 SMAD1 ACVR1 RAPGEF6 GRIN2D GRIN1 ARHGAP29 RGS14 BMPR1B FNTB		RASGRP1			NR3C1 GNAI1 PTPN13 PTP4A3 AKR1B1 CCT3 PDGFRB NKIRAS1 OSR1 AR CTNNB1 DUSP4 CHN1 RAB2B UBD ARHGEF6
RAP1B	P61224	No	2		RAC1 MAPK3			HRAS PRKACA SMURF2		GNAI1 DUSP4 AGA CHN1			NR3C1 RASSF2 PTPN13 CCND1 NKIRAS1 RASGRP1 RARRES3
RANGRF	Q9HD47	No	2				HDAC1 RAN HGS ZDHHC17	RAN				PAN2 CEBPB SNAI2 HLX PLD3 AR ISG15 TUBB2A AIDA BHLHE40 VCAM1 TWIST1 SIN3B NR3C1 ABCG2 MET TNFSF10 CTHRC1 ADGRL2 CEBPD BNIP3 TPD52L1 STXBP1 BEX2 DDX5 XPOT KRT15 DMAP1 TGIF2 HSP90AB1 BANF1 WISP2 TXNDC15 CTNNB1 EXOC8 ARRDC3 ZFPM2 SMAD7 TRIM28 MAD2L2 TUBB MRF	AR GADD45G XPOT
RANBP1	P43487	No	2			RANBP2 SEH1L XPO1 NUP85 NUP98 NUP133 POM121 NUP35 NUP54 NUPL2 NUP210 NUP93 NUPL1 NUP155 TPR		RAN RCC1			KNTC1 SMAD7 TAOK1 NDEL1 RCC2 BANF1 CTNNB1		HIST2H2BE AR GADD45G XPOT
RALGPS2	Q86X27	No	2				YWHAG YWHAG YWHAZ YWHAZ SFN YWHAB YWHAB	YWHAZ YWHAG YWHAB				CPNE1 RASSF2 ISG15 NDEL1 CYR61 GDI1 NAPSA FASN TUBB2A VCAM1 CDC25B HSPB1 ST5 SGK1 YWHAH PTPN13 FLNA PRPF6 CCT3 FSCN1 RASAL3 TPD52L1 PRPF19 DDX5 MCM3 PRDX1 CCDC102B HSP90AB1 FERMT2 NCL FAM189A2 CTNNB1 AGAP3 CLK2 MET EIF4G1 CTPS1 HIST1H1C TRIM28 PPP1R14A GE	PTPN13 CTPS1 GEM HSP90AB1 DDX39B FLNA DKFZp313B1621 OSBPL3 CLK2 ARHGEF6 TPD52L1
RALGAPA1	Q6GYQ0	No	2				MYC TERF1 TERF2	TCF3				PRR11 CYR61 TNS2 MLH1 NFIL3 PPT1 TUBB2A CLASRP MAGED2 RPL11 HSPB1 PLA2G4A P3H1 HMGN3 MCM3 SCD CDC37 PALD1 FLNA SMYD4 CCT3 WFS1 CEBPB NCAPG2 RCN1 PSMC3 FERMT3 SERPINH1 PGM1 PLAU XPOT DMAP1 PRDX1 DHX58 PRPF6 C20orf27 AHNAK2 HSPA6 NCL TCIRG1 ITGAL SRM ST6GAL	TWIST1 CTNNB1
RALBP1	Q15311	No	2				HSF1 HSP90AA1 TRAF2 CPSF2 SMARCE1 NUMB NUMB CCNB1 CASP8 PRKCA PRKCA POLR2A TNIP1 AP2A1 AP2M1 AP2M1 RALA RALA RAC1 GPSM1 GPSM1 TAX1BP1 TNF SYNJ2BP RALB RALB CCL20 CCL20	RAC1 PRKCA RALA CASP8 FADD TRAF2 CCNB1				ISG15 EXOC8 FASN TUBB2A FGR SIN3B RARRES3 SGK1 MCM3 STIP1 GNAI1 HIST2H2BE MET VCAN MOB1B ZBTB8A NCL GADD45G CDH3 FAM168A FBXO17 BTK PPP1R14A SDC2 NFIL3 MRFAP1L1 ARPC1B ADRB2 KCNS3 INTS3 WASF1 AR VCAM1 HSPB1 NR3C1 HSPA6 FSCN1 PRPF19 METTL18 NOTCH2NL BANF1	RGS2 WASF1 EXOC8 AR ZNF205 GNA15 PTPN13 FSCN1 STXBP1 DDX5 KIT SDPR RCC2 CTNNB1 CHN1 MAP3K8 GADD45G NGFRAP1 BTK PPP1R14A SDC2 PKN1 FLNA
RAD9A	Q99638	No	2		BCL2 BCL2L1	ATR				BNIP3 PMAIP1 MOAP1	MCM3
RAD51	Q06609	No	2			HIST1H4A RPA3 RPA1 RPA2 CDK4 ATM		BRCA1 RNF53 IRS1 CHD3 SUMO1 UBE2I RPA1 BRCA2 ATM CASP3 CASP7 BLM			MCM3 DMAP1 CDKN2C MLH1 CEBPB NCAPG2 CTNNB1 CDC25B		PDGFC CDKN2C TAF1A WASF1 AR PTGS2 MIF NDN BHLHE40 HSPB1 PLA2G4A ST5 NR3C1 CCND1 FES TBP GRB14 DDX5 NR1H2 MX1 MNDA HSP90AB1 S100A2 PIK3R3 NCL CTNNB1 MET KIT DHCR24 BTK TRIM28 HCLS1 GPX1 MLH1 PKN1 CPE FLNA TIPARP ZBTB22 S100A4
RAD17	O75943	No	2			ATR		RAD9A MCM7 ATM NHP2L1			MCM3		MCM3 AR TIPARP CDKN2C MLH1
RAD1	O60671	No	2			ATR		RPA1 PARK2 POLB			MCM3		CPE RGS2 TAF1D
RACGAP1	Q9H0H5	No	2				AURKB AURKB PLK1 YWHAG YWHAG CUL1 CDK1 CDK1 TXNDC11 MPRIP MPRIP CDC5L SFN KIF23 KIF23 VAV1 MPG SNW1 GRB2 CUL7 PPP2CA YWHAB YWHAB PPP2R4 PPP2R4 SH3KBP1 PPP2R5E PPP2R5E ARF6 MORF4L1	VAV1 YWHAG YWHAB				ISG15 NDEL1 CYR61 SNRNP40 FBXL5 PLD3 PTGS2 FASN TUBB2A ADAR FGR TPBG RPL11 SIN3B MRPS23 ST5 SGK1 MCM3 ZNF32 STIP1 BRD2 NOP58 HIST2H2BE MET CIRBP DYSF PIK3R3 NCL CTPS1 TRMT112 S100A9 GADD45G HELZ CCDC102B FBXO17 BTK HCLS1 LRRC47 DDX39B USP11 MRFAP1L1 DHX16	CTPS1 BTK HSP90AB1 DDX39B FLNA TPD52L1 GEM ZYX OSBPL3 GADD45G CLK2 MET ARHGEF6 GADD45A
RABGGTB	P53611	No	2				SUMO2 ARAF ARAF PTP4A2 PTP4A2 RAB3A WDR4	ARAF RAB27A RAB1A RAB6A				CPNE1 STIP1 ANXA5 PHGDH IRF2BPL NOP2 LRPAP1 BRAT1 AR FASN TUBB2A ADAR ETV4 BHLHE40 ZBTB4 RPL11 SIN3B PRPF6 NR3C1 TYMP LEO1 FIGNL1 CDC37 P3H1 FLNA SEC24C CCT3 HSPB1 CEBPD ILF2 FOXC1 NOP58 PSMC3 IRF7 FAM50A PRPF19 HIST2H2BE YWHAH DDX5 NKAP XPOT SLC7A5 DMAP1	NELFCD FSCN1 GDI1 PDGFRB SYTL1 PMM1
RAB6B	Q9NRW1	No	2				RPA1 APP ERC1 GRB2 APBA1 APBA1 KIF20A RPA3 RPA2	TGFBR1 SMAD1 ACVR1 BMPR1B				XAF1 NDEL1 SNRNP40 DUSP4 NKIRAS1 TUBB2A ADAR AIDA EVI2A ST5 HMGN3 MCM3 ADRM1 RAI2 ZNF32 STIP1 FAM160B2 VSIG4 MET KIT CIRBP MOB1B DRAP1 PIK3R3 BOLA1 NCL CIART S100A9 GADD45G HELZ BTK RNPC3 HCLS1 PPP1R14A DDX39B ETV4 ARPC1B DHX16 ADRB2 UBE2S SH3BP5 INTS3 FE	AKR1B1 NKIRAS1 OSR1 AR CTNNB1 CHN1 RAB2B UBD ARHGEF6
RAB5B	P61020	No	2				ELAVL1 HSPD1 EED DHX9 NDUFS1 SHMT2 NDUFS8 DSP CD2BP2 CUL7 REEP5 REEP5 TBC1D15 EEA1 EEA1 RABAC1 RABAC1 LAGE3 CIAPIN1	CDK1				CXCL16 FECH CYR61 SNRNP40 RGS2 EXOC8 PLD3 PTGS2 ISG15 TUBB2A ADAR RPL11 SGK1 SLC16A4 S100A11 STIP1 BRD2 NOP58 TMEM159 HIST2H2BE CIRBP NAT14 TMEM263 NCL S100A9 CBX6 BTK LRRC47 DDX39B CFAP45 SERTAD4 FASN SERTAD2 DHX16 ADRB2 IRF9 SDC2 INTS3 HLX AR TGIF2 ZNF2	AR GADD45G MNDA GADD45A
RAB33A	Q14088	No	2				ARL6IP1 ATG16L1 ATG16L1 RABAC1 RABAC1 RTN3 RTN3 HOXA1 HOXA1 CCDC136	RABAC1 RTN3				RGS2 NUDT3 PRNP EFEMP2 CCT3 JMY ACSF2 UGCG TUBB2A NDN ZSCAN26 CTNNB1 NOTCH2NL NAT14 SGK1	GDI1 UGCG
RAB32	Q13637	No	2				PRKAR2A PRKAR2A	PRKAR2A				WASF1 PJA2 CIRBP	WASF1
RAB22A	Q9UL26	No	2				ELAVL1 APPL1 ATP6V1A EEA1 EEA1 RAB3GAP1 ATP6V1B1	RABAC1 SMURF2				COL15A1 TMEM101 CXCL16 CEBPB BANF1 SNRNP40 INTS3 IRF2BPL EXOC8 ZNF593 AR PTGS2 FOXA1 GBE1 ADAR VCAM1 BHLHE40 SLC16A4 OLR1 BRD2 APOE SGK1 NR3C1 SCD DYSF PTP4A3 PMAIP1 HSPB1 S100A11 FECH SMN1 FOXC1 CTGF AGPAT9 C9orf91 TMEM159 METTL2A SERPINH1 OSR2 PLAU TMEM	GDI1 NKIRAS1
RAB14	P61106	No	2				EED VCP RPA1 HSPA5 ILF3 HNRNPF UBL4A APP IKBKE DSTYK DSTYK ATF2 CCDC8 CUL7 HGS RUFY1 ABCC2 RAB11FIP1 RAB11FIP1 EXOC5 OPTN RPA3 RPA2 IQCB1 EEA1	SMURF2				XAF1 ISG15 NDEL1 CYR61 SNRNP40 TRMT112 CXCL16 NKIRAS1 PLD3 PTGS2 FASN TUBB2A ADAR AIDA EVI2A RPL11 MRPS23 SGK1 MCM3 ADRM1 CBX6 RAI2 S100A11 STIP1 FOXC1 GNAI1 NOP58 HIST2H2BE VSIG4 MET CIRBP FAM160B2 MOB1B DRAP1 BOLA1 NCL EXOC8 CIART GADD45G DHCR24 CTPS1 B	NKIRAS1
RAB11FIP5	Q9BXF6	No	2				MYC SMAD3 HAUS1 GABARAPL2 ARRB1 ARRB2 GRK5 ARF6 RAB11B	YWHAG				CPNE1 CYR61 ZYX POTEKP FASN TUBB2A RPL11 MCM3 SMYD4 STIP1 HIST2H2BE NCL TRMT112 S100A9 CTPS1 BTK NFIL3 ADRB2 PRR11 FERMT3 AR PLA1A PPT1 HSPB1 PLA2G4A NR3C1 SCD FLNA CAND2 CEBPD NCAPG2 PRPF19 LYZ XPOT NR2F1 AHNAK2 TEX2 ARRDC3 GIMAP6 EIF4G1 TRIM28 AGL DHX58	CTPS1 DDX39B FLNA OSBPL3 CLK2 ARHGEF6
RAB11FIP4	Q86YS3	No	2				ARF6 GFI1B GFI1B	GFI1B				MCM3 EIF4G1 TNS2 TRIM28 EFEMP2 RCC2 EGFL7 TRMT112 DDX5	EGFL7 TNS2
RAB11FIP3	O75154	No	2				KIF23 ARF6 ARF5 RAB11B	TOMM34				YWHAH MCM3 TRIM28 EIF4G1 RCC2 GDI1 TRMT112 VCAM1 DDX5	DMAP1
R3HDM1	Q15032	No	2				ZNF24 YWHAB ATXN1 ATXN1	ATXN1				RASSF2 EFEMP2 ZYX VCAM1 CDC25B HSPB1 RCN1 YWHAH PTPN13 RAI2 MATN2 ARID5A PSMC3 TPD52L1 PRPF6 CIRBP HSP90AB1 AGAP3 CDIP1 SLC4A2 CTPS1 ST6GALNAC6 LDHB CLASRP USP11 TUBB CRY2 OSBPL3 LOXL1 ETV4 GEM	ST6GALNAC6 ARID5A CLASRP CIRBP ZYX RCN1
PYGO1	Q9Y3Y4	No	2		BCL9		SPTBN1 SPTBN1 CARM1 PRMT6 BCL9 BCL9			CTNNB1		PAN2 RASSF2 MNDA GBE1 CEBPB DNALI1 CTNNB1 MAP3K8 HIST2H2BE VCAM1 UBD HSPB1 SH3BP5
PYGM	P11217	No	2				DNM2 LMNA TRIM54 TOP1 S100A1 TRIM55 WDYHV1 ARID1B INTS4 IGBP1 CLASP2 DEGS1 DEGS1 GBAS SRP72 INPP5K PRKAB2 SGCG	S100A1				PAN2 ISG15 EPM2AIP1 PHGDH DDX39B HSD17B14 KCTD12 PDCD5 USP13 VCAM1 HSPB1 PGM1 YWHAH FLNA CCT3 ALDH9A1 S100A11 INTS3 STIP1 SMN1 PRPF19 HIST2H2BE DDX5 METTL18 GPATCH1 DYSF BANF1 ZBTB8A S100A2 PIK3R3 NCL CTNNB1 NOP2 ATP6V1F S100A9 MIF CCDC102B HIST1H1C TRIM2	S100A4 PGM1
PTTG1	O95997	No	2			RPS27A UBA52 CDC20 AURKB AURKA BUB1B PLK1 MAD2L1 CDC26 UBE2D1 ANAPC2 ANAPC5 CDC27 UBE2E1 UBE2C ANAPC10 CDC16		XRCC6 CDK1 DNAJA1 CDC20			KNTC1 TAOK1 ISG15 NDEL1 RPL36A DERL2 CD14 SEC61G CDC25B PRKAR2B RPL18A SGK1 MCM3 RPL11 CDC37 NCAPG2 SMAD7 RCC2 CTNNB1 EIF4G1 LY96 TUBB		CDKN2C TAF1A AR PTGS2 MIF NDN HSPB1 NR3C1 CCT3 TBP NELFCD DDX5 MNDA HSP90AB1 S100A2 NCL GADD45G BTK DHCR24 GADD45A MAD2L2 S100A4
PTPRT	O14522	No	2	STAT3			STAT3 GRB2 CUL3 PXN		IL10RA			FECH NDEL1 HLA-DMB ZYX FASN TUBB2A ADAR FGR RPL11 MRPS23 ST5 MCM3 ITGAV ZNF32 MLLT11 HIST2H2BE ZFPM2 CIRBP KDELC1 SRPX NCL S100A9 BTK CTPS1 HELZ HCLS1 DDX39B CMTR1 NVL ADRB2 KCTD12 AR VCAM1 HSPB1 RCN1 NR3C1 FLNA FSCN1 PRPF19 ABLIM3 NOP2 PRPF39 EIF4G1 TRIM
PTPRA	P18433	No	2		SRC FYN			CALM1 GRB2 FYN SRC BCAR1 PRKCD PTPRF PTPRM		TUBB GNAI1 AR CTNNB1 NOP2 KIT			NR3C1 RGS2 RGS16 CCND1 SHC2 CSF1R FES FSCN1 WASF1 PDGFRB LTF AR CTNNB1 FCGR2A FGR ADRB2 DDX5 BCL2A1 MET KIT
PTPN9	P43378	No	2				MYC VCP ENO1 TP53BP1 AGTRAP NSF GAB1 CREB3 REEP6 RTN3 RTN3 MAL2 GHR GHR	RTN3				ISG15 CYR61 PTGS2 FASN RPL11 MRPS23 SGK1 MCM3 SMYD4 MET HSP90AB1 CCR1 PIK3R3 NCL CTPS1 BTK NFIL3 OSBPL3 GZMK PRR11 MAGED2 FERMT3 AR PPT1 VCAM1 HSPB1 PLA2G4A NR3C1 SCD PTPN13 FLNA NCAPG2 TPD52L1 BRAT1 PRPF19 XPOT FERMT2 AHNAK2 TEX2 ADRB2 TRIM28 UBE2S APOD	UGCG
PTPN7	P35236	No	2				APP GMCL1 MAPK1 MAPK1 MAPK3 CDH2	MAPK1 MAPK3 PRKACA				XAF1 NDEL1 SNRNP40 CXCL16 NKIRAS1 PTGS2 FASN AIDA EVI2A ADRM1 RAI2 STIP1 FAM160B2 VSIG4 CIRBP MOB1B DRAP1 BOLA1 CIART GADD45G BTK RNPC3 PPP1R14A ETV4 ARPC1B DHX16 UBE2S SH3BP5 INTS3 FERMT3 ECI2 AR PLA1A MX1 PCOLCE VCAM1 GNA15 SCD PRNP KLF7 FAM50A FERMT2 T	NR3C1 DUSP4 CCND1 CEBPB PTPN13 LRPAP1 AR
PTPN21	Q16825	No	2				KIF1C SRC BMX BMX	SRC TEC BMX AKAP1				YWHAH NR3C1 RGS16 CDC37 CSF1R FLNA HSP90AB1 PDGFRB PIK3R3 AR CTNNB1 ADRB2 MET NR1H2 KIT	RGS16 BTK PDGFRB PIK3R3 AR CTNNB1 FGR ADRB2 MET PRKAR2B KIT
PTPN2	P17706	No	2	STAT3 STAT1 JAK1			STAT3 STAT1 STAT1 HSPD1 STAT6 STAT6 EGFR TRAF2 TRAF2 UCHL5 SFN SRC TMED9 TMED9 CDC42 BAG3 WASL INSR LMAN1 GHR GHR		IL10RA IRF9			CPNE1 ISG15 NDEL1 EXOC8 PLD3 TUBB2A NDN FGR RPL11 ST5 MCM3 ADRM1 S100A11 STIP1 DUSP14 HIST2H2BE MET MDP1 GSTA4 PIK3R3 NCL S100A9 FAM168A CCDC102B DDX39B NFIL3 ARPC1B OSBPL3 UBE2S IRF9 ECI2 AR VCAM1 GATA3 HSPB1 TWF2 NR3C1 PTPN13 FLNA NCAPG2 CTGF TPD52L1 PR
PTPN12	Q05209	No	2		PLSCR1			GRB2 JAK2 INSR WAS DKFZp666O0110 PXN NEDD9 BCAR1 SHC1 PRKCA BAG6 CSK PRKACA TGFB1I1 PSTPIP1 DKFZp781O1323		WNT2 KIT			RGS2 SHC2 FCGR3A WASF1 AR FGR S100A4 HSPB1 ST5 GNA15 NR3C1 PTPN13 CCND1 SELE CSF1R FES FSCN1 ITGAV BCL2A1 STXBP1 MET SDPR RGS16 GRB14 PDGFRB FCGR2A PIK3R3 ADRB2 CD81 DDX5 KIT BTK PPP1R14A HCLS1 GPX1 SDC2 FLNA ARPC1B ZYX C5AR1
PTOV1	Q86YD1	No	2				GNB2L1 GNB2L1 RPS6 SFN SPTAN1 SPTAN1 PIN1 PIN1 BECN1 FLOT1 CUL2 RASSF9 TMCC2	PIN1				PAN2 ISG15 PHGDH MLH1 TRMT112 MAP3K8 CHPF EXOC8 AR APOE TUBB2A DERL2 ABCC1 VCAM1 AZGP1 CDC25B HSPB1 RPL18A ST5 NR3C1 RPL11 PRPF39 CD81 PTP4A3 ILF2 NOP58 TPD52L1 HIST2H2BE DDX5 CIRBP MCM3 PRDX1 SMPD4 HSP90AB1 NCL CTPS1 CTNNB1 NOP2 S100A9 RRS1 LOXL1 CCDC102	CTNNB1
PTH2R	P49190	No	2				PHYH CALM1	CALM1				NR3C1 ADORA2A F8 MAP3K8	NR3C1 RGS2 CCND1 LTF AR DDX5
PTH	P01270	No	2				FEZ1 FEZ1 BAG6 BAG6 MEP1A PTH1R	FEZ1 BAG6 PTH1R MEP1A				YWHAH EFEMP2 DERL2 SDC2 GADD45A PRNP DRAP1 GNAI1 SMN1 TAF1D CTNNB1 C1QA CXCL8 SERPINH1 USP13 UBD MMP9 NR1H2	S100A4 DRAP1 OLFML3 AGT
PTGR1	Q14914	No	2			HPGD	ATP6V1A PRDX5 PEBP1				HPGDS	PRDX1 BANF1 ZNF593 SMN1 ATP6V1F UBE2S S100A11
PTGDR	Q13258	No	2				HSP90AA1 APP MAPK1 MAPK3 PTGDS PTGDS	GNAS				XAF1 ISG15 NDEL1 SNRNP40 CXCL16 NKIRAS1 PTGS2 FASN FGR EVI2A RARRES3 SGK1 MCM3 FAM50A RAI2 STIP1 FAM160B2 VSIG4 MET CIRBP MOB1B DRAP1 BOLA1 NCL CIART GADD45G FBXO17 BTK RNPC3 PPP1R14A ETV4 ARPC1B DHX16 UBE2S SH3BP5 KCNS3 INTS3 FERMT3 ECI2 AR PLA1A IGSF6 P	RGS2
PTCH1	Q13635	No	2			RPS27A UBA52 SHH CDON	WWP2 WWP2 NEDD4 ADRBK1 CCNB1 FHL2 CAV1 CAV1				MCM3 EIF4G1 CDC37 SMAD7 RPL36A LY96 CTNNB1 DERL2 CD14 SEC61G RPL11 RPL18A SGK1	ISG15 TNS2 AR PTGS2 ABCC1 RPL18A GNA15 NR3C1 CDC37 RAI2 FES PCED1A SGK1 SDPR HSP90AB1 PDGFRB CTNNB1 ADRB2 GADD45G BTK SMAD7 FAM189A2 GADD45A TUBB ARRDC3 UBD
PSTPIP2	Q9H939	No	2				CDC5L GRB2 SHC1	SHBG				FSCN1 SNRNP40 PHGDH ANLN AR FASN SEC24C VCAM1 TPBG HSPB1 RPL18A PRPF6 HMGN3 MCM3 HSPA6 ZNF32 CCT3 INTS3 ILF2 BRD2 SMN1 PSMC3 KRT15 PRPF19 SERPINH1 DDX5 KIT DMAP1 PRDX1 PLS3 HSP90AB1 ABLIM3 PDGFRB PIK3R3 NCL CSF1R S100A9 ST5 MET BTK RCC2 FLNA TRIM28 HCLS1	FLNA MT2A COL1A2
PSMF1	Q92530	No	2				CUL1 RBMX TRAF2 DVL3 CCDC85B NUDT21 PSMA7 PSMA7 PSMA2 RNF126 PDLIM7 CD2BP2 CTBP2 MAGEA11 RBFOX2 RHOXF2 RHOXF2 RALYL SHFM1 PAK7	MAGEA11 RHOXF2 CCDC85B TRAF2 CTBP2 QK3 PDLIM7 RBMX				PAN2 EFEMP2 IFIT3 ISG15 NDEL1 SNRNP40 NUDT3 ARID5A DDX39B FBXL5 MAP3K8 F13A1 EXOC8 MOAP1 PTGS2 BTG1 MLF1 ZNF264 ZNF205 CNBP VCAM1 USP11 MATN2 RPL18A PRPF6 FLNA NR3C1 ADRM1 CCT3 RPL11 RAI2 HSPA6 CLASRP TNFSF10 ILF2 MRPS23 SMN1 PSMC3 PRPF19 HIST2H2BE DDX5 F	NDEL1 RAI2 FLNA HCLS1 BEX2 GEM MAP3K8 PKN1 CLASRP MOAP1 DKFZp313B1621 ZNF205 SYT17 EXOC8 FAM156A NDUFAF1 ZFPM2 CIRBP NGFRAP1
PSG5	Q15238	No	2				PRPF40A TIE1 TIE1	PRPF40A				RCC2 CDC37 HSPB1 CAP2 TRMT112 DDX5 NKAP RRS1 HSP90AB1	CAP2
PSG3	Q16557	No	2				ATF7IP SKIL SKIL	SKIL ATF7IP				LAMC1 MORC4 CHPF	CPNE1 MORC4 LAMC1
PSEN2	P49810	No	2	NOTCH1		ITGB3BP ERBB4			MFAP2		KNTC1 RCC2 TAOK1 NDEL1 CDC37
PSAP	P07602	No	2				SUMO2 SAP18 SMAD2 FBXO6 VCP COPS6 COPS6 C1QBP SSR1 DNAJA1 CTSD USP4 BRCA1 U2AF1 UBE3A BAG3 SNCA GTF2F1 USP48 MAFF MAFF ZBED1 ZBED1 TCERG1 SNRPA1 PLAUR SRSF5 SNAP23 GDAP1 CFTR SMAD9 SGK223 SGK223 SURF4 SGCG BCAT1	BRCA1 RNF53 SMAD9 SMAD2 COPS6 CTSD				CPNE1 FSCN1 TRMT112 CHPF MLF1 CPVL PLD3 GZMK PTGS2 FASN TUBB2A ADAR FGR RPL11 SIN3B MRPS23 ST5 SGK1 MCM3 FAM50A IFIT3 STIP1 FOXC1 NOP58 FAM168A UNC5CL HIST2H2BE MET NKAP MDP1 CIRBP AGA DRAP1 NCL FBXO17 ZBTB4 S100A9 SRM PRPS1 CTPS1 RNPC3 HCLS1 LRRC47 DDX39	NR3C1 CCND1 CDKN2C MLH1 MAN2B1 AR MIF CTNNB1 ARHGEF6 IGFBP3 ST5 SIL1
PRSS8	Q16651	No	2				ATF7IP	ATF7IP				LAMC1	LAMC1
PRSS3	P35030	No	2				ALB HDGF SHC1 TFPI	APP TFPI SERPINA1				PAN2 APOE AR FASN PLS3 NACA HSPA6 CFD HSP90AB1 HIST2H2BE MET PRDX1 RCC2 F10 PDGFRB NCL NOP2 S100A9 DDX5 KIT CSF1R HIST1H1C SSB TUBB AGA UBD SH3BP5	APOE DERL2 F10 MMP7 MMP9 COL1A2
PRSS23	O95084	No	2				HSPA4 HSPA4 ELAVL1 SLC25A6 SLC25A6 RPL4 ACTG1 ACTG1 APP PPIA PPIA B2M B2M NCAPD3 NCAPD3 FXR1 FXR1 NIPBL NIPBL MAPK8IP2 PDPK1 PDPK1 GRK6 GRK6 CHP1 CHP1 NOC4L NOC4L EFNA3 EFNA3	ACTG1 NOC4L PDPK1 HSPA4 FXR1 TRAPPC4 GRK6				CXCL16 ISG15 NDEL1 SNRNP40 ZYX XAF1 EXOC8 PPP1R14A PTGS2 MLF1 ADAR AIDA EVI2A RPL11 SGK1 ADRM1 GADD45G RAI2 CD81 SLC16A4 STIP1 DNAJB2 NOP58 TMEM159 VSIG4 MET CIRBP FAM160B2 MOB1B DRAP1 BOLA1 NCL NKIRAS1 CIART CBX6 BTK RNPC3 LRRC47 DDX39B CFAP45 ETV4 SERTA	CAP2 ANXA5 SDC2 WASF1 PKN1 KRT15 PHLDA1 ADRB2 OLR1 GBP2 SGK1
PRRG2	O14669	No	2				BAG3 FATE1	NEDD4				CPNE1 PDGFC ISG15 ANXA5 UNC5CL ECI2 MLF1 HSPB1 TWF2 YWHAH BNIP3 PSMC3 GSTA4 MDP1 HSP90AB1 NCL AQP9 RAB2B FAM168A FAM189A2 TBP ARRDC3	ADRB2 RPL18A SGK1
PROZ	P22891	No	2			GGCX		F2			PROS1 F10		F8 F13A1 IGFBP3 PROS1
PRMT5	O14744	No	2			HIST1H4A		JAK2 YWHAQ YWHAG JAK1 TYK2 PHYHIP JAK3 MBP CAPN1			DMAP1 CDC25B CTNNB1 CEBPB NCAPG2		CCR1 CTPS1 SH3BGR BTK FES METTL18 CAPN3 DDX39B PDGFRB IL10RA MMP7 FLNA OSBPL3 COL3A1 FGR HLA-DRA CLK2 PLA2G4A ARHGEF6 KIT
PRL	P01236	No	2			CUL1 SKP1 ERBB4 STAT5A PTPN11 STAT5B RBX1	PPIB BMP1				CDC37 IL6 PDGFRB KIT CTNNB1 HLA-DPA1 HLA-DRA	ZYX UBD GEM
PRKCH	P24723	No	2			GNG2 PLCB4 PLCB2 PLCB3 PLCG2		FYN SRC PTPN11 PRKD1 ITGB2 PARD6A			FZD2 APLNR CXCL10 CXCL11 BTK CCR1 CXCL9 ADORA2A FCGR3A AGT CALCRL HCAR3 FCGR2A GNAI1 OXTR RASGRP1 CXCL8 C5AR1 FZD6 SUCNR1 ADRB2		NR3C1 RGS16 SELE CSF1R PPP1R14A PILRB CD14 WASF1 FCGR2A PDGFRB AR CTNNB1 MT2A ADRB2 BTK FGR MET ICAM5 KIT
PRKCG	P05129	No	2		DVL2	GNG2 PLCB4 PLCB2 PLCB3 ITPR1 ITPR2 PLCG2 AP2M1 AP2S1 AP2B1 AP2A2				FZD2	WNT5A CXCL9 FCGR3A RASGRP1 CXCL8 SUCNR1 OXTR GNAI1 ADORA2A HLA-DPA1 CXCL10 CCR1 HCAR3 FCGR2A ADRB2 HLA-DRA FZD2 APLNR CXCL11 BTK CALCRL AGT C5AR1 FZD6
PRKAR1A	P10644	No	2			PRKACG MLXIPL AKAP5 ABCC8 LIPE IQGAP1 PRKACA PRKACB		SMAD2 GRB2 EGFR CCNE1 CDK4 PRPF40A PRKACA ITGA4 AKAP1 PLEKHF2 SLC2A4 AKAP10			TUBB PRKAR2B		SHC2 WASF1 AR RTN1 PRKAR2B ST5 CDKN2C NR3C1 PTPN13 CDC37 CSF1R CEBPB BCL2A1 ITGA5 P3H1 SERPINH1 MET CCND1 SDPR RGS16 CAP2 GRB14 PDGFRB CTNNB1 S100A9 ARHGEF6 KIT CD81 ADRB2
PRKAG2	Q9UGJ0	No	2				HDAC1 ELAVL1 PRKAB1 PRKAB1 PRKAA2 PRKAA2 PRKAA1 PRKAA1 ULK2 EIF3A GANAB GMPS PGK1 FKBP4 TARS PFAS MAP1LC3A PRKAB2 PRKAB2 ASNS	PRKAB1				CXCL16 ISG15 SNRNP40 ZYX EXOC8 PTGS2 FSCN1 TUBB2A ADAR TWIST1 RPL11 SIN3B SGK1 MCM3 CD81 SLC16A4 STIP1 BRD2 TMEM159 HIST2H2BE ZFPM2 CIRBP ZBTB8A SRPX NCL TRMT112 S100A9 CBX6 CTPS1 F8 LRRC47 DDX39B CFAP45 SERTAD4 FASN SERTAD2 OSBPL3 IRF9 SDC2 INTS3 HLX ZNF	AGL F10
PRKAG1	P54619	No	2				HDAC1 ACACA PRKAB1 PRKAB1 PRKAA2 PRKAA2 PRKAA1 PRKAA1 ULK1 ULK2 VCP EGFR KEAP1 PGK1 MCM2 FKBP4 SNW1 TARS EIF3G PAICS CBS BABAM1 PRKAB2 PRKAB2 C1orf94	PRKAB1				FSCN1 SNRNP40 ZYX EXOC8 PLD3 PTGS2 ISG15 TUBB2A NDN FGR TWIST1 SIN3B MRPS23 SGK1 MCM3 ADRM1 GADD45G CD81 ZNF32 S100A11 STIP1 UBE2S MET ZBTB8A PIK3R3 BOLA1 NCL TRMT112 S100A9 CBX6 FAM168A CTPS1 LRRC47 DDX39B USP11 FASN ADRB2 GZMK TAOK1 MAGED2 INTS3 HLX AR	AGL F10
PRKAA1	Q13131	No	2			MLXIPL PRKAG3 PRKAA2 PRKAG1 PRKAB1 PRKAG2 PRKAB2 RPTOR		RAF1 GRIK2 PRKAB1 TOMM34			YWHAH EIF4G1 PRKAR2B		NR3C1 DMAP1 CCT3 AGL PDGFRB AR CTNNB1 F10
PRIM1	P49642	No	2				RPA1 COPS6 POLA2 XRCC5 MRPL38 RAE1 POLA1 MDC1 RPA3 RPA2 CIAO1 FAM96B	Q53GA5				PAN2 ISG15 CDKN2C SNRNP40 INTS3 FBXL5 LRPAP1 AR MIF TUBB2A ADAR CNBP VCAM1 RPL11 HSPB1 RPL18A MCM3 CDC37 FLNA LEO1 FECH ILF2 SMN1 PRPF19 DDX5 LYZ PAF1 PRDX1 PRPF6 BANF1 PHGDH NCL FAM219A FBXO17 IGFBP3 CSRP2 TRIM28 LRRC47 DDX39B USP11 CPE TUBB ARPC1B UBD C	NR3C1 DHCR24 MNDA CDKN2C HSP90AB1 TBP PTGS2 S100A2 TAF1A NCL MIF NDN S100A4 DDX5 HSPB1 BTK
PRICKLE2	Q7Z3G6	No	2				APP PARP2	SMURF2				XAF1 NDEL1 SNRNP40 CXCL16 NKIRAS1 AIDA EVI2A ADRM1 RAI2 STIP1 FAM160B2 TMEM159 VSIG4 CIRBP MOB1B DRAP1 BOLA1 CIART GADD45G BTK RNPC3 PPP1R14A ETV4 ARPC1B DHX16 UBE2S SH3BP5 INTS3 FERMT3 ECI2 PLA1A MX1 PCOLCE GNA15 SCD PRNP KLF7 FAM50A FERMT2 TEX2 GIMAP6 I	NKIRAS1
PRF1	P14222	No	2				FBXO6 TRIM54 KRT31 CALR DDX24 SRGN	DDX24 CALR				MAN2B1 EPM2AIP1 PHGDH ARPC1B CHPF EXOC8 CPVL PLD3 AR AGA ILF2 TIMP1 HSPB1 P3H1 TWF2 MCM3 CDC25B CDC37 CCT3 MMP9 FECH ITGAV RAB24 PSMC3 ITGA5 CLDN2 BEX2 SERPINH1 DDX5 F8 XPOT NR3C1 GEM HSP90AB1 PIK3R3 TXNDC15 CTPS1 PROS1 ITPRIP PXDN MET PRPS1 CCDC102B LAMC	NR3C1 AR HSP90AB1 ITGAV FBN1 F8
PREX2	Q70Z35	No	2				MYC SMAD2 MTOR PPP1CA	TGFBR1				PRR11 CYR61 TNS2 GADD45A MLH1 LRPAP1 NFIL3 PPT1 MAGED2 BHLHE40 VCAM1 TPBG RPL11 HSPB1 PLA2G4A P3H1 HMGN3 MCM3 SCD CDC37 PALD1 FLNA SMYD4 CCT3 CEBPB NCAPG2 RCN1 PSMC3 IRF7 FERMT3 SERPINH1 YWHAH NGFRAP1 PLAU ST5 XPOT DMAP1 PRDX1 DHX58 PRPF6 DRAP1 C1QA AHNAK	NKIRAS1 OSR1 CTNNB1 CHN1 UBD ARHGEF6
PREPL	Q4J6C6	No	2				ELAVL1 NR4A1 ESR2 COIL COIL APEH	COIL				COL15A1 TMEM101 CXCL16 CEBPB BCL2A1 SNRNP40 INTS3 ARID5A IRF2BPL EXOC8 PTGS2 FOXA1 GBE1 ADAR VCAM1 BHLHE40 SLC16A4 OLR1 BRD2 APOE RPL18A SGK1 NR3C1 SCD PTP4A3 HSPA6 PMAIP1 FECH BBS10 SMN1 FOXC1 CTGF AGPAT9 C9orf91 TMEM159 ZYX METTL2A SERPINH1 DDX5 OSR2 PL	DHX16
PRELP	P51888	No	2				COL1A1 NID2 COL2A1	DKFZp686O12165 NID1 COL1A1 COL2A1 HSPG2				LAMC1 IGFBP3 ANXA5 MATN2 COL1A2 SPARC	TGFBI ECM1 F13A1 CTGF IGFBP3 ANXA5 SDC2 LAMC1 ITGAV FBN1 ITGA5 COMP C1QA PCOLCE MMP9 COL1A2 SPARC
PRDX6	P30041	No	2			SOD1		SUMO4 PPARD RARA			GPX1		NR3C1 STIP1 BTG1 PRPS1 GADD45G NR1H2
PRC1	O43663	No	2				MYC SUMO2 PLK1 CDK1 USHBP1 USHBP1 CCNE1 KIF23 KIF23 CCDC85B CCDC85B TRIM37 TRIM37 CCNB1 CCNA2 SH3KBP1 PTBP3 KRT20 KRT20	PLK1 CCDC85B USHBP1 KRT20				CPNE1 FSCN1 NDEL1 CYR61 FBXL5 EXOC8 FASN TUBB2A ADAR FGR RPL11 SIN3B MRPS23 MCM3 FAM50A GADD45G SMYD4 STIP1 FOXC1 NOP58 HIST2H2BE MET NKAP BEX2 SRPX NCL ZBTB4 S100A9 SRM PRPS1 CTPS1 BTK RNPC3 LRRC47 NFIL3 USP11 ARPC1B NVL PRR11 INTS3 FERMT3 AR PPT1 VCAM1	MCM3 KRT15 BEX2 PKN1 MOAP1 CTNNB1 EXOC8 ZNF205 SYT17 NGFRAP1
PRB4	P10163	No	2		GNB1			FURIN		GNAI1 AGA			FLNA ADAMTS1
PRAF2	O60831	No	2				CANX RHOB CCR5 CCR5 PLIN3	CCR5				CCL3L1 PHGDH CCL2 ILF2 FBN1 PARP6 ADRB2 CALU F8	GNAI1 CCL3L1 CCL2
PQBP1	O60828	No	2				EEF1A1 EEF1A1 HNRNPH2 HNRNPH2 VDAC3 RPS28 UBL4A APP GOLGA2 LNX1 TLX3 APBB1 LZTS2 MAPRE1 RAB8A SLIRP CLTB RIF1 WBP11 WBP11 OBSL1 POLR2A IDH3G ZC3H11A SF3A2 AQR AQR ATXN1 SFTPC MED31 MED31 POU3F2 SUGP1 NDUFA7	ATXN1 EEF1A1 EEF1A1 MED31 POLR2A POU3F2				XAF1 ISG15 NDEL1 SNRNP40 ZYX CXCL16 NKIRAS1 PDCD5 NDN SLC4A2 ABCC1 AIDA EVI2A RPL11 MCM3 ADRM1 RAI2 CD81 STIP1 BRD2 FAM160B2 HIST2H2BE VSIG4 ST6GALNAC6 CIRBP MOB1B DRAP1 BOLA1 NCL EXOC8 CIART GADD45G DHCR24 BTK RNPC3 PPP1R14A DDX39B ETV4 MRFAP1L1 ARPC1B D	MCM3 GADD45G ST6GALNAC6 CSRP2 ARID5A MED9 TBP CLASRP CPE CIRBP MAGED2 ZYX HSPB1 RCN1 PFN1
PPP4C	P60510	No	2	FOXO3				RELA REL PPP2R1A HDAC3 NFKB1 TRAF6	CTNNB1 SGK1				NR3C1 MCM3 PRDX1 CEBPD CCND1 BTK CEBPB TBP AR CTNNB1 MAP3K8 TWIST1 IRF7 NGFRAP1
PPP2R3A	Q06190	No	2				RBL1 EGFR PPP2R1A PPP2CA PPP5C PPP2R4 PPP2R4 CDC6 SLX4 PPP2R1B	HMGB1 RBL1 CDC6 AKAP9 PPP5C				B3GALNT1 STIP1 SHC2 ANXA5 PHGDH ZYX MLH1 EXOC8 PLD3 AR TUBB2A NDN NACA BHLHE40 FGR TWIST1 HSPB1 CDKN2C NR3C1 ADRM1 CDC37 FLNA FES CCT3 S100A11 CEBPB ILF2 INTS3 CTGF GRB14 VCAM1 MET SGK1 XPOT RGS16 MCM3 PRDX1 PLS3 CCL2 HSP90AB1 CLCN6 PDGFRB PIK3R3 NCL CTPS	MCM3 CPNE1 CCND1 CEBPB TBP PKN1 FOXC1 AR CRY2 PRKAR2B
PPP1R2	P41236	No	2				PPP1CC PPP1CC MYC ELAVL1 TUFM YWHAE PRCP TP53BP2 VCL G6PD PDIA4 PDHA1 GSK3B GSK3B PPP1CA PPP1CA PPP1CB PPP1CB NEK2 PROSC MSN NCDN ISOC1 CIAPIN1	GSK3B CSNK2A1 CDK5 CSNK2A2				CXCL16 ISG15 NDEL1 CYR61 SNRNP40 RASSF2 EXOC8 CPVL PTGS2 TUBB2A ADAR MID1IP1 TPBG RPL11 SIN3B RARRES3 SGK1 MCM3 ADRM1 GADD45G CD81 SMYD4 MLF1 BRD2 TMEM159 CIRBP TMEM263 NCL CBX6 PRPS1 CTPS1 BTK LRRC47 DDX39B NFIL3 SERTAD4 SERTAD2 OSBPL3 ERO1LB IRF9 PRR11	CCND1 CHN1 CDC37 HCLS1 WASF1 NDEL1 AR NCL CTNNB1 STXBP1 IGFBP3 SGK1
PPP1R17	O96001	No	2				APP	PRKG1 PRKACA				XAF1 NDEL1 SNRNP40 CXCL16 NKIRAS1 AIDA EVI2A ADRM1 RAI2 STIP1 FAM160B2 VSIG4 CIRBP MOB1B DRAP1 BOLA1 CIART GADD45G BTK RNPC3 PPP1R14A ETV4 ARPC1B DHX16 UBE2S SH3BP5 INTS3 FERMT3 ECI2 PLA1A MX1 PCOLCE GNA15 SCD PRNP KLF7 FAM50A FERMT2 TEX2 GIMAP6 IFI6 GUCY	NR3C1 RGS2 PTPN13 CCND1
PPP1R12C	Q9BZL4	No	2				SMAD3 SMAD3 ATXN7 ATXN7 MPRIP PAFAH1B2 PAFAH1B2 IL16 CACNA1A CACNA1A TNKS2	PAFAH1B2				PAN2 EFEMP2 CEBPB AR MATN2 IRF7 NR3C1 FLNA ST6GALNAC2 CCT3 CEBPD GRB14 DDX5 GPRASP1 TGIF2 NELFCD FBN1 CTNNB1 SMAD7 MOAP1 AGL ZNF329 TBP SS18L1 LDHB PMM1	CCT3
PPP1CA	P62136	No	2	ACVRL1				BRCA1 RNF53 PTEN PPP1R8 VDR BCL2 MAPK1 ZFYVE9 RB1 PCNA SKP1 PRKCD CDC5L HSPA4 MAPK3 AKAP9 EIF2AK2 AKAP1 BCL2L1 STAU1 BAX	BAMBI				DUSP4 CEBPD CDKN2C TAF1A FBXL5 LRPAP1 AR PTGS2 MIF NDN FGR OLR1 RTN1 HSPB1 GBP2 HMGN3 NR3C1 CCND1 PRKAR2B CEBPB TBP BCL2A1 BNIP3 MLH1 DDX5 NR1H2 MCM3 MNDA FSCN1 SNAPC1 HSP90AB1 PDGFRB S100A2 PIK3R3 NCL CTNNB1 ADRB2 GADD45G GADD45A DHCR24 BTK MOAP1 PKN1 MA
PPOX	P50336	No	2				IMMT IMMT HAP1 HAP1	HAP1				NDEL1 CD81 CCDC113 SMN1 TAF1D TBP ADRB2 VCAM1 CDC37 GADD45G	GADD45G TAF1D TBP
PPM1F	P49593	No	2				ELAVL1 CAMK2A PRKAA2 PRKAA1 FBXO6 PSMA3 MARS FAM161A FAM161A ARHGEF7 PAK2 CAMK2G DIAPH1 PAK1	PAK1 CAMK2A ARHGEF7				CXCL16 FECH SNRNP40 CHPF EXOC8 CPVL PLD3 PTGS2 FASN TUBB2A ADAR SGK1 MCM3 SLC16A4 STIP1 BRD2 TMEM159 MET CIRBP ZBTB8A ZNF418 NCL CBX6 PRPS1 CCDC102B CTPS1 LRRC47 DDX39B CFAP45 SERTAD4 AGA SERTAD2 OSBPL3 ERO1LB IRF9 SDC2 INTS3 TGIF2 ZNF264 VCAM1 GATA3 HSPB	FLNA ARPC1B CEBPB ARHGEF6
PPIL4	Q8WUA2	No	2				SUMO2 NPM1 FUS SUMO3 CIAO1	DKFZp781O1323				CPNE1 FSCN1 ZYX FASN TUBB2A ADAR ABCC1 RPL11 SIN3B MCM3 FAM50A ZNF224 CD81 S100A11 STIP1 FOXC1 NOP58 HIST2H2BE NKAP ZBTB8A NCL ZBTB4 S100A9 SRM PRPS1 CTPS1 HELZ LRRC47 DDX39B NFIL3 ETV4 FIGNL1 SDPR NVL PAF1 INTS3 AR VCAM1 LTF HSPB1 RPL18A NR3C1 CRABP2 FLN	FLNA
PPIL2	Q13356	No	2				HSP90AA1 BSG BSG APP TRIM23 PRCC PRCC	BSG				XAF1 ISG15 NDEL1 SNRNP40 CXCL16 NKIRAS1 MMP1 FASN FGR EVI2A RARRES3 SGK1 MCM3 FAM50A RAI2 SLC16A4 STIP1 FAM160B2 VSIG4 MET CIRBP MOB1B DRAP1 BOLA1 NCL CIART GADD45G FBXO17 BTK RNPC3 PPP1R14A ETV4 ARPC1B DHX16 UBE2S SH3BP5 KCNS3 INTS3 FERMT3 ECI2 AR PLA1A	NR3C1 CDC37 EIF2AK1 GUCY1B3 STIP1 AR
PPIC	P45877	No	2				ELAVL1 BANP SGTA	LGALS3BP				COL15A1 TMEM101 CXCL16 CEBPB C1QA SNRNP40 INTS3 IRF2BPL CXCL8 GDI1 EXOC8 PTGS2 FOXA1 GBE1 ADAR VCAM1 BHLHE40 SLC16A4 OLR1 BRD2 APOE RARRES3 COL1A2 SGK1 NR3C1 SCD PTP4A3 PRPF39 PMAIP1 NME3 FECH EFEMP2 FOXC1 CTGF AGPAT9 C9orf91 TMEM159 METTL2A SERPINH1 OSR2	CD14
PPFIA4	O75335	No	2				NCOA2 PLCG1	Q59FC3				NR3C1 SELE FLNA PDGFRB AR CTNNB1 DDX5 MET KIT	RGS2 ARHGEF6
PPFIA2	O75334	No	2				PTPRS CDC5L PPP2R1A PPP2CA PPFIA1 PPFIA1 PTPRG ITSN1 PTPRF	PTPRF				FECH CDKN2C SNRNP40 PHGDH ANLN CLCN6 FASN TUBB2A SEC24C VCAM1 BHLHE40 NACA TPBG HSPB1 TWIST1 PRPF6 MLH1 MCM3 HSPA6 CCT3 INTS3 ILF2 BRD2 SMN1 PSMC3 PRPF19 DDX5 SGK1 NDN DMAP1 PRDX1 HSP90AB1 PDGFRB CTNNB1 S100A9 MET TRIM28 DDX39B SSB TUBB SERTAD4 PREX1 GRB1	RGS2 CTNNB1 ARHGEF6
POU4F2	Q12837	No	2				ESR1	ESR1				ARID5A LINC00312 GATA3 RPL11 HSPB1 RPL18A CDC25B FLNA SIN3B CEBPB TAF1A ILF2 GNAI1 NOP58 SERPINH1 DDX5 LYZ FOXA1 HSP90AB1 NR2F1 NCL CTNNB1 NOP2 MYL6B GADD45G EIF4G1 GADD45A APOD TBP PFN1	PIK3R3 CCND1 TRIM28 HSP90AB1 CEBPB TBP LINC00312 GNAI1 AR CTNNB1 GADD45G DDX5
POU4F1	Q01851	No	2				ESR1 EWSR1	ESR1 EWSR1				ZNF383 ARID5A LINC00312 FASN VCAM1 GATA3 RPL11 HSPB1 RPL18A CDC25B FLNA SIN3B CEBPB TAF1A ILF2 GNAI1 NOP58 ITGA5 SERPINH1 DDX5 LYZ FOXA1 HSP90AB1 NR2F1 NCL CTNNB1 TCIRG1 NOP2 MYL6B GADD45G BTK EIF4G1 GADD45A APOD CD81 TBP AGT UBD PFN1	PIK3R3 CCND1 BTK TRIM28 HSP90AB1 CEBPB TBP LINC00312 GNAI1 AR FASN CTNNB1 AGT GADD45G DDX5
POU3F4	P49335	No	2				HNRNPU POU3F2	POU3F2				PAN2 IFIT3 ISG15 NDN MAGED2 VCAM1 TPBG HSPB1 RPL18A NR3C1 CD81 SMN1 ILF2 NOP58 ITGA5 NOP2 S100A9 RRS1 TBP ADRB2 UBD SLC7A5	NR3C1 TBP NDN
POU3F1	Q03052	No	2				HMGA1	HMGA1				PAN2 CBX7 HSP90AB1 BANF1 CEBPB SSB NCL VCAM1	CEBPB
POU2AF1	Q16633	No	2				SYK POU2F1 SMAD2 GTF2H1 SUB1 RHOXF2 GATA2 MSX2 PAX8	POU2F1 POU2F2 SUB1 SYK				EFEMP2 ARID5A FCGR3A LRPAP1 AR FGR VCAM1 RPL18A IRF7 HMGN3 NR3C1 STIP1 CXCL9 ST5 MET NGFRAP1 NOTCH2NL FCER1G SNAPC1 BANF1 DRAP1 FCGR2A NCL CTNNB1 CLK4 KIT SMAD7 BTK RNPC3 HCLS1 CLASRP ETV4 TUBB TBP IRF9	NR3C1 FCER1G BTK HCLS1 TBP FCGR2A AR FGR
PON1	P27169	No	2				SUMO3 SUMO4	ALB APOA1				PHGDH GDI1 LRPAP1 FASN ADAR MAGED2 BHLHE40 RPL11 HSPB1 RPL18A IRF7 MCM3 FAM50A CRABP2 ZNF224 FLNA CCT3 STIP1 NOP58 ILF2 SMN1 PRPF6 HIST2H2BE DDX5 NKAP XPOT NR3C1 DRAP1 HSP90AB1 ZBTB8A NCL NOP2 RRS1 PRPS1 HELZ RCC2 CTPS1 GADD45A TRIM28 LRRC47 DDX39B NFIL3	PLTP APOE
POLR2L	P62875	No	2				ESR1 ESR1 POLR2B POLR2B TP53BP2 SRC SRC CCDC85B CCDC85B REL CHEK2 CHEK2 POLR2E POLR2E BANP MED28 POLR2A POLR2A COIL POLR2C POLR2C POLR2H POLR1A NFKBIB INTS5 RPAP1 POLR2D POLR2G THAP1 MED10 INTS6 ZBTB14 MED26 L3MBTL3 SPAG5 NOV	CCDC85B POLR2C NOV POLR2A NFKBIB				EXOC8 LINC00312 RPL11 SIN3B MCM3 GADD45G TAF1A GNAI1 NOP58 HIST2H2BE MET NKAP PIK3R3 NCL NKIRAS1 CPVL BTK COL10A1 USP11 COL8A1 DHX16 ADRB2 EPM2AIP1 INTS3 ARID5A AR GATA3 HSPB1 RPL18A NR3C1 FLNA CEBPD PRPF19 LYZ NOTCH2NL METTL18 NR2F1 ZFYVE26 C9orf91 NOP2	MCM3 CTGF BEX2 NKIRAS1 PKN1 MOAP1 ATF4 EXOC8 ZNF205 SYT17 S100A4 NGFRAP1
POLR2K	P53803	No	2				ESR1 ESR1 POLR2B APP HDAC4 SRC SRC POLR2E POLR2A POLR2C POLR2C POLR2H POLR2G POLR2J POLR2F MED10 MED26	BRCA1 RNF53 POLR2C				XAF1 NDEL1 SNRNP40 CXCL16 NKIRAS1 LINC00312 CD14 AIDA EVI2A RPL11 SIN3B MCM3 ADRM1 RAI2 STIP1 TAF1A GNAI1 NOP58 DHRS1 HIST2H2BE VSIG4 MET KIT CIRBP FAM160B2 MOB1B DRAP1 PIK3R3 BOLA1 NCL CIART GADD45G BTK RNPC3 PPP1R14A ETV4 ARPC1B DHX16 CLEC1A UBE2S SH3BP	AR ATF4 CCND1 MLH1
POLE4	Q9NR33	No	2				NFYB UBE3A UBE3A MAP3K7 POLE3 RAD17	POLE3				TAOK1 ZNF593 AR HSPB1 UBE2L6 P3H1 NR3C1 ADRM1 CDC37 FLNA BBS10 PSMC3 HSP90AB1 DDX5 PRDX1 SMAD7 CBX7 NELFCD DRAP1 CBX6 EIF4G1 DDX39B TUBB ARPC1B TBP UBD	DRAP1
POLE2	P56282	No	2				SAP18 TRIM27 TLE1 TLE1 EEF1A1 EEF1A1 PKM REL MAPRE1 POLE3 POLE3 TFAP4 AGFG1 RAD17	EEF1A1 EEF1A1 TLE1				PAN2 ISG15 NDEL1 CDKN2C TNS2 PHGDH HSPA6 AR FLNA MAGED2 S100A9 VCAM1 RPL11 HSPB1 UBE2L6 P3H1 TWF2 NR2F1 COL8A1 CD81 CSRP2 SIN3B ILF2 RPL18A EPM2AIP1 SMN1 C9orf91 BEX2 FAM214A MET HLA-DRA HSP90AB1 NOTCH2NL FOXA1 CBX7 PRPF6 BANF1 DYSF CSF1R CTNNB1 MAP3K8 UB	HLA-DQA1 CDKN2C CSRP2 MAGED2 GADD45G PFN1
POLD3	Q15054	No	2			HIST1H4A RPA3 PCNA RPA1 RPA2 POLA1 PRIM1 PRIM2 POLA2		PCNA			MCM3 DMAP1 MLH1 CEBPB NCAPG2 CTNNB1 CDC25B		GADD45G CCND1 GADD45A
POLD2	P49005	No	2			HIST1H4A RPA3 PCNA RPA1 RPA2 POLA1 PRIM1 PRIM2 POLA2		CDKN1A CAP20 CDKN1 CIP1 MDA6 PIC1 SDI1 WAF1 PCNA			MCM3 DMAP1 MLH1 CEBPB NCAPG2 CTNNB1 CDC25B		GADD45G CCND1 GADD45A
PNPLA2	Q96AD5	No	2				EGFR FAF2 MARK3 MARK3 FKBP5 SMAD9 SMAD9 UBE2R2 UBE2R2 PHYHIP PHYHIP	SMAD9 PHYHIP				STIP1 SHC2 PHGDH CHPF EXOC8 PLD3 AR TUBB2A NDN DERL2 USP13 FGR HSPB1 NR3C1 ADRM1 CDC37 FES SIL1 S100A11 CEBPB ILF2 CTGF GRB14 MET XPOT RGS16 MCM3 PRDX1 PJA2 HSP90AB1 METTL18 PDGFRB PIK3R3 NCL CTNNB1 S100A9 SLC7A5 IGFBP3 TRIM28 YWHAH TUBB MAGED2 PHLDA1 UBD	METTL18 MAN2B1 SIL1
PNKD	Q8N490	No	2				ILK APP KCTD9 MAPK3 MAPK3 MAGEA11 MAGEA11 COA3	MAGEA11				XAF1 NDEL1 SNRNP40 CXCL16 NKIRAS1 PTGS2 FASN MLF1 AIDA EVI2A ADRM1 RAI2 STIP1 FAM160B2 VSIG4 NDUFAF1 CIRBP MOB1B DRAP1 BOLA1 CIART S100A9 GADD45G FAM156A BTK RNPC3 PPP1R14A ETV4 ARPC1B DHX16 UBE2S SH3BP5 INTS3 FERMT3 ECI2 AR PLA1A IGSF6 PCOLCE HSPB1 TWF2	BEX2 FAM156A NDEL1 DKFZp313B1621 NDUFAF1
PMPCA	Q10713	No	2				SUMO1 COPS2 SUMO3 ICT1 SKIV2L	BMPR2				HIST1H2AC ZYX PLD3 PTGS2 FASN ADAR RPL11 SIN3B MRPS23 MCM3 FAM50A ZNF224 NOP58 HIST2H2BE NKAP ZBTB8A NCL BLVRB CTPS1 HELZ LRRC47 DDX39B NFIL3 LTF ARPC1B OSBPL3 MUT AR USP11 HSPB1 RPL18A TWF2 NR3C1 CRABP2 FLNA CEBPD RARRES3 PRPF19 KLF7 XPOT NR2F1 NOP2 EIF4	MAP3K8
PMP22	Q01453	No	2				ELAVL1 CANX SYVN1 PEX19	CANX				COL15A1 TMEM101 CXCL16 CEBPB SNRNP40 INTS3 IRF2BPL EXOC8 PTGS2 FOXA1 GBE1 ADAR DERL2 VCAM1 BHLHE40 SLC16A4 OLR1 BRD2 APOE SGK1 NR3C1 SCD PTP4A3 PMAIP1 WFS1 FECH FOXC1 CTGF AGPAT9 C9orf91 TMEM159 METTL2A SERPINH1 HSPB1 OSR2 PLAU TMEM263 CIRBP YWHAH TGIF2 P	F8
PMF1	Q6P1K2	No	2				KDM1A CBX5 COPS6 ZWINT BUB1 CRMP1 MED31 PTN	NFE2L2 PTN MED31 COPS6 CRMP1				RASSF2 DUSP4 NDEL1 CDKN2C RGS2 SNAI2 AR PDCD5 ZNF264 RPL11 HSPB1 RCN1 CYR61 BATF GADD45G CNBP SEC24C FECH FBP1 SMN1 PSMC3 SFRP2 DDX5 LYZ NR1H2 PRDX1 METTL18 NR2F1 ECI2 NCL FBXO17 CTNNB1 CDK5RAP3 MIF GADD45A IL33 NBPF15 IGFBP3 CPE TRIM28 MED9 LRRC47 PKN1 N	NR3C1 RGS2 CDKN2C PFN1 MED9 NVL CPE ATF4 MIF CDK5RAP3 GADD45G HSPB1 IL33 ARHGEF6 TAF1D
PLN	P26678	No	2				DVL3 DMPK DMPK ATP2A2 ATP2A2 PPP1R3A EDA EDA	S100A1 PRKACA				PTP4A3 HSP90AB1 SMN1 CTNNB1 ZNF264 ZBTB48 ADRB2 CBX6 MATN2 EMP3	NR3C1 S100A4 PTPN13 CCND1 PGM1
PLIN1	O60240	No	2			PPP1CC PPP1CB PPP1CA		PRKACA			KNTC1 RCC2 TAOK1 NDEL1 SMAD7		NR3C1 PTPN13 CCND1
PLEKHJ1	Q9NW61	No	2				APP KRT33B KRT33B PPBP	TGFBR1 ACVR1				XAF1 NDEL1 SNRNP40 CXCL16 NKIRAS1 AIDA EVI2A ADRM1 RAI2 STIP1 FAM160B2 VSIG4 CIRBP MOB1B DRAP1 BOLA1 CIART GADD45G BTK RNPC3 PPP1R14A ETV4 ARPC1B DHX16 UBE2S SH3BP5 INTS3 FERMT3 ECI2 PLA1A MX1 PCOLCE GNA15 SCD PRNP KLF7 FAM50A FERMT2 TEX2 GIMAP6 IFI6 GUCY	NKIRAS1 OSR1 CTNNB1 CHN1 UBD ARHGEF6
PLCH1	Q4KWH8	No	2			ITPR1 ITPR2 OCRL	EGFR				GNAI1 ARHGEF6 GDI1 BTK RASGRP1	STIP1 SHC2 PHGDH EXOC8 PLD3 AR TUBB2A NDN FGR HSPB1 NR3C1 ADRM1 CDC37 FES S100A11 CEBPB ILF2 CTGF GRB14 MET XPOT RGS16 MCM3 PRDX1 HSP90AB1 PDGFRB PIK3R3 NCL CTNNB1 S100A9 SLC7A5 IGFBP3 TRIM28 TUBB PHLDA1 CALU UBE2S NCAPG2
PLCE1	Q9P212	No	2			ITPR1 ITPR2 OCRL	HSP90AA1 FUS NRAS NRAS SIAH2 SIAH2 LIMS1				GNAI1 ARHGEF6 GDI1 BTK RASGRP1	PAN2 GRB14 ISG15 ANXA5 PHGDH OSR2 XAF1 AR FASN KCNS3 MAGED2 VCAM1 FGR RPL11 HSPB1 RARRES3 SGK1 NR3C1 TYMP CDC37 HSPA6 FES CCT3 STIP1 NCAPG2 UBE2L6 CTGF CEBPD PRPF19 HIST2H2BE MET HLA-DRA LYZ PGM1 MCM3 PRDX1 HSP90AB1 METTL18 PDGFRB NCL CSF1R CTNNB1 MAP3K8
PLCB3	Q01970	No	2				EZR SLC9A3R1 XRCC5 SNTA1 PARD6A PARD6A SLC9A3R2 SLC9A3R2	CALM1 RGS12 TRPC3 PRKG1 SLC9A3R2 PARD6A				YWHAH PAF1 ISG15 SLC16A7 FES LDHB SDC2 PDGFRB ILF2 AR NCL PPT1 CTNNB1 HSPB1 ADRB2 VCAM1 PODXL SCYL3 SGK1	NR3C1 RGS2 MX1 CCND1 FLNA LTF GNAI1 AR ADRB2 DDX5 SGK1 PODXL
PLAGL2	Q9UPG8	No	2				SUMO1 RCHY1	RCHY1				ETFDH CEBPB ALDH1A1 ANXA5 PHGDH ZYX ANLN LRPAP1 PLD3 AR PTGS2 FASN GBE1 ADAR BHLHE40 NACA RPL11 HSPB1 RPL18A PRPF6 TWF2 NR3C1 SLC39A6 FLNA CCT3 CEBPD ILF2 RARRES3 NOP58 PSMC3 IRF7 PRPF19 SERPINH1 DDX5 KLF7 PLAU NOTCH2NL MCM3 MX1 SMPD4 HSP90AB1 LTF C20orf2	AR
PLAG1	Q6DJT9	No	2				SUMO1 PIAS1 SMAD3 SMAD3 ALB KPNA2 PIAS2	SMAD3 KPNA2				HIST1H2AC ZYX PLD3 PTGS2 FASN ADAR RPL11 RARRES3 SGK1 MCM3 ZNF224 NOP58 CFD HIST2H2BE ZBTB8A NCL ZBTB4 BLVRB CTPS1 DDX39B LTF AGA OSBPL3 SH3BP5 AR TGIF2 VCAM1 USP11 HSPB1 RPL18A TWF2 NR3C1 FLNA CEBPD ARPC1B PRPF19 KLF7 NOP2 EIF4G1 TRIM28 IFIT1 AGL ETV4 ET	NR3C1 TGIF2 FLNA CEBPB ZNF329 AR CTNNB1 ST6GALNAC2 MAGEH1 DDX5 CLASRP ARHGEF6 SGK1
PLA2G1B	P04054	No	2				SOCS2	PLA2G2A BGN				MET KIT	COL1A2 MFAP2
PLA2G16	P53816	No	2				PPP2R1A PPP2R1A	PPP2R1A				MCM3 PRDX1 CLCN6 INTS3 MLH1 FECH SERTAD4 S100A9 BHLHE40 NACA VCAM1	MCM3 PRDX1
PKN3	Q6P5Z2	No	2				PLD1	Q59EA4				STXBP1 PKN1	PKN1 STXBP1
PKMYT1	Q99640	No	2				MAPK8 MAPK8 PLK1 MAPK10 MAPK10 CDK1 CDK1 CCNB1 CCNB1 PPP1CA PIN1 PIN1	BCL2 CDK1 PLK1 PIN1 CCNB1				DUSP4 NDEL1 CDKN2C FBXL5 CHPF BHLHE40 VCAM1 TPBG CDC25B MCM3 CDC37 GUCY1A3 DDX5 YWHAH ZBTB22 SRPX NCL CTNNB1 MAP3K8 GADD45G GADD45A TRIM28 WDR81 PREX1 C1QA SH3BP5	MCM3 PMAIP1 MNDA GADD45A AR BNIP3 MOAP1 CTNNB1 FLNA GADD45G
PKIB	Q9C010	No	2				E2F3 E2F1 SIRT1 PIN1	DYNLL1				INTS3 UBXN2A CHPF AR FASN PARP6 NDN VCAM1 SCD HSPA6 ZBTB22 CEBPD BRD2 DDX5 KIT NR1H2 SMPD4 SMAD7 NCL CTNNB1 MAP3K8 PRNP SNAPC1 GADD45A TRIM28 CRY2 TBP PMM1	PAN2 RGS2
PKD2	Q13563	No	2				CANX ATP1A1 GOLGA2 HAX1 DIAPH1 PLSCR1 TRPC1 TRPC1	ACTN2 HAX1 PKD1 TPM1 TRPC1				EFEMP2 NDEL1 ARID5A MLF1 NDN VCAM1 PCED1A DHRS1 HSP90AB1 FAM214A F8 MX1 NELFCD ZFYVE26 RAB2B ADRB2 GZMK PKN1 TBP PHLDA1 RNF135 UBD GEM	MX1 SELE HCLS1 S100A2 CTNNB1 ADORA2A
PITX1	P78337	No	2				SMAD3 TRIM23 DVL3 DVL3 LZTS2 SMARCA2 EGR1 NR5A1 IPO13 HGS MAGED1 ALG13 RHOXF2 RHOXF2 PLSCR1 C1orf94 RBPMS RBPMS RFX6 POU1F1	EGR1 RHOXF2 NR5A1 POU1F1 DVL3				PAN2 EFEMP2 CEBPB ARID5A MLH1 SNAI2 EXOC8 PLD3 AR TUBB2A ZNF264 MAGED2 BHLHE40 MATN2 IRF7 NR3C1 FLNA ST6GALNAC2 SIN3B CEBPD HSPB1 DHRS1 KRT15 STXBP1 PRPF6 DDX5 TGIF2 PJA2 PBX4 BEX2 BANF1 BOLA1 CTNNB1 ZBTB48 ADRB2 UBE2E2 CLASRP MET FAM168A SNAPC1 SMAD7 TRI	NR3C1 CEBPB CLASRP AR CTNNB1 ZBTB48
PITPNM1	O00562	No	2				VAPB TFCP2 PTK2B	RHOA CDK1 PLK1				OSBPL3 DDX5 HSP90AB1 POLR3GL	MCM3 MNDA GADD45A AR PKN1 FLNA CTNNB1 GADD45G
PITHD1	Q9GZP4	No	2				SUMO1 ELAVL1 CDC73 CDC73 SUMO4	CDC73 SUMO4				CXCL16 ISG15 SNRNP40 HIST1H2AC ZYX EXOC8 PLD3 PTGS2 FASN ADAR RPL11 RARRES3 SGK1 MCM3 ZNF224 SLC16A4 STIP1 FOXC1 NOP58 TMEM159 HIST2H2BE CIRBP TMEM263 NCL BLVRB CBX6 PRPS1 CTPS1 LRRC47 DDX39B CFAP45 LTF SERTAD4 ARPC1B SERTAD2 OSBPL3 IRF9 SDC2 INTS3 AR TGI	NR3C1 STIP1 CTNNB1 PRPS1
PILRA	Q9UKJ1	No	2				PTPN11 PTPN6 PTPN6 DNPH1 DNPH1	PTPN11 PTPN6				PAF1 PRDX1 SELE LEO1 PDGFRB ZNF593 AR FASN CTNNB1 VCAM1 MET KIT	SELE PILRB PDGFRB CTNNB1 MET KIT
PIK3R5	Q8WYR1	No	2				HDAC1 APP PIK3CG PIK3CG SDHB SDHB TTR	PIK3CG				XAF1 NDEL1 SNRNP40 CXCL16 NKIRAS1 AIDA TWIST1 SIN3B ADRM1 RAI2 STIP1 FAM160B2 VSIG4 ZFPM2 CIRBP MOB1B DRAP1 BOLA1 CIART GADD45G BTK RNPC3 PPP1R14A ETV4 ARPC1B DHX16 UBE2S SH3BP5 INTS3 FERMT3 ECI2 HLX AR PLA1A MX1 PCOLCE VCAM1 EVI2A GNA15 NR3C1 SCD PRNP CE	KIT
PIK3C2A	O00443	No	2			OCRL		EGFR ERBB2			GDI1 ARHGEF6		RGS16 GRB14 CEBPB PDGFRB AR ITGA5 CTNNB1 S100A9 MET
PIGU	Q9H490	No	2			PLAUR	PIGS				PLAU	NOTCH2NL
PIGO	Q8TEQ8	No	2			PLAUR	APP				PLAU	XAF1 NDEL1 SNRNP40 CXCL16 NKIRAS1 AIDA EVI2A ADRM1 RAI2 STIP1 FAM160B2 VSIG4 CIRBP MOB1B DRAP1 BOLA1 CIART GADD45G BTK RNPC3 PPP1R14A ETV4 ARPC1B DHX16 UBE2S SH3BP5 INTS3 FERMT3 ECI2 PLA1A MX1 PCOLCE GNA15 SCD PRNP KLF7 FAM50A FERMT2 TEX2 GIMAP6 IFI6 GUCY
PIGK	Q92643	No	2			PLAUR	FBXO6 CANX PIGS				PLAU	MAN2B1 PHGDH CHPF CPVL PLD3 AGA ILF2 TIMP1 P3H1 MCM3 CDC37 CCT3 FECH ITGAV PSMC3 ITGA5 SERPINH1 DDX5 F8 XPOT NOTCH2NL HSP90AB1 TXNDC15 CTPS1 PROS1 ITPRIP PXDN MET PRPS1 LAMC1 PPT1 TRIM28 SIL1 LRRC47 TUBB FASN ADRB2 CALU ERO1LB ADAR
PIGC	Q92535	No	2				ZHX1 ZHX1	ZHX1				NR3C1 GADD45A ZYX DDX39B BHLHE40 NACA	BHLHE40 DDX39B
PI4KB	Q9UBF8	No	2				MYC YWHAG YWHAG YWHAQ YWHAQ SFN SFN YWHAB YWHAB	YWHAQ YWHAG YWHAB				PRR11 RASSF2 FSCN1 NDEL1 CYR61 TNS2 MLH1 NFIL3 AR PPT1 TUBB2A MAGED2 VCAM1 RPL11 HSPB1 PLA2G4A P3H1 SGK1 MCM3 SCD PTPN13 CDC25B CDC37 PALD1 FLNA SMYD4 CCT3 CEBPB NCAPG2 RCN1 DDX39B PSMC3 TPD52L1 FERMT3 SERPINH1 DDX5 PLAU ST5 XPOT DMAP1 PRDX1 DHX58 CCDC102	CTPS1 GEM HSP90AB1 CAPN3 DDX39B FLNA TPD52L1 OSBPL3 FGR CLK2 ARHGEF6
PI4KA	P42356	No	2			PITPNB CDIPT MBOAT7		CD4 MTNR1B			PLD3 PLA2G4A		FCGR3A DDX39B GNAI1 FLNA MIF HLA-DPA1
PI4K2A	Q9BTU6	No	2				HSP90AA1 APP RAD23A NOS3 ECSIT	CD63				XAF1 ISG15 NDEL1 SNRNP40 CXCL16 NKIRAS1 FASN FGR EVI2A RARRES3 SGK1 MCM3 FAM50A RAI2 STIP1 FAM160B2 VSIG4 MET NDUFAF1 CIRBP MOB1B DRAP1 BOLA1 NCL CIART GADD45G FBXO17 BTK RNPC3 PPP1R14A ETV4 ARPC1B DHX16 UBE2S SH3BP5 KCNS3 INTS3 FERMT3 ECI2 AR PLA1A IGSF6	TIMP1 HLA-DRA
PHPT1	Q9NRX4	No	2				DNMT3L DNMT3L TRAF6 PSME1 IGBP1 ZPR1 ATXN1 ATXN1 PTMS	ATXN1				EFEMP2 STIP1 ZYX MAP3K8 KCTD12 MIF TUBB2A AKR1B1 ETV4 HSPB1 RPL18A IRF7 MCM3 ADRM1 CDC37 RAI2 CD81 CCT3 MATN2 S100A11 FSCN1 RCN1 ARID5A SMN1 PSMC3 P3H1 HIST2H2BE CIRBP NR3C1 SLC4A2 RCC2 PIK3R3 TRMT112 ATP6V1F CDIP1 LOXL1 EIF4G1 CTPS1 ST6GALNAC6 TRIM28 CLA	ST6GALNAC6 ARID5A CLASRP CIRBP ZYX RCN1
PHOX2A	O14813	No	2				SP1 SP1 JUN	PRKACA				NR3C1 BATF CBFB NR2F1 COL3A1 NAT14 CEBPB ETV4 AR NCL TUBB CTNNB1 TBP MYL6B NACA DDX5 GATA3 ATF4	NR3C1 PTPN13 CCND1
PHKA2	P46019	No	2			PYGL		SMAD9			AGL PGM1		MAN2B1 SIL1
PHIP	Q8WWQ0	No	2				CUL4B CUL4B SUMO2 DDB1 DDB1 TUBB4A TUBB3 CUL4A CUL4A DCUN1D1 RNF2 OBSL1 SUMO3 CUL7 NR4A1 CUL3 CENPA	IRS1				CPNE1 FSCN1 CYR61 SNRNP40 PLD3 PTGS2 FASN TUBB2A ADAR RPL11 SIN3B MRPS23 MCM3 FAM50A CBX6 HLA-DMB CD81 C16orf89 STIP1 FOXC1 NOP58 HIST2H2BE NKAP CIRBP KDELC1 DYSF SRPX NCL ZBTB4 S100A9 SRM PRPS1 CTPS1 HELZ LRRC47 DDX39B NFIL3 ETV4 FIGNL1 DHX16 ARRDC3 NVL	PIK3R3 GRB14 DDX39B FES
PHF21A	Q96BD5	No	2			HIST1H4A		HDAC1 KDM1A			DMAP1 CDC25B CTNNB1 CEBPB NCAPG2		AR TGIF2 SIN3B TPD52L1 EID2B
PHF1	O43189	No	2			H3F3A HIST1H4A HIST1H3A		THAP1			CDC25B DMAP1 CEBPB CTNNB1 NCAPG2		NKAP
PHACTR1	Q9C0D0	No	2				ACTA1 PPP1CA PPP1CA	ACTA1				YWHAH DMAP1 ISG15 BTK TRIM28 WDR81 FSCN1 ABLIM3 PREX1 C1QA BHLHE40 VCAM1 TPBG	HCLS1 S100A4 FSCN1 PFN1
PGLS	O95336	No	2			G6PD		EWSR1 PLSCR1 MDFI			HK1 PGM1		BTK ZNF136 PCED1A FASN DHRS1 ZNF205 AGT PHLDA1 NR1H2
PFDN4	Q9NQP4	No	2				PFDN5 VBP1 VBP1 EIF1B PFDN1 ABL1 FBXW11 RAN MAPK7 SORD PRPF4 STAP1 METTL21B	TUBB2A PS1TP5BP1				PAN2 ISG15 BTG1 SNRNP40 WASF1 KCTD12 AR PDCD5 TUBB2A PLS3 AKR1B1 BHLHE40 VCAM1 CDC25B RPL18A P3H1 SGK1 YWHAH FAM127A CDC37 FLNA PRPF6 CCT3 FSCN1 STIP1 ATF4 ST5 PRPF19 MET F8 GPRASP1 XPOT NR3C1 PRDX1 KIFC2 HSP90AB1 METTL18 NR2F1 PIK3R3 CTNNB1 PIEZO1 MIF PR	CPNE1 MX1 PS1TP5BP1 hCG_15971 S100A11 WASF1 ARPC1B PFN1
PEX2	P28328	No	2				TLE1 TLE1 APP UBE2A UBE2B PEX14 PEX19 PEX19 PEX5 PEX10	TLE1				XAF1 NDEL1 SNRNP40 ZYX CXCL16 NKIRAS1 TUBB2A AIDA EVI2A ADRM1 RAI2 STIP1 FAM160B2 HIST2H2BE VSIG4 CIRBP MOB1B DRAP1 BOLA1 CIART GADD45G NUDT3 BTK RNPC3 PPP1R14A ETV4 ARPC1B DHX16 UBE2S SH3BP5 INTS3 FERMT3 ECI2 PLA1A FOXA1 PCOLCE HSPB1 GNA15 SCD PRNP KLF7	HLA-DQA1 CDKN2C PFN1
PELI3	Q8N2H9	No	2				APP TRAF6 TRAF6 UBE2N MAP3K7 MAP3K7 IRAK1 IRAK1 RIPK2 RIPK2 IRAK2	IRAK1 TRAF6				XAF1 ISG15 NDEL1 SNRNP40 TRMT112 CXCL16 NKIRAS1 FLNA AIDA EVI2A MCM3 ADRM1 RAI2 CD81 S100A11 STIP1 DNAJB2 FAM160B2 VSIG4 CIRBP CADPS2 MOB1B DRAP1 BOLA1 CIART GADD45G CTPS1 HSPA6 BTK RNPC3 PPP1R14A ETV4 ARPC1B DHX16 RNF135 UBE2S SH3BP5 TAOK1 INTS3 FERMT3 E	NGFRAP1 BTK IRF7 MAP3K8
PEG3	Q9GZU2	No	2				TRAF2 ALB BRCA1 SIAH2 LIMS1	TRAF2				PAN2 XAF1 APOE TNS2 MLH1 NOP2 NUDT16L1 AR AGA ZNF205 USP13 GATA3 UBE2L6 FLNA ALDH9A1 CEBPB CTGF CFD CEBPD BRAT1 BEX2 OSR2 HSP90AB1 ABLIM3 TNFSF10 MAP3K8 UBE2E2 CLK2 EIF4G1 PILRB NFIL3 PKN1 USP11 TUBB CRY2 SYT17 CTNNB1 UBD ERO1LB SH3BP5	ARNT2 PKN1 FLNA ZNF205 MAP3K8 NGFRAP1
PEA15	Q15121	No	2	MAPK1 MAPK3			L1CAM L1CAM CASP8 CASP8 MAPK1 MAPK1 MAPK3 MAPK3 FADD FADD PDPK1 RPS6KA3 RPS6KA3 IQCB1 PLD1 PLD1		DUSP4			DUSP4 FSCN1 GDI1 HSPA6 AR PTGS2 FASN TUBB2A NACA VCAM1 HSPB1 IRF7 SGK1 YWHAH CDC37 FLNA CEBPB ITGAV GNAI1 SMN1 ITGA5 STXBP1 SERPINH1 TWF2 XPOT PRDX1 HSP90AB1 NCL TNFSF10 NUDT3 GADD45A PKN1 TUBB ANGPT2 CALU
PDZK1IP1	Q13113	No	2				COPS6 COPS6 ZDHHC17 PDZK1 PDZK1	COPS6				PRDX1 FECH CDC37 CDKN2C TXNDC15 BEX2 LRRC47 SMN1 MRFAP1L1 TUBB NCL MIF FBXO17 AIDA TNFSF10 DDX5 RPL11 CTHRC1 LYZ	NR3C1 MIF CDKN2C
PDZD4	Q76G19	No	2				APP GFI1B GFI1B	GFI1B				XAF1 NDEL1 SNRNP40 CXCL16 NKIRAS1 AIDA EVI2A ADRM1 RAI2 STIP1 FAM160B2 VSIG4 CIRBP MOB1B DRAP1 BOLA1 CIART GADD45G BTK RNPC3 PPP1R14A ETV4 ARPC1B DHX16 UBE2S SH3BP5 INTS3 FERMT3 ECI2 PLA1A MX1 PCOLCE GNA15 SCD PRNP KLF7 FAM50A FERMT2 TEX2 GIMAP6 IFI6 GUCY	EGFL7 TNS2
PDX1	P52945	No	2				PBX1 ATF3 PRKDC XRCC6 XRCC5	CREB1 TCF3				PAN2 RGS2 ISG15 PHGDH MLH1 AR BTG1 VCAM1 SIN3B SPARC NR3C1 BATF CCT3 HSPB1 CEBPB ILF2 FOXC1 DDX5 PAF1 PRDX1 HSP90AB1 DYSF NCL SS18L1 ARHGEF6 SMAD7 IGFBP3 HIST1H1C ATF4 ADRB2 UBD	NR3C1 TWIST1 CEBPB CTNNB1 SGK1
PDP2	Q9P2J9	No	2				PRKCD	PRKCD				IL32 HSPB1	ADRB2 FSCN1
PDLIM3	Q53GG5	No	2				LMNA ACTN2 ACTN2 BAG3 FHL1 RANBP2 PALLD MYOT	ABCA1				CPNE1 PDGFC ISG15 ANXA5 ZYX UNC5CL ECI2 LRPAP1 KCTD12 FASN MLF1 VCAM1 HSPB1 TWF2 YWHAH FLNA ILF2 PSMC3 GSTA4 MDP1 GPATCH1 RAB2B HSP90AB1 BANF1 DYSF NCL CTNNB1 ADRB2 UBE2E2 RRS1 FAM168A FAM189A2 PRNP TRIM28 ANLN NFIL3 ZNF239 PDCD5 ARRDC3 UBD	PLTP
PDLIM1	O00151	No	2				ESR1 ESR1 CLNS1A HK2 EIF1B ACTN4 ACTN4 ACTN2 ACTN1 ACTN1 CUL7 GFAP GFAP IGBP1 MAPK6 MAPK6 RPS6KA5 RPS6KA5 NUBP1 PNPT1 SUPT4H1	ACTN2 ACTN4 ACTN1				PAN2 FSCN1 ZNF671 EPM2AIP1 SNRNP40 PHGDH ARID5A DDX39B LINC00312 PLD3 ATP6V1F MIF SEC24C ZNF205 VCAM1 GATA3 RPL11 HSPB1 RPL18A PRPF6 STIP1 MCM3 DYSF CDC25B CDC37 CYR61 FLNA CCT3 SIN3B S100A11 CEBPB TAF1A RCC2 ILF2 RCN1 GNAI1 ZYX NOP58 KRT15 PRPF19 SERPINH	ZYX FBP1 ADORA2A SELE PKN1
PDCD2	Q16342	No	2				HCFC1 HCFC1 NCOR1 LSM8 LSM8 PARK2 PARK2 FKBP5 NFKBIB USP49	NFKBIB NCOR1				RGS2 STIP1 FERMT3 CHPF NKIRAS1 AR MAGED2 NACA VCAM1 RPL11 SIN3B MRPS23 PRPF6 NR3C1 ADRM1 CDC37 FES CCT3 CEBPB UBE2L6 PSMC3 PRPF19 HIST2H2BE DDX5 LYZ NR1H2 YWHAH PRDX1 HSP90AB1 NCL MCM3 UBE2E2 PRPS1 TRIM28 HIST1H1C FBP1 TUBB CIRBP TBP CALU	NR3C1 AR NR1H2 NKIRAS1
PDCD11	Q14690	No	2				MYC SUMO2 NFKB1 NFKB1 SUMO1 RELA SUZ12 EED WHSC1 CAND1 RNF2 CCDC8 OBSL1 CUL7 S100A8 S100A8 CUL3 CBX8 PAXIP1	RELA NFKB1 S100A8				CPNE1 FSCN1 CYR61 SNRNP40 HIST1H2AC ZYX TRMT112 PLD3 PTGS2 FASN TUBB2A ADAR TWIST1 RPL11 SIN3B RARRES3 MCM3 FAM50A ZNF224 HLA-DMB SMYD4 STIP1 FOXC1 NOP58 UNC5CL HIST2H2BE NKAP CIRBP KDELC1 ATHL1 DYSF SRPX NCL ZBTB4 S100A9 BLVRB SRM PRPS1 CTPS1 BTK LRRC47	NR3C1 CEBPD BTK CEBPB TBP AR CTNNB1 MAP3K8 S100A9 TWIST1
PCYT1A	P49585	No	2				SUMO2 PDIA6	PS1TP5BP1 CASP8				CPNE1 STIP1 ANXA5 PHGDH IRF2BPL NOP2 LRPAP1 BRAT1 AR FASN TUBB2A ADAR ETV4 BHLHE40 ZBTB4 RPL11 SIN3B PRPF6 NR3C1 TYMP LEO1 FIGNL1 CDC37 P3H1 FLNA SEC24C CCT3 HSPB1 CEBPD ILF2 FOXC1 NOP58 PSMC3 IRF7 FAM50A PRPF19 HIST2H2BE YWHAH DDX5 NKAP XPOT SLC7A5 DMAP1	CPNE1 MX1 CASP8 MCH5 S100A11 WASF1 AR ARPC1B CTNNB1 PFN1
PCSK7	Q16549	No	2				ELAVL1	HSPA5 PABPC1 PMCH				COL15A1 TMEM101 CXCL16 CEBPB SNRNP40 INTS3 IRF2BPL EXOC8 PTGS2 FOXA1 GBE1 ADAR VCAM1 BHLHE40 SLC16A4 OLR1 BRD2 APOE SGK1 NR3C1 SCD PTP4A3 PMAIP1 FECH FOXC1 CTGF AGPAT9 C9orf91 TMEM159 METTL2A SERPINH1 OSR2 PLAU TMEM263 CIRBP YWHAH TGIF2 PJA2 ZNF264 RAB2B	PAN2 CPE F8 SIL1
PCSK6	P29122	No	2				RXRB CACNA1A	PMCH				NR3C1 EFEMP2 NELFCD SSB MOAP1 PMM1 MATN2 NR1H2	CPE
PCP4	P48539	No	2				TERF1 IQCB1	CALM1				ANXA5 TWF2 GDI1 TUBB2A WFS1 PGM1 CDC37 FLNA FES HSPB1 FSCN1 GNAI1 SMN1 STXBP1 SERPINH1 HMGN3 XPOT PRDX1 HSP90AB1 TCIRG1 SRM NUDT3 HSPA6 HCLS1 FBP1 TUBB ANGPT2 CALU LDHB	NR3C1 RGS2 CCND1 LTF AR DDX5
PCNT	O95613	No	2				MTA2 CHD4 CHD4 RBBP7 MBD3 CHD3 CHD3 SUZ12 PSMD4 PSMD4 YBX1 YBX1 CDC5L CCDC8 TP53BP1 OBSL1 TUBGCP3 DISC1 DISC1 PCM1 PCM1 AKAP9	CALM1 DISC1 PCM1 AKAP9				NDEL1 SNRNP40 RASSF2 EXOC8 FASN TUBB2A ADAR TWIST1 RPL11 MRPS23 MCM3 ADRM1 STIP1 FOXC1 NOP58 HIST2H2BE ZFPM2 NCL CBX6 JAM2 CTPS1 DDX39B DHX16 UBE2S SH3BP5 INTS3 HLX AR VCAM1 HSPB1 RCN1 NR3C1 HSPA6 PRPF19 GRB14 BANF1 NOP2 EIF4G1 TRIM28 IFIT1 NUPR1 RGS2 IFI	NR3C1 RGS2 CCND1 PKN1 EXOC8 LTF AR ATF4 KRT15 NDEL1 DDX5 PRKAR2B
PCDH18	Q9HCL0	No	2				BRK1	DAB1				WASF1 PCDH17	VLDLR
PCDH1	Q08174	No	2				SMAD3 SMAD3 ALB ATF7IP VKORC1	SMAD3 ATF7IP				PAN2 CEBPB AR AGA APOE IRF7 NR3C1 FLNA ST6GALNAC2 CEBPD CFD DDX5 TGIF2 IFITM3 CTNNB1 SMAD7 LAMC1 CD81 AGL ZNF329 SS18L1 UBD SH3BP5	NR3C1 TGIF2 FLNA CEBPB LAMC1 ZNF329 AR CTNNB1 ST6GALNAC2 DDX5 CLASRP ARHGEF6
PBXIP1	Q96AQ6	No	2				SUMO1 ESR1 ESR1 PRKAA2 NEDD8 GMCL1 RNF2 CCDC85B CCDC85B GRB2 GRB2 SUMO3 SGTA MDFI MORF4L1 CCNC DPPA2 DPPA2 CCDC53 CCDC53	CCDC85B DPPA2 CCDC53				CXCL16 FECH HIST1H2AC ZYX EXOC8 LINC00312 PLD3 ERP27 PTGS2 FASN TUBB2A ADAR RPL11 SIN3B RARRES3 ST5 MCM3 FAM50A ZNF224 ZNF32 TAF1A FSCN1 GNAI1 NOP58 DHRS1 HIST2H2BE MET NKAP CIRBP MOB1B ZBTB8A BEX2 PIK3R3 NCL S100A9 BLVRB GADD45G HELZ CTPS1 BTK HCLS1 LRRC	BEX2 LAMC1 PKN1 MOAP1 EXOC8 ZNF205 SYT17 NGFRAP1
PAX9	P55771	No	2				KDM5B TLE1 NR0B2 FUBP3 GTF2A1L ZNF440	MSX1				SLC39A6 ATF4 GADD45A HHEX ISG15 AR SMN1 FOXA1 CTNNB1 NR1H2 TBP VCAM1 NOTCH2NL PFN1 CDKN2C	TBP
PAWR	Q96IZ0	No	2		GNB1 GNGT1			PRKCZ PML HSPA5 THAP1 DAPK3		GNAI1 AGA			NKAP BTK PPP1R14A GRB14 NCL ATF4 MET RPL11 F8 SIL1
PARK7	Q99497	No	2		BAX			PPP2R1A SUMO1 PIAS2 PPP2R1B		PMAIP1 CTSK PRNP MOAP1			MCM3 NR3C1 PRDX1 ANXA5 DDX39B PDGFC AR
PARG	Q86W56	No	2				PARP1 CASP3	CASP3				PAN2 TRIM28 HIST1H1C TNFSF10 MLH1 BANF1 HCLS1 PKN1 TUBB CTNNB1 VCAM1 MET HSPB1	HCLS1 MLH1 PKN1 AR CTNNB1 MET PLA2G4A
PAPPA	Q13219	No	2			IGF2	ELAVL1 SMAD2 SMAD3 H2AFX ATF7IP SKIL SMAD9 PLG IGHM				IGFBP2 IGFBP3 SHC2 MMP1	CXCL16 FECH SNRNP40 CHPF EXOC8 PTGS2 ISG15 ADAR ST5 SGK1 SLC16A4 BRD2 TMEM159 HIST2H2BE CIRBP DRAP1 NCL CBX6 GADD45A BTK RNPC3 LRRC47 DDX39B CFAP45 ETV4 SERTAD4 SERTAD2 OSBPL3 IRF9 SDC2 INTS3 AR TGIF2 ZNF264 VCAM1 HSPB1 NR3C1 SCD FLNA CEBPD CTGF TMEM263 A
PAM	P19021	No	2				PRKAR1A KALRN KALRN TSC2 TSC2 RASSF9	TSC2 PRKCA				YWHAH NDEL1 PJA2 BEX2 CMTR1 NCL STXBP1 UBD HSPB1 AZGP1	RGS2 FSCN1 CCND1 BTK PPP1R14A SDC2 FLNA STXBP1 GNA15 DDX5 SDPR KIT
PALB2	Q86YC2	No	2				PCNA BRCA2 BRCA2 MORF4L2 MORF4L2 HNRNPC HNRNPC ALB BRCA1 BRCA1 BACH1 H2AFX CAPN1 RAD51 RAD51 POLH POLH RAD51C RAD51C MORF4L1 MORF4L1	BRCA2				PAN2 FSCN1 APOE MLH1 AR CFAP45 ISG15 TUBB2A CNBP VCAM1 TPBG SSB SIN3B GATA3 P3H1 PTP4A3 TNS2 FLNA ALDH9A1 CCL2 ILF2 CFD CLK2 GBP2 BRAT1 HIST2H2BE NACA NUPR1 DMAP1 ABLIM3 BANF1 DYSF ZFYVE26 CEBPB SERPINH1 NCL CTNNB1 NOP2 UBE2E2 XRCC2 GADD45G RRS1 ARRDC3 EI	FLNA
PAIP2B	Q9ULR5	No	2				PABPC1	PABPC1				PAN2 EIF4G1 IFIT3 CD81 IFIT1 NCL VCAM1 CBX6 CLK2 SGK1	PAN2
PACSIN1	Q9BY11	No	2				HSPA8 DNM2 SPTBN1 SPTBN1 KAT7 KAT7 KHDRBS1 KHDRBS1 TPM4 PPP2R1A HTT HTT FTH1 FTH1 WIPF1 DNM1 DNM1 WASL NELFB CYFIP2 FASLG FASLG APBB1IP ARHGAP17 ARHGAP17 WAS GAS7	HTT KAT7 SOS1 WASL ARHGAP17				PAN2 RGS2 ISG15 INTS3 ZYX MLH1 AR FASN ILF2 FGR BHLHE40 VCAM1 HSPB1 RPL18A YWHAH PTPN13 CBX6 HSPA6 STIP1 MRFAP1L1 SEC24C DNAJB2 MMP7 IL32 STXBP1 NELFCD SERPINH1 DDX5 NACA CIRBP NOTCH2NL MCM3 PRDX1 HSP90AB1 CLCN6 ZBTB8A CDK5RAP3 PIK3R3 DNALI1 NCL NDN CTNNB	BTK CSF1R HSP90AB1 TBP AR PFN1
PACS1	Q6VY07	No	2				CSNK2A1 CSNK2A1 CSNK2B CSNK2B IGF2R IGF2R GABARAPL2 GGA3 GGA3 FGFR1OP	JUN CSNK2A1 FURIN IGF2R				ISG15 C18orf32 PHGDH FBXL5 HSPA6 APOE SEC24C CXCL8 BHLHE40 VCAM1 AZGP1 CDC25B HSPB1 GBP2 MCM3 RPL11 KRT80 CD81 PRPF6 CCT3 LEO1 ILF2 STIP1 NOP58 GRB14 SERPINH1 DDX5 CIRBP PAF1 PRDX1 CTGF CBX7 HSP90AB1 PRPF19 AHNAK2 HIST2H2BE NCL NOP2 S100A9 MIF MET GIMAP6	NR3C1 BATF IGFBP3 FLNA HCLS1 TBP ADAMTS1 AR NCL ATF4 CTNNB1 CDC37 RPL18A
P4HA2	O15460	No	2				IRS4 PRRC2A PRRC2A H2AFX DMWD CREB3 FHL3	P4HB PRRC2A				PAN2 EPM2AIP1 ANXA5 ACSF2 CFAP45 MLF1 MAGED2 NACA SEC61G HSPB1 RCN1 P3H1 YWHAH CDC37 FLNA STIP1 ILF2 BNIP3 HIST2H2BE DMAP1 CCR1 CGRRF1 PIK3R3 NCL SRM SLAIN1 SLC29A1 TRIM28 APOD SSB MAD2L2 ATF4 UBD CALU LDHB	MAD2L2 ERO1LB COL1A2 COL10A1
P2RY1	P47900	No	2				SLC9A3R1 ADORA1	SLC9A3R2 SLC9A3R1				LDHB ADORA2A CTNNB1 PDGFRB ADRB2	ADRB2 SGK1 CTNNB1 PDGFRB PODXL
OXSR1	O95747	No	2				SUMO1 ELAVL1 EGFR FTSJ1 APP USP5 CDC5L ANP32A CDK9 RPL17 SNW1 AIFM1 MAD2L1 TGFBR1 TGFBR2 WNK4 WNK4	PAK1 TGFBR1 BMPR1B				CXCL16 ISG15 NDEL1 SNRNP40 HIST1H2AC ZYX XAF1 EXOC8 PLD3 PPP1R14A PTGS2 FASN TUBB2A ADAR FGR EVI2A RPL11 RARRES3 SGK1 MCM3 ADRM1 ZNF224 RAI2 CD81 SLC16A4 S100A11 STIP1 TAF1A FSCN1 FOXC1 NOP58 TMEM159 HIST2H2BE VSIG4 MET GNA15 CIRBP FAM160B2 SH3BP5 MOB1B I	NKIRAS1 OSR1 FLNA ARPC1B CTNNB1 CHN1 UBD ARHGEF6
OVGP1	Q12889	No	2				RASA4 ASL ASL	MYH9				FBP1 GDI1 CLK4	S100A4
OTX2	P32243	No	2				APP CDK4 ATXN1 ATXN1 ZDHHC17 ZDHHC17 FOXA2	ATXN1 MITF				XAF1 NDEL1 SNRNP40 ZYX CXCL16 NKIRAS1 AIDA EVI2A CTHRC1 ADRM1 RAI2 STIP1 FAM160B2 VSIG4 CIRBP MOB1B DRAP1 BOLA1 CIART GADD45G SLC4A2 BTK RNPC3 PPP1R14A ETV4 MRFAP1L1 ARPC1B DHX16 UBE2S SH3BP5 INTS3 ARID5A FERMT3 ECI2 PLA1A MX1 PCOLCE RCN1 GNA15 SCD PRNP T	ST6GALNAC6 ARID5A CLASRP CIRBP CTNNB1 ZYX RCN1
OTX1	P32242	No	2				ADAMTSL4 SPRY1 DPY30 MDFI MDFI SPRY2 KRT81 RGS20 RGS20 CHIC2 CHIC2 RBPMS RBPMS KRTAP5-9 KRTAP3-2 RGS17	MDFI				EFEMP2 CXCL16 ARID5A ZNF264 ZNF205 BHLHE40 VCAM1 NTM FLNA FES ZNF136 TMEM150A PMVK GNAI1 DHRS1 KRT15 NR1H2 NOTCH2NL BEX2 BANF1 ZFYVE26 FBN1 RAB2B TRMT112 FAM168A FAM219A BOLA1 COL8A1 PHLDA1 ADRB2	PHLDA1 ZNF136 DHRS1 ZNF205 NR1H2
OSTM1	Q86WC4	No	2				ELAVL1 GPSM1 RGS20 LIG4 RGS17 RGS19	RGS19 RGS20				CPNE1 CXCL16 FECH SNRNP40 EXOC8 PTGS2 ISG15 ADAR RPL11 SGK1 SLC16A4 BRD2 GNAI1 TMEM159 CIRBP SERPINH1 NCL TRMT112 CBX6 LRRC47 DDX39B CFAP45 SERTAD4 SERTAD2 ADRB2 GZMK IRF9 SDC2 INTS3 BTG1 ZNF264 VCAM1 NR3C1 SCD FLNA WBP1L TMEM263 AGPAT9 NR2F1 C9orf91 OSBP	GNAI1
ORMDL3	Q8N138	No	2				ELAVL1 EEF1A1 EEF1A1 SPTLC1 APP LNX1	EEF1A1 EEF1A1				CXCL16 FECH NDEL1 SNRNP40 XAF1 EXOC8 PPP1R14A PTGS2 ISG15 ADAR AIDA EVI2A RPL11 SGK1 ADRM1 CBX6 RAI2 CD81 SLC16A4 STIP1 BRD2 FAM160B2 TMEM159 VSIG4 CIRBP MOB1B DYSF BOLA1 NCL NKIRAS1 CIART GADD45G NUDT3 CCDC102B BTK RNPC3 LRRC47 DDX39B CFAP45 ETV4 SERTAD4	GADD45G CSRP2 MAGED2
ORC6	Q9Y5N6	No	2				SUMO2 MCM6 RPA1 RPA1 MCM7 ORC4 ORC4 CDC45 CDC45 MCM5 MCM5 APP XRCC6 XRCC6 MCM2 MCM2 XRCC5 XRCC5 MCM4 MCM4 SUMO3 HMGA1 CDC6 TERF2 ORC2 ORC2 ORC5 CDC7 CDC7 SPAG5 DBF4	MCM2 MCM7 CDC6 MCM6 MCM5 ORC2 MCM4 CDC7 ORC4				CPNE1 B3GALNT1 XAF1 FSCN1 NDEL1 SNRNP40 FBXL5 CIART CXCL16 NKIRAS1 PPP1R14A FASN TUBB2A ADAR AIDA EVI2A RPL11 SIN3B MCM3 FAM50A GADD45G RAI2 CD81 STIP1 FOXC1 NOP58 NTM HIST2H2BE VSIG4 NKAP CIRBP TBP FAM160B2 MOB1B DRAP1 BOLA1 NCL ZBTB4 S100A9 SRM MORC4 PR	MCM3 CCND1 TBP
ORC1	Q13415	No	2				CBX5 MCM6 MCM6 MCM7 MCM7 ORC4 ORC4 CDC45 CDC45 MCM5 GOLGA2 KAT7 KAT7 ABL1 CDC5L SKP2 SKP2 MCM2 MCM2 XRCC5 MCM4 MCM4 HMGA1 CCNA1 CCNA2 FYN CDC6 CDC6 TERF2 TERF2 ORC2 ORC2 ORC5 ORC5 RPA2 CDC7 CDC7 DBF4	MCM2 MCM7 CDC6 MCM5 CDC5L ORC2 KAT7 CDC7 ORC5				B3GALNT1 ISG15 NDEL1 SNRNP40 FBXL5 FASN MLF1 NDN TPBG ST5 MCM3 CD81 STIP1 BRD2 HSP90AB1 ZBTB8A NCL CCDC102B BTK DDX39B ARPC1B RNF135 UBE2S SH3BP5 INTS3 ARID5A WASF1 AR BTG1 ZNF264 VCAM1 HSPB1 RPL18A NR3C1 FAM127A HSPA6 CCL2 CBX7 GRB14 CAP2 KIFC2 ABLIM3 BA	MCM3 AR TBP
ORAI2	Q96SN7	No	2				COPS6 SETDB1 SETDB1 UNC119 UNC119 STIM1 MED31 MED31 TRPC3	MED31 SETDB1 UNC119 COPS6				CDKN2C MIF MLF1 BHLHE40 RPL11 HSPB1 SIN3B FECH SMN1 DDX5 LYZ PRDX1 MX1 RUFY3 HSP90AB1 NCL GADD45G FBXO17 TRIM28 MED9 LRRC47 USP11 CPE TUBB ORAI3 PFN1	NR3C1 HLA-DQA1 RUFY3 CDKN2C TRIM28 SIN3B MED9 OLFML3 USP11 CPE MIF BHLHE40 S100A4 GADD45G HSPB1 PFN1
ORAI1	Q96D31	No	2			ITPR1 ITPR2		TRPC3			GNAI1 BTK RASGRP1		MX1
OPRL1	P41146	No	2		GNAI3			RGS19 GNA14		RGS2			GNAI1 ADRB2 CCR1
OPHN1	O60890	No	2				MYC RHOA CDC42 RAC1	RAC1 RHOA CDC42				PRR11 NDEL1 CYR61 TNS2 MLH1 GDI1 NFIL3 PPT1 MAGED2 VCAM1 RPL11 HSPB1 PLA2G4A P3H1 MCM3 SCD PALD1 FLNA SMYD4 CCT3 CEBPB NCAPG2 RCN1 PSMC3 FERMT3 SERPINH1 C1QA PLAU XPOT DMAP1 PRDX1 DHX58 PRPF6 AHNAK2 NCL WASF1 S100A9 ITGAL ARHGEF6 ST6GALNAC6 SMAD7 CBFB CTP	GDI1 RCC2 WASF1 PKN1 FLNA CHN1 ARHGEF6
OPCML	Q14982	No	2				HTT ATXN1 ATXN1	PRNP				EFEMP2 ZYX MATN2 RCN1 RAI2 PRNP STIP1 ARID5A PSMC3 STXBP1 CIRBP HSP90AB1 PIK3R3 DNALI1 CTNNB1 CDIP1 NTM SLC4A2 ST6GALNAC6 CLASRP ETV4 TUBB MRFAP1L1 CRY2 LOXL1	STIP1 APOE
OGT	O15294	No	2			HIST1H4A		GSK3B SP1 CSNK2A1 SRF			DMAP1 CDC25B CTNNB1 CEBPB NCAPG2		CCND1 CDC37 HCLS1 CEBPB TBP ETV4 AR NCL CTNNB1 IGFBP3 SGK1
OGG1	O15527	No	2				SNRPF SNRPF ERCC6 XPC PRKCA XRCC1 CHGB CHGB	PRKCA CHGB				RGS2 IFIT3 PPT1 TUBB2A VCAM1 HSPB1 TWF2 FSCN1 SEC24C SMN1 PPP1R14A BANF1 NR1H2 HSP90AB1 METTL18 FERMT2 CTNNB1 CBX6 CBFB HIST1H1C IFIT1 SDC2 USP11	RGS2 FSCN1 BTK PPP1R14A SDC2 FLNA STXBP1 DDX5 GNA15 TWF2 SDPR KIT
OGFOD2	Q6N063	No	2				EEF1G EEF1G	EEF1G				PAN2 EID2B ISG15 GADD45A CCT3 MLH1 DYSF ILF2 PDCD5 SFRP2 VCAM1 ADRB2 UBD GADD45G NUDT3	PDCD5 EID2B GADD45G ILF2
OGDH	Q02218	No	2			SUCLG1 SUCLA2 SUCLG2		PLSCR1			MUT		PHLDA1 PCED1A DHRS1
ODF2	Q5BJF6	No	2				SP1 ELAVL1 APP BRCA1 RAB8A LRRK1 SVIL ZDHHC17 ZDHHC17 FBXO25	SVIL				CXCL16 CEBPB NDEL1 SNRNP40 COL3A1 TRMT112 XAF1 EXOC8 PPP1R14A PTGS2 ISG15 TUBB2A ADAR AIDA EVI2A CTHRC1 SGK1 MCM3 ADRM1 CBX6 RAI2 SLC16A4 STIP1 BRD2 GNAI1 FAM160B2 TMEM159 HIST2H2BE VSIG4 CIRBP MOB1B DRAP1 BOLA1 NCL NKIRAS1 CIART GADD45G BTK RNPC3 LRRC47	AR FLNA
OCRL	Q01968	No	2				SUMO2 ELAVL1 APPL1 CLTC CLTC RAB8A RAB8A GRB2 RAB1A RAB1A LRP2 RAB3A RAC1 RAC1 RAB6A RAB6A RAB31 RAB1B RAB1B	RAC1 GRB2 CDC42 CLTC RAB1A RAB6A				CPNE1 CXCL16 FSCN1 SNRNP40 EXOC8 PTGS2 FASN TUBB2A ADAR RPL11 SIN3B ST5 SGK1 MCM3 FAM50A CBX6 SLC16A4 STIP1 FOXC1 NOP58 TMEM159 HIST2H2BE MET NKAP CIRBP TMEM263 PIK3R3 NCL ZBTB4 S100A9 SRM PRPS1 HELZ CTPS1 BTK HCLS1 LRRC47 DDX39B NFIL3 ETV4 SERTAD4 FIGNL1	SHC2 CSF1R GDI1 RCC2 FSCN1 WASF1 PDGFRB BCL2A1 FLNA PMM1 CHN1 ADRB2 MET ARHGEF6 KIT
OAZ1	P54368	No	2				SMAD1 EGFR EGFR PSMB4 PSMB4 CEP131 CEP131 ATXN1 ATXN1	ATXN1				RASSF2 CEBPB SHC2 PHGDH ZYX MLH1 ARID5A EXOC8 LOXL1 PLD3 AR TUBB2A NDN AKR1B1 FGR HSPB1 RCN1 NR3C1 ADRM1 CDC37 RAI2 FES MATN2 S100A11 STIP1 EFEMP2 ILF2 CTGF PSMC3 GRB14 DDX5 XPOT CRY2 RGS16 MCM3 PRDX1 HSP90AB1 PRPF19 PDGFRB PIK3R3 NCL SS18L1 S100A9 CDIP1	ST6GALNAC6 ARID5A CLASRP CIRBP ZYX RCN1
NXT1	Q9UKK6	No	2				PRKAB1 DDOST ALYREF XPO1 STAU1 PAXIP1 CHTOP CHTOP	RAN				PAN2 CEBPD NOP2 MIF ADAR VCAM1 HSPB1 TWF2 YWHAH PTP4A3 CDC37 CD81 FSCN1 ILF2 PSMC3 F10 SERPINH1 DDX5 PGM1 LYZ HSP90AB1 ATHL1 RCC2 ZBTB8A FERMT2 CDK5RAP3 NCL TRMT112 CBX6 EIF4G1 CTPS1 FLNA TRIM28 DDX39B SSB TUBB FASN TCN2 SERTAD2 DHX58 WBSCR22 UBD CIRBP LD	AR GADD45G XPOT
NXF2	Q9GZY0	No	2				NUP214 NUP214 NUP153 APP	NUP214 NUP153				XAF1 NDEL1 SNRNP40 CXCL16 NKIRAS1 AIDA EVI2A ADRM1 RAI2 STIP1 FAM160B2 VSIG4 CIRBP MOB1B DRAP1 BOLA1 CIART GADD45G BTK RNPC3 PPP1R14A USP11 ARPC1B DHX16 UBE2S SH3BP5 INTS3 FERMT3 ECI2 PLA1A MX1 PCOLCE VCAM1 ETV4 GNA15 SCD PRNP KLF7 FAM50A FERMT2 TEX2 GIMA	XPOT
NUTF2	P61970	No	2				ELAVL1 NUP54 KPNB1 NUP153 FTSJ1 CDKN1B SHMT2 RAN RAN	PTMA RAN				CXCL16 FECH SNRNP40 EXOC8 PTGS2 ISG15 ADAR SGK1 SLC16A4 S100A11 BRD2 TMEM159 CIRBP NCL CBX6 LRRC47 DDX39B CFAP45 USP11 SERTAD4 SERTAD2 ADRB2 IRF9 NDN SDC2 INTS3 AR TGIF2 ZNF264 VCAM1 NR3C1 SCD FSCN1 CTGF TMEM263 XPOT NOTCH2NL AGPAT9 NR2F1 C9orf91 OSBPL3 L	HIST2H2BE AR GADD45G XPOT
NUP50	Q9UKX7	No	2				KPNA6 PPP1CC ACACA KPNA3 KPNA1 NPM1 KPNB1 KPNB1 LMNA TTI1 NUP153 NUP153 APP TSC22D1 SART3 KIF5B CDKN1B KPNA2 KPNA2 CUL3 KPNA5 IKBKAP IPO13 PTBP3 SLX4 SRPK2	CDKN1B KPNB1 KPNA2 RAN				XAF1 ISG15 NDEL1 SNRNP40 ZYX CXCL16 NKIRAS1 FASN TUBB2A NDN ABCC1 AIDA EVI2A RPL11 SIN3B MRPS23 SGK1 MCM3 ADRM1 RAI2 CD81 S100A11 STIP1 FAM160B2 HIST2H2BE VSIG4 CIRBP KDELC1 MOB1B DRAP1 SRPX BOLA1 NCL CIART GADD45G CTPS1 BTK RNPC3 PPP1R14A DDX39B CMTR1 ET	NR3C1 IGFBP3 AR MAGEH1 CCND1 GADD45G XPOT SGK1
NUP37	Q8NFH4	No	2				NUP107 NUP107 NUP160 LNX1 SNW1 SUMO3 NUP43 SEC13 AHCTF1	TGFBR1				TAOK1 ISG15 SNRNP40 PHGDH MLH1 GDI1 EXOC8 ZNF593 FASN ADAR MAGED2 BHLHE40 AIDA RPL11 HSPB1 RPL18A PRPF6 MCM3 FAM50A CRABP2 ZNF224 FLNA TUBB CTSO RRS1 INTS3 NOP58 ILF2 SMN1 PSMC3 CLDN2 PRPF19 HIST2H2BE DDX5 NKAP CIRBP KRT15 DMAP1 DRAP1 HSP90AB1 ZBTB8A NCL	NKIRAS1 OSR1 CTNNB1 CHN1 UBD ARHGEF6
NUDT14	O95848	No	2				ARAF LNX1 RAF1 TERF1 REL ZCCHC10 WDYHV1	RAF1 ARAF				COL8A1 CDKN2C ANXA5 MLH1 MAP3K8 GDI1 EXOC8 ZNF593 AR TUBB MLF1 AIDA CDC25B WFS1 IRF7 SGK1 YWHAH MAD2L2 GADD45G CDC37 TNS2 HSPA6 FES CTSO STIP1 EPM2AIP1 SMN1 CLDN2 HSP90AB1 CLDN1 HMGN3 CIRBP KRT15 PGM1 NR3C1 PRDX1 HSD17B14 PRPF6 ZBTB8A PDGFRB C9orf91 LRPAP	NR3C1 CCT3 NELFCD PDGFRB AR
NTRK2	Q16620	No	2	NCK2	IRS1 FYN				PDGFRB	YWHAH TUBB CTNNB1
NTN4	Q9HB63	No	2				CDKN1A ENO1 ADAMTSL4 ADAMTSL4 SHMT2 DCC PLSCR1 PLSCR1 KRTAP5-9 KRTAP5-9	PLSCR1				EFEMP2 F13A1 ISG15 CXCL16 CPVL AR BHLHE40 VCAM1 MORC4 FBP1 FLNA ADRB2 PCED1A S100A11 TMEM150A ILF2 DHRS1 PSMC3 SFRP2 PRPF19 NR1H2 NOTCH2NL PAF1 HSP90AB1 BEX2 NCL RAB2B ZBTB48 ANGPT2 GADD45G NTM GADD45A CLEC3B METTL2A USP11 COL8A1 TUBB ATF4 PHLDA1 OSBPL3 U	PHLDA1 PCED1A DHRS1
NTF4	P34130	No	2				ADAMTSL4 CLIC1 NTRK2 NTRK2	NGFR NTRK2				NR3C1 CXCL16 ISG15 FLNA MLH1 TMEM150A COL8A1 RAB2B HSP90AB1 VCAM1	PTPN13 SHC2 FSCN1 NDN MAGEH1 NGFRAP1
NTF3	P20783	No	2				NTRK2 NTRK3 MEOX2	NTRK3 BDNF NTRK2				NR3C1 EFEMP2 KRT80 EPM2AIP1 HSP90AB1 ZNF329 MRFAP1L1 SYT17 XRCC2	CPE CADPS2 SHC2 NGFRAP1
NSUN4	Q96CB9	No	2				ELAVL1 EWSR1 EWSR1 SQSTM1 MAGEA11 MAGEA11 ICT1	EWSR1 MAGEA11				CXCL16 FECH ZNF383 SNRNP40 EXOC8 PTGS2 ISG15 MLF1 ADAR NDEL1 MRPS23 SGK1 CD81 SLC16A4 BRD2 TMEM159 NDUFAF1 CIRBP NCL CBX6 BTK LRRC47 DDX39B CFAP45 SERTAD4 FASN SERTAD2 OSBPL3 IRF9 SDC2 INTS3 MUT AR TGIF2 ZNF264 VCAM1 HSPB1 NR3C1 SCD PTPN13 CTGF ITGA5 TMEM	NDEL1 BTK BEX2 FASN DKFZp313B1621 AGT FAM156A NDUFAF1
NSMF	Q6X4W1	No	2				POLR2A SUPT5H GFI1B GFI1B	RAN GFI1B HSPB3				MCM3 PAF1 TNS2 HIST1H1C INTS3 MED9 LEO1 ILF2 EFEMP2 EGFL7 SEC24C TBP PRPF19 HIST2H2BE DDX5 HSPB1	EGFL7 TNS2 OLFML3 AR GADD45G XPOT
NRL	P54845	No	2				OPTN OPTN EDF1	CRX				YWHAH FAM189A2 DYSF ZNF329 TBP HSPB1	BANF1
NRIP2	Q9BQI9	No	2				BANP SF3A2 ELF5	RARA				PAN2 ISG15 PRPF39 COL10A1 PRPF6 ILF2 SS18L1 PRPF19 DDX5 CIRBP	NR3C1 GADD45G BTG1 NR1H2
NRGN	Q92686	No	2				GLP1R EIF5	CALM1 PRKCB PRKCG PRKCA				YWHAH CD81 IFITM3 C18orf32 CAND2 FERMT2 TUBB HSPB1 NOTCH2NL	NR3C1 RGS2 FSCN1 CCND1 BTK PPP1R14A SDC2 LTF AR STXBP1 FLNA DDX5 GNA15 SDPR KIT
NRG1	Q02297	No	2	ERBB3			EGFR EGFR CDC5L ERBB3 ERBB3 LIMK1 ERBB2 ERBB2 ERBB4		AR			STIP1 SHC2 SNRNP40 PHGDH ANLN POTEKP EXOC8 PLD3 AR FASN TUBB2A NDN FGR TPBG BRD2 HSPB1 MRPS23 PRPF6 NR3C1 ADRM1 CDC37 TNS2 HSPA6 FES CCT3 S100A11 CEBPB ILF2 INTS3 CTGF SMN1 PSMC3 GRB14 DNAJB2 MET XPOT RGS16 MCM3 PRDX1 SH3BP5 HSP90AB1 PRPF19 PDGFRB PIK3R3
NRF1	Q16656	No	2			MAPK12		DYNLL1			CTNNB1		PAN2 RGS2
NRBF2	Q96F24	No	2			MED1		RXRA PPARA THRB RARA			NR3C1 MED9 NR2F1 SIN3B NR1H2		NR3C1 IGFBP3 GADD45A TBP BTG1 CTNNB1 CCND1 GADD45G NR1H2 HMGN3
NRAP	Q86VF7	No	2				ACTA1 PRKAA2 VCL	PS1TP5BP1 VCL ACTN3				YWHAH DMAP1 ZBTB8A ISG15 NDEL1 BTK HSP90AB1 FSCN1 ABLIM3 FERMT2 CTPS1 CTNNB1 AGL VCAM1 UBD NOTCH2NL	CPNE1 MX1 SELE ACTN3 S100A11 WASF1 ARPC1B ADORA2A PFN1
NR5A2	O00482	No	2			MED1		NRIP1 ALB NR0B2 PNRC1 PNRC2 EDF1			NR3C1 MED9 NR2F1 SIN3B NR1H2		NR3C1 APOE TBP AR NR1H2
NR4A2	P43354	No	2			MED1	ELAVL1 SMARCA4 SFPQ RARA SIN3A RXRA RUNX1 RUNX1 PPARG RARB EIF3A SMARCA2 RAN OPA1 RXRB BAZ1B NDUFS5 CDKN2D				NR3C1 MED9 NR2F1 SIN3B NR1H2	CXCL16 FECH SNRNP40 ZYX EXOC8 PTGS2 ISG15 ADAR SIN3B UBE2L6 SGK1 CBX6 CD81 SLC16A4 BRD2 TMEM159 HIST2H2BE NDUFAF1 CIRBP NCL ZBTB4 GADD45G NUDT3 BTK LRRC47 DDX39B CFAP45 USP11 SERTAD4 SERTAD2 OSBPL3 IRF9 SDC2 INTS3 ARID5A HSD17B14 AR TGIF2 ZNF264 VCAM1 GAT
NR2F6	P10588	No	2	RXRA NR2F2		MED1			NR3C1 AR NR1H2		NR3C1 MED9 NR2F1 SIN3B NR1H2
NR2F1	P10589	No	2	RXRA RXRB NR2F2				ESR1 RXRA SP1 AHR NCOA1 GTF2B	NR3C1 AR NR1H2				NR3C1 PIK3R3 CCND1 GADD45A TRIM28 HSP90AB1 CEBPB TBP LINC00312 GNAI1 AR CTNNB1 IGFBP3 GADD45G DDX5 NR1H2
NR1D2	Q14995	No	2			MED1		UBE2I NCOR1			NR3C1 MED9 NR2F1 SIN3B NR1H2		NR3C1 AR NR1H2
NR0B1	P51843	No	2		NRIP1 WNT1	MED1				FZD2 AR WIF1	NR3C1 MED9 NR2F1 SIN3B NR1H2
NPY2R	P49146	No	2				NPY PYY PYY	RGS12				FAP NR1H2	GNAI1
NPPA	P01160	No	2				ESR1 EPB41 HNF4A MME NR5A2 MAGEA12 NPR2	ESR1				STIP1 ARID5A MTFR1L TRMT112 LINC00312 AR MIF GATA3 RPL11 HSPB1 RPL18A NR3C1 CDC25B CDC37 FLNA SIN3B S100A11 CEBPB TAF1A ILF2 GNAI1 NOP58 SERPINH1 DDX5 LYZ FOXA1 HSP90AB1 NR2F1 CDK5RAP3 NCL CTNNB1 NOP2 MYL6B GADD45G EIF4G1 GADD45A APOD CD81 TBP AGT FECH PF	PIK3R3 CCND1 TRIM28 HSP90AB1 CEBPB TBP LINC00312 GNAI1 AR CTNNB1 GADD45G DDX5
NPHP4	O75161	No	2				DDB1 LATS1 LATS1 NPHP1	NPHP1				PTPN13 HIST1H1C SNRNP40 MOB1B ZYX HSP90AB1 BANF1 MOAP1 TUBB CTNNB1 ATP6V1F FLNA	FLNA
NOL4	O94818	No	2				CTBP1 CTBP2 CTBP2 FAM9B MAGEA11 MAGEA11 SNAPC5 SNAPC5 MAPK6 CHMP2A	SNAPC5 MAGEA11 CTBP2				NDEL1 PHGDH AR MLF1 ZNF205 VCAM1 WFS1 NR3C1 BATF RAI2 CCT3 BCL2A1 BBS10 HSP90AB1 SERPINH1 ZFPM2 FAM156A NDUFAF1 TGFBI MCM3 BEX2 ZNF671 CTNNB1 UBE2E2 SNAPC1 GPX1 METTL2A CRY2 TBP SYT17 UBD	BATF NDEL1 RAI2 BEX2 DKFZp313B1621 ZFPM2 FAM156A NDUFAF1
NOL12	Q9UGY1	No	2				SAP18 SAP18 SF3B3 APP CEP70 SSX2IP DVL3 CDK4 TERF1 KIAA1191	CDK4				DUSP4 NDEL1 SNRNP40 CXCL16 NKIRAS1 TUBB2A NDN AIDA TPBG ADRM1 SRM RAI2 CD81 STIP1 FAM160B2 VSIG4 NKAP CIRBP MOB1B DRAP1 BEX2 BOLA1 CIART S100A9 GADD45G BTK RNPC3 HCLS1 PPP1R14A ETV4 ARPC1B DHX16 UBE2S SH3BP5 INTS3 FERMT3 ECI2 HSPA6 PLA1A IGSF6 PCOLCE VCAM	CCND1 CDC37 CDKN2C
NOG	Q13253	No	2				BMP7	BMP2				NOTCH2NL	GREM1
NLRC4	Q9NPP4	No	2				PSMC5 PSMC5 ALB CASP8 CASP8 EIF2AK2 NAIP BCL10 CASP1 CASP1	CASP1				PAN2 XAF1 APOE AR PTGS2 AGA VCAM1 CFD ADRM1 CDC37 CEBPB ILF2 PSMC3 KRT15 HSP90AB1 PDGFRB ISG15 NCL TNFSF10 NOP2 ATP6V1F IL33 HIST1H1C SSB FBP1 TUBB DHX58 UBD SH3BP5	AR PLA2G4A
NLGN4X	Q8N0W4	No	2				DLG4 BRK1	DLG4				FZD2 FZD7 WASF1 PCDH17	FZD2 FZD7
NLGN2	Q8NFZ4	No	2				ELAVL1 DLG4	DLG4				COL15A1 TMEM101 CXCL16 CEBPB FZD2 SNRNP40 INTS3 IRF2BPL EXOC8 PTGS2 FOXA1 GBE1 ADAR VCAM1 BHLHE40 SLC16A4 OLR1 BRD2 APOE SGK1 NR3C1 SCD PTP4A3 PMAIP1 FECH FOXC1 CTGF AGPAT9 C9orf91 TMEM159 METTL2A SERPINH1 OSR2 PLAU TMEM263 CIRBP YWHAH TGIF2 PJA2 ZNF264 R	FZD2 FZD7
NKX2-3	Q8TAU0	No	2				GTF2A1L ZNF212	SRF				RND1 ATF4 TBP	CEBPB ETV4
NKX2-1	P43699	No	2				RELA RARA ABL1 SRC CALR HIPK2 NCK1 GRB2 NCOA2 NCOA1 CRK FYN PTRF PAX8	RELA NCOA2 NCOA1 HIPK2 TDG MAPK1 CALR RARA				XAF1 CEBPD SNRNP40 PHGDH ARID5A UNC5CL ZBTB4 WASF1 KCTD12 AR TUBB2A ITGAV CXCL8 NME5 VCAM1 TWIST1 HSPB1 PLA2G4A ST5 HMGN3 NR3C1 FAM127A CDC37 FLNA ZNF32 CCT3 ADGRL2 CEBPB ILF2 RPL18A CXCL9 ARPC1B ITGA5 KRT15 RCC2 HIST2H2BE MET F8 LYZ NR1H2 RGS16 YWHAH PRD	NR3C1 DUSP4 CEBPD CCND1 BTK FBN1 DDX39B CEBPB TBP LRPAP1 AR GADD45G BTG1 CTNNB1 ITGAV MAP3K8 TWIST1 DDX5 F8 NR1H2
NIT1	Q86X76	No	2				XRCC6 XRCC6 ZFYVE9	XRCC6 ZFYVE9				SMAD7 ISG15 RGS2 CCT3 DYSF ILF2 AR NCL BTG1 CTNNB1 VCAM1 UBD EIF4G1 SPARC	CCT3 AR CTNNB1
NHLH1	Q02575	No	2				ELAVL1 INO80E PIM1 LMO2 TCF3 HIVEP1 HIVEP1	LMO1 LMO2				COL15A1 TMEM101 CXCL16 CEBPB DRAP1 SNRNP40 INTS3 IRF2BPL EXOC8 TWIST1 PTGS2 FOXA1 GBE1 ADAR VCAM1 BHLHE40 SLC16A4 OLR1 BRD2 APOE STIP1 SGK1 NR3C1 SCD ABCG2 PTP4A3 KRT15 PMAIP1 FECH MRFAP1L1 FOXC1 BNIP3 CTGF AGPAT9 C9orf91 TMEM159 METTL2A SERPINH1 OSR2 PLA	BEX2 GATA3
NGLY1	Q96IV0	No	2				FBXO6 VCP VCP APP TRIM54 RAD23A RAD23A RAD23B RAD23B SRPK2 SRPK2 TRAFD1	RAD23B				XAF1 ISG15 NDEL1 SNRNP40 CHPF NKIRAS1 CPVL PLD3 PPP1R14A PTGS2 AGA ADAR AIDA EVI2A MRPS23 SGK1 MCM3 FAM50A RAI2 STIP1 FAM160B2 VSIG4 MET CIRBP MOB1B DRAP1 PIK3R3 BOLA1 CIART GADD45G PRPS1 CCDC102B CTPS1 BTK RNPC3 LRRC47 DDX39B ETV4 ARPC1B DHX16 ADRB2 UBE2	ADRM1
NFYA	P23511	No	2			SREBF1		JUN NFYB POU2F1 BRCA1 RNF53 HMGA1 SP1 KPNB1 SRF ZHX1 CEBPA NR5A1 APPBP2			SEC24C		CEBPD CDKN2C TAF1A AR PTGS2 MIF NDN BHLHE40 HSPB1 RPL18A NR3C1 BATF CCND1 CEBPB TBP MLH1 DDX5 MNDA HSP90AB1 DRAP1 S100A2 NCL CTNNB1 RRS1 DHCR24 IGFBP3 BTK DDX39B ETV4 ATF4 S100A4
NFKBIE	O00221	No	2			RELA MAP3K7 CUL1 SKP1 CHUK IKBKB NFKB1		RELA REL NFKB1 NFKB2 SKP1 IL1A			CEBPB LY96 CTNNB1 MAP3K8 CD14 RNF135		NR3C1 CEBPD BTK FBXL5 CEBPB TBP AR CTNNB1 NDN MAP3K8 TWIST1
NFKBIB	Q15653	No	2		NFKB1	RELA TRAF6 MAP3K7 IRAK1 CUL1 SKP1 RIPK2 TAB1 CHUK IKBKB IRAK2 NFKB1				IL6	BTK CEBPB LY96 CTNNB1 MAP3K8 TLR5 CD14 RNF135 IL1R1 IRF7
NFKBIA	P25963	No	2		NFKB1 RELA	RELA TRAF6 MAP3K7 IRAK1 RPS27A UBA52 CUL1 SKP1 NGFR NGF RIPK2 TAB1 CHUK IKBKB IRAK2 NFKB1				IL6 CXCL8	SHC2 RPL36A DERL2 CD14 TLR5 SEC61G RPL11 RPL18A IRF7 SGK1 MCM3 CDC37 CEBPB IL1R1 SMAD7 CTNNB1 MAP3K8 NGFRAP1 EIF4G1 BTK LY96 RNF135
NFATC4	Q14934	No	2				MAPK9 MAPK9 MAPK8 MAPK8 YWHAZ YWHAQ ANKRD28 JUP JUP CEBPA NR1I2 NR1I2	YWHAZ YWHAQ GATA4				CPNE1 RASSF2 DUSP4 LEO1 CDKN2C AR GDI1 NAPSA FASN TUBB2A ILF2 FUT1 VCAM1 CDC25B HSPB1 SGK1 MCM3 BATF CDC37 CYR61 FLNA CCT3 FSCN1 GUCY1A3 CDH3 RASAL3 IL32 TPD52L1 DDX5 YWHAH PRDX1 FGR MOB1B HSP90AB1 CEBPB FERMT2 NCL CTNNB1 CDK5RAP3 MET EIF4G1 PAN2 CTPS1 HI	PTPN13 CAPN3 DKFZp313B1621 FGR ZFPM2 TPD52L1
NFATC3	Q12968	No	2				MAPK9 MAPK8 ENO1 RAF1 RAF1 SHMT2 CDK6 CDK6	FOS CSNK1A1 MAPK9				DUSP4 ISG15 CDKN2C LRPAP1 AR MLF1 ILF2 BHLHE40 VCAM1 CDC25B PRPF6 SGK1 NR3C1 MORC4 CDC37 CCT3 ANKRD12 S100A11 STIP1 GUCY1A3 PSMC3 PRPF19 NOTCH2NL PAF1 HSP90AB1 PDGFRB CTNNB1 ADRB2 CLASRP METTL2A PKN1 YWHAH ATF4 OSBPL3 UBD SH3BP5	BATF DUSP4 PPP1R14A TBP CTNNB1 SH3BP5
NFASC	O94856	No	2				ABL1 NCK1 GRB2 CRK FYN	SDCBP TNR				PHGDH WASF1 HSPA6 AR TUBB2A PLS3 VCAM1 HSPB1 RPL18A ST5 HMGN3 YWHAH FAM127A CDC37 FLNA ZNF32 CCT3 ADGRL2 FSCN1 HELZ KRT15 RCC2 SERPINH1 MET LYZ NR3C1 PRDX1 IFITM3 KIFC2 HSP90AB1 ABLIM3 PDGFRB PIK3R3 NCL CSF1R CTNNB1 S100A9 DDX5 KIT BTK HCLS1 GPX1 DDX39B T	SDC2
NELFE	P18615	No	2			POLR2D ERCC3 POLR2E POLR2B GTF2H4 GTF2H3 POLR2H POLR2K GTF2H2 POLR2L POLR2A GTF2F1 GTF2F2 POLR2F CCNH CDK7 MNAT1 POLR2J POLR2G POLR2I GTF2H1 POLR2C ERCC2		NCOR1			SNAPC1 POLR3GL TAF1A TAF1D TBP PRPF19 SNAPC2		NR3C1 AR NR1H2
NEK3	P51956	No	2				VAV2 CDCA8 CDCA8	VAV1				CCT3 AR MET PDGFRB RCC2	ZYX MET BTK
NEDD8	Q15843	No	2			TGFBR2		AHR DKFZp666O0110 PARP1 PSMD4 CUL4B CUL3 UBE2M			SMAD7 BAMBI		CPNE1 CDKN2C TAF1A AR PTGS2 MIF NDN FGR HSPB1 NR3C1 ADRM1 CCND1 SELE TBP ITGAV DDX5 MNDA HSP90AB1 PDGFRB S100A2 NCL DHCR24 BTK S100A4
NDFIP1	Q9BT67	No	2				EGFR PTEN PTEN	NEDD4				STIP1 SHC2 PHGDH EXOC8 PLD3 AR TUBB2A NDN USP13 FGR HSPB1 NR3C1 ADRM1 CDC37 FES S100A11 CEBPB ILF2 CTGF GRB14 MET XPOT RGS16 MCM3 PRDX1 HSP90AB1 PDGFRB PIK3R3 NCL CTNNB1 S100A9 SLC7A5 IGFBP3 TRIM28 TUBB PHLDA1 CALU UBE2S NCAPG2	ADRB2 RPL18A SGK1
NCS1	P62166	No	2				ELAVL1 SNRPB NAF1 DRD3 DRD2 DRD2	DRD2 DRD3				COL15A1 TMEM101 CXCL16 CEBPB SNRNP40 INTS3 IRF2BPL IFIT3 EXOC8 PTGS2 FOXA1 GBE1 ADAR VCAM1 BHLHE40 SLC16A4 OLR1 BRD2 APOE PRPF6 SGK1 NR3C1 SCD PTP4A3 CD81 PMAIP1 FECH SMN1 FOXC1 CTGF AGPAT9 C9orf91 TMEM159 METTL2A SERPINH1 OSR2 PLAU TMEM263 CIRBP YWHAH TG	CADPS2 FLNA ADORA2A GNAI1
NCF4	Q15080	No	2			VAV1 VAV2 RAC1		NCF1 XRCC6 PRKCD MSN TXN			FCER1G FZD7 RASGRP1 FES RND1 HSP90AB1 FCGR3A ABLIM3 FCGR2A BTK CHN1 MET VEGFA ARHGEF6 KIT		NR3C1 CCT3 FSCN1 WASF1 SYTL1 AR VCAM1 ADRB2
NCAN	O14594	No	2				CNTN2 L1CAM HMGB1	HMGB1 L1CAM PTN TNC				MCM3 NR3C1 ITGAV AR ITGA5 TBP VCAM1	CEBPB TBP ITGAV FOXC1 AR TAF1D ITGA5 GADD45G
NCALD	P61601	No	2				PARP2 MEOX2	TUBB2A PS1TP5BP1 CLTC				EFEMP2 KRT80 EPM2AIP1 TRIM28 ZNF329 MRFAP1L1 CTNNB1 TMEM159 SYT17 XRCC2	CPNE1 MX1 CLTC CLH17 CLTCL2 KIAA0034 S100A11 WASF1 ARPC1B PFN1 KIT
NBL1	P41271	No	2				BAG6	BAG6				EFEMP2 DERL2 GADD45A PRNP SDC2 SMN1 C1QA CXCL8 SERPINH1 USP13 UBD NR1H2	S100A4
NAT9	Q9BTE0	No	2				NUDT18 NUDT18 GSK3B GSK3B CRMP1 CRMP1 MAPK6 EEF1E1	SMAD1 CRMP1				RGS2 DUSP4 ZNF205 PHGDH HSD17B14 SNAI2 AR MID1IP1 VCAM1 WFS1 GBP2 MCM3 CCT3 CEBPB BBS10 SEC24C SMN1 KRT15 GRB14 DDX5 SDPR HSP90AB1 CDK5RAP3 ZNF671 CTNNB1 IL33 EIF4G1 CLEC3B GPX1 METTL2A NVL PMAIP1 PFN1	IL33 NVL AR RAB2B ARHGEF6 AKR1B1 CDK5RAP3 PFN1
NAGPA	Q9UK23	No	2				EPS15 AP2A1 DEGS1	FURIN				CCT3 TUBB PRDX1 UBD VCAM1	FLNA ADAMTS1
NAE1	Q13564	No	2				APEX1 TUFM NEDD8 NEDD8 APP APP TP53BP2 PAFAH1B2 XPO1 UBE2M UBE2M PDIA4 SREBF2 SREBF2 UIMC1 TRIP12 PROSC PAPSS1 CAPN2 ATIC MSN CAMK1D NUCB2	APP				CPNE1 XAF1 ISG15 NDEL1 SNRNP40 ZYX CXCL16 NKIRAS1 CPVL PLD3 TUBB2A ADAR AIDA EVI2A RPL11 SGK1 MCM3 ADRM1 RAI2 CD81 STIP1 FAM160B2 HIST2H2BE VSIG4 NDUFAF1 CIRBP MOB1B DRAP1 BOLA1 NCL CIART BLVRB GADD45G GADD45A CTPS1 BTK RNPC3 PPP1R14A ETV4 GMFG ARPC1B SER	APOE COL1A2
NAB1	Q13506	No	2				SUMO2 ELAVL1 CHD4 ENO1 SHMT2 SUMO3 EGR1	EGR1				CPNE1 CXCL16 FSCN1 SNRNP40 EXOC8 PTGS2 FASN TUBB2A ADAR TWIST1 RPL11 SIN3B SGK1 MCM3 FAM50A CBX6 SLC16A4 S100A11 STIP1 FOXC1 NOP58 TMEM159 HIST2H2BE NKAP CIRBP TMEM263 NCL ZBTB4 S100A9 SRM MORC4 PRPS1 GADD45A CTPS1 HELZ LRRC47 DDX39B NFIL3 ETV4 SERTAD4 FI	CEBPB
N4BP3	O15049	No	2				NEDD4	YWHAG NEDD4				SMAD7 ISG15 FES PDGFRB ARRDC3 ADRB2 RPL18A SGK1	CTPS1 DDX39B FLNA ADRB2 OSBPL3 CLK2 RPL18A ARHGEF6 SGK1
MYT1	Q01538	No	2		CDK1			CDK1 PLK1		GADD45A			MCM3 MNDA GADD45A AR CTNNB1 GADD45G
MYPN	Q86TC9	No	2				ACTN2 ACTN2 NEB NEB DHX8 NEBL ACTN3 ANKRD1 ANKRD1	ACTN2 ACTN3				ZYX NKAP DYSF HSPB1 FBP1	ZYX ADORA2A SELE
MYOZ3	Q8TDC0	No	2				FLNC MAPK6	PPP3CA ACTN2 FLNC ACTN1				MCM3 METTL2A PHGDH CCT3 MLH1 GPX1 DYSF ZNF671 BBS10 ZNF205 HSP90AB1 VCAM1 WFS1	RCAN2 SELE CAPN3 PKN1 FBP1 ZYX ADORA2A
MYOZ2	Q9NPC6	No	2				ACTN4 ACTN4 ACTN2 ACTN1 FLNC EWSR1 EWSR1 PPP3CA MYB MYB ZDHHC17 RBPMS	EWSR1 PPP3CA ACTN2 FLNC ACTN4 ACTN1				EFEMP2 ISG15 ZNF383 EPM2AIP1 ZYX MLH1 FBXL5 FASN AIDA BHLHE40 VCAM1 GATA3 HSPB1 P3H1 FLNA NR3C1 RCAN2 CD81 TNFSF10 CTHRC1 CEBPB ARID5A ITGA5 BEX2 PCDH17 HSP90AB1 DYSF NCL CTNNB1 TCIRG1 FAM168A NGFRAP1 BTK TRIM28 SDC2 TXNDC15 PKN1 MRFAP1L1 AGT ADRB2 UBD	RCAN2 SELE CAPN3 PKN1 FBP1 FASN AGT ZYX ADORA2A BTK
MYOZ1	Q9NP98	No	2				PRKAA2 APP ACTN4 ACTN4 ACTN2 ACTN2 ACTN1 ACTN1 FLNC FLNC BRCA1 PNKP PNKP PPP3CA TRIM55 MAGEA11 MAGEA11	MAGEA11 ACTN2 FLNC ACTN4 ACTN1				XAF1 ISG15 NDEL1 SNRNP40 ZYX CXCL16 NKIRAS1 GZMK MLF1 FLNA AIDA EVI2A MCM3 ADRM1 RAI2 CD81 STIP1 FAM160B2 VSIG4 NDUFAF1 CIRBP MOB1B DRAP1 BOLA1 CIART S100A9 GADD45G BTK RNPC3 PPP1R14A ETV4 ARPC1B DHX16 ADRB2 UBE2S SH3BP5 EPM2AIP1 INTS3 FERMT3 ECI2 AR PLA1	ADORA2A NDEL1 SELE BEX2 CAPN3 PKN1 FBP1 DKFZp313B1621 ZYX FAM156A NDUFAF1
MYOG	P15173	No	2			MAPK12		CALM1 MDFI SP1 SRF TCF3 POLR2C			CTNNB1		NR3C1 RGS2 CCND1 ZNF136 CEBPB TBP LTF AR DHRS1 CTNNB1 ZNF205 PHLDA1 DDX5 ETV4 TWIST1 NR1H2 ATF4
MYO9B	Q13459	No	2				MYC RHOA CCDC8 GRK5 PKN2 PKN2	CALM1 ACTA1				PRR11 STIP1 CYR61 TNS2 PHGDH MLH1 NFIL3 PPT1 ILF2 MAGED2 NACA RPL11 HSPB1 PLA2G4A P3H1 MCM3 SCD PTPN13 KRT80 PALD1 FLNA SMYD4 CCT3 CAND2 CEBPB RCC2 NCAPG2 RCN1 NOP58 PSMC3 MFAP2 FERMT3 SERPINH1 DDX5 PLAU LYZ XPOT DMAP1 PRDX1 DHX58 EIF4G1 PRPF6 NR2F1 USP11	NR3C1 RGS2 CCND1 HCLS1 FSCN1 LTF AR S100A4 DDX5 PFN1
MYO18B	Q8IUG5	No	2				PSMC5 CRK TULP3 TNKS2	PS1TP5BP1 PSMC5				PAN2 AR PTGS2 TUBB2A VCAM1 HSPB1 ADRM1 HSPA6 PSMC3 KRT15 GRB14 SERPINH1 MET LYZ PAF1 HSP90AB1 PDGFRB PIK3R3 DDX5 KIT FLNA ZNF793 TUBB UBD	CPNE1 MX1 PSMC5 SUG1 S100A11 WASF1 ARPC1B KRT15 PFN1
MYL9	P24844	No	2			RHOB RHOC RHOA TLN1 ROCK2 ROCK1 PXN		MYH9			RND1 GDI1 CHN1 MET VEGFA FGG ARHGEF6		S100A4
MYL3	P08590	No	2				SP1 YWHAZ YWHAQ FTH1 ATG101 ATG101	CASP3				CPNE1 RASSF2 FSCN1 CYR61 COL3A1 GDI1 AR FASN TUBB2A VCAM1 GATA3 CDC25B HSPB1 SGK1 MCM3 CDC37 FLNA CCT3 ALDH9A1 CEBPB RASAL3 TPD52L1 MET YWHAH PRDX1 NAPSA HSP90AB1 NR2F1 FERMT2 NCL CTNNB1 MYL6B DDX5 EIF4G1 CTPS1 HIST1H1C TRIM28 PPP1R14A SSB TUBB TBP UBD NR	HCLS1 MLH1 PKN1 AR CTNNB1 MET PLA2G4A
MYL12A MLCB MRLC3 RLC	P19105	No	2			SRC ARHGEF7 PAK1 RAC1 EPHB2 EPHB1 PAK3 NCK2		SVIL			FZD7 CDC37 BTK FES RND1 HSP90AB1 FCGR3A SDC2 ABLIM3 PDGFRB FCGR2A CHN1 FGG VEGFA MET ARHGEF6 KIT		AR FLNA
MYH11	P35749	No	2			RHOB RHOC RHOA TLN1 ROCK2 ROCK1 PXN		MAPKAPK5			RND1 GDI1 CHN1 MET VEGFA FGG ARHGEF6		HSPB1 PLA2G4A
MYCBPAP	Q8TBZ2	No	2				CDK19 CDK19	PRKAR2A				APOD MED9 AZGP1 RNPC3	WASF1
MYC	P01106	No	2	SMAD3	SP1				NR3C1 AR GATA3	AR
MVK	Q03426	No	2				ENO1 EWSR1 EWSR1 TERF1 PPP1CB GSS	EWSR1				PAN2 ISG15 ZNF383 ANXA5 HSPA6 FASN TUBB2A BHLHE40 VCAM1 MORC4 WFS1 HMGN3 YWHAH CDC37 CD81 FES ITGA5 PRPF19 PGM1 PAF1 PRDX1 HSP90AB1 NCL TCIRG1 SRM BTK TRIM28 HCLS1 FBP1 AGT OSBPL3 UBD LDHB	FASN BTK AGT
MTSS1	O43312	No	2				CSNK1D CUL1 SKP1 RBX1 FBXW11 HTT CTTN RECQL5 RECQL5	HTT PP1045				PAN2 FBXL5 UBE2L6 EXOC8 PTGS2 BTG1 BHLHE40 TIMP1 USP11 HSPB1 MRPS23 RPL11 CDC37 HSPA6 STIP1 ILF2 RPL18A STXBP1 PRPF19 HIST2H2BE DDX5 CIRBP PRDX1 HSP90AB1 PIK3R3 DNALI1 NCL FBXO17 CTNNB1 NOP2 MYL6B NTM PRNP CTPS1 TRIM28 HIST1H1C PPP1R14A CDC25B AGL CAND2 S	TBP TIMP1
MTMR9	Q96QG7	No	2				ELAVL1 KDM1A LNX1 EWSR1 EWSR1 NMI CUL3 SPG21 SPG21 MOS	EWSR1 SPG21				CXCL16 FECH ZNF383 SNRNP40 RASSF2 EXOC8 PTGS2 PDCD5 TUBB2A ADAR AIDA RPL11 MRPS23 SGK1 MCM3 HLA-DMB CD81 SLC16A4 MLF1 MLLT11 BRD2 TMEM159 HIST2H2BE CIRBP KDELC1 ZBTB8A SRPX NCL CBX6 PRPS1 CCDC102B CTPS1 BTK LRRC47 DDX39B CFAP45 NVL SERTAD4 FIGNL1 SERTAD2	FASN BTK PRPS1 AGT
MTMR3	Q13615	No	2			PLA2G2A PLA2G2F	ANKRD28 CUL3 EXOSC1 EXOSC1 HIVEP1				PLD3 PLA2G4A AGPAT9	FECH HLA-DMB PHGDH KDELC1 TNFSF10 FASN TUBB2A ADAR MAGED2 BHLHE40 NACA RPL11 HSPB1 MRPS23 P3H1 MCM3 CDC37 FLNA SEC24C CCT3 LEO1 ILF2 RCN1 BNIP3 PRPF19 HIST2H2BE DDX5 CIRBP YWHAH PRDX1 PJA2 MOB1B HSP90AB1 SRPX NCL CTNNB1 NOP2 UBE2E2 KCTD12 RRS1 MLLT11 EIF4
MTMR2	Q13614	No	2				ELAVL1 HSF1 LRSAM1 NEFL SNTA1 SZRD1 SBF1 SBF1 PLIN3	NEFL				COL15A1 TMEM101 CXCL16 CEBPB SNRNP40 INTS3 IRF2BPL EXOC8 CALU PTGS2 FOXA1 GBE1 ADAR VCAM1 BHLHE40 SLC16A4 OLR1 BRD2 APOE P3H1 SGK1 NR3C1 SCD PTP4A3 SLC16A7 PMAIP1 HSPB1 FECH FOXC1 CTGF AGPAT9 ARPC1B C9orf91 TMEM159 METTL2A SERPINH1 DDX5 OSR2 PLAU TMEM263	PKN1
MTM1	Q13496	No	2			PLA2G2A PLA2G2F	KMT2A DES DES BIN1 BIN1				PLD3 PLA2G4A AGPAT9	NR3C1 PAF1 CBFB DYSF MLH1 LEO1 PKN1 FBP1 AR NCL CTNNB1 UBD HSPB1
MTFR1	Q15390	No	2				ENO1 SHMT2 PIN1	PIN1				PAF1 ISG15 ZBTB22 ADRB2 HSP90AB1 S100A11 METTL2A NOTCH2NL ILF2 CHPF PSMC3 CTNNB1 MAP3K8 PRPF19 BHLHE40 OSBPL3 UBD MORC4 DDX5 ATF4 VCAM1	CTNNB1
MTERF4	Q7Z6M4	No	2				APP ICT1 FOS ATXN1 ATXN1	ATXN1				XAF1 NDEL1 SNRNP40 ZYX CXCL16 NKIRAS1 AIDA EVI2A MRPS23 ADRM1 RAI2 STIP1 FAM160B2 VSIG4 CIRBP MOB1B DRAP1 BOLA1 NCL CIART GADD45G SLC4A2 BTK RNPC3 PPP1R14A ETV4 ARPC1B DHX16 UBE2S SH3BP5 INTS3 ARID5A FERMT3 ECI2 MUT PLA1A MX1 PCOLCE GATA3 RCN1 GNA15 SCD P	ST6GALNAC6 ARID5A CLASRP CIRBP ZYX RCN1
MT-CO2	P00403	No	2			UQCRC1 UQCRB UQCR11 CYCS UQCRFS1 UQCRC2 CYC1 UQCRH UQCR10 UQCRQ		EGFR			ETFDH CTNNB1		RGS16 GRB14 CEBPB PDGFRB AR ITGA5 CTNNB1 S100A9 MET
MTCH1	Q9NZJ7	No	2				SMAD2 EWSR1 HNRNPU ABCB7 PSEN1	PSEN1				PAN2 IFIT3 ISG15 ZNF383 APOE LRPAP1 FASN NDN MAGED2 VCAM1 TPBG HSPB1 RPL18A ST5 HMGN3 NR3C1 FLNA CDC37 CD81 FECH NOP58 ILF2 SMN1 ITGA5 IRF7 DRAP1 CTNNB1 TCIRG1 NOP2 S100A9 RRS1 NGFRAP1 SMAD7 BTK RNPC3 ETV4 AGT ADRB2 UBD SLC7A5	ICAM5 FLNA CTNNB1 GDI1
MTA2	O94776	No	2			HIST1H4A TTF1		SATB1			DMAP1 CEBPB TAF1A NCAPG2 TAF1D CTNNB1 TBP CDC25B		NR3C1 DHCR24 MNDA CDKN2C HSP90AB1 TBP PTGS2 S100A2 TAF1A NCL MIF NDN S100A4 DDX5 HSPB1 GATA3 BTK
MT1G	P13640	No	2				SHBG	SHBG SPINK7				FLNA APOD AKR1B1 AZGP1 PLA2G4A COL1A2	FLNA MT2A COL1A2
MSTN	O14793	No	2				APP BMP1 ACVR2B ACVR2B	SGTA				XAF1 NDEL1 SNRNP40 CXCL16 NKIRAS1 AIDA EVI2A ADRM1 RAI2 STIP1 FAM160B2 VSIG4 CIRBP MOB1B DRAP1 BOLA1 CIART GADD45G BTK RNPC3 PPP1R14A ETV4 ARPC1B DHX16 UBE2S SH3BP5 INTS3 FERMT3 ECI2 PLA1A MX1 PCOLCE GNA15 SCD PRNP KLF7 FAM50A FERMT2 TEX2 GIMAP6 IFI6 GUCY	NME3
MSMO1	Q15800	No	2				ELAVL1 IMMT PKM EIF3A EIF3F ATXN1 VKORC1 DDRGK1	ATXN1				CXCL16 FECH NDEL1 SNRNP40 ZYX EXOC8 PTGS2 ISG15 ADAR SGK1 RAI2 CD81 SLC16A4 BRD2 TMEM159 MET KIT CIRBP NCL CBX6 SLC4A2 CTPS1 LRRC47 DDX39B CFAP45 ETV4 SERTAD4 SERTAD2 ADRB2 IRF9 SDC2 INTS3 ARID5A TGIF2 ZNF264 VCAM1 RCN1 TWF2 NR3C1 SCD CTGF TMEM263 AGPAT9	ST6GALNAC6 ARID5A CLASRP CIRBP ZYX RCN1
MSC	O60682	No	2				EWSR1 EWSR1 TCF4	TCF4 EWSR1 TCF3				SMAD7 ZNF383 BTK CD81 FERMT2 MAD2L2 AR MRFAP1L1 FASN ITGA5 TCIRG1 CDKN2C AGT CTNNB1 VCAM1 UBD GEM FLNA	BTK AR FASN CTNNB1 AGT TWIST1
MS4A7	Q9GZW8	No	2				SLC35F6 SLC35F6	SLC35F6				SERPINH1	SERPINH1
MRPS31	Q92665	No	2				ESR1 STAT3 STAT3 ITGB3BP YBX1 CPSF7 USP42 CUL3 PARK2 EIF6 ESR2 ICT1 SLX4 SARNP FLOT1 MEX3C	EIF6				FECH HLA-DMB ZYX CHPF LINC00312 FASN TUBB2A ADAR ABCC1 FGR RPL11 SIN3B MRPS23 MCM3 ADRM1 CBX6 MLLT11 TAF1A GNAI1 NOP58 HIST2H2BE ZFPM2 CIRBP KDELC1 SRPX NCL GADD45G PRPS1 JAM2 CTPS1 LRRC47 DDX39B CMTR1 NVL ADRB2 EPM2AIP1 ARID5A KCTD12 MUT AR VCAM1 GATA3 W	WFS1
MRPS12	O15235	No	2				RIF1 UNC119 UNC119 CRMP1 CRMP1	UNC119 CRMP1 SPINK7				IL33 CPE DUSP4 RUFY3 CDKN2C RGS2 SEC24C CDK5RAP3 PDCD5 SMN1 PPT1 NACA NVL HSPB1 PFN1	IL33 HLA-DQA1 RUFY3 CDKN2C NVL S100A4 CDK5RAP3 MT2A PFN1
MRPL44	Q9H9J2	No	2				IMMT IMMT NPM1 ILF3 YBX1 TARDBP C1QBP ITFG1 ITFG1 CEP70 CEP70 SETDB1 SETDB1 HNRNPU ARRB2 ARRB2 MRPL50 MRPL38 MRPL24 CUL3 MME SHC1 SHC1 ESR2 ICT1 SLX4 TCF3 EIF4H MRPL19 NGEF PTN MPV17 PI4KA SYNJ2BP ZNF235 ZNF235 PPAP2C PPAP2C	SETDB1				CPNE1 ISG15 NDEL1 HLA-DMB ZYX POTEKP FASN MLF1 ADAR ABCC1 TPBG RPL11 SIN3B MRPS23 MCM3 GADD45G CD81 S100A11 MLLT11 FOXC1 NOP58 HIST2H2BE MET NKAP CIRBP KDELC1 ZBTB8A BEX2 SRPX NCL S100A9 CBX6 GADD45A JAM2 CTPS1 CMTR1 USP11 ARRDC3 NDN ARID5A KCTD12 MUT AR	BHLHE40 OLFML3 SIN3B TRIM28 USP11
MPZL1	O95297	No	2				ELAVL1 SRC CCDC8 PTPN11 EXOSC4 FHL3	SRC PTPN11				CXCL16 FECH SNRNP40 EXOC8 PTGS2 ISG15 ADAR RPL11 SGK1 MCM3 SLC16A4 STIP1 BRD2 NOP58 TMEM159 MET CIRBP PIK3R3 NCL CBX6 LRRC47 DDX39B CFAP45 SERTAD4 FASN SERTAD2 ADRB2 IRF9 SDC2 EPM2AIP1 INTS3 AR TGIF2 ZNF264 VCAM1 NR3C1 SCD FLNA CTGF TMEM263 AGPAT9 NR2F1 C	RGS16 SELE PILRB PDGFRB AR CTNNB1 FGR ADRB2 MET KIT
MPP3	Q13368	No	2				EZR SF3B3 APP TRAF2 HAP1 HAP1 MCM2 MCM2 MDH1 MDH1 LIN7A TIRAP TIRAP SRPK2 ZPR1 KBTBD4 RAB31 NOA1 TRIM41 RRAGC	HAP1 MCM2 INSM1				DUSP4 ISG15 NDEL1 SNRNP40 ZYX CXCL16 NKIRAS1 PPP1R14A FLNA AIDA TPBG SGK1 MCM3 ADRM1 CBX6 RAI2 CD81 STIP1 FAM160B2 VSIG4 CIRBP MOB1B DRAP1 BEX2 BOLA1 NCL CIART GADD45G BTK RNPC3 SDC2 DDX39B NFIL3 ETV4 ARPC1B DHX16 UBE2S SH3BP5 INTS3 FERMT3 ECI2 PLA1A IGSF	MCM3 CCND1 GADD45G TAF1D TBP
MPC2	O95563	No	2				RPLP1 RPLP1 C20orf24	RPLP1				NUDT3 IFIT1 TUBB2A ADRB2 DDX5 RPL11	NUDT3
MPC1	Q9Y5U8	No	2				ACTC1 MAGED1 MAGED1	ACTC1 MAGED1				PAN2 PJA2 TRIM28 KLHL2 ABLIM3 MAGED2 BHLHE40 VCAM1 UBD HSPB1	ABLIM3 FSCN1 HSPB1 PJA2
MOGS	Q13724	No	2			RPN2 DDOST RPN1		CHGB			SEC61G RPL11 RPL18A RPL36A		TWF2
MOG	Q16653	No	2				OTUD4	PRNP				CLEC3B CDK5RAP3	STIP1 APOE
MNS1	Q8NEH6	No	2				KDM1A KDM1A EWSR1 EWSR1	EWSR1				RASSF2 ZNF383 SNAI2 AR FASN VCAM1 BATF CD81 SMN1 PSMC3 ITGA5 NR1H2 METTL18 ECI2 PDCD5 TCIRG1 NBPF15 BTK TRIM28 PKN1 FIGNL1 AGT UBD	FASN BTK AGT
MMTAG2	Q9BU76	No	2				SUMO1 NEDD8 APP GOLGA2 GOLGA2 CEP70 TERF1 RNPS1 FXR2 SRPK1 CUL3 PTBP3 ADARB1 SRPK2 SRPK2 THAP1 THAP1 TARBP2	THAP1				XAF1 FECH NDEL1 SNRNP40 HIST1H2AC ZYX IFIT3 NKIRAS1 LINC00312 PLD3 PTGS2 FASN TUBB2A ADAR AIDA EVI2A RPL11 RARRES3 GNPTG HMGN3 MCM3 ADRM1 ZNF224 RAI2 STIP1 NOP58 HIST2H2BE VSIG4 NKAP CIRBP KDELC1 FAM160B2 CLK4 MOB1B DRAP1 BEX2 SRPX BOLA1 NCL PJA2 CIART S1	NKAP
MMRN1	Q13201	No	2				CDKN2A	F5				HSP90AB1 CDK5RAP3 TUBB NCL PSMC3 RPL11 CLK2	PROS1 F10
MLC1	Q15049	No	2		PXN		KDM1A MYLK PRMT6 SNTA1 CAV1 DTNB			AR		RASSF2 NDEL1 TNS2 GBE1 SNAI2 AR PTGS2 PDCD5 ABCC1 HSPB1 NR3C1 BATF SLC16A7 PCED1A SMN1 PSMC3 HIST2H2BE NR1H2 MNDA METTL18 PDGFRB ECI2 DNALI1 CTNNB1 NBPF15 BTK TRIM28 PKN1 FIGNL1 SDPR UBD
MKNK2	Q9HBH9	No	2		EIF4E			ESR1 ESR2 MAPK1		EIF4G1			NR3C1 PIK3R3 DUSP4 CCND1 TRIM28 HSP90AB1 CEBPB TBP LRPAP1 LINC00312 GNAI1 AR CTNNB1 GADD45G DDX5
MKL1	Q969V6	No	2		SRF			SRF SUMO1 UBE2I		FZD2			NR3C1 PDGFC CEBPB ETV4 AR NR1H2
MIP	P30301	No	2				CRYAB CRYAA CRYBB2 CRYGC	CALM1 PRKACA CRYAA				HSPB1 VEGFA CTNNB1 FCGR2A LBH	NR3C1 RGS2 PTPN13 CCND1 LTF AR DDX5 HSPB1
MINA	Q8IUF8	No	2				APP RPL27A TXNL1	MYC				XAF1 ISG15 NDEL1 SNRNP40 CXCL16 NKIRAS1 AIDA EVI2A RPL11 ADRM1 RAI2 CD81 STIP1 FAM160B2 VSIG4 CIRBP MOB1B DRAP1 BOLA1 CIART GADD45G BTK RNPC3 PPP1R14A DDX39B ETV4 ARPC1B DHX16 UBE2S SH3BP5 INTS3 FERMT3 ECI2 PLA1A MX1 PCOLCE VCAM1 HSPB1 GNA15 SCD PRNP KLF7	MLH1 PRDX1 CEBPB TBP
MIER1	Q8N108	No	2				HDAC1 HDAC1 ELAVL1 HIST3H3 APP TUBB1 SOX2	SP1 HDAC1				CXCL16 ISG15 NDEL1 CYR61 SNRNP40 XAF1 EXOC8 PPP1R14A PTGS2 MLF1 ADAR AIDA TWIST1 SIN3B SGK1 ADRM1 GADD45G RAI2 CD81 SLC16A4 STIP1 TAF1A BRD2 FAM160B2 TMEM159 VSIG4 ZFPM2 CIRBP MOB1B DRAP1 BOLA1 NCL NKIRAS1 CIART CBX6 BTK RNPC3 LRRC47 DDX39B CFAP45 ETV4 SE	TGIF2 CCND1 CEBPB TBP AR TPD52L1 EID2B SIN3B
MIEF2	Q96C03	No	2				AGTRAP DNM1L DNM1L RABAC1 RABAC1	RABAC1				RGS2 DDX55 ACSF2 FAM114A1 SSB CTNNB1 TUBB2A NAT14 SGK1	GDI1
MIEF1	Q9NQG6	No	2				YWHAG TIMM23 AGTRAP DNM1L DNM1L MAGEA1 MAGEA1	YWHAG				YWHAH RASSF2 CTPS1 NDEL1 DDX55 FAM114A1 LDHB ACSF2 DDX39B SSB EID2B TUBB PTP4A3 PRPF19 VCAM1 OSBPL3 DDX5 CDC25B CLK2 SGK1	CTPS1 DDX39B FLNA OSBPL3 CLK2 ARHGEF6
MICU2	Q8IYU8	No	2				SQSTM1	MBP				PAN2 PTPN13 ISG15 CDC37 MLH1 LINC00341 STXBP1 UBD HSPB1	MMP7 HLA-DRA
MIA	Q16674	No	2				FN1 BAG3 FASLG FASLG	DKFZp686O12165				CPNE1 F13A1 FSCN1 ANXA5 PHGDH ZYX FERMT3 UNC5CL ECI2 FASN MLF1 ITGAV FGR NACA RPL11 HSPB1 MRPS23 TWF2 MCM3 PTPN13 FLNA SEC24C CCT3 STIP1 ILF2 MMP7 CTGF NOP58 PSMC3 ITGA5 PRPF19 DDX5 MDP1 CIRBP NOTCH2NL TGFBI YWHAH PRDX1 HSP90AB1 PDGFC GSTA4 ISG15 PDCD5 FB	TGFBI F13A1 IGFBP3 SDC2 ITGA5 COMP C1QA MMP9 COL1A2 SPARC
MGME1	Q9BQP7	No	2				MAGEA11 MAGEA11	MAGEA11				NR3C1 NDEL1 BEX2 AR MLF1 FAM156A NDUFAF1	BEX2 FAM156A NDEL1 DKFZp313B1621 NDUFAF1
MGAT1	P26572	No	2				MAPK6 MAPK6 SMAD9 SMAD9	SMAD9				MCM3 PHGDH CCT3 HSP90AB1 GPX1 METTL2A ZNF671 CHPF BBS10 ZNF205 WFS1 SIL1	MAN2B1 SIL1
MFSD3	Q96ES6	No	2				APPBP2 APPBP2 MDFI MDFI	MDFI APPBP2				CXCL16 FES ARID5A ZFYVE26 ZNF136 DHRS1 ZNF264 ZNF205 PHLDA1 RRS1 NR1H2	ZNF136 AR DHRS1 ZNF205 PHLDA1 RRS1 NR1H2
MFN2	O95140	No	2		BAX BAK1		MAPK9 SMAD2 VCP HUWE1 UBE2N BAK1 PARK2			PMAIP1 CTSK PRNP MOAP1		RGS2 DUSP4 ISG15 BCL2A1 ANXA5 PHGDH UBXN2A UBE2L6 CHPF LRPAP1 AR PTGS2 FASN TUBB2A DERL2 NACA VCAM1 CDC25B HSPB1 MRPS23 ST5 HMGN3 YWHAH SCD UBE2E2 CDC37 PMAIP1 CCT3 INTS3 ILF2 RPL18A PSMC3 IRF7 BRAT1 PRPF19 HIST2H2BE DNAJB2 DDX5 SGK1 CIRBP PRDX1 CADPS2 PJ
METTL2B	Q6P1Q9	No	2				APP	PSEN2 PSEN1				XAF1 NDEL1 SNRNP40 CXCL16 NKIRAS1 AIDA EVI2A ADRM1 RAI2 STIP1 FAM160B2 VSIG4 CIRBP MOB1B DRAP1 BOLA1 CIART GADD45G BTK RNPC3 PPP1R14A ETV4 ARPC1B DHX16 UBE2S SH3BP5 INTS3 FERMT3 ECI2 PLA1A MX1 PCOLCE GNA15 SCD PRNP KLF7 FAM50A FERMT2 TEX2 GIMAP6 IFI6 GUCY	ICAM5 FLNA CTNNB1 GDI1
METAP2	P50579	No	2			GNAT1	GAPDH NPEPPS APP MTOR EIF2AK2 HMGA1 HMGA1 EEF2K TKFC				GNAI1	XAF1 ISG15 NDEL1 SNRNP40 CXCL16 NKIRAS1 AIDA EVI2A SGK1 FAM50A RAI2 CD81 STIP1 FAM160B2 VSIG4 CIRBP MOB1B DRAP1 BOLA1 NCL CIART GADD45G BTK RNPC3 PPP1R14A ETV4 ARPC1B DHX16 ADRB2 UBE2S SH3BP5 INTS3 FERMT3 ECI2 AR PLA1A IGSF6 PCOLCE VCAM1 GNA15 SCD PRNP KL
METAP1	P53582	No	2			GNAT1	SUMO2 SUMO1 NEDD8 CBWD1 SMAD9				GNAI1	CPNE1 FSCN1 HIST1H2AC ZYX CHPF PLD3 PTGS2 FASN TUBB2A ADAR RPL11 SIN3B RARRES3 MCM3 FAM50A ZNF224 STIP1 FOXC1 NOP58 HIST2H2BE NKAP CIRBP NCL ZBTB4 S100A9 BLVRB SRM PRPS1 CTPS1 LRRC47 DDX39B NFIL3 ETV4 FIGNL1 OSBPL3 NVL INTS3 AR MX1 LTF HSPB1 RPL18A TWF2 N
MESDC1	Q9H1K6	No	2				ELAVL1	LRP6				COL15A1 TMEM101 CXCL16 CEBPB SNRNP40 INTS3 IRF2BPL EXOC8 PTGS2 FOXA1 GBE1 ADAR VCAM1 BHLHE40 SLC16A4 OLR1 BRD2 APOE SGK1 NR3C1 SCD PTP4A3 PMAIP1 FECH FOXC1 CTGF AGPAT9 C9orf91 TMEM159 METTL2A SERPINH1 OSR2 PLAU TMEM263 CIRBP YWHAH TGIF2 PJA2 ZNF264 RAB2B	DKK2
MEIS2	O14770	No	2				PBX1 PBX1 SP1 APP TRIM25 SQSTM1 ANXA1 SOX2 C1orf94 DGCR6	HOXA13				XAF1 ISG15 NDEL1 CYR61 SNRNP40 COL3A1 CXCL16 NKIRAS1 TUBB2A AIDA EVI2A SIN3B RARRES3 ADRM1 RAI2 S100A11 STIP1 FOXC1 FAM160B2 VSIG4 CIRBP MOB1B DRAP1 BOLA1 NCL CIART GADD45G FAM168A BTK RNPC3 PPP1R14A ETV4 ARPC1B DHX16 UBE2S SH3BP5 INTS3 FERMT3 ECI2 AR PLA	MEIS3
MEIS1	O00470	No	2				PBX1 PBX1 SUMO2 CREB1 CREB1 SHMT2 SUMO3 ETS1 ETS1 CRTC1 TLX2	ETS1 HOXA13 PBX1				CPNE1 FSCN1 FASN TUBB2A ADAR RPL11 SIN3B SGK1 MCM3 FAM50A ZNF224 S100A11 STIP1 FOXC1 NOP58 HIST2H2BE NKAP ZBTB8A NCL ZBTB4 S100A9 SRM PRPS1 CTPS1 HELZ LRRC47 DDX39B NFIL3 ETV4 FIGNL1 ADRB2 NVL IRF9 INTS3 AR LTF HSPB1 RPL18A NR3C1 CRABP2 FLNA CEBPD ARPC1B	NR3C1 GATA3 MEIS3
MEGF8	Q7Z7M0	No	2				FBXO6 ATXN7 ATXN7 ATN1 ATN1 CACNA1A CACNA1A GFI1B GFI1B	GFI1B ATN1				EFEMP2 MAN2B1 TNS2 PHGDH CHPF CPVL PLD3 MOAP1 AGA ILF2 TIMP1 MATN2 P3H1 MCM3 CDC37 CCT3 FECH ITGAV PSMC3 ITGA5 NELFCD SERPINH1 DDX5 GPRASP1 XPOT ECM1 EGFL7 HSP90AB1 FBN1 TXNDC15 CTPS1 PROS1 ITPRIP PXDN MET PRPS1 LAMC1 PPT1 TRIM28 SIL1 LRRC47 TUBB FASN TBP	EGFL7 TNS2 ECM1
MEGF6	O75095	No	2				EGFR ATXN7 ATXN7 CRKL CRKL ATN1 ATN1 CACNA1A GFI1B GFI1B	GFI1B ATN1 MFAP5				EFEMP2 STIP1 EGFL7 SHC2 TNS2 PHGDH EXOC8 PLD3 AR TUBB2A NDN VCAM1 FGR HSPB1 NR3C1 ADRM1 CDC37 FES MATN2 S100A11 CEBPB ILF2 CTGF GRB14 MET GPRASP1 XPOT ECM1 RGS16 MCM3 PRDX1 HSP90AB1 PDGFRB PIK3R3 FBN1 NCL CTNNB1 S100A9 KIT SLC7A5 IGFBP3 TRIM28 MOAP1 TUBB	EGFL7 FBN1 TNS2 ECM1
MEFV	O15553	No	2				YWHAQ SIVA1 CASP1	PSTPIP1				RASSF2 CEBPB AR FASN TUBB2A CDC25B HSPB1 SGK1 MCM3 CDC37 FSCN1 TPD52L1 YWHAH PRDX1 NCL NGFRAP1 IL33 CTPS1 TRIM28 HIST1H1C TUBB UBD LDHB PFN1	WASF1
MEF2C	Q06413	No	2		NFATC1	MAPK11 MAPK7 MAPK12				YWHAH	DUSP4 CTNNB1
MECR	Q9BV79	No	2				RARA PPARA	RXRA PPARA THRB RARA				FOXA1 GADD45A SNRNP40 ARID5A GATA3 GADD45G NR1H2	NR3C1 IGFBP3 GADD45A TBP BTG1 CTNNB1 CCND1 GADD45G NR1H2 HMGN3
ME2	P23368	No	2				ICT1 ATIC	DYNLL1				ISG15 ILF2 MUT CALU NDUFAF1 MRPS23	PAN2 RGS2
MCF2	P10911	No	2				HSP90AA1 STUB1 GNA13 RHOA CDC42 TNK2 GNAI2 GNB1 RDX	RHOA GNA13 TNK2				PAN2 C5AR1 ISG15 NDEL1 S100A9 GDI1 SNAI2 AR FASN KCNS3 MAGED2 VCAM1 FGR HSPB1 RARRES3 ADRB2 SGK1 NR3C1 TYMP CDC37 HSPA6 FES STIP1 GUCY1A3 RPL18A GNAI1 PRPF19 MET HLA-DRA NOTCH2NL RGS16 MCM3 HSP90AB1 METTL18 PDGFRB S100A2 NCL CSF1R MAP3K8 UBE2E2 CLK2 ARHGE	RGS16 FLNA CTNNB1 RPL18A PKN1
MC4R	P32245	No	2				NPM1 MGRN1 MRAP2 MRAP2	PRKACA				PAN2 ZYX FASN CNBP ABCC1 VCAM1 HSPB1 CDC37 CD81 S100A11 PRPF6 HIST2H2BE SDPR HSP90AB1 CDK5RAP3 NCL PROS1 FLNA TRIM28 HIST1H1C MED9 ADRB2 UBD CALU	NR3C1 PTPN13 CCND1
MBL2	P11226	No	2				LRP1 LRP1 YBX1 KRT1 CALR MASP1	PTPRC CALR MAD2L1 CALCR				PAN2 IFIT3 APOE LRPAP1 AR ITGAV VCAM1 NACA HSPB1 MCM3 CDC37 ILF2 NOP58 ITGA5 PRPF19 SERPINH1 DDX5 F8 NR3C1 CBX6 JAM2 GADD45A HIST1H1C IFIT1 SSB TUBB ARPC1B C1QA ADRB2 UBD	NR3C1 FBN1 FCGR3A ITGAV MAD2L2 AR FLNA ITGAL F8 UBD
MBD3	O95983	No	2			HIST1H4A		HDAC1			DMAP1 CDC25B CTNNB1 CEBPB NCAPG2		AR TGIF2 SIN3B TPD52L1 EID2B
MAZ	P56270	No	2				CSNK2A1 JUN KEAP1 BPTF BPTF PTBP3 FOS DCC DCC	CSNK2A1				ISG15 AR APOE PLS3 CXCL8 BHLHE40 NACA GATA3 CDC25B HSPB1 MCM3 BATF RPL11 LEO1 ILF2 STIP1 NOP58 ATF4 SFRP2 GRB14 YWHAH BANF1 CIRBP ETV4 PAF1 FAM50A CBX7 HSP90AB1 NAT14 PRPF19 USP11 NCL CTPS1 CTNNB1 CBX6 CBFB CALU RNPC3 HCLS1 KLHL2 SSB FBP1 TUBB TAF1D TBP D	HCLS1 IGFBP3 NCL CTNNB1 CDC37
MAPK8IP2	Q13387	No	2	MAPK8 MAPK9				MAPK9 APP MAPK8	DUSP4 CTNNB1				NR3C1 DUSP4 APOE LRPAP1 LTF CTGF F8 GPRASP1 COL1A2 SH3BP5
MAP3K13	O43283	No	2				MYC STAT3 STAT3 MAP2K7 PRDX3 PRDX3 IKBKB GLO1	IKBKB PRDX3				PRR11 CYR61 TNS2 GADD45A MLH1 NFIL3 AR PPT1 MAGED2 VCAM1 BHLHE40 FGR RPL11 HSPB1 PLA2G4A P3H1 MCM3 SCD MORC4 CDC37 PALD1 FLNA SMYD4 CCT3 CEBPB NCAPG2 RCN1 PSMC3 FERMT3 SERPINH1 MET PLAU LYZ XPOT DMAP1 PRDX1 DHX58 PRPF6 PDGFRB AHNAK2 NCL SS18L1 ITGAL ZFPM2	RPS6KC1 CDC37 CTNNB1 HSP90AB1
MAN2A2	P49641	No	2				CHD3 FBXO6 IKBKAP IKBKAP ENO3	CHD3				RGS2 MAN2B1 PHGDH CHPF CPVL PLD3 AGA ITGAV BHLHE40 TWIST1 TIMP1 P3H1 PGM1 MCM3 CDC37 FLNA CCT3 FECH ILF2 PSMC3 ITGA5 SERPINH1 MET NR1H2 PRDX1 HSP90AB1 TXNDC15 CTPS1 PROS1 ITPRIP PXDN DDX5 PRPS1 LAMC1 PPT1 GADD45A TRIM28 SIL1 LRRC47 CPE TUBB FASN XPOT UBD	CPE BHLHE40 ARHGEF6 TRIM28 RGS2
MAN1A2	O60476	No	2				SP1 FOS GTF2F2 SMAD9	SMAD9				FAM50A NR2F1 WBSCR22 COL3A1 CEBPB CHPF AR NCL ATF4 CTNNB1 TBP MYL6B NACA DDX5 GATA3 SIL1	MAN2B1 SIL1
MAML3	Q96JK9	No	2	NOTCH1			RAI1 NOTCH1 CDC20 SUPT5H NFX1		MFAP2			MCM3 EGFL7 GADD45A TRIM28 TUBB CCT3 PRPF6 NCL ILF2 USP11 MAD2L2 HCLS1 HSPB1 CTNNB1 SEC24C PRPF19 TUBB2A DDX5 CPVL UBE2S
MALL	Q13021	No	2				CAV1 CAV1 CREB3 CREB3 CCDC155 GGT7	CREB3				CXCL16 TNS2 CXCL9 ACSF2 AR PTGS2 ABCC1 SEC61G NR3C1 CRABP2 PTP4A3 PCED1A BNIP3 SDPR CCR1 CGRRF1 PDGFRB CTNNB1 BTK APOD ATF4 SLC29A1	IGFBP3 BTK CCR1 NFIL3 AR PTGS2 FLNA
MAGED4	Q96JG8	No	2				TRIM27 EID3 MAPK8IP2 PHYHIP NSMCE4A	PHYHIP				NDEL1 MAGED2 ZNF593 NDN MAGEH1 HSPB1 UBE2L6 GBP2 CSRP2 FSCN1 BBS10 FAM214A NOTCH2NL KIFC2 BEX2 METTL18 CHN1 UBE2E2 CLK2 CCDC102B MAD2L2 ADRB2 UBD GEM	METTL18
MAGEC1	O60732	No	2				H2AFZ H2AFZ GTF2F1 GTF2F1 ROCK2 MRPL19 SOX2	GTF2F1				PAN2 CYR61 PAF1 PRKAR2B AR TUBB2A MAGED2 VCAM1 TWIST1 HSPB1 CDC37 SIN3B LEO1 FOXC1 INTS3 CIRBP DMAP1 FERMT2 NCL CTNNB1 SSB TBP UBD	AR
MADD	Q8WXG6	No	2				YWHAZ YWHAZ TNFRSF1A SHMT2 GRK5 PIDD1	TNFRSF1A TNFRSF10A DKFZp686A24188				CPNE1 RASSF2 CYR61 EFEMP2 GDI1 HSPA6 NAPSA FASN TUBB2A MAGEH1 VCAM1 CDC25B HSPB1 SGK1 MCM3 MORC4 CDC37 FLNA CCT3 PRKAR2B S100A11 FSCN1 ILF2 RASAL3 PSMC3 TPD52L1 DDX5 LYZ XPOT NOTCH2NL YWHAH PRDX1 HSP90AB1 NR2F1 FERMT2 NCL CTNNB1 MET EIF4G1 CTPS1 HIST1H1C	MOAP1 TNFSF10 BTK
MACROD1	Q9BQ69	No	2		FZD1			EPB41		AGA			GDI1
M1AP	Q8TC57	No	2				TRIP13 CRX CRX	CRX				MAD2L2 UBD ZNF34 BANF1	BANF1
LZTS1	Q9Y250	No	2				CDK1 EEF1G CDC25C	CDK1 CDC25C EEF1G				PAN2 EID2B GADD45G NDEL1 GADD45A ADRB2 CCT3 MLH1 DYSF PKN1 ILF2 YWHAH ISG15 NCL PDCD5 SFRP2 VCAM1 CDC37 UBD CDC25B NUDT3	MNDA GADD45A PKN1 AR PDCD5 ILF2 EID2B GADD45G
LYL1	P12980	No	2				NFKB1 NFKB1 NFKBIA TAL1 TAL1 TCF4 LMO2 LMO1 TCF3	NFKB1 TCF3 LMO1 LMO2				STIP1 CDKN2C INTS3 UNC5CL PLD3 AR PLS3 GATA3 TWIST1 NR3C1 PTPN13 FLNA CEBPB NCAPG2 KRT15 GRB14 SERPINH1 NOTCH2NL MCM3 HSP90AB1 DRAP1 FERMT2 NCL CTNNB1 MAP3K8 MYL6B SMAD7 MAD2L2 TUBB MRFAP1L1 ATF4 GEM IRF9	NR3C1 BEX2 CEBPB AR CTNNB1 MAP3K8 TWIST1 GATA3
LY9	Q9HBG7	No	2				PTPN11 AP2M1 SH2D1A	SH2D1A				PAF1 ZBTB8A SELE HSPA6 TUBB LEO1 PDGFRB CDH3 AR FASN CTNNB1 ARHGEF6 VCAM1 MET UBD TUBB2A KIT	ARHGEF6
LY6H	O94772	No	2				DVL3	DVL3				MATN2 CTNNB1 ZNF264 ZBTB48	CTNNB1 ZBTB48
LTK	P29376	No	2	SHC1 CBL PLCG1				PTPN1 SHC1 CBL PIK3C2B	MET PDGFRB				CD81 CSF1R FCGR3A PDGFRB FCGR2A CTNNB1 FGR MET KIT CLK2 BTK
LTBR	P36941	No	2				HES1 TRAF2 TRAF2 NFKB2 TRAF1 TRIM37 TRAF3 TRAF3 DEAF1 TNF	TRAF3 TRAF2 TRAF5				FASN ZNF329 ZNF205 ABCC1 RPL11 HSPB1 IRF7 NR3C1 CDC37 FLNA ADRB2 ILF2 BEX2 DDX5 HSP90AB1 ZFYVE26 NCL TNFSF10 MAP3K8 UBE2E2 EIF4G1 NUDT3 NFIL3 PKN1 TUBB SYT17 NUDT16L1 UBD GEM	FLNA MAP3K8 ZNF205 PKN1 NGFRAP1
LTBP3	Q9NS15	No	2				FBXO6 PRPF40A PIK3R2 PIK3R2 RAC1 RAC1 GORASP2 GORASP2 CACNA1A	TGFB1 TGFB2 ITGB5 PRPF40A TGFB3				EFEMP2 MAN2B1 PHGDH MATN2 WASF1 CHPF CPVL PLD3 AR AGA ILF2 VCAM1 MIF TIMP1 HSPB1 P3H1 MCM3 CDC37 HSPA6 CCT3 RRS1 FECH ITGAV PSMC3 ITGA5 KRT15 RCC2 SERPINH1 DDX5 NKAP XPOT CAP2 HSP90AB1 PDGFRB PIK3R3 TXNDC15 CTPS1 PROS1 TRMT112 ITPRIP PXDN MET PRPS1 KIT LA	CAP2 CTGF TNS2 ANXA5 SDC2 CYR61 ITGAV FLNA ITGA5 SPARC
LTB	Q06643	No	2				TNFRSF1A	TNFRSF1A				TUBB PRKAR2B HSPA6 XPOT MAGEH1	MOAP1
LTA	P01374	No	2				TUBA1B TNFRSF1A TNFRSF1A TNFRSF1B TNFRSF1B BIRC2 RIPK1 TNF LGALS2 LGALS2	TNFRSF1A				PAN2 XAF1 PHGDH POTEKP KCTD12 TUBB2A MAGEH1 CD14 VCAM1 PRKAR2B RCN1 FLNA ADRM1 CDC37 HSPA6 HSPB1 ILF2 XPOT HSP90AB1 BOLA1 TNFSF10 MAP3K8 CD81 PKN1 TUBB UBD UBE2S	MOAP1
LST1	O00453	No	2				G2E3	PRKCB				HSP90AB1	RGS2 SDC2 BTK STXBP1 KIT
LSM14B	Q9BX40	No	2				DDX6	HSPB3				VCAM1 UBD ZBTB8A ILF2 SGK1	OLFML3
LRRC23	Q53EV4	No	2				CD28	CD28				DUSP14	DUSP14
LRRC1	Q9BTT6	No	2				ELAVL1 APP CDC5L CLK3 DLG4 ESR2 SLX4 CRMP1 CRMP1	DLG4 DLG1 CRMP1				CXCL16 FECH NDEL1 SNRNP40 RGS2 ZYX XAF1 EXOC8 PPP1R14A PTGS2 ISG15 ADAR AIDA EVI2A SGK1 MCM3 ADRM1 CBX6 RAI2 SLC16A4 STIP1 BRD2 FAM160B2 TMEM159 VSIG4 CIRBP MOB1B DRAP1 SRPX BOLA1 NCL NKIRAS1 CIART GADD45G BTK RNPC3 IL33 LRRC47 DDX39B CFAP45 ETV4 SERTAD4	FZD2 IL33 FZD7 CDK5RAP3 NVL PFN1
LPPR3	Q6T4P5	No	2				BAG6 BAG6	BAG6				EFEMP2 DERL2 GADD45A PRNP SDC2 SMN1 C1QA CXCL8 SERPINH1 USP13 UBD NR1H2	S100A4 MIF DDX39B
LPAR2	Q9HBW0	No	2				SIVA1 SIVA1 ATXN1 ATXN1 TRIP6 TRIP6 CFTR SLC9A3R2	TRIP6 SLC9A3R2 SLC9A3R1				EFEMP2 ZYX PPT1 MATN2 RCN1 SGK1 RAI2 HSPA6 CCT3 HSPB1 STIP1 ARID5A PSMC3 SERPINH1 PODXL LYZ CIRBP C6orf48 HSP90AB1 PDGFRB WFS1 S100A9 CDIP1 NGFRAP1 SLC4A2 ST6GALNAC6 HCLS1 CLASRP ETV4 CRY2 ADRB2 LOXL1 CALU	PTPN13 PDGFRB CTNNB1 ADRB2 PODXL SGK1
LMTK2	Q8IWU2	No	2				PPP1CC PPP1CC PPP1CA PPP1CA CDK5	CDK5R1				YWHAH STIP1 CDC37 STXBP1 TRIM28 CCT3 C20orf27 LEO1 WDR81 NDEL1 TUBB PREX1 C1QA HSP90AB1 BHLHE40 VCAM1 TPBG CDC25B SIN3B	CTNNB1 CHN1 STXBP1 CDK5RAP3
LMOD1	P29536	No	2			TLN1 PXN		PS1TP5BP1			FGG VEGFA		CPNE1 MX1 PS1TP5BP1 hCG_15971 S100A11 WASF1 ARPC1B PFN1
LMBR1L	Q6UX01	No	2				CREB3	LCN1				CCR1 CGRRF1 APOD BNIP3 ATF4 SEC61G SLC29A1 ACSF2	LYZ LTF
LITAF	Q99732	No	2				ELAVL1 STAT6 STAT6 COMT CALCOCO2 NEDD4 BAG3 BAG3 HGS ATXN1 ATXN1 REEP6 STAM2	SMAD2 NEDD4				CPNE1 CXCL16 FECH SNRNP40 RGS2 ZYX EXOC8 PLD3 PTGS2 ISG15 MLF1 ADAR SGK1 RAI2 SLC16A4 BRD2 TMEM159 MET MDP1 CIRBP GSTA4 NCL CBX6 FAM168A SLC4A2 LRRC47 DDX39B CFAP45 ETV4 SERTAD4 SERTAD2 ADRB2 IRF9 NDN SDC2 INTS3 ARID5A ECI2 TGIF2 ZNF264 VCAM1 HSPB1 RPL18A	CTNNB1 ST5 ADRB2 RPL18A ARHGEF6 SGK1
LIPE	Q05469	No	2				PTRF PTRF	MAPK1 MAPK3 PRKACA				SDPR ILF2	NR3C1 DUSP4 CCND1 CEBPB PTPN13 LRPAP1 AR
LIN9	Q5TKA1	No	2				RB1 RB1 RBBP4 RBBP4 E2F4 RBL1 S100A7 LIN54 LIN54 MYL12A MYBL2 MYBL2 MYBL1 SHMT2 MYB	RB1 MYBL2				PAN2 CEBPD FBXL5 AR ISG15 VCAM1 GATA3 MORC4 HSPB1 PCDH17 SDC2 CD81 S100A11 CEBPB ILF2 SMN1 PSMC3 ZFPM2 NOTCH2NL SLC4A2 BANF1 PIK3R3 NCL NGFRAP1 SNAPC1 FLNA TRIM28 IFIT1 METTL2A DDX39B FBP1 ATF4 TBP ADRB2 UBD	SNAPC1 CEBPD CCND1 CEBPB TBP PIK3R3 AR MNDA
LIN7C	Q9NUP9	No	2				ELAVL1 AMOT UIMC1 CASK APBA1 CFTR	ABCA1				CPNE1 CXCL16 FECH SNRNP40 EXOC8 PTGS2 ISG15 ADAR SGK1 SLC16A4 STIP1 BRD2 TMEM159 HIST2H2BE CIRBP NCL S100A9 CBX6 HCLS1 LRRC47 DDX39B CFAP45 USP11 SERTAD4 SERTAD2 OSBPL3 IRF9 SDC2 INTS3 TGIF2 ZNF264 VCAM1 HSPB1 RCN1 NR3C1 SCD HSPA6 CTGF TMEM263 AGPAT9 NR2F	PLTP
LIN7B	Q9HAP6	No	2				DLG4 CASK APBA1 ABCA1	ABCA1 DLG4 APBA1 CASK GRIK2				FZD2 FZD7 SDC2 PTGS2 STXBP1 NR1H2	FZD2 FZD7 SDC2 PLTP CTNNB1 STXBP1
LIMK1	P53667	No	2		APAF1 CFL1			YWHAZ PAK1 ABCA1 PXN PAK2 PAK4 LATS1 BMPR2		YWHAH WASF1			PTPN13 SELE AR PLTP ITGAV FLNA ARPC1B DKFZp313B1621 MAP3K8 ZYX ARHGEF6 TPD52L1
LILRB4	Q8NHJ6	No	2				PTPN11 PTPN6	PTPN11 PTPN6 INPP5D				PAF1 SELE LEO1 PDGFRB AR FASN CTNNB1 VCAM1 MET KIT	SELE CSF1R PILRB PDGFRB CTNNB1 FGR MET KIT
LILRB2	Q8N423	No	2				PTPN6	PTPN6 FCGR1A				PDGFRB KIT	PILRB CTNNB1 FCGR3A KIT
LIG1	P18858	No	2			POLR2D POLR2E POLR2B POLR2H POLR2K POLR2L POLR2A POLR2F POLR2J POLR2G POLR2I POLR2C RPA3 POLE PCNA RPA1 RPA2 POLE2		CSNK2A1 PCNA			MCM3 SNAPC1 POLR3GL TAF1A TAF1D TBP PRPF19 SNAPC2 MLH1		IGFBP3 GADD45A CDC37 HCLS1 DDX39B NCL CTNNB1 CCND1 GADD45G
LHX2	P50458	No	2				PAX6 MSX1 CITED2	MSX1				AR TBP	TBP
LFNG	Q8NES3	No	2	NOTCH1			APP		MFAP2			XAF1 NDEL1 SNRNP40 CXCL16 NKIRAS1 AIDA EVI2A ADRM1 RAI2 STIP1 FAM160B2 VSIG4 CIRBP MOB1B DRAP1 BOLA1 CIART GADD45G BTK RNPC3 PPP1R14A ETV4 ARPC1B DHX16 UBE2S SH3BP5 INTS3 FERMT3 ECI2 PLA1A MX1 PCOLCE GNA15 SCD PRNP KLF7 FAM50A FERMT2 TEX2 GIMAP6 IFI6 GUCY
LEMD3	Q9Y2U8	No	2				SMAD1 SMAD1 SMAD2 SMAD3 LMNA SMAD9 SMAD9	SMAD9 SMAD2 SMAD1				CEBPB MLH1 CHPF LRPAP1 KCTD12 AR FASN AKR1B1 VCAM1 ST5 HMGN3 NR3C1 FLNA ST6GALNAC2 CEBPD IRF7 DDX5 GPATCH1 TGIF2 BANF1 DRAP1 ISG15 NCL CTNNB1 NGFRAP1 SMAD7 TRIM28 RNPC3 AGL ANLN ZNF329 ETV4 ZNF239 PDCD5 SS18L1 SIL1	MAN2B1 AR CTNNB1 ST5 AKR1B1 RAB2B ARHGEF6 SIL1
LECT1	O75829	No	2				MYC APOA1	FURIN				PRR11 APOL1 CYR61 TNS2 MLH1 NFIL3 PPT1 MAGED2 RPL11 HSPB1 PLA2G4A P3H1 MCM3 SCD PALD1 FLNA SMYD4 CCT3 ABCA6 CEBPB NCAPG2 RCN1 PSMC3 FERMT3 SERPINH1 C1QA PLAU XPOT DMAP1 PRDX1 DHX58 PRPF6 PLTP AHNAK2 NCL ITGAL ST6GALNAC6 SMAD7 CBFB CTPS1 BTK TRIM28 APOD AN	FLNA ADAMTS1
LDLRAP1	Q5SW96	No	2				CLTC KLC1 SNW1 AP2B1 AP2B1 LRP2 LRP2 OBFC1 LDLR	APP TFAP2A AP2B1 CLTC LDLR				PAN2 TAOK1 ISG15 SNRNP40 PHGDH MLH1 LRPAP1 FASN SEC24C MAGED2 VCAM1 HSPB1 PRPF6 NR3C1 CCT3 INTS3 ILF2 SMN1 PSMC3 PRPF19 DDX5 PLAU DMAP1 APOE HSP90AB1 NCL ANLN MAP3K8 KIT TRIM28 MED9 LRRC47 DDX39B YWHAH TUBB DHX58 CTNNB1 ADRB2 UBD NELFCD	APOE MLH1 LRPAP1 CTNNB1 DHX58 GPRASP1 COL1A2 KIT
LDB3	O75112	No	2				ACTN2 ALB	ACTN2				PAN2 APOE ZYX DYSF AGA UBD HSPB1 CFD SH3BP5	ADORA2A SELE
LCT	P09848	No	2				HSPA5 CANX SRC	HSPA5 CANX				PAN2 AR MAGED2 VCAM1 HSPB1 RCN1 FLNA NR3C1 CDC37 PRNP ILF2 SERPINH1 MET F8 NR1H2 RGS16 HSP90AB1 METTL18 PDGFRB PIK3R3 CSF1R CTNNB1 MAP3K8 KIT HSPA6 ADRB2 UBD CALU SIL1	F8 SIL1
LCP2	Q13094	No	2	PLCG1				VAV1 GRB2 FYN PTPRC WAS HCK LYN LCK NCK1 SYK SHC1 CBL PLCG1 TXK ZAP70 PLCG2 PTPN6 LAT MAP4K1 ITK GRAP2	PDGFRB				SHC2 FCER1G FCGR3A WASF1 FGR NR3C1 SELE CSF1R BCL2A1 MET RGS16 IRF2BPL NELFCD PDGFRB FCGR2A CTNNB1 ADRB2 ITGAL CD81 KIT BTK HCLS1 PILRB ARPC1B ZYX C5AR1
LCP1	P13796	No	2				FN1 RAD23B	PRKACA				CPNE1 F13A1 FSCN1 PHGDH ZYX FERMT3 FASN ITGAV NACA RPL11 HSPB1 MRPS23 MLH1 MCM3 ADRM1 FLNA SEC24C CCT3 STIP1 ILF2 CTGF NOP58 ITGA5 PRPF19 DDX5 CIRBP TGFBI YWHAH PRDX1 HSP90AB1 DRAP1 PDCD5 FBN1 NCL SRM EIF4G1 RCC2 IGFBP3 TRIM28 SDC2 DDX39B SSB TUBB MIF C1Q	NR3C1 PTPN13 CCND1
LAT2	Q9GZY6	No	2				GRB2 PLCG1 PLCG2	GRB2 CBL PLCG1 PLCG2 SOS1 GAB1				PHGDH AR PLS3 VCAM1 HSPB1 RPL18A ST5 HMGN3 YWHAH SELE FLNA ZNF32 CCT3 FSCN1 HELZ KRT15 RCC2 SERPINH1 DDX5 PRDX1 HSP90AB1 ABLIM3 PDGFRB PIK3R3 NCL CSF1R S100A9 MET KIT BTK HCLS1 DDX39B TUBB AGT ADRB2	FCER1G SHC2 CSF1R WASF1 PDGFRB BCL2A1 FGR BTK ADRB2 MET SELE KIT
LAS2	Q8IYD9	No	2				ELAVL1 KDM1A KDM1A MAGEA11 MAGEA11 PARP2	MAGEA11				CXCL16 FECH NDEL1 SNRNP40 RASSF2 EXOC8 PTGS2 PDCD5 MLF1 ADAR SGK1 SLC16A4 BRD2 TMEM159 NDUFAF1 CIRBP NCL CBX6 LRRC47 DDX39B CFAP45 SERTAD4 FIGNL1 SERTAD2 OSBPL3 IRF9 SDC2 INTS3 ECI2 AR TGIF2 ZNF264 VCAM1 NR3C1 SCD CTGF TMEM263 AGPAT9 METTL18 NR2F1 C9orf91	BEX2 FAM156A NDEL1 DKFZp313B1621 NDUFAF1
LAIR1	Q6GTX8	No	2				APP PTPN11 CSK PTPN6 PTPN6	PTPN11 CSK PTPN6				XAF1 NDEL1 SNRNP40 CXCL16 NKIRAS1 FASN AIDA EVI2A ADRM1 RAI2 STIP1 FAM160B2 VSIG4 MET CIRBP MOB1B DRAP1 BOLA1 CIART GADD45G BTK RNPC3 PPP1R14A ETV4 ARPC1B DHX16 UBE2S SH3BP5 TNS2 INTS3 FERMT3 ECI2 AR PLA1A MX1 PCOLCE VCAM1 GNA15 SCD PRNP KLF7 FAM50A FERMT	RGS16 SELE PILRB PDGFRB CTNNB1 ADRB2 FGR MET KIT
LACRT	Q9GZZ8	No	2				APP FN1 VTN MAP1LC3C SDC1 NID1	DKFZp686O12165 VTN NID1 SDC1				CPNE1 XAF1 NDEL1 SNRNP40 ZYX CXCL16 NKIRAS1 FASN FLNA AIDA EVI2A RPL11 MRPS23 MCM3 ADRM1 ITGAV RAI2 STIP1 FAM160B2 VSIG4 CIRBP TGFBI MOB1B DRAP1 BOLA1 NCL CIART S100A9 GADD45G BTK RNPC3 PPP1R14A DDX39B ETV4 ARPC1B DHX16 UBE2S SH3BP5 SDC2 INTS3 FERMT3 ECI2	TGFBI F13A1 VEGFA IGFBP3 IGFBP7 SDC2 LAMC1 ITGAV ITGA5 COMP C1QA CXCL8 MMP9 COL1A2 SPARC
KRT7	P08729	No	2				KDM1A PCNA PCNA ERLIN2 EIF3A EIF3A ATF2 GRB2 COG3	EGFR HSP71 ATF7IP LAPTM5				RASSF2 ISG15 RNF139 ANXA5 PHGDH MLH1 SNAI2 AR PDCD5 PLS3 NACA VCAM1 HSPB1 RPL18A ST5 FLNA YWHAH BATF PTP4A3 HMGN3 CD81 ZNF32 CCT3 S100A11 FSCN1 SEC24C HELZ STIP1 SMN1 PSMC3 KRT15 RCC2 SERPINH1 DDX5 KIT NR1H2 DMAP1 PRDX1 CCL2 RAB2B HSP90AB1 METTL18 ABLIM3	RGS16 NR3C1 STIP1 GRB14 CEBPB LAMC1 PDGFRB AR ITGA5 CTNNB1 USP13 S100A9 MET
KRR1	Q13601	No	2				SUMO2 SUZ12 YBX1 USP33 CAND1 EWSR1 EWSR1 TNFAIP3 RNF2 STAU1 SRPK1 SRPK1 AGO1 CUL3 CBX8 PAXIP1 LIN28A USP49 ZBP1 ZBP1	EWSR1				CPNE1 FSCN1 ZNF383 SNRNP40 COL3A1 ZYX TRMT112 LINC00312 FASN TUBB2A ADAR RPL11 SIN3B MRPS23 GNPTG MCM3 FAM50A CBX6 HLA-DMB CD81 STIP1 FOXC1 NOP58 HIST2H2BE NKAP CIRBP KDELC1 ATHL1 CLK4 DYSF SRPX NCL ZBTB4 S100A9 SRM PRPS1 JAM2 CTPS1 BTK C11orf52 LRRC47 DD	FASN BTK AGT
KRIT1	O00522	No	2		NFATC1 PTK2B		PDCD10 PIK3C3 RCHY1 RCHY1 DAPK1 RGS4 RGS4 FAS FAS RAP1B ITGB1BP1 ITGB1BP1			YWHAH MET NOP2		MCM3 RGS2 PTPN13 GADD45A TRIM28 EXOC8 USP11 GNAI1 AR FIGNL1 CTNNB1 ILF2 VCAM1 FERMT2 PMM1 NOTCH2NL
KPTN	Q9Y664	No	2				APP SRPK1	ACTC1				XAF1 NDEL1 SNRNP40 CXCL16 NKIRAS1 LINC00312 AIDA EVI2A GNPTG ADRM1 RAI2 STIP1 FAM160B2 VSIG4 NKAP CIRBP MOB1B DRAP1 BOLA1 CIART GADD45G BTK RNPC3 PPP1R14A ETV4 ARPC1B DHX16 UBE2S SH3BP5 INTS3 FERMT3 ECI2 PLA1A MX1 PCOLCE GNA15 SCD PRNP KLF7 FAM50A FERMT2	ABLIM3 FSCN1 HSPB1
KMT2B	Q9UMN6	No	2			ASH2L		SMAD3 ATXN1 PRPF40A			CTNNB1		NR3C1 CAP2 TGIF2 CIRBP ST6GALNAC6 FLNA ARID5A CEBPB ZNF329 RCN1 AR CTNNB1 ST6GALNAC2 ZYX DDX5 CLASRP ARHGEF6
KMT2A	Q03164	No	2			RBBP5 ASH2L		FASLG SET SVIL TAF9 PLXNB1			CTNNB1		PTPN13 DRAP1 AR RND1 CEBPB TAF1A FLNA MMP7 MET
KLK1	P06870	No	2				SERPINA4	KNG1 SERPINA5				GADD45G	CTSK F10 AGT
KLHL41	O60662	No	2				RBX1 RCHY1 CUL3 NEB NEB MYBPC1 SLC2A4	SLC2A4				HLA-DMB PHGDH FBXL5 KDELC1 TNFSF10 RCN1 AR PTGS2 FASN TUBB2A ADAR MAGED2 NACA RPL11 HSPB1 UBE2L6 P3H1 MCM3 CDC37 FLNA SEC24C CCT3 FECH ILF2 MRPS23 PRPF19 HIST2H2BE DDX5 CIRBP NOTCH2NL YWHAH PRDX1 PJA2 HSP90AB1 DYSF SRPX SERPINH1 NCL CTPS1 CTNNB1 NOP2 UBE2	SERPINH1 P3H1
KLHL35	Q6PF15	No	2				APPBP2 ALAS1	TGFBR1 ACVR1				PLAU RRS1 NUDT3 ZFYVE26 CERK	NKIRAS1 OSR1 CTNNB1 CHN1 UBD ARHGEF6
KLHL17	Q6TDP4	No	2				CUL3	ACTC1				HLA-DMB PHGDH KDELC1 TNFSF10 FASN TUBB2A ADAR MAGED2 NACA RPL11 HSPB1 MRPS23 P3H1 MCM3 CDC37 FLNA SEC24C CCT3 FECH ILF2 RCN1 PRPF19 HIST2H2BE DDX5 CIRBP YWHAH PRDX1 PJA2 HSP90AB1 SRPX NCL CTNNB1 NOP2 UBE2E2 KCTD12 RRS1 MLLT11 EIF4G1 CTPS1 HIST1H1C TRIM28	ABLIM3 FSCN1 HSPB1
KLF3	P57682	No	2				SUMO2 KDM1A CTBP1 TRAF2 DVL3 SUMO3 CTBP2 CTBP2 FHL3 FHL3 LHX8	CTBP2				CPNE1 FSCN1 FASN TUBB2A ADAR RPL11 SIN3B MCM3 FAM50A ZNF224 RAI2 STIP1 FOXC1 NOP58 HIST2H2BE ZFPM2 NKAP ZBTB8A BEX2 NCL ZBTB4 S100A9 SRM PRPS1 CTPS1 HELZ LRRC47 DDX39B NFIL3 ETV4 FIGNL1 NVL EPM2AIP1 INTS3 ECI2 AR ZNF264 LTF HSPB1 RPL18A NR3C1 CRABP2 FLNA	ZFPM2 RAI2
KLF10	Q13118	No	2				SP1 SP1 MYC SIN3A KDM5B SF3B3 LENG1 RPL14 KAT2B TNS1 TFAP2A CDK6 CDK6 BOP1 TYK2 TYK2 TULP3	SP1				ISG15 CYR61 COL3A1 TUBB2A TPBG RPL11 MCM3 CD81 SMYD4 NOP58 HIST2H2BE MET NCL ZBTB4 CCDC102B CTPS1 BTK NFIL3 SERTAD2 PRR11 FERMT3 AR PPT1 VCAM1 GATA3 HSPB1 PLA2G4A SCD FLNA NCAPG2 PRPF19 XPOT NR2F1 AHNAK2 TEX2 NOP2 EIF4G1 TRIM28 DHX58 COL15A1 IFIT3 MLH1 MA	AR CCND1 TBP CEBPB
KLC2	Q9H0B6	No	2			KIF2B DCTN1 DCTN2 DCTN3 CENPE RACGAP1		YWHAZ YWHAQ YWHAG COIL S100A8			KNTC1 TAOK1 NDEL1 RCC2 GDI1 TUBB PRKAR2B ARHGEF6		PTPN13 CTPS1 S100A9 DHX16 CAPN3 DDX39B FLNA DKFZp313B1621 OSBPL3 FGR CLK2 ARHGEF6 TPD52L1
KLC1	Q07866	No	2			KIF2B DCTN1 DCTN2 DCTN3 CENPE RACGAP1		APP YWHAB			KNTC1 TAOK1 NDEL1 RCC2 GDI1 TUBB PRKAR2B ARHGEF6		APOE HSP90AB1 TPD52L1 OSBPL3 GEM COL1A2
KISS1R	Q969F8	No	2				PPP2CA	KISS1				CDKN2C CCT3 SSB BHLHE40 VCAM1 TWIST1 SGK1	MMP9
KIF5A	Q12840	No	2			KIF2B DCTN1 DCTN2 DCTN3 CENPE RACGAP1		NCOA2 KLC3			KNTC1 TAOK1 NDEL1 RCC2 GDI1 TUBB PRKAR2B ARHGEF6		NR3C1 AR CTNNB1 DDX5
KIF3C	O14782	No	2			KIF2B DCTN1 DCTN2 DCTN3 CENPE RACGAP1 KIF2A	SUMO1 CDC5L DISC1				KNTC1 TAOK1 NDEL1 RCC2 GDI1 TUBB PRKAR2B ARHGEF6	ETFDH CEBPB NDEL1 ALDH1A1 ANXA5 PHGDH ZYX ANLN LRPAP1 HSPA6 PLD3 AR PTGS2 FASN GBE1 ADAR BHLHE40 NACA TPBG RPL11 HSPB1 RPL18A PRPF6 TWF2 NR3C1 SLC39A6 SNRNP40 FLNA SEC24C CCT3 BRD2 CEBPD SMN1 ILF2 RARRES3 NOP58 PSMC3 IRF7 PRPF19 SERPINH1 DDX5 KLF7 PLAU MC
KIF2B	Q8N4N8	No	2				STAU1	STAU1				FLNA TRIM28 DDX39B ILF2 TUBB NCL FASN ADAR DHX58 SERPINH1 DDX5 LDHB LYZ PLS3	NCL
KIF23	Q02241	No	2			KIF2B DCTN1 DCTN3 RACGAP1		ACTA1 YWHAG PLK1 YWHAB			KNTC1 TAOK1 NDEL1 RCC2 GDI1 TUBB PRKAR2B ARHGEF6		MCM3 CTPS1 GEM HCLS1 HSP90AB1 FSCN1 DDX39B FLNA CTNNB1 ARHGEF6 OSBPL3 S100A4 CLK2 PFN1 TPD52L1
KIF20A	O95235	No	2			PLK1		RAB6A			KNTC1 TAOK1 NDEL1 RCC2 NCAPG2 TUBB CDC25B PRKAR2B		GDI1 PMM1
KIF17	Q9P2E2	No	2				MAP3K11 GFI1B GFI1B	APBA1 GFI1B				EGFL7 HSP90AB1 CDC37 TNS2 EFEMP2	EGFL7 TNS2 STXBP1
KIF14	Q15058	No	2				SUMO1 OBSL1 SVIL RIPK2 PSTPIP1	SVIL				PAN2 ETFDH CEBPB ALDH1A1 ANXA5 PHGDH ZYX ANLN LRPAP1 HSPA6 PLD3 AR PTGS2 FASN GBE1 ADAR BHLHE40 NACA RPL11 HSPB1 RPL18A PRPF6 TWF2 NR3C1 SLC39A6 SNRNP40 FLNA SEC24C CCT3 BRD2 CEBPD ILF2 RARRES3 GNAI1 NOP58 PSMC3 IRF7 PRPF19 SERPINH1 DDX5 KLF7 PLAU MCM3 PR	AR FLNA
KIF11	P52732	No	2			KIF2B DCTN1 DCTN3 RACGAP1		CDK1			KNTC1 TAOK1 NDEL1 RCC2 GDI1 TUBB PRKAR2B ARHGEF6		AR GADD45G MNDA GADD45A
KIAA2026	Q5HYC2	No	2				MYC CREB1 CDC42 ATXN1 ATXN1	ATXN1				PRR11 EFEMP2 NDEL1 CYR61 TNS2 ZYX MLH1 GDI1 NFIL3 PPT1 CLASRP MAGED2 RPL11 HSPB1 PLA2G4A P3H1 SGK1 MCM3 SCD PALD1 FLNA SMYD4 CCT3 MATN2 CEBPB NCAPG2 RCN1 ARID5A PSMC3 FERMT3 SERPINH1 PLAU XPOT CRY2 DMAP1 PRDX1 DHX58 SLC4A2 PRPF6 AHNAK2 NCL CTNNB1 S100A9 I	ST6GALNAC6 ARID5A CLASRP CIRBP ZYX RCN1
KIAA1524	Q8TCG1	No	2				MYC MYC VCP EGFR EGFR STUB1 STUB1 PPP2R1A PPP2R1A IK FLT1	MYC				ISG15 CYR61 EXOC8 PLD3 PTGS2 TUBB2A NDN FGR RPL11 MRPS23 SGK1 MCM3 ADRM1 SMYD4 S100A11 STIP1 MET PIK3R3 NCL S100A9 CTPS1 BTK NFIL3 SERTAD4 ADRB2 GZMK PRR11 RGS16 MAGED2 INTS3 FERMT3 HSPA6 AR PPT1 VCAM1 HSPB1 PLA2G4A NR3C1 SCD FLNA NCAPG2 CTGF BRAT1 PRPF19	MLH1 PRDX1 CEBPB TBP
KIAA0513	O60268	No	2				APP	WWC1 HAX1				XAF1 NDEL1 SNRNP40 CXCL16 NKIRAS1 AIDA EVI2A ADRM1 RAI2 STIP1 FAM160B2 VSIG4 CIRBP MOB1B DRAP1 BOLA1 CIART GADD45G BTK RNPC3 PPP1R14A ETV4 ARPC1B DHX16 UBE2S SH3BP5 INTS3 FERMT3 ECI2 PLA1A MX1 PCOLCE GNA15 SCD PRNP KLF7 FAM50A FERMT2 TEX2 GIMAP6 IFI6 GUCY	HCLS1 FAM219A
KIAA0232	Q92628	No	2				YWHAZ YWHAE DYRK1A ALB SLC35F6 SLC35F6 DYRK1B	SLC35F6				CPNE1 RASSF2 ISG15 NDEL1 CYR61 APOE GDI1 CAP2 MLF1 NAPSA FASN TUBB2A VCAM1 CDC25B HSPB1 RARRES3 SGK1 MCM3 ADRM1 CDC37 FLNA CCT3 FSCN1 ILF2 RASAL3 CFD TPD52L1 SERPINH1 DDX5 TWF2 AGA YWHAH PRDX1 HSP90AB1 USP11 FERMT2 NCL CTNNB1 MET PRPS1 NGFRAP1 EIF4G1 PAN2	SERPINH1
KHDRBS3	O75525	No	2				SERPINB5 SERPINB5 RBMX RBMX HNRNPC HNRNPK HNRNPK LNX1 LNX1 FUS SNRPC SNRPC KHDRBS1 KHDRBS1 U2AF2 U2AF2 NUDT18 NUDT18 RBBP6 YTHDC1 NELFB RPAP2 PRPF31 SGSM2 SGSM2 CCDC33 CCDC33 BAHD1 BAHD1 CACNA1A CACNA1A INPP5D ZNF408 ZNF408	KHDRBS1 SGSM2 HNRNPK LNX1 ZNF408 NUDT18 RBMX				PAN2 EFEMP2 IFIT3 ISG15 ANXA5 PHGDH PMM1 HSD17B14 GDI1 MATN2 EXOC8 ZNF593 MOAP1 FASN ABLIM3 ILF2 AIDA VCAM1 TPBG RPL11 INTS3 RPL18A PRPF6 PGM1 YWHAH MAD2L2 CD81 TUBB CTSO CLK2 CEBPB NCAPG2 SMN1 KRT15 PRPF19 HIST2H2BE DDX5 KIT LYZ CIRBP NOTCH2NL PRDX1 FGR	HSD17B14 BTK CIRBP CEBPB TBP ILF2 FBP1 MIF KRT15 SDPR
KEL	P23276	No	2				EWSR1 EWSR1 CUL3	EWSR1				ZNF383 HLA-DMB PHGDH HIST1H1C TNFSF10 FASN TUBB2A ADAR MAGED2 NACA VCAM1 RPL11 HSPB1 MRPS23 P3H1 FLNA MCM3 CDC37 CD81 SEC24C CCT3 FECH ILF2 RCN1 ITGA5 PRPF19 HIST2H2BE DDX5 CIRBP YWHAH PRDX1 PJA2 HSP90AB1 SRPX NCL CTNNB1 TCIRG1 NOP2 UBE2E2 KCTD12 RRS1 MLL	FASN BTK AGT
KDELR1	P24390	No	2				ARF1 COPB1 SEC23A SEC23B BRF2 BZW1 BZW1 LIG4 WBP5 WBP5	COPB1				CPNE1 ZYX BTG1 VCAM1 RPL11 HSPB1 RCN1 COL1A2 FLNA CTSK SEC24C CCDC176 WBP1L FAM214A SMPD4 SERPINH1 EIF2AK1 GZMK USP11 PREX1 TBP UBD LDHB PFN1	RGS2 PDGFRB
KCTD4	Q8WVF5	No	2				FXR2 FXR2	FXR2				PAF1 EIF4G1 ZBTB8A FBP1 NDN ZBTB22	FBP1
KCNRG	Q8N5I3	No	2				FXR2 ARHGDIA CCNK DGCR6L	FXR2				PAF1 KRT15 EIF4G1 ZBTB8A FBP1 EFEMP2 NDN ZBTB22 BHLHE40 ADRB2 UBE2L6 TWF2	FBP1
KCNMB2	Q9Y691	No	2			PRKG1 KCNMA1	APP				GUCY1B3 KCNMB3 GUCY1A3	XAF1 NDEL1 SNRNP40 CXCL16 NKIRAS1 AIDA EVI2A ADRM1 RAI2 STIP1 FAM160B2 VSIG4 CIRBP MOB1B DRAP1 BOLA1 CIART GADD45G BTK RNPC3 PPP1R14A ETV4 ARPC1B DHX16 UBE2S SH3BP5 INTS3 FERMT3 ECI2 PLA1A MX1 PCOLCE GNA15 SCD PRNP KLF7 FAM50A FERMT2 TEX2 GIMAP6 IFI6 GUCY
KCNJ6	P48051	No	2			GNG2	DRD2				FZD2 APLNR CXCL10 CXCL11 CCR1 CXCL9 ADORA2A AGT CALCRL HCAR3 GNAI1 OXTR RASGRP1 CXCL8 C5AR1 FZD6 SUCNR1 ADRB2	ADORA2A FLNA
KCNJ3	P48549	No	2			GNG2		KCNJ9 KCNJ6			FZD2 APLNR CXCL10 CXCL11 CCR1 CXCL9 ADORA2A AGT CALCRL HCAR3 GNAI1 OXTR RASGRP1 CXCL8 C5AR1 FZD6 SUCNR1 ADRB2		ADRB2
KCNJ15	Q99712	No	2			GNG2	IL16 SNTA1				FZD2 APLNR CXCL10 CXCL11 CCR1 CXCL9 ADORA2A AGT CALCRL HCAR3 GNAI1 OXTR RASGRP1 CXCL8 C5AR1 FZD6 SUCNR1 ADRB2	EFEMP2 SLC16A7
KCNAB2	Q13303	No	2				RPA1 SIRT1 SIRT1 NEDD4 KCNA5 KCNA5 ATXN1 ATXN1 RPA3 RPA2 CD4	ATXN1 SQSTM1 CD4				PAN2 EFEMP2 ST6GALNAC6 ISG15 SNRNP40 INTS3 ZYX UBXN2A AR FASN PARP6 ADAR SLC4A2 VCAM1 HSPB1 RPL18A SGK1 MCM3 RAI2 FLNA FES MATN2 ILF2 RCN1 ARID5A PSMC3 PRPF19 DDX5 KIT NR1H2 NR3C1 PRDX1 SNAPC1 PRPF6 PDGFRB NCL CTNNB1 ARRDC3 CDIP1 CD81 TUBB2A PRNP SMAD7 CA	ST6GALNAC6 ARID5A GRB14 FCGR3A LINC00341 CLASRP CIRBP ZYX RCN1 HLA-DPA1
KCNAB1	Q14722	No	2				ELAVL1 GNB2L1 APP NEDD4 ARRB2 SRPK1 KCNA5	DLG1				CPNE1 CXCL16 FECH NDEL1 SNRNP40 POTEKP XAF1 EXOC8 LINC00312 PPP1R14A PTGS2 ISG15 TUBB2A ADAR AIDA EVI2A RPL11 GNPTG SGK1 MCM3 ADRM1 CBX6 RAI2 CD81 SLC16A4 STIP1 BRD2 FAM160B2 TMEM159 VSIG4 NKAP CIRBP MOB1B DRAP1 BOLA1 NCL NKIRAS1 CIART S100A9 GADD45G CTPS	FZD7
KAZN	Q674X7	No	2				ELAVL1 LZTS2 COIL COIL	COIL				COL15A1 TMEM101 CXCL16 CEBPB SNRNP40 INTS3 IRF2BPL EXOC8 PTGS2 FOXA1 GBE1 ADAR VCAM1 BHLHE40 SLC16A4 OLR1 BRD2 APOE SGK1 NR3C1 SCD PTP4A3 PMAIP1 FECH SMN1 FOXC1 CTGF AGPAT9 C9orf91 TMEM159 METTL2A SERPINH1 OSR2 PLAU TMEM263 CIRBP YWHAH TGIF2 PJA2 ZNF264 R	DHX16
KATNBL1	Q9H079	No	2				ELAVL1 HAP1 HAP1 KAT7 KAT7 MFAP1 PDPK1	HAP1 KAT7				COL15A1 TMEM101 CXCL16 CEBPB SNRNP40 INTS3 IRF2BPL EXOC8 AR PTGS2 FOXA1 GBE1 ADAR GADD45G VCAM1 BHLHE40 SLC16A4 OLR1 BRD2 APOE SGK1 NR3C1 SCD PTP4A3 CDC37 PMAIP1 HSPB1 FECH ZBTB8A FOXC1 CTGF AGPAT9 TAF1D C9orf91 TMEM159 METTL2A SERPINH1 OSR2 PLAU TMEM263	AR GADD45G TAF1D TBP
KAT6B	Q8WYB5	No	2				SUMO1 RUNX2 HIST3H3 RUNX1 HDAC3 ING5 ATN1 ATN1	RUNX1 RUNX2 ATN1				EFEMP2 ETFDH CEBPB ALDH1A1 ANXA5 PHGDH ZYX ANLN CBX6 LRPAP1 PLD3 AR PTGS2 FASN GBE1 ADAR VCAM1 BHLHE40 NACA TWIST1 RPL11 HSPB1 RPL18A PRPF6 TWF2 NR3C1 SLC39A6 FLNA CCT3 SIN3B CEBPD TAF1A ILF2 RARRES3 NOP58 PSMC3 IRF7 PRPF19 SERPINH1 DDX5 KLF7 PLAU ECM1 MC	AR CEBPB CCND1 ECM1 TAF1A
KANSL2	Q9H9L4	No	2			HIST1H4A	WDR5 APP SUMO3 KANSL1				DMAP1 CDC25B CTNNB1 CEBPB NCAPG2	XAF1 NDEL1 SNRNP40 CXCL16 NKIRAS1 FASN ADAR AIDA TWIST1 RPL11 MCM3 ADRM1 ZNF224 RAI2 STIP1 FAM160B2 HIST2H2BE VSIG4 NKAP CIRBP MOB1B DRAP1 BOLA1 NCL CIART GADD45G HELZ CTPS1 BTK RNPC3 PPP1R14A DDX39B NFIL3 ETV4 ARPC1B DHX16 UBE2S SH3BP5 LRRC47 INTS3 FERMT
JPH3	Q8WXH2	No	2				PPP1CA BGN	SMAD3				YWHAH TRIM28 MFAP2 WDR81 PCOLCE PREX1 C1QA BHLHE40 VCAM1 TPBG	NR3C1 TGIF2 FLNA CEBPB ZNF329 AR CTNNB1 ST6GALNAC2 DDX5 CLASRP ARHGEF6
ITPR2	Q14571	No	2				CCDC8	PRKACA TRPC1				PHGDH MFAP2 FASN NACA RPL11 MCM3 KRT80 FLNA CCT3 STIP1 ILF2 FOXC1 NOP58 PRPF6 SERPINH1 DDX5 YWHAH HSP90AB1 NCL CTNNB1 NOP2 MYL6B EIF4G1 RCC2 LAMC1 TRIM28	NR3C1 PTPN13 MX1 CCND1
ITPK1	Q13572	No	2			OCRL		TRAF2			GDI1 ARHGEF6		FLNA NGFRAP1 ZNF205 PKN1 MAP3K8
ITIH2	P19823	No	2				ATP5C1 ATP5C1 EGFR FN1	FCER1A				CPNE1 TGFBI F13A1 CEBPB SHC2 PHGDH ZYX FERMT3 EXOC8 PLD3 AR FASN TUBB2A NDN FGR VCAM1 RPL11 HSPB1 MRPS23 NR3C1 ADRM1 ITGAV CDC37 FLNA FES CCT3 S100A11 STIP1 FSCN1 ILF2 CTGF NOP58 ITGA5 GRB14 YWHAH MET NACA XPOT RGS16 MCM3 PRDX1 PDCD5 HSP90AB1 PRPF19 PDGFR	FCER1G
ITGAE	P38570	No	2				EED CHFR CDH1	EED ITGB7				ANXA5 INTS3 HLX AR FASN ADAR RPL11 RPL18A PRPF6 ILF2 CDH3 NOP58 SFRP2 PRPF19 HIST2H2BE DDX5 FOXA1 SMPD4 CBX7 HSP90AB1 NCL CTNNB1 TM7SF2 NOP2 UBE2E2 CLK2 MET SMAD7 TRIM28 HIST1H1C DDX39B MAD2L2	ANXA5 TNS2 MAD2L2 FLNA CTNNB1 VCAM1
ITGA9	Q13797	No	2				ITGB1	SPP1 SAT PXN				FLNA CD81 ITGAV ITGA5 TNS2 VCAM1	SELE ITGAV AR ITGA5 MMP7 GBP2
ITGA3	P26006	No	2				FBXO6 ITGB1 CALR PDIA3 FHL2 FHL2 BIN1 ITGB5 RABIF CD9 EPHA2 ITGB4 LGALS8	DKFZp686O12165 CALR HSPD1 FHL2 CD9 CD151 BIN1 ADAM9 CD82				PAN2 MAN2B1 CYR61 TNS2 PHGDH ARPC1B CHPF CPVL PLD3 AR AGA ILF2 VCAM1 TIMP1 HSPB1 P3H1 MCM3 ENPP2 CDC37 RAI2 FLNA CCT3 FECH ITGAV COL6A3 PSMC3 ITGA5 SERPINH1 DDX5 F8 XPOT NOTCH2NL NR3C1 HSP90AB1 TXNDC15 CTPS1 CTNNB1 PROS1 ARRDC3 ITPRIP PXDN MET PRPS1 KIT C	F13A1 AR MMP7 COL1A2 SPARC NR3C1 MAD2L2 CD81 HIST2H2BE HLA-DMA ITGAV ITGA5 SERPINH1 HLA-DRA F8 TGFBI FBN1 CTNNB1 COMP MMP9 KIT IGFBP3 SDC2 DMA FBP1 C1QA
ITGA11	Q9UKX5	No	2			ITGB1	IQCB1				JAM2 LAMC1 LUM FBN1 ITGA5 COMP VCAM1	PRDX1 HSPA6 FLNA NUDT3 FSCN1 GDI1 GNAI1 TUBB SMN1 TUBB2A STXBP1 SERPINH1 ANGPT2 CALU HSPB1 XPOT TWF2
ITGA10	O75578	No	2			ITGB1	ITGB1				JAM2 LAMC1 LUM FBN1 ITGA5 COMP VCAM1	FLNA CD81 ITGAV ITGA5 TNS2 VCAM1
ISOC2	Q96AB3	No	2				ENO1 APP PDK2 LSM8 LSM8	PDK2				XAF1 ISG15 NDEL1 SNRNP40 CXCL16 NKIRAS1 AIDA EVI2A ADRM1 RAI2 STIP1 FAM160B2 VSIG4 CIRBP MOB1B DRAP1 BOLA1 CIART GADD45G BTK RNPC3 PPP1R14A ETV4 ARPC1B DHX16 OSBPL3 UBE2S SH3BP5 INTS3 FERMT3 ECI2 PLA1A IGSF6 PCOLCE VCAM1 GNA15 SCD PRNP PRPF19 KLF7 FAM50A	SGK1
IRX4	P78413	No	2				RARA RARA	RARA				FOXA1 GADD45A SNRNP40 ARID5A GATA3 GADD45G NR1H2	NR3C1 GADD45G BTG1 NR1H2
IRF6	O14896	No	2		TLR4		IRF8 IRF8 ZBTB3 LBP TLX2			CD14		NR3C1 YWHAH PDGFRB CD14 HSPB1 IRF9
IQGAP2	Q13576	No	2				MYC MYC RELA RELA CDC42 CDC42 NFKBIB PEX14 RAC1 RAC1 MAP1LC3A UBAC1 UBAC1	CALM1 RAC1 CDC42 ACTR2				PRR11 CEBPD NDEL1 CYR61 TNS2 PHGDH GDI1 MLH1 UNC5CL NKIRAS1 NFIL3 CALU PPT1 TUBB2A ILF2 MAGED2 CXCL8 NME5 VCAM1 TWIST1 RPL11 HSPB1 PLA2G4A P3H1 TWF2 MCM3 SCD PRPF39 PALD1 FLNA SMYD4 CCT3 CEBPB RCC2 NCAPG2 RCN1 F8 PSMC3 SRPX FERMT3 SERPINH1 DDX5 C1QA PLAU	NR3C1 RGS2 CCND1 GDI1 FLNA HCLS1 RCC2 WASF1 LTF AR ARPC1B CHN1 DDX5 ARHGEF6
IQCG	Q9H095	No	2				BAG6 BAG6 GSK3B	BAG6				EFEMP2 MID1IP1 SNAI2 AR DERL2 CXCL8 GBP2 PRNP CEBPB SMN1 SERPINH1 DDX5 NR1H2 GRB14 CTNNB1 USP13 GADD45A CLEC3B SDC2 PMAIP1 C1QA UBD	S100A4
INSC	Q1MX18	No	2				LNX1	GPSM2				CCDC102B CLDN2 CTSO HSP90AB1 ZBTB8A GDI1 EXOC8 ZNF593 FBP1 MRFAP1L1 KRT15 AIDA CLDN1 CLK2 CIRBP NOTCH2NL	GNAI1
INPP1	P49441	No	2			OCRL	USHBP1 BRCA1 DYNLL1 NDC80 WDR12 LIG1 MEOX2				GDI1 ARHGEF6	RGS2 NDEL1 EPM2AIP1 TNS2 EFEMP2 MLH1 EXOC8 AR GATA3 HSPB1 MRPS23 KRT80 FLNA ALDH9A1 CEBPB KRT15 BRAT1 ABLIM3 ZFYVE26 CTNNB1 NOP2 UBE2E2 XRCC2 CLK2 NGFRAP1 EIF4G1 HIST1H1C PILRB ZNF329 TUBB MRFAP1L1 ATF4 CRY2 SYT17 ERO1LB
INO80C	Q6PI98	No	2				ELAVL1 WDR5 YY1 YY1 ACTL6A ACTL6A UCHL5 INO80E INO80E SAT1 SAT1 H2AFZ NFRKB NFRKB INO80B INO80B	SAT				CXCL16 FECH SNRNP40 EXOC8 PTGS2 ISG15 TUBB2A ADAR TWIST1 SGK1 ADRM1 CD81 SLC16A4 BRD2 TMEM159 CIRBP TMEM263 NCL CBX6 LRRC47 DDX39B CFAP45 SERTAD4 SERTAD2 OSBPL3 IRF9 SDC2 INTS3 TGIF2 ZNF264 VCAM1 HSPB1 NR3C1 SCD PRNP CTGF PRPF19 XPOT AGPAT9 CBX7 BANF1 NR2	GBP2
INCENP	Q9NQS7	No	2				AURKB AURKB CBX5 CBX5 AURKA AURKA PLK1 CDK1 H2AFZ FLOT1 CDCA8 CDCA8	CBX5				PAN2 NDEL1 FBXL5 ZNF264 ABCC1 VCAM1 SEC61G RPL11 MCM3 CDC25B CDC37 ILF2 RCC2 HIST2H2BE DDX5 LYZ DMAP1 HSP90AB1 NR2F1 SRPX NCL CTNNB1 GADD45G CTPS1 IGFBP3 GADD45A TRIM28 MAD2L2 TUBB ARPC1B TBP UBD CALU	TRIM28
IL7	P13232	No	2			JAK1 JAK3	APP IL7R IL7R IL2RG CEBPE				IL6 ISG15 SHC2 IRF9	XAF1 NDEL1 SNRNP40 CXCL16 NKIRAS1 AIDA EVI2A ADRM1 RAI2 STIP1 FAM160B2 HIST2H2BE VSIG4 CIRBP MOB1B DRAP1 BOLA1 NCL CIART GADD45G BTK RNPC3 PPP1R14A DDX39B ETV4 ARPC1B DHX16 UBE2S SH3BP5 INTS3 FERMT3 ECI2 PLA1A MX1 PCOLCE GNA15 SCD PRNP KLF7 NOTCH2NL FAM50
IL5RA	Q01344	No	2				SDCBP JAK1 JAK2 GRB2 UNC119 IL5 IL5	JAK2 JAK1 UNC119 CSF2RB SDCBP				SDC2 CDKN2C PHGDH AR FZD7 PLS3 CXCL8 VCAM1 RTN1 HSPB1 PLA2G4A ST5 HMGN3 YWHAH FLNA ZNF32 CCT3 FSCN1 HELZ RPL18A SMN1 KRT15 RCC2 SERPINH1 MET NOTCH2NL PRDX1 RUFY3 HSP90AB1 ZBTB8A ABLIM3 PDGFRB PIK3R3 NCL CSF1R S100A9 DDX5 CLK2 IL10RA KIT CCDC102B BTK HCLS1	HLA-DQA1 SDC2 RUFY3 BTK FES CCR1 PDGFRB IL10RA CDKN2C S100A4 PLA2G4A PFN1 KIT
IL4R	P24394	No	2	JAK1			MYC STAT6 STAT6 GNB2L1 JAK1 JAK2 SHC1 PTPN11 JAK3 HGS SOCS5 CD40 NCF1 PTPN6 PTPN6 IL2RG IL2RG INPP5D		IL10RA			PRR11 ISG15 CYR61 TNS2 PAF1 MLH1 MAP3K8 EXOC8 NFIL3 PLD3 AR PPT1 TUBB2A MAGED2 VCAM1 RPL11 HSPB1 PLA2G4A P3H1 SGK1 MCM3 SCD MET PALD1 FLNA SMYD4 CCT3 LEO1 CEBPB NCAPG2 RCN1 GNAI1 PSMC3 KRT15 STXBP1 FERMT3 SERPINH1 DDX5 KIT PLAU XPOT NOTCH2NL DMAP1 PRDX1 D
IL4	P05112	No	2				A2M IL2RG	IL4R				IFIT3 APOE CDC37 APOD SMN1 GEM NOTCH2NL	FES
IL3RA	P26951	No	2				PPP1CC NR0B2 NR0B2 CDK1 LNX1 LNX1 NCK1 SAE1 GRB2 PLCG1 FYN CISH	JAK2 CISH JAK1 CSF2RB CSF2				FSCN1 NDEL1 PHGDH GDI1 EXOC8 ZNF593 AR CSF1R PLS3 AIDA BHLHE40 VCAM1 CDC25B SIN3B RPL18A ST5 CCT3 MCM3 CDC37 SELE FLNA ZNF32 CTSO HSPB1 ADGRL2 LEO1 HELZ KRT15 HSP90AB1 SERPINH1 CLDN1 HMGN3 NR1H2 NOTCH2NL YWHAH PRDX1 IFITM3 KIFC2 C20orf27 ZBTB8A ABLIM3 PDG	SDC2 BTK FES CCR1 PDGFRB IL10RA PLA2G4A KIT
IL37	Q9NZH6	No	2				SMAD3 CASP1	SMAD3				NR3C1 SMAD7 TGIF2 FLNA ST6GALNAC2 AGL CEBPD CEBPB ZNF329 AR CTNNB1 SS18L1 DDX5 IL33 IRF7	NR3C1 TGIF2 FLNA CEBPB ZNF329 AR CTNNB1 ST6GALNAC2 DDX5 CLASRP ARHGEF6
IL36RN	Q9UBH0	No	2				SMAD3 MCM6 MCM6 REL SKIL SSBP3	SKIL MCM6				CEBPB CDKN2C TNS2 MAP3K8 CHPF AR VCAM1 MORC4 HSPB1 IRF7 EPM2AIP1 NR3C1 COL8A1 FLNA ST6GALNAC2 CEBPD ILF2 C9orf91 DDX5 MCM3 TGIF2 HSP90AB1 CTNNB1 ADRB2 GADD45G SMAD7 HSPA6 HCLS1 AGL ZNF329 MAD2L2 TUBB TBP SS18L1	CPNE1 MCM3 MORC4
IL27RA	Q6UWB1	No	2				STAT1 JAK1	STAT1 MAPK8				PLA2G4A PTP4A3 BTK TRIM28 PHGDH HSP90AB1 IL10RA PDGFRB IRF9 ISG15 PSMC3 USP13 UBD GATA3 KIT	MCM3 NR3C1 DUSP4 CCR1 PDGFRB SH3BP5 IRF9 KIT
IL22RA1	Q8N6P7	No	2	STAT3 JAK1 TYK2			STAT3 STAT3		IL10RA			NR3C1 MORC4 GADD45A TRIM28 FES CCT3 CEBPB PDGFRB AR SS18L1 FGR BHLHE40 ADRB2 MET RPL11 ZFPM2
IL2	P60568	No	2				IL2RG IL2RB	SHC1 NGFR IFNA1;				ECM1 NOTCH2NL	PTPN13 CSF1R CD81 FCGR3A FSCN1 PDGFRB FCGR2A NDN MAGEH1 MET IRF9 NGFRAP1
IL17RB	Q9NRM6	No	2				DAZAP2 RPS6KA5	TRAF6				NR3C1 TCF7L1 ARID5A HSP90AB1 ZNF34 CLASRP CTNNB1 HIST2H2BE UBE2E2 HSPB1 FAM168A	NGFRAP1 IRF7 MAP3K8
IL11	P20809	No	2				MAGEA11 MAGEA11	MAGEA11				NR3C1 NDEL1 BEX2 AR MLF1 FAM156A NDUFAF1	BEX2 FAM156A NDEL1 DKFZp313B1621 NDUFAF1
IGSF1	Q8N6C5	No	2				BMPR1A RANBP10 RANBP10 ACVR1 ACVRL1 ACVR2B ACVR1B ACVR1B BMPR1B IGF1	ACVR1 IGF1 RANBP10				SMAD7 IGFBP3 IGFBP7 HSP90AB1 IGFBP2 FBP1 ITGA5 SFRP2 BAMBI MET UBD NR1H2	IGFBP3 IGFBP7 IGFBP2 WISP2 NKIRAS1 CHN1 MET
IGFBP6	P24592	No	2			IGF2		TF IGF2 IGF1			IGFBP2 IGFBP3 SHC2 MMP1		IGFBP2 IGFBP3 IGFBP7 WISP2
IFT88	Q13099	No	2				PRRC2A PRRC2A SMNDC1	PRRC2A				MAD2L2 PREX1 CDK5RAP3	MAD2L2
IFNLR1	Q8IU57	No	2	JAK1 TYK2			LSM8 LSM8		IL10RA			FERMT3 VCAM1
IFNA8	P32881	No	2				APP IFNAR2	IFNAR2				XAF1 NDEL1 SNRNP40 CXCL16 NKIRAS1 AIDA EVI2A ADRM1 RAI2 STIP1 FAM160B2 VSIG4 CIRBP MOB1B DRAP1 BOLA1 CIART GADD45G BTK RNPC3 PPP1R14A ETV4 ARPC1B DHX16 UBE2S IRF9 SH3BP5 INTS3 FERMT3 ECI2 PLA1A MX1 PCOLCE GNA15 SCD PRNP KLF7 FAM50A FERMT2 TEX2 GIMAP6 IFI6	IFNAR2 IFNABR IFNARB
IFNA5	P01569	No	2				APP IFNAR2	IFNAR2				XAF1 NDEL1 SNRNP40 CXCL16 NKIRAS1 AIDA EVI2A ADRM1 RAI2 STIP1 FAM160B2 VSIG4 CIRBP MOB1B DRAP1 BOLA1 CIART GADD45G BTK RNPC3 PPP1R14A ETV4 ARPC1B DHX16 UBE2S IRF9 SH3BP5 INTS3 FERMT3 ECI2 PLA1A MX1 PCOLCE GNA15 SCD PRNP KLF7 FAM50A FERMT2 TEX2 GIMAP6 IFI6	IFNAR2 IFNABR IFNARB
IFNA2	P01563	No	2				IFNAR2 IFNAR2	IFNAR2				IRF9	IFNAR2 IFNABR IFNARB
IDS	P22304	No	2			IDUA	FOS				SDC2	FAM50A NCL ATF4 TBP WBSCR22 NACA GATA3
IDO1	P14902	No	2				APP DDX24	DDX24				XAF1 NDEL1 SNRNP40 CXCL16 NKIRAS1 AIDA EVI2A ADRM1 RAI2 STIP1 FAM160B2 VSIG4 CIRBP MOB1B DRAP1 BOLA1 CIART GADD45G BTK RNPC3 PPP1R14A ETV4 ARPC1B DHX16 UBE2S SH3BP5 INTS3 FERMT3 ECI2 PLA1A MX1 PCOLCE GNA15 SCD PRNP KLF7 FAM50A FERMT2 TEX2 GIMAP6 IFI6 GUCY	HSP90AB1
ID2	Q02363	No	2				SUV39H1 SUV39H1 KDM1A KDM1A RB1 MAPK8 SIN3A E2F4 RBL1 NKX2-5 HSPA5 CCNDBP1 CCNDBP1 GATA4 GATA4 TCF4 TCF4 RIF1 MAPK1 MAPK3 RBM48 RBM48 UNC119 UNC119 PRMT6 USP1 USP1 TCF3 TCF3 ELSPBP1 ELSPBP1 BCAR1 TSTA3 NEDD9 NEDD9	TCF4 RBL1 IFI16 NEDD9 TCF3 RB1 UNC119 PAX2 RBM48 RBL2 PAX5				PAN2 RASSF2 DUSP4 CEBPB CDKN2C FASN MNDA MAP3K8 SNAI2 TNFSF10 AR PTGS2 PDCD5 GBE1 ILF2 MAGED2 NACA BHLHE40 VCAM1 TWIST1 HSPB1 RCN1 FLNA YWHAH BATF GADD45G CAMTA2 HSPA6 FES SIL1 CYP4V2 CEBPD GUCY1A3 ZYX SMN1 PSMC3 SERPINH1 ZSCAN26 ZFPM2 LYZ NR1H2 RUFY3 MAD	SNAPC1 HLA-DQA1 CEBPD CCND1 CDKN2C RUFY3 TNFSF10 CEBPB TBP PIK3R3 AR CTNNB1 SFRP2 S100A4 ZYX MNDA TWIST1 GADD45G HSPB1 PFN1
ID1	P41134	No	2				SUV39H1 SUV39H1 NKX2-5 PSMD4 PSMD4 COPB1 COPB1 GATA4 TCF4 TCF4 PPP2CA CDC20 CDC20 CASK CASK CAV1 CAV1 TCF3 TCF3 ELSPBP1 ELSPBP1	TCF4 IFI16 CASK TCF3 PSMD4				RASSF2 CDKN2C TNS2 CPVL AR PTGS2 TUBB2A BHLHE40 VCAM1 TWIST1 SGK1 NR3C1 ADRM1 CAMTA2 FLNA CCT3 PCED1A PSMC3 SERPINH1 ZFPM2 NR1H2 PDGFRB FERMT2 NCL CTNNB1 ABCC1 MYL6B SMAD7 BTK UBE2S SDC2 SSB MAD2L2 TUBB MRFAP1L1 SDPR UBD GEM NUPR1	ADRM1 CEBPB SDC2 AR CTNNB1 TWIST1
ICMT	O60725	No	2				ELAVL1 RAC2 RHOA	RAC1 RHOA RAC2 HRAS				COL15A1 TMEM101 CXCL16 CEBPB SNRNP40 INTS3 IRF2BPL EXOC8 PTGS2 FOXA1 GBE1 ADAR VCAM1 BHLHE40 SLC16A4 OLR1 BRD2 APOE SGK1 NR3C1 SCD PTP4A3 CD81 PMAIP1 FECH FOXC1 CTGF AGPAT9 C9orf91 TMEM159 METTL2A SERPINH1 OSR2 PLAU TMEM263 CIRBP YWHAH TGIF2 PJA2 ZNF264 R	RASSF2 RASGRP1 WASF1 GDI1 PKN1 FLNA CHN1 RCC2 RARRES3
ICAM2	P13598	No	2				EZR MSN RDX ITGB2	EZR ITGB2 MSN RDX				ISG15 CD81 FES SDC2 NCL CTNNB1 VCAM1 UBD NOTCH2NL SCYL3 ITGAL SGK1	CPNE1 SCYL3 SDC2 CTNNB1 CD14 VCAM1 ICAM5
HYPM	O75409	No	2				HTT HTT MYOG ATXN1 ATXN1 ZDHHC17 ZDHHC17	HTT				EFEMP2 ZYX MLH1 AIDA MATN2 RCN1 RAI2 PRNP CTHRC1 STIP1 ARID5A PSMC3 STXBP1 BEX2 CIRBP HSP90AB1 PIK3R3 DNALI1 TXNDC15 CTNNB1 CDIP1 NTM SLC4A2 ST6GALNAC6 CLASRP ETV4 TUBB MRFAP1L1 CRY2 TNFSF10 LOXL1	TBP
HYPK	Q9NX55	No	2				EIF1B APP MYL12A HTT HTT TXLNA ZPR1 MAGEA1 SEPHS1	HTT				XAF1 NDEL1 SNRNP40 ZYX CXCL16 NKIRAS1 PDCD5 AIDA EVI2A SGK1 ADRM1 RAI2 STIP1 FAM160B2 VSIG4 CIRBP MOB1B DRAP1 PIK3R3 BOLA1 CIART GADD45G BTK RNPC3 PPP1R14A ETV4 MRFAP1L1 ARPC1B DHX16 UBE2S SH3BP5 INTS3 FERMT3 ECI2 KCTD12 PLA1A IGSF6 PCOLCE HSPB1 RPL18A GN	TBP
HYAL2	Q12891	No	2				FHL3 KRTAP3-2	MST1R				DHRS1 SLAIN1 EPM2AIP1 NTM	Q9H4N8
HUS1	O60921	No	2			ATR		HDAC1 RPA1 RAD9A PCNA			MCM3		TGIF2 CCND1 GADD45A MLH1 CPE AR TPD52L1 EID2B GADD45G SIN3B
HTRA2	O43464	No	2		XIAP			APP		XAF1			ARNT2 APOE COL1A2
HTR6	P50406	No	2				FYN FYN	FYN GNAQ GNAS				NR3C1 CDC37 BTK FLNA IFITM3 HSP90AB1 PDGFRB CSF1R CTNNB1	NR3C1 RGS16 BTK CSF1R RGS2 WASF1 FCGR2A PDGFRB CTNNB1 KIT
HTN3	P15516	No	2				MUC7	MUC7				LTF	LTF
HTATSF1	O43719	No	2				SUMO2 CSNK2A1 CSNK2A1 SFPQ EEF1D PTBP1 SNRPB SNRPB APBB1 SRRM1 SNRPN PGK1 FEZ1 FEZ1 NOTCH1 ARRB2 POLR2E SNW1 SUMO3 CUL3 CCNT1 ESR2 POLR2A DYNC1H1 AP3D1 SUPT5H SUPT5H FAM129B NAF1 GTF2F2 GTF2F2 SF3A2 SF3A2 FYTTD1	GTF2F2 FEZ1 POLR2A CDK9 SUPT4H1				CPNE1 FSCN1 NDEL1 SNRNP40 ZYX POTEKP FASN TUBB2A ADAR RPL11 SIN3B MRPS23 MCM3 FAM50A ZNF224 HLA-DMB CD81 STIP1 FOXC1 NOP58 FAM168A HIST2H2BE NKAP CIRBP KDELC1 DRAP1 SRPX NCL ZBTB4 S100A9 SRM PRPS1 HELZ CTPS1 BTK HCLS1 LRRC47 DDX39B NFIL3 ETV4 FIGNL1 DHX16	MCM3 DRAP1 ANXA5 OLFML3 TBP AR ATF4 SERPINH1
HSPG2	P98160	No	2		DAG1		FBXO6 FN1 FN1 HDAC4 HDAC3 GRB2 FGFR1 ATN1 ATN1 FGFR3 FLT1 FLT1 TTR TTR CACNA1A CACNA1A FGF2 PDGFA PDGFB GFI1B GFI1B NID2			RASGRP1		CPNE1 F13A1 FSCN1 COL3A1 ZYX CHPF CPVL PLD3 AGA ADAR TWIST1 RPL11 MRPS23 ST5 MCM3 ZNF32 STIP1 C6orf47 NOP58 DHRS1 MET CIRBP TGFBI PIK3R3 NCL S100A9 SRM PRPS1 HELZ CTPS1 BTK HCLS1 LRRC47 DDX39B PDCD5 CLEC1A ERO1LB PLS3 SDC2 FERMT3 AR PPT1 VCAM1 GATA3 HSPB1
HSPBAP1	Q96EW2	No	2				TK1 PTN PTN ARHGEF5	PTN				F13A1 GADD45A CLEC3B DRAP1 GDI1 CHPF PLD3 TAF1D TUBB2A CTNNB1 GADD45G	GADD45G TAF1D
HSPB6	O14558	No	2				YWHAG YWHAG BAG3 SNCA	YWHAG				CPNE1 RASSF2 PDGFC ISG15 NDEL1 ANXA5 UNC5CL ECI2 MLF1 VCAM1 CDC25B HSPB1 TWF2 YWHAH PSMC3 PRPF19 DDX5 MDP1 PRDX1 HSP90AB1 GSTA4 NCL FAM189A2 RAB2B ARRDC3 CLK2 FAM168A CTPS1 DDX39B TUBB BDH2 OSBPL3 LDHB	CTPS1 DDX39B FLNA OSBPL3 CLK2 ARHGEF6
HSP90B1	P14625	No	2			TLR7 TLR9 TLR3		CSNK2A1 ERBB2 CSNK2A2 TLR4 TLR1 KIAA0012			CTSK CD14 IRF7 LY96		CTGF IGFBP3 BTK CDC37 HCLS1 CD14 LRPAP1 LTF NCL APOE ITGA5 TLR5 CTNNB1 LY96 F8 NOX4
HSF2	Q03933	No	2				SUMO2 SUMO1 WDR5 HSF1 MCM5 STUB1 IRS4 WSB2 SIRT6 TPM3 UBE2I UBE2I URI1 SUMO3 BAG5 BAG2 ERCC2 CUL3 CUL3 BAG3 NLRP12 CDC20 CDC27 HSF4 PCGF2 MOS TRIM7 FBXO24 CALCR USP49 TET3 HUS1B	HSF1 PPP2R1A UBE2I				CPNE1 FSCN1 SNRNP40 HIST1H2AC ZYX IFIT3 MLF1 CPVL PLD3 PTGS2 FASN TUBB2A ADAR TWIST1 RPL11 SIN3B RARRES3 SGK1 MCM3 FAM50A ZNF224 HLA-DMB CD81 STIP1 FOXC1 NOP58 FAM168A HIST2H2BE MET NKAP MDP1 CIRBP KDELC1 ZBTB8A PIK3R3 NCL ZBTB4 S100A9 BLVRB SRM MORC4 PRP	MCM3 NR3C1 PRDX1 CEBPB TBP AR NR1H2
HSBP1	O75506	No	2			HSF1		HSF1 HSP71 CCDC53			HSP90AB1		NR3C1 STIP1 CEBPB TBP LAMC1
HR	O43593	No	2				HDAC1 HDAC1 TRIM27 RARA RARB HDAC3 VDR ESR2 TBL1X	HMGB1 HDAC1 HDAC3 VDR				CEBPB NDEL1 SNRNP40 ARID5A SNAI2 HLX HSPA6 AR FOXA1 BHLHE40 TWIST1 SIN3B UBE2L6 HMGN3 NR3C1 ABCG2 MET CSRP2 HIST2H2BE CCT3 ANKRD12 ADGRL2 CEBPD RPL18A BNIP3 SMN1 TPD52L1 BEX2 FAM214A DDX5 NR1H2 NOTCH2NL DMAP1 TGIF2 CCDC102B HSP90AB1 BANF1 WISP2 SERPINH1 C	TGIF2 CCND1 CEBPB TBP FOXC1 AR TPD52L1 FGR EID2B SIN3B NR1H2 HMGN3
HPX	P02790	No	2			LRP1 HBA1; HBB	ALB TP63 TP63 URM1				SDC2 APOL1	PAN2 PRDX1 APOE HSP90AB1 CEBPB SEC24C ETV4 FASN AGA PLS3 ZBTB4 UBD CFD SH3BP5
HPRT1	P00492	No	2				SUMO1 PRKAB1 NEDD8 EIF1B EIF1B FTSJ1 IKBKE TRAF6 CUL5 FUS SIRT1 SDCBP GABARAPL2 MCC MCC EPB41 ANXA6 CUL7 CUL3 SNCA EIF6 WDYHV1 WDYHV1 PTGES3 PPID FANCA APRT	WDYHV1				FSCN1 CYR61 SNRNP40 HIST1H2AC ZYX IFIT3 PLD3 PTGS2 FASN TUBB2A ADAR RPL11 RARRES3 SGK1 MCM3 ZNF224 HLA-DMB CD81 S100A11 STIP1 NOP58 HIST2H2BE NKAP CIRBP KDELC1 SNAPC1 F10 SRPX NCL FBXO17 TRMT112 S100A9 BLVRB SRM CCDC102B CTPS1 F8 SDC2 DDX39B CMTR1 LTF MRF	HSD17B14
HPR	P00739	No	2				VKORC1	APOA1				IFITM3 CD81	PLTP
HPN	P05981	No	2				GLP1R	HGF F7				C18orf32 CAND2 IFITM3 CD81 NOTCH2NL	CLEC3B MET SDC2 F10
HOXD9	P28356	No	2				PBX1 HMGB1 ETV5 HOXC9	HMGB1				NR3C1 FOXC1 AR TBP VCAM1 CBX6 SIN3B IRF9	AR CEBPB TBP FOXC1
HOXC4	P09017	No	2				SUV39H1 SUV39H1 POU2F1 POU2F1 PRMT5 XRCC6 XRCC5 HTT HTT LYN NCK2 PRMT6 PRMT6 WHSC1L1	PRKDC XRCC6				PAN2 RASSF2 ISG15 RGS2 AR BTG1 GBE1 VCAM1 HSPB1 SPARC NR3C1 ZNF224 PRNP CCT3 CYP4V2 STIP1 ILF2 STXBP1 HSP90AB1 HIST2H2BE MET NR1H2 RGS16 PAF1 DRAP1 MNDA NELFCD DYSF FCGR2A PDGFRB PIK3R3 DNALI1 NCL CSF1R CTNNB1 CHN1 CBX6 NTM KIT SMAD7 BTK TRIM28 HCLS1 ETV4	NR3C1 AR ILF2 CCT3
HNF1B	P35680	No	2				CREB1 PCBD1 HNF1A	HNF1A				NR3C1 IGFBP7 CEBPB MUT NCL CTNNB1 SGK1	CTNNB1
HN1L	Q9H910	No	2				CSNK1D LMNA XRCC6 TFAP2C RASA4 SEPT2	XRCC6				COL15A1 RGS2 ISG15 BTG1 EFEMP2 ZYX CLK4 KCTD12 AR PDCD5 VCAM1 GATA3 CTHRC1 TPBG COL1A2 SPARC FLNA CCT3 COL3A1 ILF2 GPATCH1 BANF1 DYSF WISP2 NCL CTNNB1 LOXL1 SMAD7 TRIM28 PPP1R14A ANLN ZNF239 FASN UBD	CCT3 AR
HLF	Q16534	No	2				SIRT1 CBX8 MYB DBP	ARNTL				UBXN2A AR FASN PARP6 GATA3 PCDH17 BATF FLNA CEBPB ILF2 NGFRAP1 FBXL5 NR1H2 SNAPC1 CBX7 NCL CTNNB1 NOP2 KIT SMAD7 GADD45A TRIM28 SDC2 NFIL3 USP11 CRY2 TBP PRNP	BHLHE40
HLA-G	P17693	No	2				FAF2 COPB1	COPB1 KIR2DL4				USP13 UBD CALU PJA2 DERL2	RGS2 PDGFRB FCER1G
HLA-DQA1	P01909	No	2				TLE1 TLE1 RIF1 CDK7 APLP1 APLP1 UNC119 UNC119 CD74	UNC119 TLE1 APLP1 SH3GL2 CD74				CPE FOXA1 PPT1 GADD45A CDC37 HSP90AB1 HLA-DPA1 PDCD5 AR SMN1 HHEX CTNNB1 MIF HLA-DMA RUFY3 NACA HLA-DRA HSPB1 PFN1 CDKN2C	HLA-DQA1 EGFL6 RUFY3 CDKN2C DMA MIF S100A4 IL6 HLA-DPA1 HLA-DMA PFN1 HLA-DRA
HJURP	Q8NCD3	No	2			HIST1H4A ITGB3BP	RBBP7 RBBP4 RBBP4 IMMT IMMT NPM1 NPM1 HIST1H4A SHMT2 SUMO3 CENPA CENPA				KNTC1 DMAP1 TAOK1 NDEL1 RCC2 CEBPB NCAPG2 CTNNB1 CDC25B	PAN2 ISG15 NDEL1 GADD45A ZYX GDI1 LRPAP1 BHLHE40 FASN ADAR MAGED2 CNBP ABCC1 VCAM1 TWIST1 MORC4 HSPB1 RPL18A IRF7 MCM3 FAM50A CRABP2 RPL11 CDC37 CD81 CCT3 S100A11 NOP58 ILF2 BRD2 SMN1 PSMC3 PRPF6 HIST2H2BE ZFPM2 NKAP SDPR NOTCH2NL LRRC47 HSP90AB1 BANF1 ZB
HIST3H2A	Q7L7L0	No	2				CBX5 HIST3H3 RNF2 UBE2B SSRP1 CHD1L CHD1L ITGA4	RPS6KA5				STIP1 S100A9 PHGDH ZYX NME3 RPL11 AR MIF TUBB2A ADAR MAGED2 CNBP ILF2 VCAM1 USP11 SIN3B RPL18A IRF7 FLNA MCM3 CSRP2 FERMT3 CD81 CCT3 HSPB1 LEO1 TAF1A SEC24C RCN1 NOP58 PRPF19 SERPINH1 DDX5 MRPS23 XPOT DMAP1 PRDX1 DYSF CBX7 HSP90AB1 NR2F1 FCGR2A HIST2H2BE	CEBPB PLA2G4A
HIST2H2AA3	Q6FI13	No	2				G3BP1 GRB2 CHD1L	RCC1				ISG15 PHGDH AR PLS3 VCAM1 HSPB1 RPL18A ST5 HMGN3 YWHAH FLNA ZNF32 CCT3 FSCN1 HELZ KRT15 RCC2 SERPINH1 DDX5 PRDX1 HSP90AB1 ABLIM3 PDGFRB PIK3R3 HIST2H2BE NCL CSF1R S100A9 MET KIT EIF4G1 BTK HCLS1 DDX39B TUBB AGT ADRB2	HIST2H2BE
HIRA	P54198	No	2			HMGA1	MYC SUMO1 ELAVL1 PML DNAJA2 DNAJA2 CDC5L H3F3A SNW1 CUL3 POLR2A PTBP3 HIST1H2BK HIST1H2BK HIST1H2BD				BANF1	CXCL16 FECH CYR61 SNRNP40 HIST1H2AC ZYX EXOC8 PLD3 PTGS2 FASN TUBB2A ADAR TPBG RPL11 RARRES3 SGK1 MCM3 ZNF224 HLA-DMB CD81 SMYD4 MLLT11 RCC2 FOXC1 NOP58 TMEM159 HIST2H2BE CIRBP KDELC1 TMEM263 SRPX NCL BLVRB CBX6 CTPS1 BTK RNPC3 LRRC47 DDX39B NFIL3 ETV4 SE
HINT1	P49773	No	2		RAF1			TRIM29		YWHAH CERK			MLH1
HEXIM2	Q96MH2	No	2				GATA1 TADA3 SPRY1 TERF1 RNPS1 PRDM14 PRDM14 CDK9 CDK9 PIM1 PIN1 TERF2 SPRY2 MEPCE CCDC36 MEOX2	CDK9				EFEMP2 ISG15 MAGED2 ANXA5 PHGDH CHPF AR TUBB2A ZNF329 MAGEH1 VCAM1 WFS1 PRPF6 HMGN3 ABCG2 CDC37 HSPA6 FES CCT3 ANKRD12 STIP1 SMN1 ILF2 BRD2 EPM2AIP1 HSPB1 PRPF19 HIST2H2BE ZFPM2 PGM1 NR1H2 NOTCH2NL PAF1 PRDX1 HSP90AB1 C20orf27 BEX2 FBN1 NCL CTNNB1 TCIRG1	SERPINH1 AR
HEXB	P07686	No	2			IDUA	CSNK2B CSNK2B PDCD10 FBXO6 TUFM EZR IPO5 HK2 HK1 FH IPO9 PROSC RPL22 VCPKMT				SDC2	PAN2 MAN2B1 PHGDH FBXL5 CHPF CPVL PLD3 PARP6 AGA TUBB2A ITGAV BHLHE40 VCAM1 TIMP1 SCYL3 RPL18A P3H1 SGK1 MCM3 PTPN13 RPL11 CDC37 CD81 FES CCT3 FECH PSMC3 ILF2 TAF1D ITGA5 GBP2 SERPINH1 DDX5 TWF2 XPOT PGM1 CBX7 HSP90AB1 BANF1 FERMT2 ISG15 TXNDC15 CTPS1 CTN
HES6	Q96HZ4	No	2		GTF2F2			CSNK2A1 TLE1		AR SMAD7			HLA-DQA1 IGFBP3 CDKN2C HCLS1 NCL CTNNB1 CDC37 PFN1
HELB	Q8NG08	No	2				POLA2 POLA1	POLA2 RPA1				CPE MCM3 IGFBP3 FAM219A LRPAP1	CPE IGFBP3 FAM219A LRPAP1
HCFC1	P51610	No	2			HIST1H4A		JUN HSP71 SP1 TAF9 MED25 CREB3			DMAP1 CDC25B CTNNB1 CEBPB NCAPG2		NR3C1 BATF CEBPB CCND1 CCR1 MED9 STIP1 TBP NFIL3 AR DRAP1 ATF4 RPL18A
HAND1	O96004	No	2				PRKCA PRKACA PPP2R5D MEF2A MEF2A TCF3 SRA1 HEY2 HEYL	TCF3 PRKCA FHL2 PRKACA				RGS2 WASF1 DERL2 BHLHE40 TWIST1 PRKAR2B NR3C1 FSCN1 ATF4 SERPINH1 DDX5 NR1H2 PRDX1 HSP90AB1 NCL CTNNB1 MYL6B SMAD7 HIST1H1C PPP1R14A SDC2 ARPC1B TBP CALU	NR3C1 RGS2 PTPN13 FSCN1 CCND1 BTK PPP1R14A AR SDC2 FLNA CTNNB1 STXBP1 TWIST1 GNA15 DDX5 SDPR KIT
HADHB	P55084	No	2			PLA2G6 TAZ		APP			PLA2G4A		APOE COL1A2
HABP2	Q14520	No	2				PARP2	COL4A2 COL4A1 KNG1 COL4A3 COL4A4 COL4A5 COL4A6				CTNNB1 TMEM159 TRIM28	TGFBI CTSK AGT MFAP2 MMP9
GZMB	P10144	No	2		RAB3A		HSPA4 PRKDC LMNA FN1 XRCC6 DFFA XRCC5 CASP3 CASP8 SERPINB9 BID PTGES3 CASP7 EEA1 UBE4A CD2AP SRGN SRGN ELANE			GDI1		CPNE1 F13A1 ISG15 ZYX FASN TUBB2A RPL11 MRPS23 SGK1 MCM3 CD81 STIP1 DNAJB2 NOP58 MET CIRBP TGFBI DYSF NCL SRM CTPS1 HCLS1 SDC2 DDX39B PDCD5 ADRB2 FERMT3 KCTD12 AR BTG1 VCAM1 HSPB1 NR3C1 FLNA FSCN1 CTGF ITGA5 PRPF19 METTL18 NOTCH2NL CBX7 BANF1 FERMT2 MMP9
GYS1	P13807	No	2				PRKAB1 PRKAB1 PRKAA2 CUL1 APP GABARAPL2 GSK3B GSK3B AIMP2 OTUD5 BECN1 SIRT2 SIRT2 GRK5 SLX4 MAP1LC3C PRKAB2 CCDC36	GSK3B CSNK2A1 PRKACA MAPKAPK5				XAF1 NDEL1 SNRNP40 ZYX FBXL5 CIART CXCL16 NKIRAS1 PTGS2 FLNA MID1IP1 AIDA EVI2A RPL11 MRPS23 ADRM1 RAI2 STIP1 FAM160B2 HIST2H2BE VSIG4 KIT CIRBP MOB1B DRAP1 SRPX BOLA1 NCL CTPS1 EXOC8 TRMT112 S100A9 GADD45G FBXO17 BTK RNPC3 PPP1R14A USP11 MRFAP1L1 ARPC1B	NR3C1 PTPN13 CCND1 CDC37 HCLS1 AR NCL CTNNB1 IGFBP3 HSPB1 PLA2G4A SGK1
GYPC	P04921	No	2				EPB41 PDIA3 MPP1	PDIA3 EPB41				EIF4G1 CBFB LAMC1 GADD45A S100A11 STIP1 SMN1 COL6A3 MIF TRMT112 UBD ERO1LB NR1H2	ERP27 GDI1
GUSB	P08236	No	2				FBXO6 A2M	PRKACA				IFIT3 MAN2B1 PHGDH CHPF CPVL PLD3 AGA ILF2 TIMP1 APOE P3H1 MCM3 CDC37 CCT3 FECH ITGAV SMN1 PSMC3 ITGA5 SERPINH1 DDX5 XPOT GEM HSP90AB1 TXNDC15 CTPS1 PROS1 ITPRIP PXDN MET PRPS1 LAMC1 PPT1 TRIM28 SIL1 APOD LRRC47 TUBB FASN CALU ERO1LB ADAR	NR3C1 PTPN13 CCND1
GUK1	Q16774	No	2			NME2	UBE2Z IQCB1				CTPS1	PRDX1 HSPA6 FLNA NUDT3 FSCN1 GDI1 RNF139 GNAI1 TUBB SMN1 TUBB2A STXBP1 SERPINH1 ANGPT2 UBD CALU HSPB1 XPOT TWF2
GUCY2D	Q02846	No	2				FYN	S100B				NR3C1 CDC37 BTK FLNA IFITM3 HSP90AB1 PDGFRB CSF1R CTNNB1	S100A11 PGM1
GTPBP3	Q969Y2	No	2				PFKL RIBC2 RIBC2 DCAF8 DCAF8 LYN	RIBC2				RGS16 EFEMP2 PAN2 MET BTK TRIM28 HCLS1 HSP90AB1 ANGPT2 FCGR2A PIK3R3 AR CSF1R KRT15 MAP3K8 VCAM1 UBD CBX6 RPL18A CYP4V2 KIT	RPL18A KRT15
GTF2H5	Q6ZYL4	No	2				CDK7 CDK7 GTF2H4 ERCC3 ERCC3 GTF2H1 ERCC2 GTF2H3	CDK7				ISG15 CDC37 HSP90AB1 STIP1 AR MLF1 TBP	AR
GSTP1	P09211	No	2			SOD1		TGM2 PTN SUMO4 MAPK8 TRAF2			GPX1		NR3C1 DUSP4 NGFRAP1 STIP1 PKN1 FLNA TAF1D ZNF205 MAP3K8 HIST2H2BE SH3BP5 GADD45G PRPS1 SPARC
GSTO2	Q9H4Y5	No	2			GSR	TFAP2A				GPX1	COL15A1 C1QC WISP2 CPE TUBB2A CTNNB1 LOXL1 COL1A2
GSPT2	Q8IYD1	No	2				STAT1 CCT2 PABPC1 PABPC1 APP SNX1 SHMT2 UBR5 ATG7 GSPT1 NASP CTTN ETF1 ETF1 RDX SNX2	PABPC1				CXCL16 ISG15 NDEL1 SNRNP40 XAF1 NKIRAS1 MLF1 AIDA EVI2A SGK1 ADRM1 CBX6 RAI2 CD81 S100A11 STIP1 FAM160B2 VSIG4 CIRBP MOB1B DRAP1 BOLA1 NCL EXOC8 CIART GADD45G BTK RNPC3 PPP1R14A ETV4 ARPC1B DHX16 ADRB2 UBE2S IRF9 SH3BP5 INTS3 FERMT3 ECI2 PLA1A IGSF6 PCOLC	PAN2
GSE1	Q14687	No	2				HDAC1 ELAVL1 KDM1A RCOR3 RCOR3 RUNX1T1 GOLGA2 XRCC6 XRCC6 FUS CDC5L CEP63 TNIK NUDT18 NUDT18 EXOSC6 BECN1 RBM48 RBM48 TCF3 TRIP6 C1orf94 TULP3 RBPMS RBPMS DGCR6	XRCC6 RBM48 NUDT18 RCOR3				CXCL16 ISG15 NDEL1 SNRNP40 RASSF2 ZYX CHPF EXOC8 PTGS2 PDCD5 TUBB2A ADAR TWIST1 RPL11 SIN3B SGK1 MCM3 GADD45G SLC16A4 FSCN1 BRD2 TMEM159 HIST2H2BE ZFPM2 CIRBP DYSF FAM214A NCL TRMT112 CBX6 FAM168A CCDC102B LRRC47 DDX39B CFAP45 LYZ SERTAD4 FIGNL1 SERTAD2 O	CDKN2C CCT3 HSD17B14 TNFSF10 AR KRT15 GADD45G HSPB1 SDPR
GSC	P56915	No	2				FOXA2	SMAD2 SMAD3 SMAD1				FOXA1	NR3C1 TGIF2 FLNA CEBPB ZNF329 ST6GALNAC2 AR CTNNB1 ST5 AKR1B1 RAB2B DDX5 CLASRP ARHGEF6
GRN	P28799	No	2				YY1 YY1 EED FBXO6 NPM1 TGM2 ATXN7 TNFRSF1A TNFRSF1A TNFRSF1B TNFRSF1B CDK9 CCDC8 CUL7 SGTA CRKL PIK3R2 PIK3R2 CCNT1 CCNT1 GLRX3 RPS6KA1 RAC1 ATN1 ATN1 TRIB3 TRIB3 CFTR SORT1 SORT1 SMAD9 CCDC33 HOXA1 HOXA1 PRKAB2 PRKAB2 CACNA1A GFI1B GFI1B	SMAD9 GFI1B ELANE HK3 ATN1 HSPG2 CDK9				CYR61 SNRNP40 ZYX POTEKP CHPF CPVL PLD3 ERP27 FASN ADAR CD14 ABCC1 RPL11 RARRES3 MCM3 CD81 S100A11 STIP1 FOXC1 NOP58 HIST2H2BE MET ZBTB8A PIK3R3 BOLA1 NCL S100A9 PRPS1 CCDC102B CTPS1 HCLS1 LRRC47 DDX39B MRFAP1L1 AGA XPOT DHX16 ERO1LB INTS3 WASF1 HLX KCTD1	EGFL7 CTGF TNS2 AR HPGDS MAN2B1 SPARC FBN1 SERPINH1 VCAM1 ECM1 SIL1
GRM7	Q14831	No	2		GNAI3		PRKCA GNAQ			RGS2		RGS16 RGS2 FSCN1 BTK HIST1H1C PPP1R14A LUM HSP90AB1 SDC2 ADHFE1 PPT1 CTNNB1 NR1H2
GRM3	Q14832	No	2				SDCBP PPM1A	CALM1 PPM1A SDCBP				CCDC102B KLHL2 HSPB1 ZBTB8A MRFAP1L1 SDC2 CTNNB1 FZD7 VCAM1 RTN1 CLK2 NOTCH2NL	NR3C1 RGS2 CCND1 SDC2 LTF AR CTNNB1 DDX5
GRM1	Q13255	No	2		GNA11 GNAQ DNM1		KPNA3 KPNA1 ADRBK1 HTT OPTN TRPC1 ADORA1			AR AGA TUBB RGS2		CLK4 KCTD12 HSPB1 GNA15 YWHAH CDC37 PRNP STIP1 STXBP1 PRPF19 ADORA2A MX1 HSP90AB1 DYSF PDGFRB PIK3R3 DNALI1 CTNNB1 NTM FAM189A2 ZNF329 ETV4 TUBB MRFAP1L1 ADRB2
GRK1	Q15835	No	2				MYC SNCA SNCG CAV1 RHO	CALM1 PDE6D				PRR11 CYR61 TNS2 MLH1 NFIL3 AR PTGS2 PPT1 MAGED2 ABCC1 RPL11 HSPB1 PLA2G4A P3H1 MCM3 SCD PALD1 FLNA SMYD4 CCT3 PCED1A CEBPB NCAPG2 RCN1 PSMC3 FERMT3 SERPINH1 DNAJB2 DDX5 PLAU XPOT DMAP1 PRDX1 DHX58 PRPF6 PDGFRB AHNAK2 NCL CTNNB1 ITGAL ST6GALNAC6 SMAD7 CBF	NR3C1 RGS2 CCND1 BTK FLNA RND1 LTF GNAI1 AR PTGS2 IGFBP3 DDX5 FAM219A
GRIP2	Q9C0E4	No	2			AP2M1 AP2S1 AP2B1 AP2A2	ABL1 GRB2 CRK PPFIA1 PPFIA1 GFI1B GFI1B				WNT5A HLA-DPA1 HLA-DRA	EFEMP2 TNS2 PHGDH WASF1 HSPA6 AR TUBB2A PLS3 VCAM1 HSPB1 RPL18A ST5 HMGN3 YWHAH FAM127A FLNA ZNF32 CCT3 FSCN1 HELZ KRT15 RCC2 SERPINH1 DDX5 LYZ EGFL7 PRDX1 KIFC2 HSP90AB1 ABLIM3 PDGFRB PIK3R3 NCL CSF1R CTNNB1 S100A9 MET KIT BTK HCLS1 GPX1 DDX39B TUBB AGT
GRID2	O43424	No	2				GOPC GOPC GRIK5	DLG2 GRIK2 GRIK5 MAGI2				CCDC102B MLF1 CDKN2C BATF	FZD7 CTNNB1 DKFZp313B1621
GPT	P24298	No	2				CAPN1 CDC7	CAPN1				MCM3 VCAM1 SH3BGR GBP2	SH3BGR COL3A1
GPRIN2	O60269	No	2				YWHAE YWHAE TRIP13 TRIP13 SFN SFN MDFI MDFI SPRY2 SPRY2 PLSCR1 PLSCR1	PLSCR1 MDFI YWHAE SFN				PAN2 RASSF2 CXCL16 ISG15 NDEL1 EFEMP2 ARID5A MLF1 ZNF264 ZNF205 VCAM1 CDC25B HSPB1 RARRES3 ST5 TWF2 YWHAH ADRM1 CDC37 ZFYVE26 FES ZNF136 PCED1A FSCN1 ILF2 RASAL3 DHRS1 TPD52L1 HLA-DRA NR1H2 NR3C1 CAP2 FAM219A HSP90AB1 ZNF34 FERMT2 FBN1 OSBPL3 PRPS1 NGFRAP	NR3C1 FAM189A2 NDEL1 ZNF136 PCED1A TBP DHRS1 ZNF205 PHLDA1 NR1H2 NGFRAP1
GPRC5C	Q9NQ84	No	2				ABHD16A	ABHD16A				MLH1 PILRB IFITM1	PILRB PTGS2 IFITM1
GPR183	P32249	No	2				MTA1 MTA1	MTA1				NELFCD ZFPM2 NOTCH2NL	NELFCD
GPM6A	P51674	No	2				HTT ZDHHC17 ZDHHC17	PRKCA				AIDA PRNP DNALI1 HSP90AB1 STIP1 TXNDC15 ETV4 PIK3R3 TUBB MRFAP1L1 CTNNB1 STXBP1 BEX2 TNFSF10 CTHRC1 NTM	RGS2 FSCN1 BTK PPP1R14A SDC2 FLNA STXBP1 DDX5 GNA15 SDPR KIT
GPLD1	P80108	No	2				APOA1	CD55 APOA1				APOL1 APOD PLTP C1QC C1QA ABCA6	PLTP CD14
GPD1L	Q8N335	No	2			AGPAT6	ELAVL1				PLA2G4A AGPAT9	COL15A1 TMEM101 CXCL16 CEBPB SNRNP40 INTS3 IRF2BPL EXOC8 PTGS2 FOXA1 GBE1 ADAR VCAM1 BHLHE40 SLC16A4 OLR1 BRD2 APOE SGK1 NR3C1 SCD PTP4A3 PMAIP1 FECH FOXC1 CTGF AGPAT9 C9orf91 TMEM159 METTL2A SERPINH1 OSR2 PLAU TMEM263 CIRBP YWHAH TGIF2 PJA2 ZNF264 RAB2B
GPC4	O75487	No	2				CSNK2A2 SQSTM1 BAG3 CCNC IQCB1 SOX2 FGF2 ABHD17A	FGF2 ACP5				PAN2 CPNE1 PDGFC ISG15 CYR61 ANXA5 DMAP1 GDI1 MLH1 PRKAR2B UNC5CL ECI2 INTS3 MLF1 LEO1 MAGED2 TUBB2A BHLHE40 TWIST1 FOXC1 HSPB1 TWF2 YWHAH PTPN13 CDC37 FLNA CCT3 SIN3B FSCN1 BRD2 GNAI1 SMN1 PSMC3 KRT15 STXBP1 PRPF19 SERPINH1 NKAP MDP1 XPOT HPGDS PAF1 CAP2	PDCD5 SDC2 TNFSF10 SNRNP40
GPANK1	O95872	No	2				TRIM27 APP GOLGA2 TRIM23 LZTS2 CCDC85B CCDC85B GRB2 GRB2 TFCP2 LIG4	CCDC85B				CPNE1 XAF1 SERPINH1 NDEL1 SNRNP40 CXCL16 NKIRAS1 NDN AIDA EVI2A RPL11 UBE2L6 ST5 ADRM1 RAI2 ZNF32 STIP1 FAM160B2 VSIG4 MET CIRBP MOB1B DRAP1 PIK3R3 BOLA1 NCL EXOC8 CIART S100A9 GADD45G HELZ CCDC102B BTK RNPC3 HCLS1 PPP1R14A DDX39B ETV4 ARPC1B DHX16 RNF135	BEX2 PKN1 MOAP1 EXOC8 ZNF205 SYT17 NGFRAP1
GOSR2	O14653	No	2				APP USO1 CCDC155 STX4	USO1				XAF1 NDEL1 SNRNP40 CXCL16 NKIRAS1 ABCC1 AIDA EVI2A ADRM1 RAI2 STIP1 FAM160B2 VSIG4 CIRBP MOB1B DRAP1 BOLA1 CIART GADD45G BTK RNPC3 PPP1R14A ETV4 ARPC1B DHX16 UBE2S SH3BP5 INTS3 FERMT3 ECI2 ZNF593 PLA1A MX1 PCOLCE GNA15 SCD CRABP2 PRNP KLF7 FAM50A FERMT2 T	STXBP1
GOSR1	O95249	No	2				APP USO1 SEC22B NSF PKP1 DSC1	USO1				XAF1 NDEL1 SNRNP40 ZYX CXCL16 NKIRAS1 AIDA EVI2A ADRM1 RAI2 STIP1 FAM160B2 VSIG4 CIRBP MOB1B DRAP1 BOLA1 CIART GADD45G BTK RNPC3 PPP1R14A ETV4 ARPC1B DHX16 ADRB2 UBE2S SH3BP5 INTS3 FERMT3 ECI2 ZNF593 PLA1A MX1 PCOLCE GNA15 SCD PRNP KLF7 FAM50A FERMT2 TEX2	STXBP1
GOLM1	Q8NBJ4	No	2				GNB2L1 GNB2L1 FTH1 FTH1 EIF3J EIF3J FLOT1 NIPSNAP3A DCTN2 DCTN2 RPL13A RPL13A RPA2 RPA2 SYT1 SYT1 CIAO1 GRIK5	DCTN2 GNB2L1 GRIK5 EIF3J SYT1				PAN2 ISG15 NDEL1 SNRNP40 INTS3 MLF1 AR TUBB2A ADAR ABCC1 VCAM1 HSPB1 RPL18A PRPF6 FLNA NR3C1 CD81 LEO1 ILF2 TPD52L1 PRPF19 DDX5 MCM3 PRDX1 HSP90AB1 NCL FAM219A EIF4G1 CBFB GADD45A TRIM28 USP11 TUBB ARPC1B ADRB2 UBD CALU PAF1	NR3C1 AR GADD45A TPD52L1 DKFZp313B1621
GOLGB1	Q14789	No	2				BRMS1 PFN2 PFN2 CDC5L UBE2I UBE2I USO1 CCDC8 SREBF2 MAPK7 MAPK7 OBSL1 SUMO3 CUL7 RAB1A SKIL SKIL GORASP2 MMP14 ITSN2	SKIL USO1				FSCN1 CYR61 SNRNP40 ZYX CHPF PLD3 GPNMB FASN ADAR TPBG RPL11 SIN3B RARRES3 SGK1 MCM3 FAM50A ZNF224 STIP1 FOXC1 LUM NOP58 HIST2H2BE NKAP ZBTB8A NCL PRPS1 CTPS1 HELZ LRRC47 DDX39B NFIL3 NVL DHX16 UBE2S SH3BP5 INTS3 WASF1 ZNF593 AR VCAM1 HSPB1 RPL18A CRABP2	CPNE1 MORC4 STXBP1
GOLGA3	Q08378	No	2				ELAVL1 NPM1 ATXN7 TRAF2 TAF10 STAU1 GOLGA7 UBE3A ESR2 CIAO1	CASP3 CASP7 KCNJ1				CXCL16 FECH SNRNP40 ZYX EXOC8 PTGS2 ISG15 ADAR ABCC1 UBE2L6 SGK1 MCM3 ADRM1 CD81 SLC16A4 S100A11 BRD2 TMEM159 HIST2H2BE CIRBP BEX2 NCL CBX6 LRRC47 DDX39B CFAP45 USP11 SERTAD4 FASN SERTAD2 OSBPL3 IRF9 SDC2 INTS3 ARID5A NFIL3 AR TGIF2 ZNF264 VCAM1 HSPB1 RPL	HCLS1 MLH1 PKN1 AR CTNNB1 MET PLA2G4A SGK1
GOLGA2	Q08379	No	2			CCNB1 CCNB2 CDK1 PLK1		CDK1 USO1 SVIL ABLIM1 TRIM29 RAB1A RAB1B GORASP2			KNTC1 TAOK1 NDEL1 RCC2 NCAPG2 TUBB CDC25B PRKAR2B		MNDA GADD45A FLNA MLH1 FSCN1 GDI1 AR MIF KRT15 STXBP1 GADD45G PRPS1
GNRH1	P01148	No	2				MEP1A	MEP1A				MMP9	AGT
GNPDA1	P46926	No	2				SUMO1 PCNA EZR NEDD8 PABPC1 RAD23A USP5 EWSR1 EWSR1 MCC CDC34 NT5C2 IPO9 MAGEA11 WARS OGFOD1 PSMD9 NUBP2 NUBP1 UBE2R2 DCTPP1	EWSR1				CEBPD ZNF383 HIST1H2AC ZYX IFIT3 MLF1 PLD3 PTGS2 FASN TUBB2A ADAR NDEL1 RPL11 RARRES3 SGK1 MCM3 ADRM1 ZNF224 CD81 FSCN1 NOP58 HIST2H2BE NDUFAF1 CIRBP MOB1B ZBTB8A BEX2 NCL TRMT112 S100A9 BLVRB GADD45G CTPS1 BTK SDC2 DDX39B LTF ARPC1B OSBPL3 UBE2S NDN ZNF5	FASN BTK AGT
GNGT2	O14610	No	2			GABBR2	GNB4 GNB2 GNB2 GNB1				APLNR CXCL10 CXCL11 CCR1 CXCL9 ADORA2A CXCL8 HCAR3 GNAI1 AGT C5AR1 SUCNR1	PAN2 NR3C1 GADD45A STIP1 GNAI1 MLF1 TBP VCAM1 HIST2H2BE ADRB2 UBD BTK
GNG7	O60262	No	2			GABBR2 GCG GCGR	GNB4 GNB4 GNB2 GNB2 GNB1 GNB1 GNB5 GNB5				APLNR CXCL10 CXCL11 CCR1 CXCL9 ADORA2A CXCL8 CALCRL HCAR3 GNAI1 OXTR AGT C5AR1 SUCNR1 ADRB2	PAN2 NR3C1 GADD45A STIP1 GNAI1 MLF1 TBP VCAM1 HIST2H2BE ADRB2 UBD BTK
GNG5	P63218	No	2			GABBR2 GCG GCGR	GNB4 GNB4 GOLGA2 KRT31 TRAF1 GNB2 GNB2 MDFI GNB1 GNB1 GNB5				APLNR CXCL10 CXCL11 CCR1 CXCL9 ADORA2A CXCL8 CALCRL HCAR3 GNAI1 OXTR AGT C5AR1 SUCNR1 ADRB2	PAN2 CXCL16 NDEL1 ARID5A EXOC8 MLF1 NDN ZNF205 VCAM1 CDC25B TWF2 NR3C1 FES ZNF136 STIP1 GNAI1 DHRS1 CLDN2 FAM214A DDX5 NR1H2 RAB24 BEX2 ZFYVE26 HIST2H2BE RAB2B ADRB2 BTK GADD45A GEM PKN1 TUBB TBP PHLDA1 RNF135 UBD GZMK ZNF264
GNG3	P63215	No	2			GABBR2 GCG GCGR	GNB4 GNB4 GNB2 GNB2 GNB1 GNB1 GNAI3 GNB5 GNB5				APLNR CXCL10 CXCL11 CCR1 CXCL9 ADORA2A CXCL8 CALCRL HCAR3 GNAI1 OXTR AGT C5AR1 SUCNR1 ADRB2	PAN2 NR3C1 RGS16 GADD45A RGS2 PRKAR2B STIP1 C5AR1 YWHAH GNAI1 MLF1 TBP VCAM1 HIST2H2BE ADRB2 UBD LDHB BTK
GNG10	P50151	No	2			GABBR2 GCG GCGR	GNB4 KRT31 TCF4 GNB2 GNB2 GNB1 GNB1				APLNR CXCL10 CXCL11 CCR1 CXCL9 ADORA2A CXCL8 CALCRL HCAR3 GNAI1 OXTR AGT C5AR1 SUCNR1 ADRB2	PAN2 CDKN2C EXOC8 AR MLF1 VCAM1 CDC25B TWF2 NR3C1 FLNA STIP1 GNAI1 CLDN2 HIST2H2BE RAB24 BEX2 FERMT2 CTNNB1 BTK SMAD7 GADD45A PKN1 MAD2L2 MRFAP1L1 TBP ADRB2 UBD GEM
GNB5	O14775	No	2			PRKCQ PRKCA		MCM2 RGS7 EIF3J RGS6 GNG2			KIT HLA-DPA1 BTK HLA-DRA		MCM3 DMAP1 BTK TBP GNAI1 TPD52L1
GNB4	Q9HAV0	No	2			GNG2 GCG GCGR		MTNR1A MTNR1B GNG2			FZD2 APLNR CXCL10 CXCL11 CCR1 CXCL9 ADORA2A AGT CALCRL HCAR3 GNAI1 OXTR RASGRP1 CXCL8 C5AR1 FZD6 SUCNR1 ADRB2		GNAI1 FLNA BTK
GNB2	P62879	No	2			GNG2 GABBR2 GCG GCGR		RAF1 TGFBR1 SVIL CAPNS1			FZD2 APLNR CXCL10 CXCL11 CCR1 CXCL9 ADORA2A AGT CALCRL HCAR3 GNAI1 OXTR RASGRP1 CXCL8 C5AR1 FZD6 SUCNR1 ADRB2		NR3C1 FLNA CCT3 PDGFRB NKIRAS1 OSR1 AR CTNNB1 CHN1 UBD ARHGEF6
GNA12	Q03113	No	2		GNGT1 SRC RASA1 TEC FARP1		SUMO1 ARAF HSP90AA1 APP CDH1 RHOA PPP2R1A PRKCD PRKCB PPP5C PPP5C F2R PRKCE TEC PCK1 TBXA2R CDH2			PKN1 GNAI1 AR AGA NOP2 KIT		XAF1 ISG15 NDEL1 SNRNP40 HIST1H2AC ZYX IFIT3 NKIRAS1 MMP1 PLD3 PTGS2 FASN ADAR FGR EVI2A RPL11 RARRES3 SGK1 MCM3 ADRM1 ZNF224 RAI2 STIP1 GNAI1 NOP58 HIST2H2BE VSIG4 MET KIT CIRBP FAM160B2 MOB1B DRAP1 BOLA1 NCL CTPS1 CIART S100A9 BLVRB GADD45G CDH3 FBXO17
GMNN	O75496	No	2				HDAC1 CDKN2A SUMO2 CSNK2A1 SMARCA4 SMARCA4 CDKN1A AURKA AURKA MCM6 KAT7 HDAC3 SMARCA2 CDH1 CASP3 CDC20 CDC20 FBXO5 REPIN1 REPIN1 NCF1	CDKN1A CAP20 CDKN1 CIP1 MDA6 PIC1 SDI1 WAF1 NCF1 MCM6				CPNE1 F13A1 FSCN1 CPVL FASN TUBB2A ADAR TWIST1 RPL11 SIN3B MCM3 FAM50A GADD45G STIP1 FOXC1 GNAI1 NOP58 HIST2H2BE ZFPM2 NKAP HSP90AB1 ZBTB8A NCL ZBTB4 S100A9 SRM CDH3 PRPS1 CTPS1 HCLS1 LRRC47 NFIL3 ETV4 ARPC1B DHX16 UBE2S PAF1 INTS3 HLX AR FOXA1 CXCL8 VCAM	MCM3 CCND1 GADD45A WASF1 SYTL1 GADD45G
GMEB1	Q9Y692	No	2				SUMO2 SMAD1 SMAD1 SMAD3 UBE2I TRIM55 ATF7IP SNIP1	NCOA2 SMAD3 UBE2I SMAD1 ATF7IP CASP8				CPNE1 FSCN1 ZYX FASN TUBB2A ADAR RPL11 SIN3B RARRES3 MCM3 FAM50A STIP1 FOXC1 NOP58 HIST2H2BE NKAP ZBTB8A NCL ZBTB4 S100A9 SRM PRPS1 CTPS1 LRRC47 NFIL3 ETV4 FIGNL1 NVL INTS3 AR TGIF2 AKR1B1 LTF HSPB1 NR3C1 CRABP2 FLNA CEBPD ARPC1B BRAT1 PRPF19 XPOT FERMT2	NR3C1 TGIF2 FLNA CEBPB LAMC1 ZNF329 AR NR1H2 CTNNB1 ST6GALNAC2 AKR1B1 RAB2B CLASRP DDX5 ARHGEF6
GM2A	P17900	No	2				ELAVL1 HEXA GABARAPL2	PLD2				CXCL16 FECH SNRNP40 EXOC8 PTGS2 ISG15 ADAR RPL11 SGK1 SLC16A4 STIP1 BRD2 TMEM159 HIST2H2BE CIRBP PRPF19 NCL S100A9 CBX6 CTPS1 LRRC47 DDX39B CFAP45 SERTAD4 SERTAD2 OSBPL3 IRF9 SDC2 INTS3 TGIF2 ZNF264 VCAM1 HSPB1 NR3C1 SCD HSPA6 CTGF TMEM263 AGPAT9 NR2F1 AH	STXBP1
GLUD1	P00367	No	2				SUMO1 ELAVL1 NEDD8 ILK MAP3K1 TRAF6 FN1 FUS CUL7 NR4A1 CDK5 CUL3 ICT1 STAT5A STAT5A VTN VTN LSM1 KLHL29 CRP CRP ORM1 ORM1	DYNLL1				CPNE1 CXCL16 ISG15 NDEL1 CYR61 SNRNP40 HIST1H2AC ZYX F13A1 EXOC8 PLD3 PTGS2 FASN TUBB2A ADAR RPL11 RARRES3 SGK1 MCM3 ZNF224 HLA-DMB CD81 SLC16A4 S100A11 STIP1 FSCN1 FOXC1 NOP58 TMEM159 HIST2H2BE CIRBP TGFBI KDELC1 TMEM263 SRPX NCL TRMT112 S100A9 BLVRB CBX	PAN2 RGS2
GLRX	P35754	No	2			GSR		PTPN1			GPX1		CLK2 CTNNB1 PDGFRB
GLRA2	P23416	No	2				SEC23A SEC23A BAG6 DDX24 GDI2 GDI2	BAG6				EFEMP2 DERL2 ISG15 GADD45A PRNP HSP90AB1 SDC2 SEC24C USP11 SMN1 RAB24 C1QA CXCL8 SERPINH1 USP13 UBD HSPB1 RCN1 NR1H2 SGK1	S100A4
GLIS3	Q8NEA6	No	2				ENO1 SOX2 SUFU SUFU	SUFU				ISG15 CYR61 DMAP1 PRKAR2B TUBB2A MAGED2 BHLHE40 VCAM1 TWIST1 MORC4 INTS3 HSPB1 LEO1 FOXC1 PRPF19 PAF1 HSP90AB1 MID1IP1 FERMT2 CTNNB1 SSB OSBPL3 UBD SIN3B	MID1IP1
GLI3	P10071	No	2			RPS27A UBA52 CUL1 SKP1 PRKACG CSNK1A1 GSK3B PRKACA PRKACB RBX1 CDC73	HDAC1 SAP18 SMAD1 YWHAE CSNK1A1 PRKCA SOX2 STK36 STK36 SUFU				MCM3 EIF4G1 CDC37 FZD2 SMAD7 LEO1 RPL36A LY96 TUBB CTNNB1 DERL2 CD14 SEC61G RPL11 PRKAR2B RPL18A SGK1	PAN2 RASSF2 CEBPB NDEL1 EPM2AIP1 PHGDH MLH1 PRKAR2B SNAI2 HLX AR TUBB2A LEO1 AKR1B1 BHLHE40 VCAM1 TWIST1 CDC25B SIN3B RARRES3 TWF2 NR3C1 ADRM1 ABCG2 CDC37 CYR61 HSPB1 ADGRL2 CEBPD ILF2 FOXC1 BNIP3 INTS3 TPD52L1 PRPF6 DDX5 HLA-DRA NR1H2 DMAP1 CAP2 TGIF2 FS
GLI2	P10070	No	2			RPS27A UBA52 CUL1 SKP1 PRKACG CSNK1A1 GSK3B PRKACA PRKACB RBX1 CDC73	HDAC1 CREB1 SPOP STK36 SUFU				MCM3 EIF4G1 CDC37 FZD2 SMAD7 LEO1 RPL36A LY96 TUBB CTNNB1 DERL2 CD14 SEC61G RPL11 PRKAR2B RPL18A SGK1	CEBPB GDI1 SNAI2 HLX AR MID1IP1 BHLHE40 TWIST1 SIN3B SGK1 NR3C1 ABCG2 CDC37 ADGRL2 CEBPD BNIP3 TPD52L1 DDX5 DMAP1 TGIF2 HSP90AB1 BANF1 WISP2 CTNNB1 ZFPM2 SMAD7 TRIM28 TBP
GLI1	P08151	No	2			RPS27A UBA52 CUL1 SKP1 PRKACG PRKACA PRKACB RBX1 CDC73		SUFU			MCM3 EIF4G1 CDC37 SMAD7 LEO1 RPL36A LY96 TUBB CTNNB1 DERL2 CD14 SEC61G RPL11 PRKAR2B RPL18A SGK1		MID1IP1
GJB3	O75712	No	2				ELAVL1 ELAVL1	TJP1				COL15A1 TMEM101 CXCL16 CEBPB SNRNP40 INTS3 IRF2BPL EXOC8 PTGS2 FOXA1 GBE1 ADAR VCAM1 BHLHE40 SLC16A4 OLR1 BRD2 APOE SGK1 NR3C1 SCD PTP4A3 PMAIP1 FECH FOXC1 CTGF AGPAT9 C9orf91 TMEM159 METTL2A SERPINH1 OSR2 PLAU TMEM263 CIRBP YWHAH TGIF2 PJA2 ZNF264 RAB2B	JAM2 CLDN1 CLDN2 CLDN5
GJB1	P08034	No	2				APP JUP CAV1 VKORC1	CALM1 SRC PRKCA PRKACA				XAF1 NDEL1 SNRNP40 CXCL16 NKIRAS1 PTGS2 ABCC1 AIDA EVI2A ADRM1 RAI2 CD81 STIP1 FAM160B2 VSIG4 CIRBP MOB1B DRAP1 BOLA1 CIART GADD45G CDH3 BTK RNPC3 PPP1R14A ETV4 ARPC1B DHX16 UBE2S SH3BP5 INTS3 FERMT3 ECI2 AR PLA1A MX1 PCOLCE GNA15 NR3C1 SCD PRNP PCED1A KL	RGS2 AR FGR GNA15 NR3C1 PTPN13 CCND1 FSCN1 STXBP1 DDX5 SDPR RGS16 PDGFRB CTNNB1 MET KIT BTK PPP1R14A SDC2 LTF FLNA ADRB2
GJA5	P36382	No	2				AAR2 AAR2	PRKACA				UBD	NR3C1 PTPN13 CCND1
GIT2	Q14161	No	2				SMAD3 SMAD3 ACTG1 LMNB1 LMNB1 ASS1 ACTN1 USHBP1 USHBP1 TNFAIP3 TNFAIP3 ARHGEF7 SPOP SPOP TRAF1 TRAF1 PAK2 PAK2 CALCOCO2 EDC4 EDC4 ADRBK1 TSN TSN TNIP1 TNIP1 RUFY1 NFKBIB PXN PXN NME2 PAK1 KCTD5 E2F2 GCH1 GCH1 POLR1B POLR1B PROX1 PROX1 LAMTOR5 CORO1A QPRT	PAK1 PXN YWHAG TGFB1I1 ARHGEF7 PAK3				ISG15 NDEL1 ZYX EXOC8 NDN RPL11 MRPS23 MCM3 CD81 STIP1 BRD2 MOB1B ZNF418 NCL NKIRAS1 FAM168A BTK LRRC47 USP11 ARPC1B ARRDC3 GZMK EPM2AIP1 AR VCAM1 SPATA20 HSPB1 GNA15 NR3C1 FLNA ALDH9A1 CEBPD RARRES3 LYZ NOTCH2NL CAP2 ZFYVE26 ADRB2 CDIP1 EIF4G1 FAM189A2 T	NR3C1 RGS2 CTPS1 SELE FLNA HSPB1 DDX39B AR ARPC1B OSBPL3 CLK2 ARHGEF6
GIPC2	Q8TF65	No	2				SETDB1 SETDB1 UNC119 UNC119 SP100 PTN PTN IGSF21 IGSF21	PTN SETDB1 UNC119				MX1 RUFY3 CDKN2C TRIM28 NACA HSP90AB1 USP11 SMN1 TAF1D MLF1 HSPB1 AGL BHLHE40 CTNNB1 GADD45G SIN3B PFN1 GADD45A	HLA-DQA1 RUFY3 CDKN2C TRIM28 OLFML3 USP11 TAF1D BHLHE40 S100A4 GADD45G SIN3B PFN1
GFRA1	P56159	No	2			NCAM1	TRADD BAG3 SOCS3				COL6A3	CPNE1 PDGFC ISG15 ANXA5 UNC5CL ECI2 AR MLF1 HSPB1 TWF2 YWHAH CSF1R TNFSF10 PSMC3 GSTA4 MET MDP1 HSP90AB1 NCL RAB2B FAM168A KIT FAM189A2 TUBB ARRDC3
GFPT1	Q06210	No	2				KPNA6 MYC SUMO2 SUMO1 ELAVL1 MAPK8 MAPK8 PRKAA2 NEDD8 MCM7 RBX1 GARS SIRT1 XPO7 NCBP1 PRMT3 SEC23A TROVE2 OSBP PRKAB2	PRKCA				CPNE1 CXCL16 FSCN1 CYR61 SNRNP40 HIST1H2AC ZYX FBXL5 DUSP4 EXOC8 PLD3 PTGS2 FASN TUBB2A ADAR RPL11 SIN3B RARRES3 SGK1 MCM3 FAM50A ZNF224 SMYD4 MLF1 STIP1 FOXC1 NOP58 TMEM159 HIST2H2BE NKAP CIRBP SNAPC1 TMEM263 NCL FBXO17 ZBTB4 S100A9 BLVRB SRM PRPS1 GADD4	RGS2 FSCN1 BTK PPP1R14A SDC2 FLNA STXBP1 DDX5 GNA15 SDPR KIT
GFER	P55789	No	2				SMAD2 COPS2 COPS2 COPS8 COPS8 PLEKHF2 BNIPL	BNIPL TXN				SMAD7 NR2F1 RNPC3 PXDN DRAP1 LRPAP1 ETV4 RTN1 AR PSMC3 CTNNB1 ST5 SDPR AIDA MIF NGFRAP1 SIN3B IRF7 HMGN3	NR3C1 MIF
GEMIN2	O14893	No	2			SNRPD1 SNRPD3 SNRPD2 SNRPB SNRPE SNRPF SNRPG TGS1		DHX9			SIN3B PRPF19		TBP
GDPD2	Q9HCC8	No	2				ATP5C1 ATP5C1 FRA10AC1 FRA10AC1 SGSM2 SGSM2	SGSM2				ADRB2 NKAP ILF2 VCAM1	ILF2
GDNF	P39905	No	2			NCAM1	AGTRAP				COL6A3	ACSF2 FAM114A1 DDX55
GDF5	P43026	No	2				BMPR2 BMPR1A ACVR1 ACVR2B BMPR1B BMPR1B	ACVR1 BMPR1B BMPR2				SMAD7 IGFBP3 BAMBI FBP1 SFRP2 HSP90AB1	ARHGEF6 CHN1 NKIRAS1 MAP3K8
GCSH	P23434	No	2				ZBTB16 ZBTB16 NMI ING5 ING5	ZBTB16				NR3C1 CD81 PMAIP1 IL6 IL32 AR SMN1 TAF1D TIMP1 SIN3B IRF7	NR3C1 PMAIP1 IL6 SIN3B CD81
GCNT3	O95395	No	2			MUC4 MUC20 MUC6 MUC16 MUCL1 MUC12 MUC17 MUC19 MUC7	CASK				ST6GALNAC2 GALNT11	PTGS2 SDC2
GCLC	P48506	No	2			GSS	ELAVL1 PAXIP1 PPID GCLM CCL22 CCL22				HPGDS GSTA4	COL15A1 TMEM101 CXCL16 CEBPB SNRNP40 INTS3 IRF2BPL EXOC8 AR PTGS2 FOXA1 GBE1 ADAR VCAM1 BHLHE40 SLC16A4 OLR1 BRD2 APOE IRF7 SGK1 NR3C1 SCD PTP4A3 PGM1 PMAIP1 FECH ZBTB8A ILF2 FOXC1 CTGF AGPAT9 C9orf91 TMEM159 METTL2A SERPINH1 OSR2 PLAU TMEM263 CIRBP YWHAH
GCKR	Q14397	No	2			NUP43 NUP37 RANBP2 NUP107 SEH1L NUP85 NUP98 NUP133 POM121 NUP35 NUP54 NUPL2 NUP210 NUP93 NUPL1 GCK NUP155 NUP62 TPR NUP88 RAE1 NUP50 NUP160 NUP153 NUP214	CDKN1A CDKN1A TRAF2				KNTC1 TAOK1 NDEL1 RCC2 BANF1 PGM1	F13A1 CPVL ZNF205 FLNA BEX2 NR1H2 HSP90AB1 ANGPT2 NCL TNFSF10 ZBTB48 MAP3K8 GADD45G EIF4G1 GADD45A CLEC3B NFIL3 PKN1 USP11 TUBB SYT17 NUDT16L1
GCK	P35557	No	2				PCNA PFKFB2	INS				YWHAH DMAP1 CALU GADD45A CCL2 MLH1 FSCN1 ISG15 PTP4A3 UBD GADD45G	CPE IGFBP7
GCA	P28676	No	2				ELAVL1 EIF3H ATXN1 ATXN1 SRI SRI	ATXN1				CXCL16 FECH SNRNP40 ZYX EXOC8 PTGS2 ISG15 ADAR SGK1 RAI2 CD81 SLC16A4 BRD2 TMEM159 CIRBP NCL CBX6 SLC4A2 LRRC47 DDX39B CFAP45 ETV4 SERTAD4 SERTAD2 OSBPL3 IRF9 SDC2 INTS3 ARID5A TGIF2 ZNF264 VCAM1 RCN1 NR3C1 SCD CTGF TMEM263 AGPAT9 NR2F1 C9orf91 CDIP1 LEPR	ST6GALNAC6 ARID5A CLASRP CIRBP ZYX RCN1
GAP43	P17677	No	2				RABEP1 PRKCD PRKCD	CALM1 CSNK2A1 PRKCB PRKCD				YWHAH IL32 HSPB1	NR3C1 RGS2 FSCN1 CCND1 BTK CDC37 HCLS1 SDC2 LTF AR NCL CTNNB1 STXBP1 ADRB2 IGFBP3 DDX5 KIT
GALNT13	Q8IUC8	No	2			B3GNT7 MUC15 MUC4 MUC20 MUC6 MUC16 MUCL1 MUC12 MUC17 MUC19 MUC7 MUC13 C1GALT1C1 B3GNT6 B3GNT8	EXOSC2 SKIV2L				LUM ST6GALNAC2 GALNT11	UBD GPX1
GABRR1	P24046	No	2				MYC CSNK2A1 IP6K2 BCR DNM1L TAX1BP1	SQSTM1 CSNK2A1 MAPK1 PRKCA PRKG1 PRKACA				PRR11 LEO1 CYR61 TNS2 PAF1 MLH1 NFIL3 PPT1 MAGED2 CXCL8 BHLHE40 RPL11 HSPB1 PLA2G4A P3H1 MCM3 SCD CDC25B PALD1 FLNA SMYD4 CCT3 CEBPB NCAPG2 RCN1 NOP58 PSMC3 FERMT3 SERPINH1 KIT PLAU XPOT DMAP1 PRDX1 DHX58 CBX7 PRPF6 AHNAK2 NCL FAM189A2 APOE ITGAL FAM168A	RGS2 DUSP4 FSCN1 LRPAP1 AR GNA15 NR3C1 PTPN13 CDC37 CEBPB STXBP1 DDX5 SDPR GRB14 LINC00341 NCL CTNNB1 CCND1 KIT IGFBP3 BTK PPP1R14A HCLS1 SDC2 FLNA
G6B	O95866	No	2				PTPN11 ABL2 PTPN6	PTPN11 PTPN6				PAF1 CDC37 SELE GPX1 LEO1 PDGFRB AR FASN CTNNB1 TPD52L1 VCAM1 MET KIT	SELE PILRB PDGFRB CTNNB1 MET KIT
FZD8	Q9H461	No	2				SUMO1 WNT1 SDCBP LRP6	LRP6 WNT1				WNT5A DKK2 ETFDH CEBPB ALDH1A1 ANXA5 PHGDH ZYX ANLN BAMBI LRPAP1 PLD3 AR PTGS2 FASN GBE1 ADAR VCAM1 BHLHE40 NACA RPL11 HSPB1 RPL18A PRPF6 TWF2 NR3C1 SLC39A6 FLNA CCT3 CEBPD ZBTB8A ILF2 RARRES3 WIF1 NOP58 PSMC3 IRF7 PRPF19 SERPINH1 DDX5 KLF7 PLAU NOTCH2NL	DKK2 SFRP2
FZD4	Q9ULV1	No	2				BAG6 SLC9A3R1 DLG4 CRELD2	ARRB2 DLG4 DLG1 DLG2				FZD2 EFEMP2 DERL2 FZD7 GADD45A PRNP ADRB2 SDC2 PDGFRB SMN1 CTNNB1 C1QA CXCL8 SERPINH1 USP13 UBD LDHB NR1H2	FZD2 FZD7 FLNA OXTR ADRB2 C5AR1
FZD3	Q9NPG1	No	2				SDCBP	GIPC1				CCDC102B KLHL2 ZBTB8A MRFAP1L1 SDC2 FZD7 VCAM1 RTN1 CLK2 NOTCH2NL	TPBG ITGA5
FXYD1	O00168	No	2				YWHAQ ATP1A1 ATP1B1	PRKACA				RASSF2 AR FASN TUBB2A CDC25B HSPB1 SGK1 MCM3 CDC37 FSCN1 TPD52L1 YWHAH PRDX1 NELFCD NCL HLA-DRA CTPS1 TRIM28 HIST1H1C TUBB ADRB2 UBD NR3C1 LDHB PFN1	NR3C1 PTPN13 CCND1
FXN	Q16595	No	2				SDHA ACTN1 ACTN1 SDHB	ACTN1				ISG15 BTK CD81 ZYX HSP90AB1 PKN1 GEM VCAM1 UBD HSPB1 EPM2AIP1	ZYX FBP1 ADORA2A PKN1
FTH1	P02794	No	2			HSPA8		FXR2 CRMP1 BRD7 FTL			EIF4G1 HSPB1 STXBP1 PRPF19		IL33 PTPN13 GADD45A CDK5RAP3 FBP1 BHLHE40 HIST2H2BE NVL PFN1
FST	P19883	No	2				TXN TK1 TK1 BMPR2 BMPR1A ADAM12 MEST DIP2A DIP2A FSTL1	DKFZp686O12165 INHBA				PAN2 IFIT3 MLH1 GDI1 F13A1 PLD3 TUBB2A ZNF205 CD14 VCAM1 NR3C1 SFRP2 HSP90AB1 PRDX1 BAMBI DRAP1 ATP6V1F SMAD7 IGFBP3 CLEC3B GPX1 FBP1 UBD	TGFBI F13A1 IGFBP3 IGFBP7 SDC2 ITGA5 COMP C1QA MMP9 COL1A2 SPARC
FSD1	Q9BTV5	No	2				PKM NAP1L1	CDK5				PAN2 CTPS1 CSF1R CD81 HSP90AB1 BANF1 RPL11 SMN1 ISG15 CTNNB1 MAGED2 VCAM1 MET TWF2 HSPB1 HLA-DRA KIT	WASF1 NDEL1 CDC37 CHN1 STXBP1
FRS2	Q8WU20	No	2	PTPN11 GRAP CBL			CBL CBL GRB2 GRB2 LYN CRK PTPN11 PTPN11 FGFR1 FLOT1 FLOT1 PRKCI SPRY2 SOS1 SOS1 INSR FGFR2 NTRK2 NTRK3		MET PDGFRB			PAN2 LEO1 PHGDH AR FASN TUBB2A PLS3 VCAM1 ABCC1 FGR HSPB1 RPL18A ST5 FLNA YWHAH UBD CDC37 SELE HSPA6 ZNF32 CCT3 CYP4V2 FSCN1 ITGAV HELZ CTGF ITGA5 KRT15 RCC2 SERPINH1 MET HMGN3 LYZ NR1H2 RGS16 PAF1 PRDX1 HSP90AB1 AGT ABLIM3 PDGFRB FCGR2A PIK3R3 FBN1 NCL C
FRAT2	O75474	No	2			GSK3B		GSK3B			FZD2 CTNNB1		AR CCND1 CTNNB1 SGK1
FPR1	P21462	No	2				ADRBK1 MAPK3 MAPK13	GNAI2 ACTG1 ANXA1				DUSP4 CDC37 HIST1H1C PHGDH CCT3 HSP90AB1 STIP1 PDGFRB GPX4 TUBB PTGS2 FASN NCL PLS3 ADRB2 LDHB PFN1 GNA15	RGS16 CAP2 ANXA5 S100A11 WASF1 CXCL8 C5AR1
FOXL2	P58012	No	2				SUMO1 SUMO1 ELAVL1 SMAD3 UBE2I UBE2I LATS1 LATS1	PAK1				CXCL16 ISG15 SNRNP40 HIST1H2AC ZYX EXOC8 PLD3 PTGS2 FASN ADAR RPL11 RARRES3 SGK1 MCM3 ZNF224 SLC16A4 FOXC1 NOP58 TMEM159 HIST2H2BE CIRBP MOB1B TMEM263 NCL BLVRB CBX6 CTPS1 LRRC47 DDX39B CFAP45 LTF SERTAD4 ARPC1B SERTAD2 OSBPL3 NVL IRF9 SDC2 INTS3 AR TGIF2	FLNA ARPC1B ARHGEF6
FOXD3	Q9UJU5	No	2				POU5F1 POU5F1	POU5F1				NCL TRIM28	AR
FOXA3	P55318	No	2				TLE1 PPARA PPARA	HMGB1				FOXA1 GADD45A SMN1 HHEX CTNNB1 GADD45G PFN1 CDKN2C	AR CEBPB TBP FOXC1
FOLR1	P15328	No	2				PSMB2 CUL3 GSR NCAPH2 IRAK3 IRAK3	LYN				ISG15 HLA-DMB PHGDH CD14 KDELC1 TNFSF10 FASN TUBB2A ADAR MAGED2 NACA VCAM1 RPL11 HSPB1 MRPS23 P3H1 MCM3 CDC37 FLNA SEC24C CCT3 FECH ILF2 RCN1 PSMC3 GBP2 PRPF19 HIST2H2BE DDX5 CIRBP ECM1 YWHAH PRDX1 PJA2 HSP90AB1 SRPX NCL CTNNB1 NOP2 UBE2E2 KCTD12 RRS1 MLL	RGS16 FCER1G BTK CSF1R HCLS1 PILRB FCGR2A KIT
FNBP4	Q8N3X1	No	2				SUMO2 CSNK2A1 SNRPB PRPF40A LBR KHDRBS1 HTT HTT FYN ITSN1 ITSN2	FYN KHDRBS1 PRPF40A				CPNE1 FSCN1 TRMT112 FASN TUBB2A ADAR FGR RPL11 SIN3B MCM3 FAM50A CBX6 CD81 STIP1 FOXC1 NOP58 HIST2H2BE ZFPM2 NKAP CIRBP PIK3R3 NCL ZBTB4 S100A9 SRM PRPS1 CTPS1 BTK HCLS1 LRRC47 NFIL3 ETV4 MRFAP1L1 FIGNL1 DHX16 NVL INTS3 AR CXCL8 VCAM1 LTF HSPB1 NR3C1 CRAB	NR3C1 CAP2 BTK CSF1R WASF1 FCGR2A PDGFRB CTNNB1 KIT
FMOD	Q06828	No	2				TGFB1 CUL3	TGFB1 TGFB2 TGFB3				HLA-DMB PHGDH KDELC1 TNFSF10 FASN TUBB2A ADAR MAGED2 NACA RPL11 HSPB1 MRPS23 P3H1 MCM3 CDC37 FLNA SEC24C CCT3 RRS1 FECH ILF2 RCN1 PRPF19 HIST2H2BE DDX5 CIRBP YWHAH PRDX1 PJA2 EIF4G1 HSP90AB1 SRPX NCL CTNNB1 NOP2 UBE2E2 KCTD12 MMP9 MLLT11 SMAD7 CTPS1 HIST1	SDC2 CTGF ITGAV SPARC
FMNL3	Q8IVF7	No	2				APP PRPF40A PRPF40A CIAO1 FAM96B	PRPF40A				XAF1 NDEL1 SNRNP40 FBXL5 TRMT112 CXCL16 NKIRAS1 TUBB2A AIDA EVI2A MCM3 ADRM1 RAI2 STIP1 FAM160B2 VSIG4 NKAP CIRBP MOB1B DRAP1 BOLA1 CIART GADD45G BTK RNPC3 PPP1R14A ETV4 ARPC1B DHX16 UBE2S SH3BP5 INTS3 FERMT3 ECI2 PLA1A MX1 PCOLCE USP11 HSPB1 GNA15 SCD PR	CAP2
FLT3LG	P49771	No	2				PFN2 KITLG	KITLG				CCDC113 WASF1 KIT	KIT
FLI1	Q01543	No	2				SUMO1 PIAS1 SMAD3 GATA1 GATA1 BRCA1 KAT2B UBE2I PRKCD PRKCD PIAS2 PIAS2 CTBP2 SRF ETV6 ETV6 SP100 FMNL1 ELK1 SMAD9 SOX30	EWSR1 SMAD9 GATA1 SRF				HIST1H2AC ZYX CHPF PLD3 PTGS2 FASN ADAR TWIST1 RPL11 RARRES3 MCM3 ZNF224 RAI2 NOP58 HIST2H2BE ZFPM2 CIRBP ZBTB8A NCL ZBTB4 BLVRB CTPS1 DDX39B LTF ARPC1B SERTAD2 OSBPL3 NVL ERO1LB AR TGIF2 GATA3 USP11 HSPB1 RPL18A TWF2 NR3C1 CRABP2 FLNA ALDH9A1 CEBPD BRAT1	CEBPB BTK MAN2B1 ETV4 FASN AGT ZFPM2 SIL1
FLG	P20930	No	2				EZH2 TUBG1 UCHL5 MPG ESR2 USP1 SLX4 CUL2	CSNK2A1				NDEL1 DERL2 PHGDH ARID5A TRMT112 HSD17B14 KDELC1 HLX HSPA6 AR PDCD5 TUBB2A ADAR MAGED2 BHLHE40 NACA RPL11 HSPB1 RPL18A FLNA YWHAH ADRM1 PTP4A3 KRT80 CNBP MCM3 CCT3 PSMC3 ILF2 DUSP14 ZYX SMN1 ARPC1B PRPF19 SERPINH1 DDX5 LYZ CIRBP NOTCH2NL NR3C1 PRDX1 SMPD4	HCLS1 IGFBP3 NCL CTNNB1 CDC37
FIGF	O43915	No	2				FLT4	FLT4				HSP90AB1	ITGA5
FGFBP1	Q14512	No	2				FGF2 FGF2	FGF2 HSPG2				SDC2	FBN1 SDC2 ECM1 CTGF SPARC
FGF9	P31371	No	2				FGFR3 FGFR2	FGFR1 FGFR3				CDC37 HSP90AB1 C6orf47 CTGF ITGA5 CTSK	GRB14 CTSK TNS2 C6orf47
FGF8	P55075	No	2				FGFR1 FGFR1 FGFR3 FGFR3 FGFR2	FGFR1 FGFR3				CDC37 HSP90AB1 C6orf47 CTGF CTNNB1 CTSK ITGA5 GRB14	GRB14 CTSK TNS2 C6orf47
FGF6	P10767	No	2				FGFR2	FGFR1 FGFR3				CTGF ITGA5	GRB14 CTSK TNS2 C6orf47
FGF4	P08620	No	2				FGFR3	FGFR1 DKFZp686A03134 FGFR3				HSP90AB1 C6orf47 CDC37 CTSK CTGF	GRB14 VEGFA CTSK TNS2 C6orf47
FGF23	Q9GZV9	No	2				FGFR1 FGFR1 FGFR2	FGFR3				HSP90AB1 ITGA5 CTNNB1 CTGF GRB14	CTSK C6orf47
FGF18	O76093	No	2				LYAR LYAR	FGFR1 FGFR3				SSB PRPF19 RRS1 RPL18A CIRBP TWF2	GRB14 CTSK TNS2 C6orf47
FGF1	P05230	No	2				CSNK2A1 CSNK2A1 CSNK2B HSPA9 CSNK2A2 CSNK2A2 SRPK1 FGFR1 FGFR1 FGFR3 FGFR3 FGFR2 FGFR2 SYT1 FIBP	CSNK2A1 CSNK2A2 CSNK2B FGFR1 DKFZp686A03134 FGFR3 SYT1				PAN2 ISG15 FBXL5 MAP3K8 CLK4 LINC00312 APOE CXCL8 BHLHE40 VCAM1 CDC25B GBP2 HMGN3 MCM3 CDC37 CD81 CTSK LEO1 BRD2 CTGF NOP58 ITGA5 GNPTG GRB14 NKAP CIRBP ECM1 PAF1 CAP2 CBX7 HSP90AB1 PRPF19 FERMT2 NCL CTNNB1 ADRB2 UBE2E2 MIF CBFB LAMC1 CNBP HIST1H1C HCLS1	NR3C1 IGFBP3 TNS2 HCLS1 GRB14 C6orf47 NCL CTNNB1 CTSK CDC37 VEGFA
FGD6	Q6ZV73	No	2				NPM1 GRB2	YWHAG ACVR1				PAN2 PHGDH ZYX AR FASN PLS3 CNBP ABCC1 VCAM1 HSPB1 RPL18A ST5 HMGN3 YWHAH CDC37 CD81 ZNF32 CCT3 S100A11 FSCN1 HELZ KRT15 PRPF6 HIST2H2BE DDX5 KIT SDPR PRDX1 HSP90AB1 ABLIM3 PDGFRB CDK5RAP3 PIK3R3 SERPINH1 NCL CSF1R PROS1 S100A9 MET BTK RCC2 FLNA TRIM28 HC	CTPS1 DDX39B NKIRAS1 FLNA CHN1 OSBPL3 CLK2 ARHGEF6
FGD1	P98174	No	2				ELAVL1 CDC42	CDC42				COL15A1 TMEM101 CXCL16 CEBPB NDEL1 SNRNP40 INTS3 IRF2BPL GDI1 S100A9 EXOC8 PTGS2 FOXA1 GBE1 ADAR VCAM1 BHLHE40 SLC16A4 OLR1 BRD2 APOE SGK1 NR3C1 SCD PTP4A3 PMAIP1 FECH FOXC1 CTGF AGPAT9 C9orf91 TMEM159 METTL2A SERPINH1 OSR2 PLAU TMEM263 CIRBP YWHAH TGIF2	GDI1 FLNA MET WASF1 ARHGEF6
FFAR2	O15552	No	2				IGF1R	GNAO1 GNAQ				GNAI1 IGFBP3 HSP90AB1 PIK3R3 CTNNB1 GRB14 RPL11 CDH3	GNAI1 RGS16 BTK RGS2
FEM1B	Q9UK73	No	2				RAD9A NKX3-1 GNB2L1 GNB2L1 COPS6 NEDD8 RBX1 DCUN1D1 CUL5 CUL5 CHEK1 CHEK1 TCEB1 TCEB1 HTT TCEB2 TCEB2 CUL2 CUL2	FAS				ISG15 ZYX FBXL5 CHPF PLD3 PTGS2 FASN TUBB2A RPL11 MRPS23 MCM3 CD81 C16orf89 STIP1 HIST2H2BE NKAP CIRBP KDELC1 PIK3R3 NCL FBXO17 TRMT112 S100A9 BLVRB CTPS1 LRRC47 ETV4 MRFAP1L1 ARPC1B ARRDC3 AR VCAM1 USP11 HSPB1 RCN1 TWF2 NR3C1 HSPA6 ADRB2 TRAPPC1 UBE2L6 P	MET BTK PTPN13
FDXR	P22570	No	2				HSPD1 NEDD8 FHIT FHIT	POU2F1				PAN2 ISG15 ALDH1A1 PHGDH ZYX GDI1 PLD3 TUBB2A VCAM1 RPL11 HSPB1 RCN1 TWF2 NR3C1 SLC39A6 HSPA6 TRAPPC1 FECH ILF2 PRPF19 SERPINH1 YWHAH DDX5 PLAU CIRBP NOTCH2NL MCM3 PRDX1 SSB HSP90AB1 C20orf27 HIST2H2BE NCL CTNNB1 GBE1 NUDT16L1 USP13 BLVRB CTPS1 HIST1H1C T	NR3C1 AR TBP
FDX1	P10109	No	2				ATP5B ATP5A1 PRKAB2	CYCS				PAN2 ISG15 BTK CD81 HSP90AB1 AGL MLH1 SMN1 VCAM1 ADRB2 UBD	HSPB1
FCN1	O00602	No	2				TGFB1 ELN	TGFB1 ELN				SMAD7 EFEMP2 FBN1 MAGEH1 MMP7 MMP9	CTGF MFAP2 SDC2 ITGAV FBN1 LOXL1 LYZ SPARC
FCHO1	O14526	No	2				ZBTB16 ZBTB16 APP CUL5 PTK6	ACVR1 ZBTB16				XAF1 NDEL1 SNRNP40 CXCL16 NKIRAS1 AIDA EVI2A RPL11 SIN3B ADRM1 RAI2 CD81 STIP1 FAM160B2 HIST2H2BE VSIG4 MET NKAP CIRBP MOB1B DRAP1 BOLA1 NCL FBXO17 CIART S100A9 GADD45G CTPS1 BTK PPP1R14A RNPC3 ETV4 ARPC1B DHX16 UBE2S SH3BP5 INTS3 FERMT3 ECI2 AR PLA1A IGS	NR3C1 CD81 NKIRAS1 PMAIP1 CHN1 IL6 SIN3B
FCGRT	P55899	No	2				ALB ALB B2M ATG16L1	ALB				PAN2 APOE CCT3 PCOLCE AGA UBD CFD SH3BP5	APOE
FCER2	P06734	No	2				STAT6 CR2	FYN CR2 ITGB2				CD81 TRIM28 IFITM1	NR3C1 CSF1R WASF1 FCGR2A PDGFRB IFITM1 CTNNB1 CD14 ICAM5 KIT
FCAR	P24071	No	2				LYN FCGR1A FCGR1A CD79A	LYN CD79A FCGR1A				RGS16 PAN2 BTK TRIM28 HCLS1 HSP90AB1 FCGR3A FCGR2A PIK3R3 AR CSF1R CYP4V2 ANGPT2 MET CBX6 KIT	RGS16 FCER1G BTK CSF1R HCLS1 PILRB FCGR2A FCGR3A KIT
FBXW8	Q8N3Y1	No	2			SKP1 RBX1		SKP1 RBX1			CTNNB1		FBXL5 CCND1
FBXW11	Q9UKB1	No	2			RELA RPS27A UBA52 CUL1 SKP1 PLK1 BORA RBX1 CHUK IKBKB NFKB1		NFKBIA NFKB1 CDC25A DKFZp781N011			KNTC1 TAOK1 NDEL1 RPL36A DERL2 CD14 SEC61G CDC25B PRKAR2B RPL18A SGK1 MCM3 RPL11 CDC37 CEBPB NCAPG2 SMAD7 RCC2 CTNNB1 MAP3K8 EIF4G1 LY96 TUBB RNF135		NR3C1 PTPN13 CEBPB NKIRAS1 AR CTNNB1 MAP3K8 HSPB1
FBXO6	Q9NRD1	No	2			CUL1 SKP1 RBX1		SKP1			CTNNB1		FBXL5
FBXO44	Q9H4M3	No	2				CUL1 CUL1 COPS6 SKP1 SKP1 RBX1 BRCA1 BRCA1 SERTAD3 C17orf59	SKP1				PLA2G4A CEBPB CDKN2C TNS2 MLH1 FBXL5 UBE2L6 AR PTGS2 BTG1 NDN GATA3 USP11 HSPB1 RPL18A FLNA RPL11 CDC37 HSPA6 ALDH9A1 FECH ILF2 MRPS23 SMN1 BRAT1 PRPF19 HIST2H2BE DDX5 LYZ CIRBP PRDX1 HSP90AB1 ABLIM3 NCL FBXO17 CTNNB1 NOP2 MYL6B UBE2E2 CLK2 EIF4G1 CTPS1 T	FBXL5
FBXO4	Q9UKT5	No	2			CUL1 SKP1 RBX1		SKP1			CTNNB1		FBXL5
FBXO3	Q9UK99	No	2			CUL1 SKP1 RBX1		SKP1			CTNNB1		FBXL5
FBXO15	Q8NCQ5	No	2				SRPK1 UBA7	SKP1				LAMC1 C11orf52 HSP90AB1 GNPTG CLK4 LINC00312 ISG15 ECM1 UBE2E2 UBD NKAP UBE2L6 PFN1 HMGN3	FBXL5
FBP2	O00757	No	2			GPI		CHD3			FBP1 HK1		CPE BHLHE40 TRIM28
FBF1	Q8TES7	No	2				ANKRD28	RHOXF2 FAS CCDC85B USHBP1 TRIM29 TRAF2 CALCOCO2				NCL LEO1 MOB1B	PTPN13 BEX2 BTK FLNA PKN1 MAP3K8 MLH1 CLASRP MOAP1 EXOC8 ZNF205 SYT17 KRT15 MET NGFRAP1
FAT4	Q6V0I7	No	2				ENO1 SHMT2 ATXN1 ATXN1 RYK TNKS2	ATXN1				EFEMP2 ISG15 ZYX WASF1 GRB14 BHLHE40 VCAM1 MORC4 MATN2 RCN1 CDC37 RAI2 S100A11 ILF2 ARID5A PSMC3 PRPF19 CIRBP NOTCH2NL PAF1 HSP90AB1 CTNNB1 OSBPL3 CDIP1 LOXL1 SLC4A2 ST6GALNAC6 METTL2A CLASRP ETV4 ATF4 CRY2 ADRB2 UBD	ST6GALNAC6 ARID5A CLASRP CIRBP ZYX RCN1
FAT1	Q14517	No	2				VASP NUB1 ENAH ENAH CBX1 CFTR NOS2 AIRE	ENAH				HIST1H2AC ZYX FASN VCAM1 WFS1 RCN1 ALDH1A1 ADRM1 HSPA6 CCT3 HSPB1 STIP1 PSMC3 HIST2H2BE DDX5 XPOT C6orf48 HSP90AB1 BANF1 ATP6V1F S100A9 SLC7A5 TRIM28 HCLS1 AGL TUBB UBD CALU PFN1	ZYX PFN1
FARP2	O94887	No	2				CSNK1E UBE2G2 UBE2G2 PDZK1	YWHAG SRC				YWHAH TAOK1 CDC37 TNS2 PPP1R14A HSP90AB1 RNF139 FBP1 BBS10 CTNNB1 UBD	RGS16 CTPS1 AR DDX39B PDGFRB FLNA CTNNB1 FGR OSBPL3 KIT CLK2 MET ARHGEF6 ADRB2
FANCG	O15287	No	2			RPS27A UBA52		CDK1 USHBP1 BRCA2 KRT19			MCM3 EIF4G1 CDC37 SMAD7 RPL36A LY96 CTNNB1 DERL2 CD14 SEC61G RPL11 RPL18A SGK1		MNDA GADD45A FLNA EXOC8 AR KRT15 GADD45G
FANCE	Q9HB96	No	2				ELAVL1 PCNA HES1 BRCA2 FANCM FANCM CHEK1 FANCC FANCC FANCA FANCA FANCG FANCG	BRCA2				CXCL16 FECH SNRNP40 EXOC8 PTGS2 ISG15 ADAR SGK1 CBX6 SLC16A4 BRD2 TMEM159 CIRBP NCL GADD45G NUDT3 LRRC47 DDX39B CFAP45 USP11 SERTAD4 SERTAD2 OSBPL3 IRF9 SDC2 INTS3 TGIF2 ZNF264 VCAM1 NR3C1 SCD CDC25B FLNA FSCN1 CTGF TMEM263 AGPAT9 NR2F1 C9orf91 LEPROT IFI	FLNA
FANCC	Q00597	No	2			RPS27A UBA52		STAT1 HSP71 CDK1			MCM3 EIF4G1 CDC37 SMAD7 RPL36A LY96 CTNNB1 DERL2 CD14 SEC61G RPL11 RPL18A SGK1		MCM3 NR3C1 MNDA GADD45A CCR1 STIP1 PDGFRB AR GADD45G IRF9 KIT
FANCB	Q8NB91	No	2				FANCM FANCM FANCA FANCA FANCG FANCG FAAP24	F3				IFIT3 MX1 CCT3 FSCN1 DDX39B CLK2 SGK1	FLNA F10
FAM84B	Q96KN1	No	2				ELAVL1 CTNNA1	CTNNA1				COL15A1 TMEM101 CXCL16 CEBPB SNRNP40 INTS3 IRF2BPL EXOC8 PTGS2 FOXA1 GBE1 ADAR VCAM1 BHLHE40 SLC16A4 OLR1 BRD2 APOE SGK1 NR3C1 SCD PTP4A3 PMAIP1 FECH FOXC1 CTGF AGPAT9 C9orf91 TMEM159 METTL2A SERPINH1 OSR2 PLAU TMEM263 CIRBP SFRP2 YWHAH TGIF2 PJA2 ZNF264	CTNNB1 CDH3
FAM50B	Q9Y247	No	2				SUMO2 KPNA3 IKZF1 IKZF1 GOLGA2 CCDC85B CCDC85B TRIM37 GFAP AGMAT	CCDC85B				CPNE1 FSCN1 NDEL1 EXOC8 FASN TUBB2A ADAR RPL11 SIN3B MCM3 FAM50A STIP1 FOXC1 NOP58 HIST2H2BE NKAP BEX2 SERPINH1 NCL ZBTB4 S100A9 SRM PRPS1 CTPS1 LRRC47 NFIL3 ETV4 FIGNL1 RNF135 NVL GZMK NDN INTS3 ARID5A AR LTF HSPB1 NR3C1 CRABP2 FLNA CEBPD ARPC1B BRAT1 PR	BEX2 PKN1 MOAP1 EXOC8 ZNF205 SYT17 NGFRAP1
FAM46D	Q8NEK8	No	2				RHOXF2 RHOXF2 C1orf94	RHOXF2				EFEMP2 SNAPC1 ARID5A CLASRP BOLA1 FAM168A	CLASRP
FAM46B	Q96A09	No	2				RHOXF2 RHOXF2 ATXN1 ATXN1 DAZAP2 DAZAP2 SOX5	RHOXF2 ATXN1				EFEMP2 ARID5A SLC4A2 MATN2 RCN1 RAI2 ZYX PSMC3 CIRBP TCF7L1 SNAPC1 ZNF34 CTNNB1 UBE2E2 CDIP1 FAM168A SMAD7 ST6GALNAC6 CLASRP ETV4 CRY2 LOXL1	ST6GALNAC6 ARID5A CLASRP CIRBP ZYX RCN1
FAM46A	Q96IP4	No	2				ELAVL1 BCCIP NR2F2 COL4A2 KEAP1 HDLBP BAG6 ZFYVE9 DYNC1H1 RNF14 EGLN2 ATXN1 ATXN1	ATXN1 ZFYVE9 NR2F2 COL4A2 BAG6 HDLBP RNF14				CXCL16 FECH NDEL1 SNRNP40 ZYX EXOC8 PTGS2 ISG15 ADAR SGK1 MCM3 RAI2 SLC16A4 S100A11 BRD2 TMEM159 CIRBP PRPF19 NCL CBX6 NUDT3 SLC4A2 LRRC47 DDX39B CFAP45 USP11 SERTAD4 SERTAD2 OSBPL3 IRF9 SDC2 INTS3 ARID5A AR TGIF2 ZNF264 CXCL8 VCAM1 ETV4 HSPB1 RCN1 NR3C1	NR3C1 TGFBI ST6GALNAC6 AR ARID5A CLASRP CIRBP CTNNB1 ZYX S100A4 MMP9 RCN1 XPOT
FAM21C	Q9Y4E1	No	2				ATXN1	ATXN1				EFEMP2 ST6GALNAC6 SLC4A2 ZYX CLASRP ETV4 ARID5A PSMC3 CRY2 CDIP1 LOXL1 MATN2 RCN1 CIRBP RAI2	ST6GALNAC6 ARID5A CLASRP CIRBP ZYX RCN1
FAM214B	Q7L5A3	No	2				TRIM27 IKZF1 APP CEP70 CCDC85B CCDC85B KIF20A DIP2A	CCDC85B				XAF1 SERPINH1 NDEL1 SNRNP40 CXCL16 NKIRAS1 CD14 AIDA EVI2A SIN3B UBE2L6 ADRM1 RAI2 STIP1 FAM160B2 VSIG4 NKAP CIRBP MOB1B DRAP1 BOLA1 EXOC8 CIART GADD45G CCDC102B BTK RNPC3 PPP1R14A ETV4 ARPC1B DHX16 UBE2S SH3BP5 INTS3 FERMT3 ECI2 PLA1A IGSF6 PCOLCE GNA15	BEX2 PKN1 MOAP1 EXOC8 ZNF205 SYT17 NGFRAP1
FAM175A	Q6UWZ7	No	2				HSPA4 SUMO2 BRCC3 BRCC3 BRCA1 BRCA1 RAD51 UIMC1 UIMC1 MDC1 PAXIP1 BABAM1 BABAM1 FANCG	BRCA1 RNF53				CPNE1 ISG15 SNRNP40 EXOC8 FASN TUBB2A ADAR RPL11 SIN3B SGK1 MCM3 FAM50A STIP1 FOXC1 NOP58 HIST2H2BE MET NKAP CIRBP ATHL1 ZBTB8A NCL ZBTB4 S100A9 SRM PRPS1 CTPS1 LRRC47 NFIL3 ETV4 FIGNL1 MLF1 NVL ERO1LB PAF1 INTS3 AR GATA3 LTF HSPB1 NR3C1 CRABP2 PRNP ALDH9	AR CCND1 MLH1
FAM131A	Q6UXB0	No	2				ELAVL1 PHYHIP PHYHIP	PHYHIP				COL15A1 TMEM101 CXCL16 CEBPB SNRNP40 INTS3 METTL18 IRF2BPL EXOC8 PTGS2 FOXA1 GBE1 ADAR VCAM1 BHLHE40 SLC16A4 OLR1 BRD2 APOE SGK1 NR3C1 SCD PTP4A3 PMAIP1 FECH FOXC1 CTGF AGPAT9 C9orf91 TMEM159 METTL2A SERPINH1 OSR2 PLAU TMEM263 CIRBP YWHAH TGIF2 PJA2 ZNF26	METTL18
FAM103A1	Q9BTL3	No	2				CUL4B TRIM27 PSMA3 RBMX RBMX TRIM23 CAND1 KRT31 LZTS2 TRIM42 CUL3 RHOXF2 RHOXF2 PLSCR1 PLSCR1 CUL2 RBPMS RBPMS DAB1	PLSCR1 RHOXF2 RBMX				ISG15 NDEL1 SNRNP40 COL3A1 ZYX CIART EXOC8 FASN TUBB2A ADAR RPL11 UBE2L6 MCM3 HLA-DMB STIP1 NOP58 DHRS1 HIST2H2BE CIRBP KDELC1 SRPX NCL TRMT112 S100A9 FAM168A CCDC102B CTPS1 CMTR1 USP11 ARRDC3 DERL2 ARID5A KCTD12 AR VCAM1 GATA3 NVL HSPB1 RCN1 TWF2 NR3C1 F	PHLDA1 PCED1A DHRS1 CIRBP CLASRP
FABP4	P15090	No	2				CHD3 TFAP2C TNK2 SNCG SNCG ZBED1 ZBED1 PRKCI PRKCI OSTF1 OSTF1 ZNF16	INSR ACP1				COL15A1 RGS2 EFEMP2 ZYX AR BHLHE40 GATA3 CTHRC1 RPL18A COL1A2 MCM3 CDC37 COL3A1 SMN1 TWIST1 LRRC20 DDX5 NR1H2 NOTCH2NL YWHAH HSP90AB1 WISP2 PDGFRB UBD GADD45A TRIM28 CLEC3B CPE ADRB2 LOXL1 PFN1	PIK3R3 ADRB2 CTNNB1 GRB14
F8A1	P23610	No	2				HTT SNTA1	HTT				SLC16A7 PRNP DNALI1 HSP90AB1 STIP1 ETV4 PIK3R3 TUBB MRFAP1L1 CTNNB1 STXBP1 NTM	TBP
F2RL1	P55085	No	2		GNAQ		CBL CBL TLR4 TMED2 TMED2			RGS2 AGA		YWHAH BTK HSPA6 TCN2 TCN1 PDGFRB ITGAV FCGR2A TUBB CSF1R ITGA5 SEC24C FGR VCAM1 CTNNB1 MET KIT
F12	P00748	No	2			KNG1 GP5 GP1BA F9 GP9 GP1BB KLKB1	HIF1A C1QBP C1QBP UBE2D3 GP1BA UBE2D2 UBE2D1 UBE2E1 UBE2N				APLNR CXCL10 CXCL11 FLNA CCR1 CXCL9 ADORA2A AGT HCAR3 MMP1 GNAI1 OXTR F10 CXCL8 C5AR1 F8 SUCNR1	RASSF2 ISG15 UPP1 PAF1 AR PDCD5 NDN MAGED2 VCAM1 DNAJB2 INTS3 MRPS23 MCM3 FLNA LEO1 FOXC1 PSMC3 PRPF19 NR1H2 YWHAH CADPS2 PJA2 HSP90AB1 CTNNB1 ADRB2 ATP6V1F UBE2E2 GADD45A TRIM28 KLHL2 CAND2 FBP1 TAF1D RNF135
F11	P03951	No	2				SERPINA5	SERPINF2 F2 HGF KNG1 SERPINA5				PLAU	F13A1 IGFBP3 CLEC3B CTSK SDC2 CFD F10 PROS1 AGT MET F8
EXOSC3	Q9NQT5	No	2				DDX17 APP ZC3HAV1 GABARAPL2 HDGF EXOSC6 EXOSC6 ATP5D EXOSC1 EXOSC1 EXOSC9 EXOSC10 EXOSC10 EXOSC2 EXOSC2 EXOSC4 EXOSC4	EXOSC9				XAF1 ISG15 NDEL1 SNRNP40 CXCL16 NKIRAS1 ADAR AIDA EVI2A RPL11 SGK1 ADRM1 RAI2 CD81 STIP1 FAM160B2 HIST2H2BE VSIG4 CIRBP MOB1B DRAP1 CHPF BOLA1 NCL CIART S100A9 GADD45G CTPS1 BTK RNPC3 PPP1R14A DDX39B ETV4 ARPC1B DHX16 UBE2S SH3BP5 INTS3 FERMT3 ECI2 HSPA6	DDX39B
EXOC3-AS1	Q8N2X6	No	2				TRAF2 TRAF2 TRIM23 TRIP6 TRIP6	TRIP6 TRAF2				EIF4G1 UBE2E2 TRIM28 FLNA SYT17 ZYX HSP90AB1 MAP3K8 MLH1 NFIL3 PKN1 SNAI2 TUBB TNFSF10 ZNF205 BEX2 SERPINH1 NUDT16L1 PDGFRB GEM LYZ	PTPN13 PKN1 FLNA ZNF205 MAP3K8 NGFRAP1
EXD3	Q8N9H8	No	2				CUL1 PLSCR1 DAZAP2 DAZAP2	PLSCR1				EFEMP2 ARID5A FBXL5 TCF7L1 PTGS2 BTG1 USP11 RPL18A RPL11 HSPA6 PCED1A ILF2 MRPS23 DHRS1 PRPF19 HIST2H2BE DDX5 CIRBP PRDX1 HSP90AB1 ZNF34 NCL FBXO17 CTNNB1 NOP2 MYL6B UBE2E2 FAM168A CTPS1 TRIM28 HIST1H1C AGL CAND2 CLASRP SSB TUBB CRY2 PHLDA1 NUDT16L1	PHLDA1 PCED1A DHRS1
EVI5L	Q96CN4	No	2				A2M NUDT18 NUDT18 PSEN2 SRPK2 RAB10	NUDT18				IFIT3 APOE CDC37 FLNA RPL39L CLK2 APOD HSD17B14 DDX39B CLASRP SMN1 ARPC1B KRT15 NOP2 DRAP1 UBE2E2 UBD VCAM1 GEM SDPR HMGN3	HSD17B14 KRT15 SDPR
EVC	P57679	No	2			CSNK1A1	SHMT2				CTNNB1	S100A11 METTL2A PSMC3 ILF2 ATF4 ADRB2 MORC4 NOTCH2NL
EVA1C	P58658	No	2				RBBP6	RBBP6				MAD2L2 SMN1 CLK2 CD81	CD81
EVA1A	Q9H8M9	No	2				SUMO2 SAT1 SAT1 PTN PTN	SAT PTN				CPNE1 STIP1 ANXA5 PHGDH IRF2BPL NOP2 SNAI2 LRPAP1 BRAT1 AR FASN TUBB2A ADAR ETV4 BHLHE40 FAM156A ZBTB4 RPL11 SIN3B PRPF6 NR3C1 TYMP LEO1 FIGNL1 CDC37 FLNA SEC24C CCT3 HSPB1 CEBPD ILF2 FOXC1 NOP58 PSMC3 IRF7 FAM50A PRPF19 HIST2H2BE YWHAH DDX5 NKAP GADD45G	GADD45G TAF1D GBP2
ETS2	P15036	No	2		ETS1	MAPK3 MAPK1				CSF1R	DUSP4 ISG15 SHC2 CEBPB TAF1A TAF1D TBP MAP3K8 PLA2G4A
ESRRA	P11474	No	2			MED1	SP1 SUMO2 SUMO2 ESR1 HIF1A KAT8 ADH5 NR0B2 FUS NRIP1 NRIP1 SRC SIRT1 SIRT1 KAT2B KAT2B EXOSC6 SUMO3 SUMO3 NCOA1 PARK2 PARK2 EIF3I EIF3I IPO13 DPF2 DPF2 TFAP4 NR0B1 ATXN1 PNRC2 NSD1 MAP2K5 PROX1				NR3C1 MED9 NR2F1 SIN3B NR1H2	CPNE1 FSCN1 COL3A1 ZYX CHPF LINC00312 FASN TUBB2A ADAR TWIST1 RPL11 SIN3B MRPS23 SGK1 MCM3 FAM50A SRM RAI2 CD81 STIP1 TAF1A FOXC1 GNAI1 NOP58 HIST2H2BE MET NKAP CIRBP SNAPC1 ZBTB8A PIK3R3 NCL ZBTB4 S100A9 GADD45G PRPS1 SLC4A2 CTPS1 HELZ LRRC47 DDX39B NFIL
ERN1	O75460	No	2				HSP90AA1 HSP90AA1 HSPA5 HSP71 TRAF6 TRAF6 TRAF2 TRAF2 UCHL1 STUB1 STUB1 BAX SYVN1 SYVN1 USP14 USP14 PSEN1 SRPK2 SRPK2 TAOK3 TAOK3	PSEN1 TNFRSF1A HSPA5 TRAF2 BAX BAK1				ISG15 FASN MLF1 FGR RARRES3 SGK1 MCM3 ADRM1 CD81 S100A11 STIP1 MET DRAP1 NCL FBXO17 TRMT112 CTPS1 BTK DDX39B NFIL3 ARPC1B ADRB2 KCNS3 DERL2 KCTD12 AR AKR1B1 VCAM1 HSPB1 RCN1 NR3C1 HSPA6 FSCN1 PRPF19 METTL18 NOP2 EIF4G1 TRIM28 IFIT1 GUCY1B3 MOAP1 MAGED2 CD	NR3C1 PMAIP1 CDC37 ZNF205 NGFRAP1 EIF2AK1 F8 GUCY1B3 STIP1 GDI1 PKN1 BCL2A1 AR CTNNB1 MAP3K8 FLNA MOAP1 ICAM5 SIL1
ERI3	O43414	No	2				TFAP2A TTK	PRNP				COL15A1 C1QC WISP2 CPE TUBB TUBB2A CTNNB1 LOXL1 COL1A2	STIP1 APOE
EREG	O14944	No	2				EGFR ERBB4	EGFR ERBB4				STIP1 SHC2 PHGDH EXOC8 PLD3 AR TUBB2A NDN FGR HSPB1 NR3C1 ADRM1 CDC37 FES S100A11 CEBPB ILF2 CTGF GRB14 MET XPOT RGS16 MCM3 PRDX1 HSP90AB1 PDGFRB PIK3R3 NCL CTNNB1 S100A9 SLC7A5 IGFBP3 TRIM28 TUBB PHLDA1 CALU UBE2S NCAPG2	RGS16 CTGF GRB14 CEBPB PDGFRB AR ITGA5 CTNNB1 S100A9 MET
ERCC6	Q03468	No	2			POLR2D ERCC3 POLR2E POLR2B GTF2H4 GTF2H3 POLR2H POLR2K GTF2H2 POLR2L POLR2A POLR2F CCNH CDK7 MNAT1 POLR2J POLR2G POLR2I GTF2H1 POLR2C ERCC2 TTF1 RPA3 POLE PCNA RPA1 RPA2 POLE2 HDAC1		GTF2E2 CHEK2 PARP1 POLR2A			MCM3 SNAPC1 POLR3GL LEO1 TAF1A TAF1D CTNNB1 TBP PRPF19 SNAPC2 MLH1		NR3C1 DHCR24 MNDA CDKN2C HSP90AB1 TBP PTGS2 S100A2 TAF1A NCL MIF NDN MRC1 MCM3 S100A4 DDX5 HSPB1 BTK
ERCC5	P28715	No	2			CCNH CDK7 MNAT1 RPA3 POLE PCNA RPA1 RPA2 POLE2		EWSR1 GTF2H1 POLR2A PCNA			MCM3 MLH1 TAF1D TAF1A TBP		MCM3 CCND1 BTK AR FASN AGT GADD45G GADD45A
ERCC4	Q92889	No	2			CCNH CDK7 MNAT1 RPA3 POLE PCNA RPA1 RPA2 POLE2		GTF2H1			MCM3 MLH1 TAF1D TAF1A TBP		AR
ERC2	O15083	No	2				ERC1 MYB PPFIA1 PPFIA1 IQCB1	RIMS1				PAN2 FSCN1 NUDT3 FBXL5 GDI1 TUBB2A NDN GATA3 HSPB1 PCDH17 FLNA CEBPB GNAI1 SMN1 STXBP1 SERPINH1 TWF2 XPOT PRDX1 NCL NGFRAP1 HSPA6 TRIM28 SDC2 TUBB ANGPT2 CALU	Q9H4N8
EPS8L2	Q9H6S3	No	2				ACTG1 RPL23 RPL23 APP CDC5L SNW1 PTK2 CD3E SOS1	SOS1				XAF1 NDEL1 SNRNP40 DUSP4 NKIRAS1 FASN AIDA EVI2A RPL11 MCM3 ADRM1 ITGAV RAI2 STIP1 BRD2 FAM160B2 VSIG4 MET CIRBP MOB1B DRAP1 PIK3R3 BOLA1 NCL CIART GADD45G BTK RNPC3 PPP1R14A DDX39B ETV4 ARPC1B DHX16 ADRB2 UBE2S SH3BP5 TAOK1 LRRC47 INTS3 FERMT3 ECI2 HSPA6	CSF1R
EPS8L1	Q8TE68	No	2				ACTG1 CD3E SOS1	ACTN2 SOS1				DMAP1 CAP2 APOE CSF1R HSP90AB1 NCL MLH1 ADRB2 UBD GZMK MET SH3BP5	ADORA2A SELE CSF1R
EPO	P01588	No	2		IL3			EPOR		IL6			GNAI1 KIT
ENY2	Q9NPA8	No	2				APP ATXN7 TAF10 CCDC101 MCM3AP MCM3AP CIAPIN1	MCM3AP				XAF1 NDEL1 SNRNP40 CXCL16 NKIRAS1 AIDA EVI2A MCM3 ADRM1 RAI2 STIP1 FAM160B2 VSIG4 CIRBP MOB1B DRAP1 BOLA1 CIART GADD45G CCDC102B BTK RNPC3 PPP1R14A ETV4 ARPC1B DHX16 UBE2S SH3BP5 INTS3 FERMT3 ECI2 PLA1A MX1 PCOLCE GNA15 SCD PRNP ALDH9A1 KLF7 FAM50A FERMT2	MCM3
ENTPD6	O75354	No	2				GSK3B GSK3B ATXN1 ATXN1	ATXN1				EFEMP2 ARID5A SNAI2 AR MID1IP1 MATN2 RCN1 GBP2 RAI2 CEBPB ZYX SMN1 PSMC3 DDX5 CIRBP GRB14 CTNNB1 CDIP1 SLC4A2 ST6GALNAC6 CLEC3B CLASRP ETV4 PMAIP1 CRY2 LOXL1	ST6GALNAC6 ARID5A CLASRP CIRBP ZYX RCN1
ENTPD5	O75356	No	2				MXI1	PRKCA				SIN3B NOTCH2NL	RGS2 FSCN1 BTK PPP1R14A SDC2 FLNA STXBP1 DDX5 GNA15 SDPR KIT
ENPP1	P22413	No	2				SQSTM1 INSR INSR	INSR				PAN2 PTPN13 ISG15 CDC37 MLH1 LINC00341 STXBP1 GRB14 UBD HSPB1 IRF7	PIK3R3 ADRB2 GRB14
ENOX2	Q16206	No	2				E2F3 TUBB4B SNRPA SHMT2 MAGEA11 MAGEA11 SRPK2 MLLT6 SOX2	MAGEA11				PAN2 IFIT3 NDEL1 CYR61 INTS3 PRKAR2B MLF1 AR TUBB2A MAGED2 VCAM1 TWIST1 MORC4 SIN3B HMGN3 NR3C1 SCD HSPA6 HSPB1 S100A11 LEO1 ILF2 FOXC1 SMN1 PSMC3 PRPF19 FAM156A NDUFAF1 CIRBP NOTCH2NL DMAP1 SMPD4 BEX2 DRAP1 RPL39L FERMT2 NCL ARPC1B CTNNB1 NOP2 UBE2E2 CLK	BEX2 FAM156A NDEL1 DKFZp313B1621 NDUFAF1
ENOX1	Q8TC92	No	2				ITGB3BP ZBTB16 ZBTB16 EEF1G EEF1G LNX1 LNX1 SDCBP EIF6 GORASP2 TRIM43	ZBTB16 LNX1 EEF1G EIF6				PAN2 KLHL2 ISG15 MLH1 GDI1 EXOC8 ZNF593 AR PDCD5 MLF1 MIF AIDA VCAM1 RTN1 SIN3B RPL18A NR3C1 KRT15 CD81 CCT3 WFS1 FSCN1 NOP58 ILF2 IL32 SMN1 SFRP2 RCC2 CLDN1 CIRBP NOTCH2NL ZBTB8A HSP90AB1 DYSF CLDN2 NOP2 EID2B GADD45G CLK2 PRPS1 NUDT3 CCDC102B GADD45A IL	NR3C1 CD81 WFS1 ILF2 FBP1 PMAIP1 PDCD5 KRT15 EID2B IL6 GADD45G SIN3B
EMSY	Q7Z589	No	2				HDAC1 SUMO2 DDIT3 HIST3H3 BRCA2 BRCA2 GATAD1 TADA2A RBBP5 CCAR2 CCAR2 ASH2L ASH2L CBX1 CBX1	BRCA2 CBX1				CPNE1 FSCN1 EXOC8 FASN TUBB2A ADAR TWIST1 RPL11 SIN3B MCM3 FAM50A CBX6 CD81 STIP1 TAF1A FOXC1 NOP58 HIST2H2BE ZFPM2 NKAP NCL ZBTB4 S100A9 SRM PRPS1 CTPS1 LRRC47 NFIL3 ETV4 FIGNL1 DHX16 NVL INTS3 HSD17B14 HLX AR FOXA1 VCAM1 LTF HSPB1 NR3C1 CRABP2 FLNA CEBP	FLNA TRIM28
EML3	Q32P44	No	2				YWHAG YWHAG YWHAQ YWHAQ	YWHAG				RASSF2 NDEL1 AR FASN TUBB2A VCAM1 CDC25B HSPB1 SGK1 YWHAH CDC37 FSCN1 TPD52L1 PRPF19 DDX5 MCM3 PRDX1 NCL CLK2 CTPS1 TRIM28 HIST1H1C DDX39B TUBB OSBPL3 UBD LDHB PFN1	CTPS1 DDX39B FLNA OSBPL3 CLK2 ARHGEF6
EMG1	Q92979	No	2				EED RPA1 NEDD8 APP FN1 IL7R KHDRBS1 KHDRBS1 PSME1 PSMB7 BYSL OBSL1 ANXA3 RPA3 RPA2 HIVEP1	KHDRBS1				CPNE1 XAF1 ISG15 NDEL1 SNRNP40 ZYX CXCL16 NKIRAS1 PLD3 FASN TUBB2A ADAR AIDA EVI2A RPL11 MRPS23 MCM3 ADRM1 ITGAV RAI2 CD81 STIP1 RCC2 BRD2 NOP58 HIST2H2BE VSIG4 KIT CIRBP TGFBI FAM160B2 MOB1B DRAP1 PIK3R3 BOLA1 NCL CIART S100A9 BLVRB GADD45G CCDC102B CTPS	BTK
ELOF1	P60002	No	2				SUV39H1 SUV39H1 KDM1A KDM1A ATP5C1 ATP5C1 MAPK6	JUN				RASSF2 PHGDH SNAI2 AR PDCD5 ZNF205 VCAM1 WFS1 MCM3 BATF CCT3 BBS10 SMN1 PSMC3 NR1H2 HSP90AB1 METTL18 ECI2 ZNF671 CTNNB1 NBPF15 TRIM28 GPX1 METTL2A PKN1 FIGNL1 ADRB2 UBD	NR3C1 BATF TBP AR ATF4 RPL18A
ELL	P55199	No	2			POLR2D ERCC3 POLR2E POLR2B GTF2H4 GTF2H3 POLR2H POLR2K GTF2H2 POLR2L POLR2A GTF2F1 GTF2F2 POLR2F CCNH CDK7 MNAT1 POLR2J POLR2G POLR2I GTF2H1 POLR2C ERCC2		POLR2A			SNAPC1 POLR3GL TAF1A TAF1D TBP PRPF19 SNAPC2		NR3C1 DHCR24 MNDA CDKN2C HSP90AB1 TBP PTGS2 S100A2 TAF1A NCL MIF NDN MCM3 S100A4 DDX5 HSPB1 BTK
ELK4	P28324	No	2				ELAVL1 MAPK8 BRCA1 MAPK3 SRF SRF	FOS SRF MAPK7				CXCL16 FECH SNRNP40 DUSP4 EXOC8 PTGS2 ISG15 ADAR SGK1 SLC16A4 BRD2 TMEM159 CIRBP NCL CBX6 LRRC47 DDX39B CFAP45 SERTAD4 FASN SERTAD2 OSBPL3 ERO1LB IRF9 SH3BP5 SDC2 INTS3 AR TGIF2 ZNF264 VCAM1 GATA3 NR3C1 SCD FLNA ALDH9A1 CTGF BRAT1 TMEM263 AGPAT9 NR2F1 ABL	SGK1 BATF CEBPB TBP ETV4
ELF4	Q99607	No	2				PML PML SET RUNX1 KDM5B NPM1 NPM1 HDAC4 HDAC7 SKP2	RUNX1 PML				PAN2 EFEMP2 CEBPD BTG1 SNRNP40 ZYX AR FASN MLF1 CNBP ABCC1 VCAM1 GATA3 RPL11 HSPB1 UBE2L6 TWF2 NR3C1 SLC39A6 CDC37 CD81 S100A11 CEBPB TAF1A BCL2A1 STIP1 DHRS1 PRPF6 HIST2H2BE SDPR YWHAH TGIF2 HSP90AB1 BANF1 FOXA1 CDK5RAP3 NCL CTNNB1 PROS1 CLEC1A USP13 GAD	RPL11 AR CEBPB CCND1
ELF2	Q15723	No	2				SUMO2 ELAVL1 RUNX1 RUNX1 APP CDC5L SUMO3	RUNX1 EIF2AK2 LMO2				CPNE1 CXCL16 FSCN1 NDEL1 SNRNP40 CIART XAF1 EXOC8 PPP1R14A PTGS2 FASN TUBB2A ADAR AIDA EVI2A RPL11 SIN3B UBE2L6 SGK1 MCM3 FAM50A CBX6 RAI2 SLC16A4 STIP1 FOXC1 NOP58 TMEM159 HIST2H2BE VSIG4 NKAP CIRBP FAM160B2 MOB1B TMEM263 BOLA1 NCL NKIRAS1 ZBTB4 S100A9 S	CCND1 BEX2 CEBPB PDGFRB AR GATA3
ELAVL4	P26378	No	2				SUMO1 EWSR1 EWSR1	EWSR1				ETFDH CEBPB ZNF383 ALDH1A1 ANXA5 PHGDH ZYX ANLN LRPAP1 PLD3 AR PTGS2 FASN GBE1 ADAR VCAM1 BHLHE40 NACA RPL11 HSPB1 RPL18A PRPF6 TWF2 NR3C1 SLC39A6 FLNA CCT3 CEBPD ILF2 RARRES3 NOP58 PSMC3 ITGA5 IRF7 PRPF19 SERPINH1 DDX5 KLF7 PLAU MCM3 MX1 SMPD4 HSP90AB1 L	FASN BTK AGT
ELAVL1	Q15717	No	2			XPO1 NUP214 PRKCA SET		KPNB1 SET TNPO1 KPNA1			KNTC1 SMAD7 TAOK1 NDEL1 RCC2 BANF1 NCAPG2 CTNNB1 KIT		HIST2H2BE TAF1A IGFBP3
EIF5	P55010	No	2		EIF2S1			CSNK2A1 CSNK2B EIF3D		EIF2AK1			IGFBP3 HCLS1 NCL CTNNB1 PHLDA1 CDC37
EIF4EBP3	O60516	No	2		EIF4E		AURKB CDKN1A CAND1 EIF4E2 EIF4E2 EIF4E EIF4E RPA2 AIRE			EIF4G1		PAN2 F13A1 ISG15 SNRNP40 PHGDH ZYX TRMT112 NOP2 CPVL HIST1H2AC INTS3 TUBB2A ADAR VCAM1 RPL11 HSPB1 MRPS23 PRPF6 XPOT YWHAH TYMP CDC37 FLNA SEC24C COL3A1 ILF2 RPL18A NOP58 RCC2 HIST2H2BE DDX5 NR1H2 NOTCH2NL MCM3 PRDX1 SSB HSP90AB1 PRPF19 CD83 NCL ZBTB48 NU
EIF2S3	P41091	No	2		MTG1			METAP2 NDRG1		GNAI1 WASF1			S100A4 NCL FASN CTNNB1 DDX5
EIF2B5	Q13144	No	2				EGFR APP EIF2B2 EIF2B2 CHMP2A EIF2B1	GSK3B CSNK1A1 CSNK2A1 CSNK2A2 EIF2B2				XAF1 NDEL1 SNRNP40 CXCL16 EXOC8 PLD3 TUBB2A NDN FGR EVI2A MCM3 ADRM1 RAI2 S100A11 STIP1 FAM160B2 VSIG4 MET CIRBP MOB1B DRAP1 PIK3R3 BOLA1 NCL NKIRAS1 CIART S100A9 GADD45G BTK RNPC3 PPP1R14A ETV4 MRFAP1L1 ARPC1B DHX16 ADRB2 UBE2S SH3BP5 INTS3 FERMT3 ECI2 A	CCT3 CCND1 PPP1R14A HCLS1 AR NCL CDC37 CTNNB1 IGFBP3 SGK1
EIF2B4	Q9UI10	No	2				CDC5L AGO1 DCC EIF2B2 EIF2B2 UBE2F	EIF2S1 EIF2B2				SNRNP40 PHGDH ANLN AR FASN SEC24C TPBG RPL11 HSPB1 MRPS23 PRPF6 MCM3 HSPA6 CCT3 S100A11 INTS3 ILF2 BRD2 SMN1 PSMC3 SFRP2 PRPF19 DDX5 RPL18A DMAP1 HSP90AB1 NCL PRNP TRIM28 DDX39B FBP1 TUBB MRFAP1L1 GRB14 UBE2S SH3BP5	CCT3 EIF2AK1
EIF1AY	O14602	No	2				HUWE1 EIF5B CUL3 SRPK2 SRPK2 ATXN1 ATXN1	ATXN1				EFEMP2 ANXA5 PHGDH ZYX NOP2 KDELC1 TNFSF10 LOXL1 FASN TUBB2A ADAR MAGED2 ETV4 NACA MATN2 RPL11 HSPB1 MRPS23 P3H1 HMGN3 YWHAH ADRM1 CDC37 HLA-DMB FLNA PMAIP1 CCT3 RRS1 FECH ILF2 RCN1 ARID5A PSMC3 PRPF19 HIST2H2BE DDX5 CIRBP NR3C1 PRDX1 PJA2 SLC4A2 HSP90AB1	ST6GALNAC6 ARID5A CLASRP CIRBP ZYX RCN1
EGLN2	Q96KS0	No	2			RBX1		HIF1A			CTNNB1		ARNT2 AR CTNNB1 NDN
EGLN1	Q9GZT9	No	2			RBX1		HIF1A			CTNNB1		ARNT2 AR CTNNB1 NDN
EFNB2	P52799	No	2		RASA1		NCK2 EPHA4			KIT		HSP90AB1 DRAP1 PDGFRB CHN1 MET UBD KIT
EFNA4	P52798	No	2			SRC YES1 TIAM1 NGEF VAV2 RHOA RAC1 EPHB2 EPHB1 LYN ROCK2 ROCK1 EFNB3 EPHB3 EFNB2 EPHB6 EPHB4 EFNB1 FYN	EPHA4				FCER1G FZD7 CDC37 RASGRP1 FES RND1 GDI1 FCGR3A SDC2 ABLIM3 PDGFRB FCGR2A CHN1 HSP90AB1 BTK FGG VEGFA MET ARHGEF6 KIT	HSP90AB1
EFNA2	O43921	No	2			SRC YES1 TIAM1 NGEF VAV2 RHOA RAC1 EPHB2 EPHB1 LYN ROCK2 ROCK1 EFNB3 EPHB3 EFNB2 EPHB6 EPHB4 EFNB1 FYN	RUNX1 ADAM10 ZHX1 EPHA4				FCER1G FZD7 CDC37 RASGRP1 FES RND1 GDI1 FCGR3A SDC2 ABLIM3 PDGFRB FCGR2A CHN1 HSP90AB1 BTK FGG VEGFA MET ARHGEF6 KIT	NR3C1 CBFB GADD45A ZYX HSP90AB1 CEBPB DDX39B AR BHLHE40 NACA UBE2L6
EEF2K	O00418	No	2			RPS6KB1		MAPK9 MAPK12 RPS6KA1 MAPK8 PRKACA MAPKAPK2 MAPKAPK3 MAPKAPK5			EIF4G1		NR3C1 DUSP4 CCND1 CEBPB PTPN13 PKN1 HSPB1 PLA2G4A SH3BP5
EDN1	P05305	No	2				COPS6 COPS6 BAG6 BAG6	BAG6 COPS6 ADM CMA1				EFEMP2 LRRC47 CDKN2C MIF DERL2 CXCL8 RPL11 PRNP FECH SMN1 SERPINH1 DDX5 LYZ NR1H2 PRDX1 NCL USP13 FBXO17 GADD45A SDC2 TUBB C1QA UBD	NR3C1 CDKN2C CALCRL MIF AGT S100A4 PFN1
EDA2R	Q9HAV5	No	2				TRAF6 TRAF6 TRAF3 CASP8 FADD CEBPE CEBPE	TRAF6 CASP8 FADD TRAF3				STIP1 MAP3K8 KCTD12 AR MIF AKR1B1 ABCC1 NACA RPL18A IRF7 MCM3 BATF CDC37 CD81 S100A11 FSCN1 PSMC3 HSP90AB1 RCC2 CEBPB NCL TNFSF10 TRMT112 EIF4G1 CTPS1 TRIM28 SSB TUBB ATF4	PTPN13 AR CTNNB1 MAP3K8 IRF7 NGFRAP1
EBI3	Q14213	No	2				SMAD3 CANX MDFI MDFI	MDFI SMAD3 CANX IL12A				CXCL16 CEBPB ARID5A AR ZNF264 ZNF205 IRF7 NR3C1 FLNA ST6GALNAC2 ZNF136 CEBPD DHRS1 DDX5 F8 NR1H2 TGIF2 ZFYVE26 CTNNB1 SMAD7 AGL FES ZNF329 PHLDA1 ADRB2 SS18L1	NR3C1 TGIF2 FLNA ZNF136 CEBPB WASF1 ZNF329 ST6GALNAC2 AR DHRS1 CTNNB1 ARHGEF6 ZNF205 CXCL8 PHLDA1 DDX5 CLASRP F8 NR1H2
EBAG9	O00559	No	2				NEDD4	SNAPIN				SMAD7 ISG15 FES PDGFRB ARRDC3 ADRB2 RPL18A SGK1	MET LAMC1 GPRASP1
EAPP	Q56P03	No	2				ELAVL1 UBE3A AAR2 AAR2	UBE3A				COL15A1 TMEM101 CXCL16 CEBPB SNRNP40 INTS3 IRF2BPL EXOC8 AR PTGS2 FOXA1 GBE1 ADAR VCAM1 BHLHE40 SLC16A4 OLR1 BRD2 APOE UBE2L6 P3H1 SGK1 NR3C1 SCD PTP4A3 PMAIP1 NELFCD FECH FOXC1 CTGF AGPAT9 PSMC3 C9orf91 TMEM159 METTL2A SERPINH1 OSR2 PLAU TMEM263 CIRBP YW	AR
E2F6	O75461	No	2				EZH2 EZH2 WDR5 SMARCAD1 EED EED ARAF APP BMI1 RNF2 HDAC3 EPC1 EPC1 RYBP RYBP CBX3 LYN KMT2A REEP5 KMT2D RING1 RING1 PCGF6 PCGF2 L3MBTL3	E2F1 TFDP1 RING1				XAF1 NDEL1 SNRNP40 CXCL16 NKIRAS1 FASN TUBB2A ADAR AIDA TWIST1 RPL11 ADRM1 CBX6 RAI2 STIP1 NOP58 VSIG4 MET CIRBP FAM160B2 MOB1B DRAP1 PIK3R3 BOLA1 NCL CIART GADD45G BTK RNPC3 HCLS1 PPP1R14A DDX39B ETV4 ARPC1B DHX16 UBE2S PAF1 SH3BP5 INTS3 FERMT3 ECI2 HLX	CBX7 NDN SERTAD2
E2F5	Q15329	No	2		JAG1		RB1 RBL1 BRCC3 LIN54 KMT2D			FZD2		NR3C1 FBP1 CEBPB TRIM28 SNAPC1 CEBPD EXOC8 PIK3R3 AR NCL CTNNB1 TBP SLC4A2
E2F3	O00716	No	2			CDKN1B		SP1 CCNA2 TFDP1 RB1 CDK3			MCM3		SNAPC1 CEBPD CCND1 CDC37 CEBPB TBP PIK3R3 AR BTG1 SERTAD2 MNDA
E2F2	Q14209	No	2			CDKN1B		SP1 TFDP1 BCAR1 RB1 CDK3			MCM3		SNAPC1 CEBPD CCND1 FES CEBPB TBP PIK3R3 AR CDC37 SERTAD2 MNDA
DYRK1A	Q13627	No	2		MAPT EIF2S1			FOXO1 CREB1 YWHAG YWHAE YWHAB PHYHIP		TUBB EIF2AK1			NR3C1 CTPS1 NDEL1 GEM FLNA TBP METTL18 CEBPB DDX39B AR CTNNB1 TPD52L1 HSP90AB1 OSBPL3 NGFRAP1 CLK2 ARHGEF6 SGK1
DYNC2LI1	Q8TCX1	No	2			DCTN1 DCTN3	BAG3 BAG3 SOD1 DCTN1				TUBB PRKAR2B	CPNE1 PDGFC ISG15 ANXA5 UNC5CL FBXL5 ECI2 MLF1 PLS3 HSPB1 TWF2 YWHAH CDC37 PSMC3 GSTA4 MDP1 MCM3 PRDX1 HSP90AB1 NCL RAB2B FAM168A FAM189A2 ARRDC3
DYNC2H1	Q8NCM8	No	2			DCTN1	PAXIP1 PEX14				TUBB PRKAR2B	ATHL1 CCT3 ZBTB8A SSB TUBB TCN2 NOP2 TUBB2A LDHB CIRBP PGM1
DXO	O77932	No	2				SUMO3 PRMT6 PRMT6 XRN1 EXOSC10 EXOSC10 FLOT2 EXOSC4 EXOSC4	XRN1				RASSF2 GBE1 MLH1 GDI1 CHPF LRPAP1 FASN SPATA20 ADAR MAGED2 BHLHE40 RPL11 HSPB1 RPL18A IRF7 MCM3 FAM50A CRABP2 ZNF224 FERMT3 FLNA CCT3 NOP58 ILF2 SMN1 PRPF6 HIST2H2BE DDX5 NKAP XPOT LAMP3 DRAP1 MNDA SMPD4 HSP90AB1 ZBTB8A DNALI1 NCL NOP2 RRS1 HELZ RCC2 CTPS	SPATA20
DUT	P33316	No	2				ESR1 UBL4A GABARAPL2 NUDT18 NUDT18 RHOB GRB2 CUL3 RPL38 GDI2 GH1 PLEKHF2 PLEKHF2 KDM4A	ESR1 PPARA CDK1 PPARD NUDT18				FECH HLA-DMB LINC00312 FASN TUBB2A ADAR AIDA RPL11 SIN3B MRPS23 ST5 SGK1 MCM3 ADRM1 ZNF32 STIP1 TAF1A GNAI1 NOP58 HIST2H2BE MET CIRBP KDELC1 TMEM263 PIK3R3 NCL S100A9 GADD45G BTK DHCR24 CTPS1 HELZ HCLS1 DDX39B CMTR1 NVL ADRB2 ARID5A HSD17B14 KCTD12 AR VCA	PIK3R3 HSD17B14 CCND1 GADD45A TRIM28 HSP90AB1 CEBPB TBP LINC00312 GNAI1 AR CTNNB1 KRT15 MNDA GADD45G DDX5 SDPR
DUSP8	Q13202	No	2	MAPK8			MAPK9 MAPK8 MAPK8		DUSP4			DUSP4 CDKN2C PKN1 CTNNB1 GUCY1A3 CDC25B SH3BP5
DUSP23	Q9BVJ7	No	2				EED EED RPL8 DBN1 PRDX4 BAG3 SHC1 SHC1 ZNF746 RUFY2 SMPD1 SMPD1 MRPL20 DBI DBI ASB13	RPL8				PAN2 CPNE1 PDGFC ISG15 ANXA5 INTS3 UNC5CL UBXN2A ECI2 HLX ZNF593 AR FASN MLF1 ADAR USP13 VCAM1 RPL11 HSPB1 RPL18A PRPF6 TWF2 YWHAH FLNA FES ILF2 NOP58 PSMC3 PRPF19 DDX5 KIT MDP1 NR1H2 PRDX1 FOXA1 SMPD4 CBX7 HSP90AB1 GSTA4 PDGFRB NCL CSF1R RAB2B TM7SF2 NOP	NUDT3
DUSP13	Q6B8I1	No	2				LMNA CCDC85B	TGFBR1 ACVR1 CCDC85B				ZNF239 ISG15 TRIM28 FLNA BEX2 BANF1 ANLN PKN1 KCTD12 FASN MOAP1 NCL PDCD5 CTNNB1 EXOC8 ZNF205 SYT17 VCAM1 GPATCH1 NGFRAP1	BEX2 ZNF205 PKN1 NKIRAS1 OSR1 MOAP1 CTNNB1 EXOC8 CHN1 SYT17 UBD ARHGEF6 NGFRAP1
DUSP1	P28562	No	2	MAPK8 MAPK1 MAPK3				MAPK12 MAPK1 MAPK8 HSPA4 MAPK3	DUSP4				NR3C1 DUSP4 CEBPB LRPAP1 AR PKN1 PHLDA1 OLR1 SH3BP5
DTYMK	P23919	No	2			NME2	CDC5L CDK9 MEPCE				CTPS1	STIP1 SNRNP40 PHGDH ANLN AR FASN SEC24C MAGED2 TPBG HSPB1 PRPF6 MCM3 CDC37 HSPA6 CCT3 INTS3 ILF2 BRD2 SMN1 PSMC3 PRPF19 HIST2H2BE DDX5 DMAP1 HSP90AB1 ISG15 TRIM28 DDX39B TUBB GRB14 UBE2S PAF1 SH3BP5
DSCAML1	Q8TD84	No	2				MAGI2 MAGI2	MAGI2				ARRDC3 CTNNB1	CTNNB1
DSCAM	O60469	No	2			PAK1 RAC1 NTN1		PAK1			FZD7 BTK FES RND1 HSP90AB1 FCGR3A ABLIM3 FCGR2A MET VEGFA ARHGEF6 KIT		FLNA ARPC1B ARHGEF6
DPYSL4	O14531	No	2				TRIP13 SH3GL1 PTPRO SH3GL3 SH3GL3 RBPMS	SH3GL3 DPYSL5				EFEMP2 EGFL6 ARID5A ZNF34 PDGFRB MAD2L2 CTNNB1 FAM168A BHLHE40 UBD CALU MET ARHGEF6 KIT	EGFL6 FES
DPYSL2	Q16555	No	2				ELAVL1 HSPH1 XPO7 TNIK DNAJB1 RHOA NUMB NUMB HTT RANBP6 AP2A1 EIF3J CRMP1 CRMP1 DISC1 GORASP2 IQCB1	GSK3B TUBB2A CRMP1 PLD2 DPYSL5				CXCL16 FECH NDEL1 SNRNP40 RGS2 DUSP4 EXOC8 PTGS2 PDCD5 TUBB2A ADAR SGK1 SLC16A4 STIP1 BRD2 GNAI1 TMEM159 CIRBP PIK3R3 NCL TRMT112 CBX6 PRPS1 LRRC47 DDX39B CFAP45 USP11 MRFAP1L1 SERTAD2 OSBPL3 NVL IRF9 SH3BP5 SDC2 INTS3 KCTD12 TGIF2 ZNF264 VCAM1 ETV4 HSPB1	IL33 MX1 CCND1 FES NVL AR CTNNB1 STXBP1 CDK5RAP3 PFN1 SGK1
DPT	Q07507	No	2				BAG6 BAG6	TGFB1 BAG6 DCN				EFEMP2 DERL2 GADD45A PRNP SDC2 SMN1 C1QA CXCL8 SERPINH1 USP13 UBD NR1H2	CTGF FBN1 SDC2 ITGAV FLNA C1QA MMP7 S100A4 COL1A2 SPARC
DPPA4	Q7L190	No	2				EMD EMD RPS6KB1 RPS6KB1 GRB2 HTT CRK CRK QARS EIF4A2 SH3GL1 SH3GL1 PTPRO MAPK6 MAPK6 PLEKHF2 SH3GL3 SH3GL3 DPPA2	CRK DPPA2 SH3GL3 EMD				PAN2 STIP1 ZNF671 PHGDH HSPA6 AR FASN TUBB2A PLS3 ZNF205 AIDA VCAM1 ETV4 HSPB1 RPL18A ST5 HMGN3 YWHAH RTN1 CDC37 FLNA ZNF32 CCT3 WFS1 FSCN1 BBS10 HELZ SMN1 KRT15 STXBP1 RCC2 SERPINH1 MET MRPS23 LYZ SDPR NR3C1 PRDX1 ARHGEF6 HSP90AB1 BANF1 DRAP1 ABLIM3 PDGF	EGFL6 BANF1 WASF1 PDGFRB MOAP1 KIT
DPP6	P42658	No	2				PHB	PRNP				VCAM1 AR ADRB2 HSP90AB1	STIP1 APOE
DOK5	Q9P104	No	2				EGFR CCDC85B CCDC85B BNIP3L BNIP3L OPRM1 OPRM1	BNIP3L INSR CCDC85B IGF1R NTRK3 NTRK2				STIP1 SHC2 PHGDH ZYX EXOC8 PLD3 AR TUBB2A NDN ZNF205 FGR HSPB1 GBP2 NR3C1 ADRM1 CDC37 FLNA FES S100A11 CEBPB ILF2 BNIP3 CTGF GRB14 MET GPRASP1 XPOT ECM1 RGS16 MCM3 PRDX1 HSP90AB1 PDGFRB BEX2 PIK3R3 NCL CTNNB1 S100A9 NGFRAP1 SLC7A5 IGFBP3 TRIM28 MOAP1 PKN1	PIK3R3 BEX2 IGFBP3 GNAI1 GRB14 EXOC8 BNIP3 MOAP1 PKN1 ZNF205 SYT17 SHC2 ADRB2 NGFRAP1
DOK3	Q7L591	No	2				YWHAE TRAF1 GRB2 LRRK1 INPP5D RBPMS	FYN LYN LCK CSK INPP5D				PAN2 RASSF2 NDEL1 PHGDH ARID5A TRMT112 PRDX1 NUDT16L1 AR MLF1 PLS3 BHLHE40 VCAM1 CDC25B HSPB1 RARRES3 ST5 TWF2 YWHAH ADRM1 CDC37 FLNA ADRB2 CCT3 FSCN1 EFEMP2 ILF2 RPL18A RASAL3 KRT15 BEX2 SERPINH1 DDX5 HLA-DRA LYZ NOTCH2NL CAP2 HSP90AB1 ZFYVE26 PDGFRB FER	NR3C1 RGS16 MET BTK CSF1R FCER1G HCLS1 GPX1 FCGR3A WASF1 FCGR2A PDGFRB CTNNB1 ADRB2 FGR PILRB ST5 KIT
DOCK10	Q96BY6	No	2				MAGEA11	LURAP1				NR3C1 NDEL1 BEX2 AR MLF1 FAM156A NDUFAF1	DKFZp781A1532
DOCK1	Q14185	No	2				CUL1 ANKRD28 ANKRD28 SRC FBXW11 NCK1 SNW1 GRB2 GRB2 PTK2 CRK CRK NCK2 NCK2 FYN MEPCE RAC1 RAC1 BCAR1 BCAR1 CEBPE	RAC1 CRK BCAR1 NCK2				F13A1 ISG15 SNRNP40 ZYX FBXL5 PTGS2 FASN TUBB2A FGR RPL11 MRPS23 ST5 ITGAV ZNF32 HIST2H2BE MET CIRBP MOB1B DRAP1 PIK3R3 NCL CTPS1 S100A9 BTK FBXO17 HELZ HCLS1 LRRC47 DDX39B USP11 ADRB2 UBE2S TAOK1 INTS3 CAND2 WASF1 AR BTG1 VCAM1 HSPB1 RPL18A NR3C1 FLNA FS	FES RCC2 WASF1 PDGFRB FLNA CHN1 KIT
DNTTIP2	Q5QJE6	No	2				SUMO2 SUMO1 ESR1 ESR1 RXRA PPARG OBSL1 SUMO3 ESR2 DNTT DNTT SPP1 TULP3	ESR1 RXRA ESR2 PCNA PPARG DNTT				CPNE1 FSCN1 SNRNP40 HIST1H2AC ZYX LINC00312 PLD3 PTGS2 FASN TUBB2A ADAR RPL11 SIN3B RARRES3 MCM3 FAM50A ZNF224 STIP1 TAF1A FOXC1 GNAI1 NOP58 HIST2H2BE NKAP ZBTB8A NCL ZBTB4 S100A9 BLVRB SRM MORC4 PRPS1 CTPS1 HELZ LRRC47 DDX39B NFIL3 ETV4 FIGNL1 DHX16 OSBP	PIK3R3 CCND1 GADD45A TRIM28 HSP90AB1 CEBPB TBP LINC00312 GNAI1 AR CTNNB1 PRPF19 IGFBP3 GADD45G DDX5 NR1H2
DNTTIP1	Q9H147	No	2				HDAC1 HDAC1 SUMO2 KDM1A RPA1 SH3RF2 ESR2 TFAP4 RPA3 RPA2 DNTT	DNTT				CPNE1 FSCN1 SNRNP40 FASN TUBB2A ADAR TWIST1 RPL11 SIN3B MCM3 FAM50A STIP1 FOXC1 NOP58 HIST2H2BE ZFPM2 NKAP NCL ZBTB4 S100A9 SRM PRPS1 CTPS1 LRRC47 DDX39B NFIL3 ETV4 FIGNL1 NVL INTS3 ARID5A ECI2 HLX AR FOXA1 VCAM1 LTF HSPB1 RPL18A NR3C1 CRABP2 FLNA CEBPD A	PRPF19
DNMT3L	Q9UJW3	No	2			H3F3A HIST1H4A HIST1H3A		HDAC1			CDC25B DMAP1 CEBPB CTNNB1 NCAPG2		AR TGIF2 SIN3B TPD52L1 EID2B
DNER	Q8NFT8	No	2	NOTCH1			NCSTN ZNF24 PSEN1		MFAP2			RCC2 APOE CDC37 FLNA PHGDH PRPF6 TRMT112 USP11 NOP58 CTNNB1 NOP2 S100A9 TPBG RRS1
DNASE1	P24855	No	2				ACTA1	ACTA1 ACTG1 PS1TP5BP1				ISG15 DMAP1 FSCN1 ABLIM3 BTK	CPNE1 CAP2 MX1 ANXA5 HCLS1 PS1TP5BP1 hCG_15971 S100A11 FSCN1 WASF1 ARPC1B S100A4 PFN1
DNAJC3	Q13217	No	2				HSPA4 HSPA8 EIF2AK2	HSP71 EIF2AK2 TIRAP				PAN2 RGS2 ISG15 NOP2 ILF2 VCAM1 HSPB1 RPL18A SGK1 YWHAH CDC37 HSPA6 FES STIP1 FAM114A1 SEC24C DNAJB2 IL32 MET HSP90AB1 METTL18 PDGFRB CDK5RAP3 CTNNB1 MAP3K8 ATP6V1F HLA-DRA PRNP HIST1H1C SSB FBP1 DHX58 PHLDA1 UBD VEGFA	NR3C1 STIP1 PDGFRB BTK
DNAJC14	Q6Y2X3	No	2				ELAVL1	AGTR1 DRD1				COL15A1 TMEM101 CXCL16 CEBPB SNRNP40 INTS3 IRF2BPL EXOC8 PTGS2 FOXA1 GBE1 ADAR VCAM1 BHLHE40 SLC16A4 OLR1 BRD2 APOE SGK1 NR3C1 SCD PTP4A3 PMAIP1 FECH FOXC1 CTGF AGPAT9 C9orf91 TMEM159 METTL2A SERPINH1 OSR2 PLAU TMEM263 CIRBP YWHAH TGIF2 PJA2 ZNF264 RAB2B	FLNA GPRASP1 AGT
DNAJC1	Q96KC8	No	2				LMNA ABHD16A ABHD16A	HSPA5 ABHD16A				ZNF239 ISG15 TRIM28 FLNA MLH1 BANF1 ANLN IFITM1 KCTD12 FASN NCL PDCD5 CTNNB1 VCAM1 PILRB GPATCH1	PILRB IFITM1 F8 PTGS2 SIL1
DNAJA2	O60884	No	2		BAX			HSP71		PMAIP1 CTSK PRNP MOAP1			NR3C1 STIP1
DMTN	Q08495	No	2				PKM APP GOLGA2 SNRPD2 SHMT2 SNCA YWHAB DYNC1LI2 DYNC1LI2	PS1TP5BP1 PRKACA ACTC1				XAF1 ISG15 NDEL1 SNRNP40 DUSP4 NKIRAS1 NDN AIDA EVI2A ADRM1 RAI2 CD81 S100A11 STIP1 FAM160B2 VSIG4 MET HLA-DRA CIRBP MOB1B DRAP1 BOLA1 CIART GADD45G CTPS1 BTK RNPC3 PPP1R14A ETV4 ARPC1B DHX16 RNF135 UBE2S SH3BP5 INTS3 ARID5A FERMT3 ECI2 PLA1A IGSF6 PCOLCE	CPNE1 NR3C1 PTPN13 MX1 CCND1 ACTC1 ACTC S100A11 FSCN1 WASF1 ARPC1B ABLIM3 HSPB1 PFN1
DMRTB1	Q96MA1	No	2				CTBP1 EWSR1 VASP VASP CTBP2 SORBS3 RBFOX2 IL16 PRMT2 C1orf94 NEDD9	EWSR1 VASP				EFEMP2 ZNF383 ZYX WASF1 FASN AKR1B1 VCAM1 RAI2 CD81 SMN1 ITGA5 SERPINH1 DDX5 BOLA1 CTNNB1 TCIRG1 ATP6V1F ZFPM2 FAM168A BTK CRY2 TBP AGT UBD PFN1	BTK ERMAP FASN AGT ZYX PFN1
DMP1	Q13316	No	2			ITGB3 ITGAV		CD44			FBN1 FGG VEGFA COMP LAMC1		IGFBP3 SELE PKN1 MMP7 MMP9 COL1A2
DLX5	P56178	No	2				MSX1 MSX1 MSX2 MSX2	NCOA2 MAGED1				NR3C1 TBP	NR3C1 PJA2 AR CTNNB1 DDX5
DLX3	O60479	No	2				TDP2 TDP2 TBL1X	PRKCA				HIST2H2BE JAM2 CTNNB1 SNRNP40	RGS2 FSCN1 BTK PPP1R14A SDC2 FLNA STXBP1 DDX5 GNA15 SDPR KIT
DLST	P36957	No	2			SUCLG1 SUCLA2 SUCLG2		ZHX1 ZBTB16 PAK4 NDRG1 DLG5			MUT		NR3C1 CD81 DDX39B ITGAV PMAIP1 NCL FASN CTNNB1 BHLHE40 IL6 SIN3B DDX5 PFN1
DLGAP5	Q15398	No	2				SUMO2 AURKA CDK1 APP TRAF2 TRAF2 GOLGA2 TRIM37 TRIM37	DKFZp781N011 TRAF2				CPNE1 XAF1 FSCN1 NDEL1 SNRNP40 CIART CXCL16 NKIRAS1 PPP1R14A FASN TUBB2A ADAR AIDA EVI2A RPL11 SIN3B MCM3 FAM50A SRM RAI2 STIP1 FOXC1 NOP58 HIST2H2BE VSIG4 NKAP CIRBP FAM160B2 MOB1B DRAP1 BEX2 BOLA1 NCL ZBTB4 S100A9 GADD45G PRPS1 CTPS1 BTK RNPC3 LRRC47 NF	PKN1 FLNA CTNNB1 ZNF205 MAP3K8 NGFRAP1
DLGAP1	O14490	No	2		DLG4			APC DLG4 DLG1 DLG2 DYNLL1 SHANK1		FZD2 FZD7			FZD2 RGS2 PTPN13 FZD7 ADGRL2 CTNNB1 PAN2
DLG2	Q15700	No	2		GRIN2A DLG4		SEMA4C KHDRBS1 DLG4 PPP1CA ERBB4 DYNLL1 LRP2 ABCA1 GUCY1A2 FASLG FASLG ATP2B4 DLGAP1			FZD2 TUBB FZD7		RGS2 FZD7 LRPAP1 APOE FGR BHLHE40 VCAM1 TPBG YWHAH PTPN13 CD81 MMP7 DDX5 PLAU CIRBP NOTCH2NL HSP90AB1 PIK3R3 CTNNB1 CBX6 FZD2 BTK TRIM28 GUCY1B3 WDR81 PREX1 NR1H2 C1QA ADRB2
DKC1	O60832	No	2			TERT		EEF1G			CTNNB1		PDCD5 EID2B GADD45G ILF2
DIS3L2	Q8IYB7	No	2				RELA COPS6 COPS6 FEZ1 FEZ1 CBX4 CBX2	FEZ1 COPS6				CEBPD CDKN2C UNC5CL KCTD12 MIF CXCL8 NME5 TWIST1 RPL11 PLA2G4A NR3C1 CEBPB ILF2 SMN1 TAF1D SERPINH1 DDX5 LYZ YWHAH PRDX1 HSP90AB1 DRAP1 CDK5RAP3 ISG15 NCL CTNNB1 MAP3K8 CBX6 FBXO17 HIST1H1C FECH LRRC47 USP11 TUBB ATF4 TBP UBD IRF9	NR3C1 DRAP1 OLFML3 MIF CDKN2C
DIEXF	Q68CQ4	No	2				SUMO2 APP CEP70 MAGEA11 MAGEA11 RUFY1	MAGEA11				CPNE1 XAF1 FSCN1 NDEL1 SNRNP40 CIART CXCL16 NKIRAS1 PPP1R14A FASN TUBB2A ADAR AIDA EVI2A RPL11 SIN3B MCM3 FAM50A SRM RAI2 STIP1 FOXC1 NOP58 HIST2H2BE VSIG4 NKAP NDUFAF1 CIRBP FAM160B2 MOB1B DRAP1 BEX2 BOLA1 NCL ZBTB4 S100A9 GADD45G PRPS1 CTPS1 BTK RNPC3 L	BEX2 FAM156A NDEL1 DKFZp313B1621 NDUFAF1
DGUOK	Q16854	No	2		DAG1		APP SIRT1 PXN LIG4			RASGRP1		CPNE1 XAF1 NDEL1 SNRNP40 ZYX CXCL16 NKIRAS1 FASN FLNA AIDA EVI2A RPL11 ADRM1 RAI2 STIP1 FAM160B2 VSIG4 CIRBP MOB1B DRAP1 BOLA1 CIART GADD45G BTK RNPC3 PPP1R14A ETV4 ARPC1B DHX16 UBE2S SH3BP5 INTS3 FERMT3 ECI2 AR PLA1A MX1 PARP6 PCOLCE VCAM1 GNA15 SCD PRNP
DGKQ	P52824	No	2			GNG2 PLCB4 PLCB2 PLCB3 PLCG2	KDM5B EZR SHMT2 RHOA EIF4H				FZD2 APLNR CXCL10 CXCL11 BTK CCR1 CXCL9 ADORA2A FCGR3A AGT CALCRL HCAR3 FCGR2A GNAI1 OXTR RASGRP1 CXCL8 C5AR1 FZD6 SUCNR1 ADRB2	ISG15 FES ARHGEF19 S100A11 SDC2 PSMC3 ILF2 AR MORC4 SLC39A6 CTNNB1 PKN1 ADRB2 VCAM1 NCL NOTCH2NL SCYL3 METTL2A ATF4 SGK1
DGKG	P49619	No	2			GNG2 PLCB4 PLCB2 PLCB3 PLCG2	ALB ARRB1				FZD2 APLNR CXCL10 CXCL11 BTK CCR1 CXCL9 ADORA2A FCGR3A AGT CALCRL HCAR3 FCGR2A GNAI1 OXTR RASGRP1 CXCL8 C5AR1 FZD6 SUCNR1 ADRB2	PAN2 YWHAH APOE HIST1H1C FLNA C5AR1 ZYX POTEKP PLA1A BTK FASN TUBB NCL AGA TUBB2A ARRDC3 S100A9 UBD CFD SH3BP5
[truncated: 5,752 more rows]

## Sheet: Supplementary Table 7b
Supplementary Table 7b. List of influencer proteins of first neighbours of differentially expressed cancer-related proteins in breast cancer from different network resources.
[truncated: 6,362 more rows]

## Sheet: Supplementary Table 7c
Supplementary Table 7d. List of influencer proteins of first neighbours of differentially expressed cancer-related proteins in hepatocellular carcinoma from different network resources.
[truncated: 8,568 more rows]

[truncated: 1 more sheets: Supplementary Table 7d]
