# Supplementary material for: Neighbours of cancer-related proteins have key influence on pathogenesis and could increase the drug target space for anticancer therapies
Source: NPJ Syst Biol Appl. 2017 Jan 24;3:2. doi: 10.1038/s41540-017-0003-6 (PMC5460138; doi:10.1038/s41540-017-0003-6)
Supplement: Supplementary file 15 — Supplementary Table 8 [file 41540_2017_3_MOESM15_ESM.xlsx]

## Sheet: Description
Supplementary Table 8: Drugs targeting first neighbours in four different cancer types.
The tables contain the drugs that target first neighbours of differentially expressed or mutated cancer-related proteins.
Each worksheet (table) contains data for each studied cancer type.
Only the first neighbour targets are shown for the drugs.
Anti-neoplastic agents are highlighted with red.
Suppl. Table 8a)	Drugs against first neighbours of colon cancer related proteins
Suppl. Table 8b)	Drugs against first neighbours of breast cancer related proteins
Suppl. Table 8c)	Drugs against first neighbours of hepatocellular carcinoma related proteins
Suppl. Table 8d)	Drugs against first neighbours of non-small cell lung cancer cancer related proteins
Description of the columns
Molecular regulatory number	Drug name	Level 2 ATC classification	Protein names	Action type	First neighbour category
Molecular regulatory number from the ChEMBL database	The approved drug name	Anatomical Therapeutic Chemical classification of the drug. From level 2 as it was used providing the most descriptive information	Name of the target proteins from UniProt database	Mechanism of action from ChEMBL database	Category of the first neighbours

## Sheet: Supplementary Table 8a
Drugs against first neighbours of colon cancer related proteins
Molecular regulatory number	Drug name	Level 2 ATC classification	Protein Names	Action type	First neighbour category
666	TROGLITAZONE	DRUGS USED IN DIABETES	PPARG NR1C3	AGONIST	DE
860	DIETHYLSTILBESTROL	ENDOCRINE THERAPY	ESR1 ESR NR3A1	AGONIST	DE
		SEX HORMONES AND MODULATORS OF THE GENITAL SYSTEM
1448	NICLOSAMIDE	ANTHELMINTICS	STAT3 APRF		DE
2208	TRETINOIN	ANTI-ACNE PREPARATIONS	RARA NR1B1	AGONIST	Mutation and DE
		ANTINEOPLASTIC AGENTS
2994	GEMFIBROZIL	LIPID MODIFYING AGENTS	PPARA NR1C1 PPAR	AGONIST	DE
4193	ETRETINATE	ANTIPSORIATICS	RARA NR1B1	AGONIST	Mutation and DE
16415	CLOFIBRATE	LIPID MODIFYING AGENTS	PPARA NR1C1 PPAR	AGONIST	DE
27626	ESTRADIOL	SEX HORMONES AND MODULATORS OF THE GENITAL SYSTEM	ESR1 ESR NR3A1	AGONIST	DE
28331	FENOFIBRATE	LIPID MODIFYING AGENTS	PPARA NR1C1 PPAR	AGONIST	DE
31241	ETHINYL ESTRADIOL	ENDOCRINE THERAPY	ESR1 ESR NR3A1	AGONIST	DE
		SEX HORMONES AND MODULATORS OF THE GENITAL SYSTEM
33202	MESALAMINE	ANTIDIARRHEALS, INTESTINAL ANTIINFLAMMATORY/ANTIINFECTIVE	PPARG NR1C3	AGONIST	DE
33216	ALITRETINOIN	ANTINEOPLASTIC AGENTS; OTHER DERMATOLOGICAL PREPARATIONS	RARA NR1B1	AGONIST	Mutation and DE
			RXRA NR2B1	AGONIST	DE
			RXRB NR2B2	AGONIST	DE
33576	VANDETANIB	ANTINEOPLASTIC AGENTS	EGFR ERBB ERBB1 HER1	INHIBITOR	DE
			ERBB2 HER2 MLN19 NEU NGL	INHIBITOR	Mutation
			ERBB3 HER3	INHIBITOR	Mutation and DE
			TEK TIE2 VMCM VMCM1	INHIBITOR	DE
47340	TAMOXIFEN CITRATE	ENDOCRINE THERAPY	ESR1 ESR NR3A1	MODULATOR	DE
62111	BOSUTINIB	ANTINEOPLASTIC AGENTS	ABL1 ABL JTK7	INHIBITOR	Mutation
62701	ROSIGLITAZONE MALEATE	DRUGS USED IN DIABETES	PPARG NR1C3	AGONIST	DE
63252	CALCITRIOL	ANTIPSORIATICS	VDR NR1I1	AGONIST	Mutation and DE
		VITAMINS	VDR NR1I1		Mutation and DE
79401	VINCRISTINE SULFATE	ANTINEOPLASTIC AGENTS	NR0B1 AHC DAX1	INHIBITOR	DE
88232	GEFITINIB	ANTINEOPLASTIC AGENTS	EGFR ERBB ERBB1 HER1	INHIBITOR	DE
117108	DIENESTROL	SEX HORMONES AND MODULATORS OF THE GENITAL SYSTEM	ESR1 ESR NR3A1	AGONIST	DE
119498	BEXAROTENE	ANTINEOPLASTIC AGENTS	RXRA NR2B1	AGONIST	DE
		ANTINEOPLASTIC AGENTS	RXRB NR2B2	AGONIST	DE
125294	CHOLECALCIFEROL	VITAMINS	VDR NR1I1	AGONIST	Mutation and DE
169652	ACITRETIN	ANTIPSORIATICS	RARA NR1B1	AGONIST	Mutation and DE
224581	CALCIFEDIOL	VITAMINS	VDR NR1I1	AGONIST	Mutation and DE
304798	FULVESTRANT	ENDOCRINE THERAPY	ESR1 ESR NR3A1	ANTAGONIST	DE
328201	SPIRONOLACTONE	DIURETICS	NR3C2 MCR MLR	ANTAGONIST	DE
342897	ESTRONE	SEX HORMONES AND MODULATORS OF THE GENITAL SYSTEM	ESR1 ESR NR3A1	AGONIST	DE
361469	DASATINIB	ANTINEOPLASTIC AGENTS	ABL1 ABL JTK7	INHIBITOR	Mutation
365248	NIMODIPINE	CALCIUM CHANNEL BLOCKERS	NR3C2 MCR MLR	ANTAGONIST	DE
405365	FELODIPINE	CALCIUM CHANNEL BLOCKERS	NR3C2 MCR MLR	ANTAGONIST	DE
421032	DROSPIRENONE	SEX HORMONES AND MODULATORS OF THE GENITAL SYSTEM	NR3C2 MCR MLR	ANTAGONIST	DE
421038	ESTRADIOL VALERATE	SEX HORMONES AND MODULATORS OF THE GENITAL SYSTEM	ESR1 ESR NR3A1	AGONIST	DE
430124	ERGOCALCIFEROL	VITAMINS	VDR NR1I1	AGONIST	Mutation and DE
450864	SUNITINIB MALATE	ANTINEOPLASTIC AGENTS	PDGFRA PDGFR2 RHEPDGFRA	INHIBITOR	DE
485100	IMATINIB MESYLATE	ANTINEOPLASTIC AGENTS	ABL1 ABL JTK7	INHIBITOR	Mutation
495572	TAZAROTENE	ANTIPSORIATICS	RARA NR1B1	AGONIST	Mutation and DE
550857	PIOGLITAZONE HYDROCHLORIDE	DRUGS USED IN DIABETES	PPARG NR1C3	AGONIST	DE
626453	EPLERENONE	DIURETICS	NR3C2 MCR MLR	ANTAGONIST	DE
674381	ESTRADIOL ACETATE	SEX HORMONES AND MODULATORS OF THE GENITAL SYSTEM	ESR1 ESR NR3A1	AGONIST	DE
674436	SORAFENIB TOSYLATE	ANTINEOPLASTIC AGENTS	RAF1 RAF	INHIBITOR	Mutation
674493	DESOXYCORTICOSTERONE ACETATE	CORTICOSTEROIDS FOR SYSTEMIC USE	NR3C2 MCR MLR	AGONIST	DE
674549	DIETHYLSTILBESTROL DIPHOSPHATE	ENDOCRINE THERAPY	ESR1 ESR NR3A1	AGONIST	DE
674573	PARICALCITOL	CALCIUM HOMEOSTASIS	VDR NR1I1	AGONIST	Mutation and DE
674617	CALCIPOTRIENE	ANTIPSORIATICS	VDR NR1I1	AGONIST	Mutation and DE
674626	TOREMIFENE CITRATE	ENDOCRINE THERAPY	ESR1 ESR NR3A1	MODULATOR	DE
674711	BALSALAZIDE DISODIUM	ANTIDIARRHEALS, INTESTINAL ANTIINFLAMMATORY/ANTIINFECTIVE	PPARG NR1C3	AGONIST	DE
674761	DOXERCALCIFEROL	CALCIUM HOMEOSTASIS	VDR NR1I1	AGONIST	Mutation and DE
674777	LITHIUM CARBONATE	PSYCHOLEPTICS	GSK3B	INHIBITOR	Mutation and DE
674924	ESTRADIOL CYPIONATE	SEX HORMONES AND MODULATORS OF THE GENITAL SYSTEM	ESR1 ESR NR3A1	AGONIST	DE
674961	FLUDROCORTISONE ACETATE	CORTICOSTEROIDS FOR SYSTEMIC USE	NR3C2 MCR MLR	AGONIST	DE
674964	OLSALAZINE SODIUM	ANTIDIARRHEALS, INTESTINAL ANTIINFLAMMATORY/ANTIINFECTIVE AGENTS	PPARG NR1C3	AGONIST	DE
675130	LAPATINIB DITOSYLATE	ANTINEOPLASTIC AGENTS	EGFR ERBB ERBB1 HER1	INHIBITOR	DE
			ERBB2 HER2 MLN19 NEU NGL	INHIBITOR	Mutation
675361	EPOETIN ALFA	ANTIANEMIC PREPARATIONS	EPOR	AGONIST	Mutation and DE
675377	BECAPLERMIN	PREPARATIONS FOR TREATMENT OF WOUNDS AND ULCERS	PDGFRA PDGFR2 RHEPDGFRA	AGONIST	DE
		STOMATOLOGICAL PREPARATIONS
675467	POLYESTRADIOL PHOSPHATE	ENDOCRINE THERAPY	ESR1 ESR NR3A1	AGONIST	DE
675493	DARBEPOETIN ALFA	ANTIANEMIC PREPARATIONS	EPOR	AGONIST	Mutation and DE
675577	ANAKINRA	IMMUNOSUPPRESSANTS	IL1R1 IL1R IL1RA IL1RT1	ANTAGONIST	Mutation
675579	CETUXIMAB	ANTINEOPLASTIC AGENTS	EGFR ERBB ERBB1 HER1	INHIBITOR	DE
675581	TRASTUZUMAB	ANTINEOPLASTIC AGENTS	ERBB2 HER2 MLN19 NEU NGL	INHIBITOR	Mutation
675621	ESTROGENS, CONJUGATED	SEX HORMONES AND MODULATORS OF THE GENITAL SYSTEM	ESR1 ESR NR3A1	AGONIST	DE
675627	MECASERMIN RINFABATE	PITUITARY AND HYPOTHALAMIC HORMONES AND ANALOGUES	IGF1R	AGONIST	Mutation
675637	MECASERMIN	PITUITARY AND HYPOTHALAMIC HORMONES AND ANALOGUES	IGF1R	AGONIST	Mutation
675684	PAZOPANIB HYDROCHLORIDE	ANTINEOPLASTIC AGENTS	PDGFRA PDGFR2 RHEPDGFRA	INHIBITOR	DE
675691	NILOTINIB HYDROCHLORIDE MONOHYDRATE	ANTINEOPLASTIC AGENTS	ABL1 ABL JTK7	INHIBITOR	Mutation
675696	CHOLINE FENOFIBRATE	LIPID MODIFYING AGENTS	PPARA NR1C1 PPAR	AGONIST	DE
675778	PANITUMUMAB	ANTINEOPLASTIC AGENTS	EGFR ERBB ERBB1 HER1	INHIBITOR	DE
699373	TOCILIZUMAB	IMMUNOSUPPRESSANTS	IL6R	INHIBITOR	DE
1121953	TRASTUZUMAB EMTANSINE	ANTINEOPLASTIC AGENTS	ERBB2 HER2 MLN19 NEU NGL	INHIBITOR	Mutation
1158402	RUXOLITINIB PHOSPHATE	ANTINEOPLASTIC AGENTS	JAK1 JAK1A JAK1B	INHIBITOR	DE
1277553	REGORAFENIB	ANTINEOPLASTIC AGENTS	ABL1 ABL JTK7	INHIBITOR	Mutation
			PDGFRA PDGFR2 RHEPDGFRA	INHIBITOR	DE
			RAF1 RAF	INHIBITOR	Mutation
			TEK TIE2 VMCM VMCM1	INHIBITOR	DE
1285395	PEGINESATIDE ACETATE	ANTIANEMIC PREPARATIONS	EPOR	AGONIST	Mutation and DE
1328912	PERTUZUMAB	ANTINEOPLASTIC AGENTS	ERBB2 HER2 MLN19 NEU NGL	INHIBITOR	Mutation
1376008	LITHIUM CITRATE HYDRATE	PSYCHOLEPTICS	GSK3B	INHIBITOR	Mutation and DE
1376013	TOFACITINIB CITRATE	IMMUNOSUPPRESSANTS	JAK1 JAK1A JAK1B	INHIBITOR	DE
			TYK2	INHIBITOR	DE
1377665	OSPEMIFENE	SEX HORMONES AND MODULATORS OF THE GENITAL SYSTEM	ESR1 ESR NR3A1	MODULATOR	DE
1377978	PONATINIB HYDROCHLORIDE	ANTINEOPLASTIC AGENTS	ABL1 ABL JTK7	INHIBITOR	Mutation
1377982	AFATINIB DIMALEATE	ANTINEOPLASTIC AGENTS	EGFR ERBB ERBB1 HER1	INHIBITOR	DE
			ERBB2 HER2 MLN19 NEU NGL	INHIBITOR	Mutation
1378011	TRAMETINIB DIMETHYL SULFOXIDE	ANTINEOPLASTIC AGENTS	MAP2K2 MEK2 MKK2 PRKMK2	INHIBITOR	Mutation and DE
1378885	BAZEDOXIFENE ACETATE	SEX HORMONES AND MODULATORS OF THE GENITAL SYSTEM	ESR1 ESR NR3A1	MODULATOR	DE
100310	FENOFIBRIC ACID		PPARA NR1C1 PPAR	AGONIST	DE
611647	ERLOTINIB HYDROCHLORIDE		EGFR ERBB ERBB1 HER1	INHIBITOR	DE
674618	CLOMIPHENE CITRATE		ESR1 ESR NR3A1	MODULATOR	DE
674931	ESTROPIPATE		ESR1 ESR NR3A1	AGONIST	DE
675102	MESTRANOL		ESR1 ESR NR3A1	AGONIST	DE
675116	QUINESTROL		ESR1 ESR NR3A1	AGONIST	DE
675552	ESTROGENS, CONJUGATED SYNTHETIC A		ESR1 ESR NR3A1	AGONIST	DE
675571	ESTROGENS, ESTERIFIED		ESR1 ESR NR3A1	AGONIST	DE
675596	SYNTHETIC CONJUGATED ESTROGENS, B		ESR1 ESR NR3A1	AGONIST	DE
674543	DESOXYCORTICOSTERONE PIVALATE	CORTICOSTEROIDS FOR SYSTEMIC USE	NR3C2 MCR MLR	AGONIST	DE

## Sheet: Supplementary Table 8b
Drugs against first neighbours of breast cancer related proteins
Molecular regulatory number	Drug name	Level 2 ATC classification	Protein Names	Action type	First neighbour category
717	BICALUTAMIDE	ENDOCRINE THERAPY	AR DHTR NR3C4	ANTAGONIST	DE
860	DIETHYLSTILBESTROL	ENDOCRINE THERAPY; SEX HORMONES AND MODULATORS OF THE GENITAL SYSTEM	ESR1 ESR NR3A1	AGONIST	DE, Mutation
1448	NICLOSAMIDE	ANTHELMINTICS	STAT3 APRF		DE
2208	TRETINOIN	ANTI-ACNE PREPARATIONS	RARA NR1B1	AGONIST	DE
		ANTINEOPLASTIC AGENTS	RARB HAP NR1B2	AGONIST	DE
2994	GEMFIBROZIL	LIPID MODIFYING AGENTS	PPARA NR1C1 PPAR	AGONIST	DE
4193	ETRETINATE	ANTIPSORIATICS	RARA NR1B1	AGONIST	DE
			RXRG NR2B3	AGONIST	DE
13928	ISOTRETINOIN	ANTI-ACNE PREPARATIONS	RARB HAP NR1B2	INHIBITOR	DE
15990	DEXTROTHYROXINE	LIPID MODIFYING AGENTS	THRB ERBA2 NR1A2 THR1	AGONIST	DE
16415	CLOFIBRATE	LIPID MODIFYING AGENTS	PPARA NR1C1 PPAR	AGONIST	DE
27152	BETAMETHASONE	ANTIDIARRHEALS, INTESTINAL ANTIINFLAMMATORY/ANTIINFECTIVE	NR3C1 GRL	AGONIST	DE
		CORTICOSTEROIDS FOR SYSTEMIC USE
		CORTICOSTEROIDS, DERMATOLOGICAL PREPARATIONS
		DRUGS FOR OBSTRUCTIVE AIRWAY DISEASES
		NASAL PREPARATIONS
		OPHTHALMOLOGICAL AND OTOLOGICAL PREPARATIONS
		OPHTHALMOLOGICALS
		OTOLOGICALS
		VASOPROTECTIVES
27229	PREDNISONE	ANTIDIARRHEALS, INTESTINAL ANTIINFLAMMATORY/ANTIINFECTIVE; CORTICOSTEROIDS FOR SYSTEMIC USE	NR3C1 GRL	AGONIST	DE
27370	PREDNISOLONE	ANTIDIARRHEALS, INTESTINAL ANTIINFLAMMATORY/ ANTIINFECTIVE	NR3C1 GRL	AGONIST	DE
		CORTICOSTEROIDS FOR SYSTEMIC USE
		CORTICOSTEROIDS, DERMATOLOGICAL PREPARATIONS
		NASAL PREPARATIONS
		OPHTHALMOLOGICAL AND OTOLOGICAL PREPARATIONS
		OPHTHALMOLOGICALS
		OTOLOGICALS
		STOMATOLOGICAL PREPARATIONS
		VASOPROTECTIVES
27575	METHYLPREDNISOLONE	ANTI-ACNE PREPARATIONS	NR3C1 GRL	AGONIST	DE
		CORTICOSTEROIDS FOR SYSTEMIC USE
		CORTICOSTEROIDS, DERMATOLOGICAL PREPARATIONS
27626	ESTRADIOL	SEX HORMONES AND MODULATORS OF THE GENITAL SYSTEM	ESR1 ESR NR3A1	AGONIST	DE, Mutation
28331	FENOFIBRATE	LIPID MODIFYING AGENTS	PPARA NR1C1 PPAR	AGONIST	DE
31241	ETHINYL ESTRADIOL	ENDOCRINE THERAPY	ESR1 ESR NR3A1	AGONIST	DE, Mutation
		SEX HORMONES AND MODULATORS OF THE GENITAL SYSTEM
33216	ALITRETINOIN	ANTINEOPLASTIC AGENTS; OTHER DERMATOLOGICAL PREPARATIONS	RARA NR1B1	AGONIST	DE
			RARB HAP NR1B2	AGONIST	DE
			RXRA NR2B1	AGONIST	DE
			RXRB NR2B2	AGONIST	DE
			RXRG NR2B3	AGONIST	DE
33576	VANDETANIB	ANTINEOPLASTIC AGENTS	EGFR ERBB ERBB1 HER1	INHIBITOR	DE
			EPHA1 EPH EPHT EPHT1	INHIBITOR	DE
			EPHA3 ETK ETK1 HEK TYRO4	INHIBITOR	DE
			EPHA4 HEK8 SEK TYRO1	INHIBITOR	DE
			EPHA5 BSK EHK1 HEK7 TYRO4	INHIBITOR	DE
			EPHA7 EHK3 HEK11	INHIBITOR	DE
			EPHA8 EEK HEK3 KIAA1459	INHIBITOR	DE
			EPHB1 ELK EPHT2 HEK6 NET	INHIBITOR	DE
			EPHB2 DRT EPHT3 EPTH3 ERK HEK5 TYRO5	INHIBITOR	DE
			EPHB3 ETK2 HEK2 TYRO6	INHIBITOR	DE
			EPHB4 HTK MYK1 TYRO11	INHIBITOR	DE
			ERBB3 HER3	INHIBITOR	Mutation
			SRC SRC1	INHIBITOR	DE
			TEK TIE2 VMCM VMCM1	INHIBITOR	DE
47340	TAMOXIFEN CITRATE	ENDOCRINE THERAPY	ESR1 ESR NR3A1	MODULATOR	DE, Mutation
52087	FLUTAMIDE	ENDOCRINE THERAPY	AR DHTR NR3C4	ANTAGONIST	DE
62111	BOSUTINIB	ANTINEOPLASTIC AGENTS	SRC SRC1	INHIBITOR	DE
88232	GEFITINIB	ANTINEOPLASTIC AGENTS	EGFR ERBB ERBB1 HER1	INHIBITOR	DE
105252	FLUOCINOLONE ACETONIDE	CORTICOSTEROIDS, DERMATOLOGICAL PREPARATIONS	NR3C1 GRL	AGONIST	DE
		OPHTHALMOLOGICALS
		OTOLOGICALS
		VASOPROTECTIVES
117108	DIENESTROL	SEX HORMONES AND MODULATORS OF THE GENITAL SYSTEM	ESR1 ESR NR3A1	AGONIST	DE, Mutation
119498	BEXAROTENE	ANTINEOPLASTIC AGENTS	RXRA NR2B1	AGONIST	DE
			RXRB NR2B2	AGONIST	DE
			RXRG NR2B3	AGONIST	DE
150313	HYDROCORTISONE ACETATE	ANTIDIARRHEALS, INTESTINAL ANTIINFLAMMATORY/ANTIINFECTIVE	NR3C1 GRL	AGONIST	DE
		CORTICOSTEROIDS FOR SYSTEMIC USE
		CORTICOSTEROIDS, DERMATOLOGICAL PREPARATIONS
		OPHTHALMOLOGICALS
		OTOLOGICALS
		STOMATOLOGICAL PREPARATIONS
		VASOPROTECTIVES
158276	RALOXIFENE HYDROCHLORIDE	SEX HORMONES AND MODULATORS OF THE GENITAL SYSTEM	ESR2 ESTRB NR3A2	MODULATOR	DE
169652	ACITRETIN	ANTIPSORIATICS	RARA NR1B1	AGONIST	DE
			RXRG NR2B3	AGONIST	DE
182546	PREDNISOLONE ACETATE	ANTIDIARRHEALS, INTESTINAL ANTIINFLAMMATORY/ANTIINFECTIVE	NR3C1 GRL	AGONIST	DE
		CORTICOSTEROIDS FOR SYSTEMIC USE
		CORTICOSTEROIDS, DERMATOLOGICAL PREPARATIONS
		NASAL PREPARATIONS
		OPHTHALMOLOGICAL AND OTOLOGICAL PREPARATIONS
		OPHTHALMOLOGICALS
		OTOLOGICALS
		VASOPROTECTIVES
187696	MOMETASONE FUROATE	CORTICOSTEROIDS, DERMATOLOGICAL PREPARATIONS	NR3C1 GRL	AGONIST	DE
		DRUGS FOR OBSTRUCTIVE AIRWAY DISEASES
		NASAL PREPARATIONS
190629	TESTOSTERONE PROPIONATE	SEX HORMONES AND MODULATORS OF THE GENITAL SYSTEM	AR DHTR NR3C4	AGONIST	DE
244450	ADAPALENE	ANTI-ACNE PREPARATIONS	RARB HAP NR1B2	AGONIST	DE
249414	NILUTAMIDE	ENDOCRINE THERAPY	AR DHTR NR3C4	ANTAGONIST	DE
304798	FULVESTRANT	ENDOCRINE THERAPY	ESR1 ESR NR3A1	ANTAGONIST	DE, Mutation
			ESR2 ESTRB NR3A2	ANTAGONIST	DE
313314	BUDESONIDE	ANTIDIARRHEALS, INTESTINAL ANTIINFLAMMATORY/ANTIINFECTIVE	NR3C1 GRL	AGONIST	DE
		CORTICOSTEROIDS, DERMATOLOGICAL PREPARATIONS
		DRUGS FOR OBSTRUCTIVE AIRWAY DISEASES
		NASAL PREPARATIONS
328400	METHYLTESTOSTERONE	SEX HORMONES AND MODULATORS OF THE GENITAL SYSTEM	AR DHTR NR3C4	AGONIST	DE
342897	ESTRONE	SEX HORMONES AND MODULATORS OF THE GENITAL SYSTEM	ESR1 ESR NR3A1	AGONIST	DE, Mutation
361469	DASATINIB	ANTINEOPLASTIC AGENTS	LCK	INHIBITOR	DE
			SRC SRC1	INHIBITOR	DE
364520	TESTOSTERONE	SEX HORMONES AND MODULATORS OF THE GENITAL SYSTEM	AR DHTR NR3C4	AGONIST	DE
365281	DEXAMETHASONE	ANTI-ACNE PREPARATIONS	NR3C1 GRL	AGONIST	DE
		CORTICOSTEROIDS FOR SYSTEMIC USE
		CORTICOSTEROIDS, DERMATOLOGICAL PREPARATIONS
		NASAL PREPARATIONS
		OPHTHALMOLOGICAL AND OTOLOGICAL PREPARATIONS
		OPHTHALMOLOGICALS
		OTOLOGICALS
		STOMATOLOGICAL PREPARATIONS
		VASOPROTECTIVES
374052	HYDROCORTISONE	ANTIDIARRHEALS, INTESTINAL ANTIINFLAMMATORY/ANTIINFECTIVE	NR3C1 GRL	AGONIST	DE
		CORTICOSTEROIDS FOR SYSTEMIC USE
		CORTICOSTEROIDS, DERMATOLOGICAL PREPARATIONS
		NASAL PREPARATIONS
		OPHTHALMOLOGICALS
		OTOLOGICALS
		STOMATOLOGICAL PREPARATIONS
		VASOPROTECTIVES
377718	FLUOXYMESTERONE	SEX HORMONES AND MODULATORS OF THE GENITAL SYSTEM	AR DHTR NR3C4	AGONIST	DE
381691	TRIAMCINOLONE	CORTICOSTEROIDS FOR SYSTEMIC USE	NR3C1 GRL	AGONIST	DE
		CORTICOSTEROIDS, DERMATOLOGICAL PREPARATIONS
		DRUGS FOR OBSTRUCTIVE AIRWAY DISEASES
		NASAL PREPARATIONS
		OPHTHALMOLOGICALS
		STOMATOLOGICAL PREPARATIONS
		VASOPROTECTIVES
401141	FLUTICASONE PROPIONATE	CORTICOSTEROIDS, DERMATOLOGICAL PREPARATIONS	NR3C1 GRL	AGONIST	DE
		DRUGS FOR OBSTRUCTIVE AIRWAY DISEASES
		NASAL PREPARATIONS
405364	DANAZOL	SEX HORMONES AND MODULATORS OF THE GENITAL SYSTEM	AR DHTR NR3C4	AGONIST	DE
419410	BETAMETHASONE VALERATE	ANTIDIARRHEALS, INTESTINAL ANTIINFLAMMATORY/ANTIINFECTIVE	NR3C1 GRL	AGONIST	DE
		CORTICOSTEROIDS FOR SYSTEMIC USE
		CORTICOSTEROIDS, DERMATOLOGICAL PREPARATIONS
		DRUGS FOR OBSTRUCTIVE AIRWAY DISEASES
		NASAL PREPARATIONS
		OPHTHALMOLOGICAL AND OTOLOGICAL PREPARATIONS
		OPHTHALMOLOGICALS
		OTOLOGICALS
		VASOPROTECTIVES
419542	FLUOCINONIDE	CORTICOSTEROIDS, DERMATOLOGICAL PREPARATIONS	NR3C1 GRL	AGONIST	DE
		VASOPROTECTIVES
421038	ESTRADIOL VALERATE	SEX HORMONES AND MODULATORS OF THE GENITAL SYSTEM	ESR1 ESR NR3A1	AGONIST	DE, Mutation
421058	FLUNISOLIDE	DRUGS FOR OBSTRUCTIVE AIRWAY DISEASES	NR3C1 GRL	AGONIST	DE
		NASAL PREPARATIONS
433015	LIOTHYRONINE	THYROID THERAPY	THRB ERBA2 NR1A2 THR1	AGONIST	DE
439720	HYDROCORTISONE CYPIONATE	ANTIDIARRHEALS, INTESTINAL ANTIINFLAMMATORY/ANTIINFECTIVE	NR3C1 GRL	AGONIST	DE
		CORTICOSTEROIDS FOR SYSTEMIC USE
		CORTICOSTEROIDS, DERMATOLOGICAL PREPARATIONS
		OPHTHALMOLOGICALS
		OTOLOGICALS
		STOMATOLOGICAL PREPARATIONS
		VASOPROTECTIVES
487711	CORTISONE ACETATE	CORTICOSTEROIDS FOR SYSTEMIC USE	NR3C1 GRL	AGONIST	DE
		OPHTHALMOLOGICALS
487777	DEXAMETHASONE ACETATE	ANTI-ACNE PREPARATIONS	NR3C1 GRL	AGONIST	DE
		CORTICOSTEROIDS FOR SYSTEMIC USE
		CORTICOSTEROIDS, DERMATOLOGICAL PREPARATIONS
		NASAL PREPARATIONS
		OPHTHALMOLOGICAL AND OTOLOGICAL PREPARATIONS
		OPHTHALMOLOGICALS
		OTOLOGICALS
		STOMATOLOGICAL PREPARATIONS
		VASOPROTECTIVES
495572	TAZAROTENE	ANTIPSORIATICS	RARA NR1B1	AGONIST	DE
			RARB HAP NR1B2	AGONIST	DE
508532	FLUTICASONE FUROATE	NASAL PREPARATIONS	NR3C1 GRL	AGONIST	DE
515027	HYDROCORTISONE BUTYRATE	CORTICOSTEROIDS, DERMATOLOGICAL PREPARATIONS	NR3C1 GRL	AGONIST	DE
591037	DESOXIMETASONE	CORTICOSTEROIDS, DERMATOLOGICAL PREPARATIONS	NR3C1 GRL	AGONIST	DE
630886	ENZALUTAMIDE	ENDOCRINE THERAPY	AR DHTR NR3C4	ANTAGONIST	DE
641189	CLOBETASOL PROPIONATE	CORTICOSTEROIDS, DERMATOLOGICAL PREPARATIONS	NR3C1 GRL	AGONIST	DE
674286	TESTOSTERONE ENANTHATE	SEX HORMONES AND MODULATORS OF THE GENITAL SYSTEM	AR DHTR NR3C4	AGONIST	DE
674293	PARAMETHASONE ACETATE	CORTICOSTEROIDS FOR SYSTEMIC USE	NR3C1 GRL	AGONIST	DE
674327	BETAMETHASONE BENZOATE	ANTIDIARRHEALS, INTESTINAL ANTIINFLAMMATORY/ANTIINFECTIVE	NR3C1 GRL	AGONIST	DE
		CORTICOSTEROIDS FOR SYSTEMIC USE
		CORTICOSTEROIDS, DERMATOLOGICAL PREPARATIONS
		DRUGS FOR OBSTRUCTIVE AIRWAY DISEASES
		NASAL PREPARATIONS
		OPHTHALMOLOGICAL AND OTOLOGICAL PREPARATIONS
		OPHTHALMOLOGICALS
		OTOLOGICALS
		VASOPROTECTIVES
674335	BETAMETHASONE DIPROPIONATE	ANTIDIARRHEALS, INTESTINAL ANTIINFLAMMATORY/ANTIINFECTIVE	NR3C1 GRL	AGONIST	DE
		CORTICOSTEROIDS FOR SYSTEMIC USE
		CORTICOSTEROIDS, DERMATOLOGICAL PREPARATIONS
		DRUGS FOR OBSTRUCTIVE AIRWAY DISEASES
		NASAL PREPARATIONS
		OPHTHALMOLOGICAL AND OTOLOGICAL PREPARATIONS
		OPHTHALMOLOGICALS
		OTOLOGICALS
		VASOPROTECTIVES
674337	PREDNICARBATE	CORTICOSTEROIDS, DERMATOLOGICAL PREPARATIONS	NR3C1 GRL	AGONIST	DE
674363	NANDROLONE PHENPROPIONATE	ANABOLIC AGENTS FOR SYSTEMIC USE	AR DHTR NR3C4	AGONIST	DE
		OPHTHALMOLOGICALS
674381	ESTRADIOL ACETATE	SEX HORMONES AND MODULATORS OF THE GENITAL SYSTEM	ESR1 ESR NR3A1	AGONIST	DE, Mutation
674387	OXANDROLONE	ANABOLIC AGENTS FOR SYSTEMIC USE	AR DHTR NR3C4	AGONIST	DE
674400	TRIAMCINOLONE DIACETATE	CORTICOSTEROIDS FOR SYSTEMIC USE	NR3C1 GRL	AGONIST	DE
		CORTICOSTEROIDS, DERMATOLOGICAL PREPARATIONS
		DRUGS FOR OBSTRUCTIVE AIRWAY DISEASES
		NASAL PREPARATIONS
		OPHTHALMOLOGICALS
		STOMATOLOGICAL PREPARATIONS
		VASOPROTECTIVES
674436	SORAFENIB TOSYLATE	ANTINEOPLASTIC AGENTS	BRAF BRAF1 RAFB1	INHIBITOR	DE
				INHIBITOR	DE
674446	HYDROCORTISONE SODIUM SUCCINATE	ANTIDIARRHEALS, INTESTINAL ANTIINFLAMMATORY/ANTIINFECTIVE	NR3C1 GRL	AGONIST	DE
		CORTICOSTEROIDS FOR SYSTEMIC USE
		CORTICOSTEROIDS, DERMATOLOGICAL PREPARATIONS
		OPHTHALMOLOGICALS
		OTOLOGICALS
		STOMATOLOGICAL PREPARATIONS
		VASOPROTECTIVES
674451	BECLOMETHASONE DIPROPIONATE	ANTIDIARRHEALS, INTESTINAL ANTIINFLAMMATORY/ANTIINFECTIVE	NR3C1 GRL	AGONIST	DE
		CORTICOSTEROIDS, DERMATOLOGICAL PREPARATIONS
		DRUGS FOR OBSTRUCTIVE AIRWAY DISEASES
		NASAL PREPARATIONS
674489	BETAMETHASONE ACETATE	ANTIDIARRHEALS, INTESTINAL ANTIINFLAMMATORY/ANTIINFECTIVE	NR3C1 GRL	AGONIST	DE
		CORTICOSTEROIDS FOR SYSTEMIC USE
		CORTICOSTEROIDS, DERMATOLOGICAL PREPARATIONS
		DRUGS FOR OBSTRUCTIVE AIRWAY DISEASES
		NASAL PREPARATIONS
		OPHTHALMOLOGICAL AND OTOLOGICAL PREPARATIONS
		OPHTHALMOLOGICALS
		OTOLOGICALS
		VASOPROTECTIVES
674496	DIFLORASONE DIACETATE	CORTICOSTEROIDS, DERMATOLOGICAL PREPARATIONS	NR3C1 GRL	AGONIST	DE
674513	HYDROCORTISONE VALERATE	ANTIDIARRHEALS, INTESTINAL ANTIINFLAMMATORY/ANTIINFECTIVE	NR3C1 GRL	AGONIST	DE
		CORTICOSTEROIDS FOR SYSTEMIC USE
		CORTICOSTEROIDS, DERMATOLOGICAL PREPARATIONS
		OPHTHALMOLOGICALS
		OTOLOGICALS
		STOMATOLOGICAL PREPARATIONS
		VASOPROTECTIVES
674536	OXYMETHOLONE	ANABOLIC AGENTS FOR SYSTEMIC USE	AR DHTR NR3C4	AGONIST	DE
674549	DIETHYLSTILBESTROL DIPHOSPHATE	ENDOCRINE THERAPY	ESR1 ESR NR3A1	AGONIST	DE, Mutation
			ESR2 ESTRB NR3A2	AGONIST	DE
674551	FLUOROMETHOLONE	ANTI-ACNE PREPARATIONS	NR3C1 GRL	AGONIST	DE
		CORTICOSTEROIDS, DERMATOLOGICAL PREPARATIONS
		OPHTHALMOLOGICALS
		VASOPROTECTIVES
674568	RIMEXOLONE	CORTICOSTEROIDS FOR SYSTEMIC USE	NR3C1 GRL	AGONIST	DE
		OPHTHALMOLOGICALS
674574	ETHYLESTRENOL	ANABOLIC AGENTS FOR SYSTEMIC USE	AR DHTR NR3C4	AGONIST	DE
674588	DEXAMETHASONE SODIUM PHOSPHATE	ANTI-ACNE PREPARATIONS	NR3C1 GRL	AGONIST	DE
		CORTICOSTEROIDS FOR SYSTEMIC USE
		CORTICOSTEROIDS, DERMATOLOGICAL PREPARATIONS
		NASAL PREPARATIONS
		OPHTHALMOLOGICAL AND OTOLOGICAL PREPARATIONS
		OPHTHALMOLOGICALS
		OTOLOGICALS
		STOMATOLOGICAL PREPARATIONS
		VASOPROTECTIVES
674626	TOREMIFENE CITRATE	ENDOCRINE THERAPY	ESR1 ESR NR3A1	MODULATOR	DE, Mutation
			ESR2 ESTRB NR3A2	MODULATOR	DE
674672	ESTRAMUSTINE PHOSPHATE SODIUM	ANTINEOPLASTIC AGENTS	ESR2 ESTRB NR3A2	MODULATOR	DE
674683	AMCINONIDE	CORTICOSTEROIDS, DERMATOLOGICAL PREPARATIONS	NR3C1 GRL	AGONIST	DE
674712	CHLOROTRIANISENE	SEX HORMONES AND MODULATORS OF THE GENITAL SYSTEM	ESR2 ESTRB NR3A2	MODULATOR	DE
674713	BETAMETHASONE SODIUM PHOSPHATE	ANTIDIARRHEALS, INTESTINAL ANTIINFLAMMATORY/ANTIINFECTIVE	NR3C1 GRL	AGONIST	DE
		CORTICOSTEROIDS FOR SYSTEMIC USE
		CORTICOSTEROIDS, DERMATOLOGICAL PREPARATIONS
		DRUGS FOR OBSTRUCTIVE AIRWAY DISEASES
		NASAL PREPARATIONS
		OPHTHALMOLOGICAL AND OTOLOGICAL PREPARATIONS
		OPHTHALMOLOGICALS
		OTOLOGICALS
		VASOPROTECTIVES
674728	DEXTROTHYROXINE SODIUM	LIPID MODIFYING AGENTS	THRB ERBA2 NR1A2 THR1	AGONIST	DE
674777	LITHIUM CARBONATE	PSYCHOLEPTICS	GSK3B	INHIBITOR	DE, Mutation
674795	METHYLPREDNISOLONE ACETATE	ANTI-ACNE PREPARATIONS	NR3C1 GRL	AGONIST	DE
		CORTICOSTEROIDS FOR SYSTEMIC USE
		CORTICOSTEROIDS, DERMATOLOGICAL PREPARATIONS
674796	HALCINONIDE	CORTICOSTEROIDS, DERMATOLOGICAL PREPARATIONS	NR3C1 GRL	AGONIST	DE
674816	LOTEPREDNOL ETABONATE	OPHTHALMOLOGICALS	NR3C1 GRL	AGONIST	DE
674828	FLUMETHASONE PIVALATE	CORTICOSTEROIDS, DERMATOLOGICAL PREPARATIONS	NR3C1 GRL	AGONIST	DE
674829	TRIAMCINOLONE HEXACETONIDE	CORTICOSTEROIDS FOR SYSTEMIC USE	NR3C1 GRL	AGONIST	DE
		CORTICOSTEROIDS, DERMATOLOGICAL PREPARATIONS
		DRUGS FOR OBSTRUCTIVE AIRWAY DISEASES
		NASAL PREPARATIONS
		OPHTHALMOLOGICALS
		STOMATOLOGICAL PREPARATIONS
		VASOPROTECTIVES
674859	HALOBETASOL PROPIONATE	CORTICOSTEROIDS, DERMATOLOGICAL PREPARATIONS	NR3C1 GRL	AGONIST	DE
674860	PREDNISOLONE TEBUTATE	ANTIDIARRHEALS, INTESTINAL ANTIINFLAMMATORY/ANTIINFECTIVE	NR3C1 GRL	AGONIST	DE
		CORTICOSTEROIDS FOR SYSTEMIC USE
		CORTICOSTEROIDS, DERMATOLOGICAL PREPARATIONS
		NASAL PREPARATIONS
		OPHTHALMOLOGICAL AND OTOLOGICAL PREPARATIONS
		OPHTHALMOLOGICALS
		OTOLOGICALS
		VASOPROTECTIVES
674897	NANDROLONE DECANOATE	ANABOLIC AGENTS FOR SYSTEMIC USE	AR DHTR NR3C4	AGONIST	DE
		OPHTHALMOLOGICALS
674904	HYDROCORTISONE PROBUTATE	CORTICOSTEROIDS, DERMATOLOGICAL PREPARATIONS	NR3C1 GRL	AGONIST	DE
674919	HYDROCORTISONE SODIUM PHOSPHATE	ANTIDIARRHEALS, INTESTINAL ANTIINFLAMMATORY/ANTIINFECTIVE	NR3C1 GRL	AGONIST	DE
		CORTICOSTEROIDS FOR SYSTEMIC USE
		CORTICOSTEROIDS, DERMATOLOGICAL PREPARATIONS
		OPHTHALMOLOGICALS
		OTOLOGICALS
		STOMATOLOGICAL PREPARATIONS
		VASOPROTECTIVES
674924	ESTRADIOL CYPIONATE	SEX HORMONES AND MODULATORS OF THE GENITAL SYSTEM	ESR1 ESR NR3A1	AGONIST	DE, Mutation
674926	CLOCORTOLONE PIVALATE	CORTICOSTEROIDS, DERMATOLOGICAL PREPARATIONS	NR3C1 GRL	AGONIST	DE
674940	ALCLOMETASONE DIPROPIONATE	CORTICOSTEROIDS, DERMATOLOGICAL PREPARATIONS	NR3C1 GRL	AGONIST	DE
		OPHTHALMOLOGICALS
674963	FLURANDRENOLIDE	CORTICOSTEROIDS, DERMATOLOGICAL PREPARATIONS	NR3C1 GRL	AGONIST	DE
675015	FLUOROMETHOLONE ACETATE	ANTI-ACNE PREPARATIONS	NR3C1 GRL	AGONIST	DE
		CORTICOSTEROIDS, DERMATOLOGICAL PREPARATIONS
		OPHTHALMOLOGICALS
		VASOPROTECTIVES
675052	TESTOSTERONE CYPIONATE	SEX HORMONES AND MODULATORS OF THE GENITAL SYSTEM	AR DHTR NR3C4	AGONIST	DE
675060	DESONIDE	CORTICOSTEROIDS, DERMATOLOGICAL PREPARATIONS	NR3C1 GRL	AGONIST	DE
		OPHTHALMOLOGICALS
675070	LIOTHYRONINE SODIUM	THYROID THERAPY	THRB ERBA2 NR1A2 THR1	AGONIST	DE
675099	MEPREDNISONE	CORTICOSTEROIDS FOR SYSTEMIC USE	NR3C1 GRL	AGONIST	DE
675124	MEDRYSONE	OPHTHALMOLOGICALS	NR3C1 GRL	AGONIST	DE
675130	LAPATINIB DITOSYLATE	ANTINEOPLASTIC AGENTS	EGFR ERBB ERBB1 HER1	INHIBITOR	DE
675368	INTERFERON ALFA-2B	IMMUNOSTIMULANTS	IFNAR1 IFNAR	AGONIST	DE
			IFNAR2 IFNABR IFNARB	AGONIST	DE
675394	INTERFERON GAMA-1B	IMMUNOSTIMULANTS	IFNGR1	AGONIST	DE
			IFNGR2 IFNGT1	AGONIST	DE
675467	POLYESTRADIOL PHOSPHATE	ENDOCRINE THERAPY	ESR1 ESR NR3A1	AGONIST	DE, Mutation
675521	INTERFERON BETA-1A	IMMUNOSTIMULANTS	IFNAR1 IFNAR	AGONIST	DE
			IFNAR2 IFNABR IFNARB	AGONIST	DE
675548	OPRELVEKIN	IMMUNOSTIMULANTS	IL11RA	AGONIST	DE
675549	PEGINTERFERON ALFA-2A	IMMUNOSTIMULANTS	IFNAR1 IFNAR	AGONIST	DE
			IFNAR2 IFNABR IFNARB	AGONIST	DE
675558	INTERFERON BETA-1B	IMMUNOSTIMULANTS	IFNAR1 IFNAR	AGONIST	DE
			IFNAR2 IFNABR IFNARB	AGONIST	DE
675577	ANAKINRA	IMMUNOSUPPRESSANTS	IL1R1 IL1R IL1RA IL1RT1	ANTAGONIST	DE
675579	CETUXIMAB	ANTINEOPLASTIC AGENTS	EGFR ERBB ERBB1 HER1	INHIBITOR	DE
675613	INTERFERON ALFACON-1	IMMUNOSTIMULANTS	IFNAR1 IFNAR	AGONIST	DE
			IFNAR2 IFNABR IFNARB	AGONIST	DE
675616	PEGINTERFERON ALFA-2B	IMMUNOSTIMULANTS	IFNAR1 IFNAR	AGONIST	DE
			IFNAR2 IFNABR IFNARB	AGONIST	DE
675621	ESTROGENS, CONJUGATED	SEX HORMONES AND MODULATORS OF THE GENITAL SYSTEM	ESR1 ESR NR3A1	AGONIST	DE, Mutation
			ESR2 ESTRB NR3A2		DE
675684	PAZOPANIB HYDROCHLORIDE	ANTINEOPLASTIC AGENTS	FGFR1 BFGFR CEK FGFBR FLG FLT2 HBGFR	INHIBITOR	DE
			LCK	INHIBITOR	DE
675696	CHOLINE FENOFIBRATE	LIPID MODIFYING AGENTS	PPARA NR1C1 PPAR	AGONIST	DE
675700	DIFLUPREDNATE	CORTICOSTEROIDS, DERMATOLOGICAL PREPARATIONS	NR3C1 GRL	AGONIST	DE
675778	PANITUMUMAB	ANTINEOPLASTIC AGENTS	EGFR ERBB ERBB1 HER1	INHIBITOR	DE
691867	VEMURAFENIB	ANTINEOPLASTIC AGENTS	BRAF BRAF1 RAFB1	INHIBITOR	DE
712273	MIFEPRISTONE	SEX HORMONES AND MODULATORS OF THE GENITAL SYSTEM	NR3C1 GRL	ANTAGONIST	DE
1158402	RUXOLITINIB PHOSPHATE	ANTINEOPLASTIC AGENTS	JAK1 JAK1A JAK1B	INHIBITOR	DE
			JAK2	INHIBITOR	DE
1277553	REGORAFENIB	ANTINEOPLASTIC AGENTS	BRAF BRAF1 RAFB1	INHIBITOR	DE
			FGFR1 BFGFR CEK FGFBR FLG FLT2 HBGFR	INHIBITOR	DE
			MAPK11 PRKM11 SAPK2 SAPK2B	INHIBITOR	DE
			RAF1 RAF	INHIBITOR	DE
			TEK TIE2 VMCM VMCM1	INHIBITOR	DE
1347273	CICLESONIDE	DRUGS FOR OBSTRUCTIVE AIRWAY DISEASES	NR3C1 GRL	AGONIST	DE
		NASAL PREPARATIONS
1363818	STANOZOLOL	ANABOLIC AGENTS FOR SYSTEMIC USE	AR DHTR NR3C4	AGONIST	DE
1376008	LITHIUM CITRATE HYDRATE	PSYCHOLEPTICS	GSK3B	INHIBITOR	DE, Mutation
1376011	LEVOTHYROXINE SODIUM	THYROID THERAPY	THRB ERBA2 NR1A2 THR1	AGONIST	DE
1376013	TOFACITINIB CITRATE	IMMUNOSUPPRESSANTS	JAK1 JAK1A JAK1B	INHIBITOR	DE
			JAK2	INHIBITOR	DE
			JAK3	INHIBITOR	DE
			TYK2	INHIBITOR	DE
1377665	OSPEMIFENE	SEX HORMONES AND MODULATORS OF THE GENITAL SYSTEM	ESR1 ESR NR3A1	MODULATOR	DE, Mutation
			ESR2 ESTRB NR3A2	MODULATOR	DE
1377978	PONATINIB HYDROCHLORIDE	ANTINEOPLASTIC AGENTS	BCR BCR1 D22S11	INHIBITOR	DE
1377982	AFATINIB DIMALEATE	ANTINEOPLASTIC AGENTS	EGFR ERBB ERBB1 HER1	INHIBITOR	DE
1377999	DABRAFENIB MESYLATE	ANTINEOPLASTIC AGENTS	BRAF BRAF1 RAFB1	INHIBITOR	DE
1378885	BAZEDOXIFENE ACETATE	SEX HORMONES AND MODULATORS OF THE GENITAL SYSTEM	ESR1 ESR NR3A1	MODULATOR	DE, Mutation
			ESR2 ESTRB NR3A2	MODULATOR	DE
1380774	INTERFERON ALFA-2A	IMMUNOSTIMULANTS	IFNAR1 IFNAR	AGONIST	DE
			IFNAR2 IFNABR IFNARB	AGONIST	DE
1381313	INTERFERON ALFA-N3	IMMUNOSTIMULANTS	IFNAR1 IFNAR	AGONIST	DE
			IFNAR2 IFNABR IFNARB	AGONIST	DE
100310	FENOFIBRIC ACID		PPARA NR1C1 PPAR	AGONIST	DE
419622	TRIAMCINOLONE ACETONIDE		NR3C1 GRL	AGONIST	DE
611647	ERLOTINIB HYDROCHLORIDE		EGFR ERBB ERBB1 HER1	INHIBITOR	DE
674586	HYDROCORTAMATE HYDROCHLORIDE		NR3C1 GRL	AGONIST	DE
674618	CLOMIPHENE CITRATE		ESR1 ESR NR3A1	MODULATOR	DE, Mutation
674725	FLUPREDNISOLONE		NR3C1 GRL	AGONIST	DE
674931	ESTROPIPATE		ESR1 ESR NR3A1	AGONIST	DE, Mutation
674965	PREDNISOLONE SODIUM PHOSPHATE		NR3C1 GRL	AGONIST	DE
674999	DROMOSTANOLONE PROPIONATE		AR DHTR NR3C4	AGONIST	DE
675032	METHYLPREDNISOLONE SODIUM SUCCINATE		NR3C1 GRL	AGONIST	DE
675102	MESTRANOL		ESR1 ESR NR3A1	AGONIST	DE, Mutation
675116	QUINESTROL		ESR1 ESR NR3A1	AGONIST	DE, Mutation
			ESR2 ESTRB NR3A2		DE
675552	ESTROGENS, CONJUGATED SYNTHETIC A		ESR1 ESR NR3A1	AGONIST	DE, Mutation
	ESTROGENS, CONJUGATED SYNTHETIC A		ESR2 ESTRB NR3A2		DE
675571	ESTROGENS, ESTERIFIED		ESR1 ESR NR3A1	AGONIST	DE, Mutation
			ESR2 ESTRB NR3A2		DE
675596	SYNTHETIC CONJUGATED ESTROGENS, B		ESR1 ESR NR3A1	AGONIST	DE, Mutation
			ESR2 ESTRB NR3A2		DE
1379337	TESTOSTERONE UNDECANOATE		AR DHTR NR3C4	AGONIST	DE

## Sheet: Supplementary Table 8c
Drugs against first neighbours of hepatocellular carcinoma related proteins
Molecular regulatory number	Drug name	Level 2 ATC classification	Protein Names	Action type	First neighbour category
860	DIETHYLSTILBESTROL	ENDOCRINE THERAPY	ESR1 ESR NR3A1	AGONIST	Mutation
		SEX HORMONES AND MODULATORS OF THE GENITAL SYSTEM
1448	NICLOSAMIDE	ANTHELMINTICS	STAT3 APRF		Mutation
27626	ESTRADIOL	SEX HORMONES AND MODULATORS OF THE GENITAL SYSTEM	ESR1 ESR NR3A1	AGONIST	Mutation
31241	ETHINYL ESTRADIOL	ENDOCRINE THERAPY	ESR1 ESR NR3A1	AGONIST	Mutation
		SEX HORMONES AND MODULATORS OF THE GENITAL SYSTEM
33576	VANDETANIB	ANTINEOPLASTIC AGENTS	EPHA3 ETK ETK1 HEK TYRO4	INHIBITOR	DE
			EPHA4 HEK8 SEK TYRO1	INHIBITOR	DE
			EPHA5 BSK EHK1 HEK7 TYRO4	INHIBITOR	DE
			EPHA7 EHK3 HEK11	INHIBITOR	DE
			EPHA8 EEK HEK3 KIAA1459	INHIBITOR	DE
47340	TAMOXIFEN CITRATE	ENDOCRINE THERAPY	ESR1 ESR NR3A1	MODULATOR	Mutation
117108	DIENESTROL	SEX HORMONES AND MODULATORS OF THE GENITAL SYSTEM	ESR1 ESR NR3A1	AGONIST	Mutation
304798	FULVESTRANT	ENDOCRINE THERAPY	ESR1 ESR NR3A1	ANTAGONIST	Mutation
342897	ESTRONE	SEX HORMONES AND MODULATORS OF THE GENITAL SYSTEM	ESR1 ESR NR3A1	AGONIST	Mutation
361469	DASATINIB	ANTINEOPLASTIC AGENTS	PDGFRB PDGFR PDGFR1	INHIBITOR	DE
421038	ESTRADIOL VALERATE	SEX HORMONES AND MODULATORS OF THE GENITAL SYSTEM	ESR1 ESR NR3A1	AGONIST	Mutation
450864	SUNITINIB MALATE	ANTINEOPLASTIC AGENTS	PDGFRA PDGFR2 RHEPDGFRA	INHIBITOR	DE
			PDGFRB PDGFR PDGFR1	INHIBITOR	DE
485100	IMATINIB MESYLATE	ANTINEOPLASTIC AGENTS	PDGFRB PDGFR PDGFR1	INHIBITOR	DE
674381	ESTRADIOL ACETATE	SEX HORMONES AND MODULATORS OF THE GENITAL SYSTEM	ESR1 ESR NR3A1	AGONIST	Mutation
674436	SORAFENIB TOSYLATE	ANTINEOPLASTIC AGENTS	PDGFRB PDGFR PDGFR1	INHIBITOR	DE
			RAF1 RAF	INHIBITOR	DE
674549	DIETHYLSTILBESTROL DIPHOSPHATE	ENDOCRINE THERAPY	ESR1 ESR NR3A1	AGONIST	Mutation
674626	TOREMIFENE CITRATE	ENDOCRINE THERAPY	ESR1 ESR NR3A1	MODULATOR	Mutation
674777	LITHIUM CARBONATE	PSYCHOLEPTICS	GSK3B	INHIBITOR	Mutation
674924	ESTRADIOL CYPIONATE	SEX HORMONES AND MODULATORS OF THE GENITAL SYSTEM	ESR1 ESR NR3A1	AGONIST	Mutation
675377	BECAPLERMIN	PREPARATIONS FOR TREATMENT OF WOUNDS AND ULCERS	PDGFRA PDGFR2 RHEPDGFRA	AGONIST	DE
		STOMATOLOGICAL PREPARATIONS	PDGFRB PDGFR PDGFR1	AGONIST	DE
675467	POLYESTRADIOL PHOSPHATE	ENDOCRINE THERAPY	ESR1 ESR NR3A1	AGONIST	Mutation
675577	ANAKINRA	IMMUNOSUPPRESSANTS	IL1R1 IL1R IL1RA IL1RT1	ANTAGONIST	DE
675621	ESTROGENS, CONJUGATED	SEX HORMONES AND MODULATORS OF THE GENITAL SYSTEM	ESR1 ESR NR3A1	AGONIST	Mutation
675684	PAZOPANIB HYDROCHLORIDE	ANTINEOPLASTIC AGENTS	PDGFRA PDGFR2 RHEPDGFRA	INHIBITOR	DE
			PDGFRB PDGFR PDGFR1	INHIBITOR	DE
699373	TOCILIZUMAB	IMMUNOSUPPRESSANTS	IL6R	INHIBITOR	DE, Mutation
1158402	RUXOLITINIB PHOSPHATE	ANTINEOPLASTIC AGENTS	JAK1 JAK1A JAK1B	INHIBITOR	DE, Mutation
			JAK2	INHIBITOR	DE, Mutation
1277553	REGORAFENIB	ANTINEOPLASTIC AGENTS	PDGFRA PDGFR2 RHEPDGFRA	INHIBITOR	DE
			PDGFRB PDGFR PDGFR1	INHIBITOR	DE
			RAF1 RAF	INHIBITOR	DE
1376008	LITHIUM CITRATE HYDRATE	PSYCHOLEPTICS	GSK3B	INHIBITOR	Mutation
1376013	TOFACITINIB CITRATE	IMMUNOSUPPRESSANTS	JAK1 JAK1A JAK1B	INHIBITOR	DE, Mutation
			JAK2	INHIBITOR	DE, Mutation
			JAK3	INHIBITOR	DE
			TYK2	INHIBITOR	Mutation
1377665	OSPEMIFENE	SEX HORMONES AND MODULATORS OF THE GENITAL SYSTEM	ESR1 ESR NR3A1	MODULATOR	Mutation
1378885	BAZEDOXIFENE ACETATE	SEX HORMONES AND MODULATORS OF THE GENITAL SYSTEM	ESR1 ESR NR3A1	MODULATOR	Mutation
674618	CLOMIPHENE CITRATE		ESR1 ESR NR3A1	MODULATOR	Mutation
674931	ESTROPIPATE		ESR1 ESR NR3A1	AGONIST	Mutation
675102	MESTRANOL		ESR1 ESR NR3A1	AGONIST	Mutation
675116	QUINESTROL		ESR1 ESR NR3A1	AGONIST	Mutation
675552	ESTROGENS, CONJUGATED SYNTHETIC A		ESR1 ESR NR3A1	AGONIST	Mutation
675571	ESTROGENS, ESTERIFIED		ESR1 ESR NR3A1	AGONIST	Mutation
675596	SYNTHETIC CONJUGATED ESTROGENS, B		ESR1 ESR NR3A1	AGONIST	Mutation

## Sheet: Supplementary Table 8d
Drugs against first neighbours of non-small cell lung cancer related proteins
Molecular regulatory number	Drug name	Level 2 ATC classification	Protein Names	Action type	First neighbour category
860	DIETHYLSTILBESTROL	ENDOCRINE THERAPY	ESR1 ESR NR3A1	AGONIST	DE, Mutation
		SEX HORMONES AND MODULATORS OF THE GENITAL SYSTEM
1448	NICLOSAMIDE	ANTHELMINTICS	STAT3 APRF		Mutation
2208	TRETINOIN	ANTI-ACNE PREPARATIONS	RARA NR1B1	AGONIST	Mutation
		ANTINEOPLASTIC AGENTS
4193	ETRETINATE	ANTIPSORIATICS	RARA NR1B1	AGONIST	Mutation
		ANTIPSORIATICS	RXRG NR2B3	AGONIST	DE
15990	DEXTROTHYROXINE	LIPID MODIFYING AGENTS	THRB ERBA2 NR1A2 THR1	AGONIST	DE
27152	BETAMETHASONE	ANTIDIARRHEALS, INTESTINAL ANTIINFLAMMATORY/ANTIINFECTIVE	NR3C1 GRL	AGONIST	DE
		CORTICOSTEROIDS FOR SYSTEMIC USE
		CORTICOSTEROIDS, DERMATOLOGICAL PREPARATIONS
		DRUGS FOR OBSTRUCTIVE AIRWAY DISEASES
		NASAL PREPARATIONS
		OPHTHALMOLOGICAL AND OTOLOGICAL PREPARATIONS
		OPHTHALMOLOGICALS
		OTOLOGICALS
		VASOPROTECTIVES
27229	PREDNISONE	ANTIDIARRHEALS, INTESTINAL ANTIINFLAMMATORY/ANTIINFECTIVE	NR3C1 GRL	AGONIST	DE
		CORTICOSTEROIDS FOR SYSTEMIC USE
27370	PREDNISOLONE	ANTIDIARRHEALS, INTESTINAL ANTIINFLAMMATORY/ANTIINFECTIVE	NR3C1 GRL	AGONIST	DE
		CORTICOSTEROIDS FOR SYSTEMIC USE
		CORTICOSTEROIDS, DERMATOLOGICAL PREPARATIONS
		NASAL PREPARATIONS
		OPHTHALMOLOGICAL AND OTOLOGICAL PREPARATIONS
		OPHTHALMOLOGICALS
		OTOLOGICALS
		STOMATOLOGICAL PREPARATIONS
		VASOPROTECTIVES
27575	METHYLPREDNISOLONE	ANTI-ACNE PREPARATIONS	NR3C1 GRL	AGONIST	DE
		CORTICOSTEROIDS FOR SYSTEMIC USE
		CORTICOSTEROIDS, DERMATOLOGICAL PREPARATIONS
27626	ESTRADIOL	SEX HORMONES AND MODULATORS OF THE GENITAL SYSTEM	ESR1 ESR NR3A1	AGONIST	DE, Mutation
31241	ETHINYL ESTRADIOL	ENDOCRINE THERAPY	ESR1 ESR NR3A1	AGONIST	DE, Mutation
		SEX HORMONES AND MODULATORS OF THE GENITAL SYSTEM
33216	ALITRETINOIN	ANTINEOPLASTIC AGENTS; OTHER DERMATOLOGICAL PREPARATIONS	RARA NR1B1	AGONIST	Mutation
			RXRA NR2B1	AGONIST	DE
			RXRB NR2B2	AGONIST	DE
			RXRG NR2B3	AGONIST	DE
33576	VANDETANIB	ANTINEOPLASTIC AGENTS	EPHA2 ECK	INHIBITOR	DE
			EPHA3 ETK ETK1 HEK TYRO4	INHIBITOR	DE
			EPHA4 HEK8 SEK TYRO1	INHIBITOR	DE
			EPHA5 BSK EHK1 HEK7 TYRO4	INHIBITOR	DE
			EPHA7 EHK3 HEK11	INHIBITOR	DE
			EPHA8 EEK HEK3 KIAA1459	INHIBITOR	DE
			EPHB1 ELK EPHT2 HEK6 NET	INHIBITOR	DE
			EPHB2 DRT EPHT3 EPTH3 ERK HEK5 TYRO5	INHIBITOR	DE
			ERBB3 HER3	INHIBITOR	Mutation
			ERBB4 HER4	INHIBITOR	Mutation
			SRC SRC1	INHIBITOR	DE
			TEK TIE2 VMCM VMCM1	INHIBITOR	DE
47340	TAMOXIFEN CITRATE	ENDOCRINE THERAPY	ESR1 ESR NR3A1	MODULATOR	DE, Mutation
62111	BOSUTINIB	ANTINEOPLASTIC AGENTS	SRC SRC1	INHIBITOR	DE
105252	FLUOCINOLONE ACETONIDE	CORTICOSTEROIDS, DERMATOLOGICAL PREPARATIONS	NR3C1 GRL	AGONIST	DE
		OPHTHALMOLOGICALS
		OTOLOGICALS
		VASOPROTECTIVES
117108	DIENESTROL	SEX HORMONES AND MODULATORS OF THE GENITAL SYSTEM	ESR1 ESR NR3A1	AGONIST	DE, Mutation
119498	BEXAROTENE	ANTINEOPLASTIC AGENTS	RXRA NR2B1	AGONIST	DE
			RXRB NR2B2	AGONIST	DE
			RXRG NR2B3	AGONIST	DE
150313	HYDROCORTISONE ACETATE	ANTIDIARRHEALS, INTESTINAL ANTIINFLAMMATORY/ANTIINFECTIVE	NR3C1 GRL	AGONIST	DE
		CORTICOSTEROIDS FOR SYSTEMIC USE
		CORTICOSTEROIDS, DERMATOLOGICAL PREPARATIONS
		OPHTHALMOLOGICALS
		OTOLOGICALS
		STOMATOLOGICAL PREPARATIONS
		VASOPROTECTIVES
169652	ACITRETIN	ANTIPSORIATICS	RARA NR1B1	AGONIST	Mutation
			RXRG NR2B3	AGONIST	DE
182546	PREDNISOLONE ACETATE	ANTIDIARRHEALS, INTESTINAL ANTIINFLAMMATORY/ANTIINFECTIVE	NR3C1 GRL	AGONIST	DE
		CORTICOSTEROIDS FOR SYSTEMIC USE
		CORTICOSTEROIDS, DERMATOLOGICAL PREPARATIONS
		NASAL PREPARATIONS
		OPHTHALMOLOGICAL AND OTOLOGICAL PREPARATIONS
		OPHTHALMOLOGICALS
		OTOLOGICALS
		VASOPROTECTIVES
187696	MOMETASONE FUROATE	CORTICOSTEROIDS, DERMATOLOGICAL PREPARATIONS	NR3C1 GRL	AGONIST	DE
		DRUGS FOR OBSTRUCTIVE AIRWAY DISEASES
		NASAL PREPARATIONS
304798	FULVESTRANT	ENDOCRINE THERAPY	ESR1 ESR NR3A1	ANTAGONIST	DE, Mutation
313314	BUDESONIDE	ANTIDIARRHEALS, INTESTINAL ANTIINFLAMMATORY/ANTIINFECTIVE	NR3C1 GRL	AGONIST	DE
		CORTICOSTEROIDS, DERMATOLOGICAL PREPARATIONS
		DRUGS FOR OBSTRUCTIVE AIRWAY DISEASES
		NASAL PREPARATIONS
342897	ESTRONE	SEX HORMONES AND MODULATORS OF THE GENITAL SYSTEM	ESR1 ESR NR3A1	AGONIST	DE, Mutation
361469	DASATINIB	ANTINEOPLASTIC AGENTS	EPHA2 ECK	INHIBITOR	DE
			SRC SRC1	INHIBITOR	DE
365281	DEXAMETHASONE	ANTI-ACNE PREPARATIONS	NR3C1 GRL	AGONIST	DE
		CORTICOSTEROIDS FOR SYSTEMIC USE
		CORTICOSTEROIDS, DERMATOLOGICAL PREPARATIONS
		NASAL PREPARATIONS
		OPHTHALMOLOGICAL AND OTOLOGICAL PREPARATIONS
		OPHTHALMOLOGICALS
		OTOLOGICALS
		STOMATOLOGICAL PREPARATIONS
		VASOPROTECTIVES
374052	HYDROCORTISONE	ANTIDIARRHEALS, INTESTINAL ANTIINFLAMMATORY/ANTIINFECTIVE	NR3C1 GRL	AGONIST	DE
		CORTICOSTEROIDS FOR SYSTEMIC USE
		CORTICOSTEROIDS, DERMATOLOGICAL PREPARATIONS
		NASAL PREPARATIONS
		OPHTHALMOLOGICALS
		OTOLOGICALS
		STOMATOLOGICAL PREPARATIONS
		VASOPROTECTIVES
381691	TRIAMCINOLONE	CORTICOSTEROIDS FOR SYSTEMIC USE	NR3C1 GRL	AGONIST	DE
		CORTICOSTEROIDS, DERMATOLOGICAL PREPARATIONS
		DRUGS FOR OBSTRUCTIVE AIRWAY DISEASES
		NASAL PREPARATIONS
		OPHTHALMOLOGICALS
		STOMATOLOGICAL PREPARATIONS
		VASOPROTECTIVES
401141	FLUTICASONE PROPIONATE	CORTICOSTEROIDS, DERMATOLOGICAL PREPARATIONS	NR3C1 GRL	AGONIST	DE
		DRUGS FOR OBSTRUCTIVE AIRWAY DISEASES
		NASAL PREPARATIONS
419410	BETAMETHASONE VALERATE	ANTIDIARRHEALS, INTESTINAL ANTIINFLAMMATORY/ANTIINFECTIVE	NR3C1 GRL	AGONIST	DE
		CORTICOSTEROIDS FOR SYSTEMIC USE
		CORTICOSTEROIDS, DERMATOLOGICAL PREPARATIONS
		DRUGS FOR OBSTRUCTIVE AIRWAY DISEASES
		NASAL PREPARATIONS
		OPHTHALMOLOGICAL AND OTOLOGICAL PREPARATIONS
		OPHTHALMOLOGICALS
		OTOLOGICALS
		VASOPROTECTIVES
419542	FLUOCINONIDE	CORTICOSTEROIDS, DERMATOLOGICAL PREPARATIONS	NR3C1 GRL	AGONIST	DE
		VASOPROTECTIVES
421038	ESTRADIOL VALERATE	SEX HORMONES AND MODULATORS OF THE GENITAL SYSTEM	ESR1 ESR NR3A1	AGONIST	DE, Mutation
421058	FLUNISOLIDE	DRUGS FOR OBSTRUCTIVE AIRWAY DISEASES	NR3C1 GRL	AGONIST	DE
		NASAL PREPARATIONS
433015	LIOTHYRONINE	THYROID THERAPY	THRB ERBA2 NR1A2 THR1	AGONIST	DE
439720	HYDROCORTISONE CYPIONATE	ANTIDIARRHEALS, INTESTINAL ANTIINFLAMMATORY/ANTIINFECTIVE	NR3C1 GRL	AGONIST	DE
		CORTICOSTEROIDS FOR SYSTEMIC USE
		CORTICOSTEROIDS, DERMATOLOGICAL PREPARATIONS
		OPHTHALMOLOGICALS
		OTOLOGICALS
		STOMATOLOGICAL PREPARATIONS
		VASOPROTECTIVES
487711	CORTISONE ACETATE	CORTICOSTEROIDS FOR SYSTEMIC USE	NR3C1 GRL	AGONIST	DE
		OPHTHALMOLOGICALS
487777	DEXAMETHASONE ACETATE	ANTI-ACNE PREPARATIONS	NR3C1 GRL	AGONIST	DE
		CORTICOSTEROIDS FOR SYSTEMIC USE
		CORTICOSTEROIDS, DERMATOLOGICAL PREPARATIONS
		NASAL PREPARATIONS
		OPHTHALMOLOGICAL AND OTOLOGICAL PREPARATIONS
		OPHTHALMOLOGICALS
		OTOLOGICALS
		STOMATOLOGICAL PREPARATIONS
		VASOPROTECTIVES
495572	TAZAROTENE	ANTIPSORIATICS	RARA NR1B1	AGONIST	Mutation
508532	FLUTICASONE FUROATE	NASAL PREPARATIONS	NR3C1 GRL	AGONIST	DE
515027	HYDROCORTISONE BUTYRATE	CORTICOSTEROIDS, DERMATOLOGICAL PREPARATIONS	NR3C1 GRL	AGONIST	DE
591037	DESOXIMETASONE	CORTICOSTEROIDS, DERMATOLOGICAL PREPARATIONS	NR3C1 GRL	AGONIST	DE
641189	CLOBETASOL PROPIONATE	CORTICOSTEROIDS, DERMATOLOGICAL PREPARATIONS	NR3C1 GRL	AGONIST	DE
674293	PARAMETHASONE ACETATE	CORTICOSTEROIDS FOR SYSTEMIC USE	NR3C1 GRL	AGONIST	DE
674327	BETAMETHASONE BENZOATE	ANTIDIARRHEALS, INTESTINAL ANTIINFLAMMATORY/ANTIINFECTIVE	NR3C1 GRL	AGONIST	DE
		CORTICOSTEROIDS FOR SYSTEMIC USE
		CORTICOSTEROIDS, DERMATOLOGICAL PREPARATIONS
		DRUGS FOR OBSTRUCTIVE AIRWAY DISEASES
		NASAL PREPARATIONS
		OPHTHALMOLOGICAL AND OTOLOGICAL PREPARATIONS
		OPHTHALMOLOGICALS
		OTOLOGICALS
		VASOPROTECTIVES
674335	BETAMETHASONE DIPROPIONATE	ANTIDIARRHEALS, INTESTINAL ANTIINFLAMMATORY/ANTIINFECTIVE	NR3C1 GRL	AGONIST	DE
		CORTICOSTEROIDS FOR SYSTEMIC USE
		CORTICOSTEROIDS, DERMATOLOGICAL PREPARATIONS
		DRUGS FOR OBSTRUCTIVE AIRWAY DISEASES
		NASAL PREPARATIONS
		OPHTHALMOLOGICAL AND OTOLOGICAL PREPARATIONS
		OPHTHALMOLOGICALS
		OTOLOGICALS
		VASOPROTECTIVES
674337	PREDNICARBATE	CORTICOSTEROIDS, DERMATOLOGICAL PREPARATIONS	NR3C1 GRL	AGONIST	DE
674381	ESTRADIOL ACETATE	SEX HORMONES AND MODULATORS OF THE GENITAL SYSTEM	ESR1 ESR NR3A1	AGONIST	DE, Mutation
674400	TRIAMCINOLONE DIACETATE	CORTICOSTEROIDS FOR SYSTEMIC USE	NR3C1 GRL	AGONIST	DE
		CORTICOSTEROIDS, DERMATOLOGICAL PREPARATIONS
		DRUGS FOR OBSTRUCTIVE AIRWAY DISEASES
		NASAL PREPARATIONS
		OPHTHALMOLOGICALS
		STOMATOLOGICAL PREPARATIONS
		VASOPROTECTIVES
674436	SORAFENIB TOSYLATE	ANTINEOPLASTIC AGENTS	RAF1 RAF	INHIBITOR	DE, Mutation
674446	HYDROCORTISONE SODIUM SUCCINATE	ANTIDIARRHEALS, INTESTINAL ANTIINFLAMMATORY/ANTIINFECTIVE	NR3C1 GRL	AGONIST	DE
		CORTICOSTEROIDS FOR SYSTEMIC USE
		CORTICOSTEROIDS, DERMATOLOGICAL PREPARATIONS
		OPHTHALMOLOGICALS
		OTOLOGICALS
		STOMATOLOGICAL PREPARATIONS
		VASOPROTECTIVES
674451	BECLOMETHASONE DIPROPIONATE	ANTIDIARRHEALS, INTESTINAL ANTIINFLAMMATORY/ANTIINFECTIVE	NR3C1 GRL	AGONIST	DE
		CORTICOSTEROIDS, DERMATOLOGICAL PREPARATIONS
		DRUGS FOR OBSTRUCTIVE AIRWAY DISEASES
		NASAL PREPARATIONS
674489	BETAMETHASONE ACETATE	ANTIDIARRHEALS, INTESTINAL ANTIINFLAMMATORY/ANTIINFECTIVE	NR3C1 GRL	AGONIST	DE
		CORTICOSTEROIDS FOR SYSTEMIC USE
		CORTICOSTEROIDS, DERMATOLOGICAL PREPARATIONS
		DRUGS FOR OBSTRUCTIVE AIRWAY DISEASES
		NASAL PREPARATIONS
		OPHTHALMOLOGICAL AND OTOLOGICAL PREPARATIONS
		OPHTHALMOLOGICALS
		OTOLOGICALS
		VASOPROTECTIVES
674496	DIFLORASONE DIACETATE	CORTICOSTEROIDS, DERMATOLOGICAL PREPARATIONS	NR3C1 GRL	AGONIST	DE
674513	HYDROCORTISONE VALERATE	ANTIDIARRHEALS, INTESTINAL ANTIINFLAMMATORY/ANTIINFECTIVE	NR3C1 GRL	AGONIST	DE
		CORTICOSTEROIDS FOR SYSTEMIC USE
		CORTICOSTEROIDS, DERMATOLOGICAL PREPARATIONS
		OPHTHALMOLOGICALS
		OTOLOGICALS
		STOMATOLOGICAL PREPARATIONS
		VASOPROTECTIVES
674549	DIETHYLSTILBESTROL DIPHOSPHATE	ENDOCRINE THERAPY	ESR1 ESR NR3A1	AGONIST	DE, Mutation
674551	FLUOROMETHOLONE	ANTI-ACNE PREPARATIONS	NR3C1 GRL	AGONIST	DE
		CORTICOSTEROIDS, DERMATOLOGICAL PREPARATIONS
		OPHTHALMOLOGICALS
		VASOPROTECTIVES
674568	RIMEXOLONE	CORTICOSTEROIDS FOR SYSTEMIC USE	NR3C1 GRL	AGONIST	DE
		OPHTHALMOLOGICALS
674588	DEXAMETHASONE SODIUM PHOSPHATE	ANTI-ACNE PREPARATIONS	NR3C1 GRL	AGONIST	DE
		CORTICOSTEROIDS FOR SYSTEMIC USE
		CORTICOSTEROIDS, DERMATOLOGICAL PREPARATIONS
		NASAL PREPARATIONS
		OPHTHALMOLOGICAL AND OTOLOGICAL PREPARATIONS
		OPHTHALMOLOGICALS
		OTOLOGICALS
		STOMATOLOGICAL PREPARATIONS
		VASOPROTECTIVES
674626	TOREMIFENE CITRATE	ENDOCRINE THERAPY	ESR1 ESR NR3A1	MODULATOR	DE, Mutation
674683	AMCINONIDE	CORTICOSTEROIDS, DERMATOLOGICAL PREPARATIONS	NR3C1 GRL	AGONIST	DE
674713	BETAMETHASONE SODIUM PHOSPHATE	ANTIDIARRHEALS, INTESTINAL ANTIINFLAMMATORY/ANTIINFECTIVE	NR3C1 GRL	AGONIST	DE
		CORTICOSTEROIDS FOR SYSTEMIC USE
		CORTICOSTEROIDS, DERMATOLOGICAL PREPARATIONS
		DRUGS FOR OBSTRUCTIVE AIRWAY DISEASES
		NASAL PREPARATIONS
		OPHTHALMOLOGICAL AND OTOLOGICAL PREPARATIONS
		OPHTHALMOLOGICALS
		OTOLOGICALS
		VASOPROTECTIVES
674728	DEXTROTHYROXINE SODIUM	LIPID MODIFYING AGENTS	THRB ERBA2 NR1A2 THR1	AGONIST	DE
674777	LITHIUM CARBONATE	PSYCHOLEPTICS	GSK3B	INHIBITOR	Mutation
674795	METHYLPREDNISOLONE ACETATE	ANTI-ACNE PREPARATIONS	NR3C1 GRL	AGONIST	DE
		CORTICOSTEROIDS FOR SYSTEMIC USE
		CORTICOSTEROIDS, DERMATOLOGICAL PREPARATIONS
674796	HALCINONIDE	CORTICOSTEROIDS, DERMATOLOGICAL PREPARATIONS	NR3C1 GRL	AGONIST	DE
674816	LOTEPREDNOL ETABONATE	OPHTHALMOLOGICALS	NR3C1 GRL	AGONIST	DE
674828	FLUMETHASONE PIVALATE	CORTICOSTEROIDS, DERMATOLOGICAL PREPARATIONS	NR3C1 GRL	AGONIST	DE
674829	TRIAMCINOLONE HEXACETONIDE	CORTICOSTEROIDS FOR SYSTEMIC USE	NR3C1 GRL	AGONIST	DE
		CORTICOSTEROIDS, DERMATOLOGICAL PREPARATIONS
		DRUGS FOR OBSTRUCTIVE AIRWAY DISEASES
		NASAL PREPARATIONS
		OPHTHALMOLOGICALS
		STOMATOLOGICAL PREPARATIONS
		VASOPROTECTIVES
674859	HALOBETASOL PROPIONATE	CORTICOSTEROIDS, DERMATOLOGICAL PREPARATIONS	NR3C1 GRL	AGONIST	DE
674860	PREDNISOLONE TEBUTATE	ANTIDIARRHEALS, INTESTINAL ANTIINFLAMMATORY/ANTIINFECTIVE	NR3C1 GRL	AGONIST	DE
		CORTICOSTEROIDS FOR SYSTEMIC USE
		CORTICOSTEROIDS, DERMATOLOGICAL PREPARATIONS
		NASAL PREPARATIONS
		OPHTHALMOLOGICAL AND OTOLOGICAL PREPARATIONS
		OPHTHALMOLOGICALS
		OTOLOGICALS
		VASOPROTECTIVES
674904	HYDROCORTISONE PROBUTATE	CORTICOSTEROIDS, DERMATOLOGICAL PREPARATIONS	NR3C1 GRL	AGONIST	DE
674919	HYDROCORTISONE SODIUM PHOSPHATE	ANTIDIARRHEALS, INTESTINAL ANTIINFLAMMATORY/ANTIINFECTIVE	NR3C1 GRL	AGONIST	DE
		CORTICOSTEROIDS FOR SYSTEMIC USE
		CORTICOSTEROIDS, DERMATOLOGICAL PREPARATIONS
		OPHTHALMOLOGICALS
		OTOLOGICALS
		STOMATOLOGICAL PREPARATIONS
		VASOPROTECTIVES
674924	ESTRADIOL CYPIONATE	SEX HORMONES AND MODULATORS OF THE GENITAL SYSTEM	ESR1 ESR NR3A1	AGONIST	DE, Mutation
674926	CLOCORTOLONE PIVALATE	CORTICOSTEROIDS, DERMATOLOGICAL PREPARATIONS	NR3C1 GRL	AGONIST	DE
674940	ALCLOMETASONE DIPROPIONATE	CORTICOSTEROIDS, DERMATOLOGICAL PREPARATIONS	NR3C1 GRL	AGONIST	DE
		OPHTHALMOLOGICALS
674963	FLURANDRENOLIDE	CORTICOSTEROIDS, DERMATOLOGICAL PREPARATIONS	NR3C1 GRL	AGONIST	DE
675015	FLUOROMETHOLONE ACETATE	ANTI-ACNE PREPARATIONS	NR3C1 GRL	AGONIST	DE
		CORTICOSTEROIDS, DERMATOLOGICAL PREPARATIONS
		OPHTHALMOLOGICALS
		VASOPROTECTIVES
675060	DESONIDE	CORTICOSTEROIDS, DERMATOLOGICAL PREPARATIONS	NR3C1 GRL	AGONIST	DE
		OPHTHALMOLOGICALS
675070	LIOTHYRONINE SODIUM	THYROID THERAPY	THRB ERBA2 NR1A2 THR1	AGONIST	DE
675099	MEPREDNISONE	CORTICOSTEROIDS FOR SYSTEMIC USE	NR3C1 GRL	AGONIST	DE
675124	MEDRYSONE	OPHTHALMOLOGICALS	NR3C1 GRL	AGONIST	DE
675366	INSULIN LISPRO	DRUGS USED IN DIABETES	INSR	AGONIST	DE
675383	INSULIN GLARGINE	DRUGS USED IN DIABETES	INSR	AGONIST	DE
675441	INSULIN ASPART	DRUGS USED IN DIABETES	INSR	AGONIST	DE
675451	INSULIN PURIFIED BEEF	DRUGS USED IN DIABETES	INSR	AGONIST	DE
675467	POLYESTRADIOL PHOSPHATE	ENDOCRINE THERAPY	ESR1 ESR NR3A1	AGONIST	DE, Mutation
675534	INSULIN HUMAN	DRUGS USED IN DIABETES	INSR	AGONIST	DE
675589	INSULIN GLULISINE	DRUGS USED IN DIABETES	INSR	AGONIST	DE
675594	INSULIN PURIFIED PORK	DRUGS USED IN DIABETES	INSR	AGONIST	DE
675621	ESTROGENS, CONJUGATED	SEX HORMONES AND MODULATORS OF THE GENITAL SYSTEM	ESR1 ESR NR3A1	AGONIST	DE, Mutation
675700	DIFLUPREDNATE	CORTICOSTEROIDS, DERMATOLOGICAL PREPARATIONS	NR3C1 GRL	AGONIST	DE
712273	MIFEPRISTONE	SEX HORMONES AND MODULATORS OF THE GENITAL SYSTEM	NR3C1 GRL	ANTAGONIST	DE
1158402	RUXOLITINIB PHOSPHATE	ANTINEOPLASTIC AGENTS	JAK1 JAK1A JAK1B	INHIBITOR	DE
1277553	REGORAFENIB	ANTINEOPLASTIC AGENTS	RAF1 RAF	INHIBITOR	DE, Mutation
			TEK TIE2 VMCM VMCM1	INHIBITOR	DE
1347273	CICLESONIDE	DRUGS FOR OBSTRUCTIVE AIRWAY DISEASES	NR3C1 GRL	AGONIST	DE
		NASAL PREPARATIONS
1376008	LITHIUM CITRATE HYDRATE	PSYCHOLEPTICS	GSK3B	INHIBITOR	Mutation
1376011	LEVOTHYROXINE SODIUM	THYROID THERAPY	THRB ERBA2 NR1A2 THR1	AGONIST	DE
1376013	TOFACITINIB CITRATE	IMMUNOSUPPRESSANTS	JAK1 JAK1A JAK1B	INHIBITOR	DE
			JAK3	INHIBITOR	DE
1376661	INSULIN DETEMIR	DRUGS USED IN DIABETES	INSR	AGONIST	DE
1377665	OSPEMIFENE	SEX HORMONES AND MODULATORS OF THE GENITAL SYSTEM	ESR1 ESR NR3A1	MODULATOR	DE, Mutation
1377982	AFATINIB DIMALEATE	ANTINEOPLASTIC AGENTS	ERBB4 HER4	INHIBITOR	Mutation
1378885	BAZEDOXIFENE ACETATE	SEX HORMONES AND MODULATORS OF THE GENITAL SYSTEM	ESR1 ESR NR3A1	MODULATOR	DE, Mutation
419622	TRIAMCINOLONE ACETONIDE		NR3C1 GRL	AGONIST	DE
674586	HYDROCORTAMATE HYDROCHLORIDE		NR3C1 GRL	AGONIST	DE
674618	CLOMIPHENE CITRATE		ESR1 ESR NR3A1	MODULATOR	DE, Mutation
674725	FLUPREDNISOLONE		NR3C1 GRL	AGONIST	DE
674931	ESTROPIPATE		ESR1 ESR NR3A1	AGONIST	DE, Mutation
674965	PREDNISOLONE SODIUM PHOSPHATE		NR3C1 GRL	AGONIST	DE
675032	METHYLPREDNISOLONE SODIUM SUCCINATE		NR3C1 GRL	AGONIST	DE
675102	MESTRANOL		ESR1 ESR NR3A1	AGONIST	DE, Mutation
675116	QUINESTROL		ESR1 ESR NR3A1	AGONIST	DE, Mutation
675373	INSULIN ZINC SUSP EXTENDED RECOMBINANT HUMAN		INSR	AGONIST	DE
675386	INSULIN SUSP ISOPHANE SEMISYNTHETIC PURIFIED HUMAN		INSR	AGONIST	DE
675436	INSULIN SUSP ISOPHANE BEEF		INSR	AGONIST	DE
675445	INSULIN ASPART PROTAMINE RECOMBINANT		INSR	AGONIST	DE
675446	INSULIN LISPRO PROTAMINE RECOMBINANT		INSR	AGONIST	DE
675478	INSULIN PORK		INSR	AGONIST	DE
675503	INSULIN SUSP ISOPHANE PURIFIED PORK		INSR	AGONIST	DE
675505	INSULIN SUSP PROTAMINE ZINC PURIFIED PORK		INSR	AGONIST	DE
675510	INSULIN ZINC SUSP SEMISYNTHETIC PURIFIED HUMAN		INSR	AGONIST	DE
675526	INSULIN ZINC SUSP BEEF		INSR	AGONIST	DE
675535	INSULIN SUSP PROTAMINE ZINC BEEF/PORK		INSR	AGONIST	DE
675536	INSULIN ZINC SUSP PROMPT PURIFIED PORK		INSR	AGONIST	DE
675541	INSULIN ZINC SUSP PURIFIED BEEF/PORK		INSR	AGONIST	DE
675542	INSULIN SUSP ISOPHANE BEEF/PORK		INSR	AGONIST	DE
675543	INSULIN SUSP ISOPHANE PURIFIED BEEF		INSR	AGONIST	DE
675547	INSULIN ZINC SUSP EXTENDED PURIFIED BEEF		INSR	AGONIST	DE
675552	ESTROGENS, CONJUGATED SYNTHETIC A		ESR1 ESR NR3A1	AGONIST	DE, Mutation
675560	INSULIN ZINC SUSP PURIFIED BEEF		INSR	AGONIST	DE
675565	INSULIN ZINC SUSP PURIFIED PORK		INSR	AGONIST	DE
675571	ESTROGENS, ESTERIFIED		ESR1 ESR NR3A1	AGONIST	DE, Mutation
675595	INSULIN ZINC SUSP EXTENDED BEEF		INSR	AGONIST	DE
675596	SYNTHETIC CONJUGATED ESTROGENS, B		ESR1 ESR NR3A1	AGONIST	DE, Mutation
675609	INSULIN SUSP ISOPHANE RECOMBINANT HUMAN		INSR	AGONIST	DE
675610	INSULIN SUSP PROTAMINE ZINC PURIFIED BEEF		INSR	AGONIST	DE
675615	INSULIN ZINC SUSP PROMPT BEEF		INSR	AGONIST	DE
675618	INSULIN ZINC SUSP RECOMBINANT HUMAN		INSR	AGONIST	DE
