# Supplementary material for: Neighbours of cancer-related proteins have key influence on pathogenesis and could increase the drug target space for anticancer therapies
Source: NPJ Syst Biol Appl. 2017 Jan 24;3:2. doi: 10.1038/s41540-017-0003-6 (PMC5460138; doi:10.1038/s41540-017-0003-6)
Supplement: Supplementary file 16 — Supplementary Table 9 [file 41540_2017_3_MOESM16_ESM.xlsx]

## Sheet: Supplementary Table 9
Supplementary Table 9: Compounds targeting first neighbour proteins
Legend CR: Cancer-related, FN: First neighbour, UA: unaffected
Compounds ChEMBLE ID	Target Protein name	Connection value in nM	Colon cancer	Breast cancer	Hepatocellular carcinoma	Non-small cell lung cancer
CHEMBL10	Casein kinase I delta	120	FN	FN	FN	UA
CHEMBL10	Casein kinase I epsilon	100	UA	FN	UA	UA
CHEMBL10	c-Jun N-terminal kinase 2	130	FN	FN	UA	UA
CHEMBL10	c-Jun N-terminal kinase 3	25.12	FN	FN	UA	UA
CHEMBL10	MAP kinase p38	10	UA	FN	UA	UA
CHEMBL100847	MAP kinase p38	3	UA	FN	UA	UA
CHEMBL100914	Protein kinase C alpha	122	FN	UA	UA	FN
CHEMBL101035	MAP kinase p38	310	UA	FN	UA	UA
CHEMBL101311	Activin receptor type-1	50.12	UA	FN	FN	UA
CHEMBL101311	c-Jun N-terminal kinase 1	199.53	FN	FN	UA	UA
CHEMBL101616	Protein kinase C alpha	122	FN	UA	UA	FN
CHEMBL102858	Protein kinase C alpha	412	FN	UA	UA	FN
CHEMBL103055	Protein kinase C alpha	110	FN	UA	UA	FN
CHEMBL103506	Protein kinase C alpha	290	FN	UA	UA	FN
CHEMBL103628	Protein kinase C alpha	290	FN	UA	UA	FN
CHEMBL103667	c-Jun N-terminal kinase 2	10	FN	FN	UA	UA
CHEMBL103667	c-Jun N-terminal kinase 3	110	FN	FN	UA	UA
CHEMBL103667	MAP kinase p38	0.097	UA	FN	UA	UA
CHEMBL103667	MAP kinase p38 gamma	14	UA	FN	UA	UA
CHEMBL103667	Misshapen-like kinase 1	310	FN	UA	UA	FN
CHEMBL103667	Mitogen-activated protein kinase kinase kinase 7	150	UA	FN	UA	UA
CHEMBL103667	Nerve growth factor receptor Trk-A	160	UA	FN	UA	UA
CHEMBL104264	Ribosomal protein S6 kinase 1	80	FN	FN	UA	FN
CHEMBL105477	Protein kinase C alpha	490	FN	UA	UA	FN
CHEMBL106061	Protein kinase C alpha	300	FN	UA	UA	FN
CHEMBL107225	3-phosphoinositide dependent protein kinase-1	260	FN	FN	UA	FN
CHEMBL107602	Protein kinase C alpha	327	FN	UA	UA	FN
CHEMBL107614	Protein kinase C alpha	13	FN	UA	UA	FN
CHEMBL1076864	FK506 binding protein 12	1.2	UA	FN	UA	UA
CHEMBL1077347	Dual-specificity tyrosine-phosphorylation regulated kinase 1A	410	UA	FN	UA	UA
CHEMBL1077369	cAMP-dependent protein kinase alpha-catalytic subunit	14	FN	FN	UA	FN
CHEMBL1077370	cAMP-dependent protein kinase alpha-catalytic subunit	390	FN	FN	UA	FN
CHEMBL1077371	cAMP-dependent protein kinase alpha-catalytic subunit	61	FN	FN	UA	FN
CHEMBL1077375	cAMP-dependent protein kinase alpha-catalytic subunit	5.5	FN	FN	UA	FN
CHEMBL1077376	cAMP-dependent protein kinase alpha-catalytic subunit	4.9	FN	FN	UA	FN
CHEMBL1077670	Ribosomal protein S6 kinase 1	340	FN	FN	UA	FN
CHEMBL1077979	MAP kinase ERK2	80	FN	FN	UA	FN
CHEMBL1078426	Ribosomal protein S6 kinase 1	110	FN	FN	UA	FN
CHEMBL1078427	Ribosomal protein S6 kinase 1	26	FN	FN	UA	FN
CHEMBL1078539	Ribosomal protein S6 kinase 1	31	FN	FN	UA	FN
CHEMBL1078820	Ribosomal protein S6 kinase 1	69	FN	FN	UA	FN
CHEMBL1078929	Ribosomal protein S6 kinase 1	12	FN	FN	UA	FN
CHEMBL1078930	cAMP-dependent protein kinase alpha-catalytic subunit	380	FN	FN	UA	FN
CHEMBL1078930	Rho-associated protein kinase 1	360	UA	FN	UA	UA
CHEMBL1078930	Ribosomal protein S6 kinase 1	12	FN	FN	UA	FN
CHEMBL1078983	FK506 binding protein 12	100	UA	FN	UA	UA
CHEMBL1079032	Ribosomal protein S6 kinase 1	1	FN	FN	UA	FN
CHEMBL1079040	Ribosomal protein S6 kinase 1	22	FN	FN	UA	FN
CHEMBL1079135	Ribosomal protein S6 kinase 1	19	FN	FN	UA	FN
CHEMBL1079208	Ribosomal protein S6 kinase 1	40	FN	FN	UA	FN
CHEMBL1079243	Ribosomal protein S6 kinase 1	89	FN	FN	UA	FN
CHEMBL1079293	Rho-associated protein kinase 1	450	UA	FN	UA	UA
CHEMBL1079293	Ribosomal protein S6 kinase 1	95	FN	FN	UA	FN
CHEMBL1079294	Rho-associated protein kinase 1	180	UA	FN	UA	UA
CHEMBL1079294	Ribosomal protein S6 kinase 1	4	FN	FN	UA	FN
CHEMBL1079295	Rho-associated protein kinase 1	340	UA	FN	UA	UA
CHEMBL1079295	Ribosomal protein S6 kinase 1	13	FN	FN	UA	FN
CHEMBL1079921	Rho-associated protein kinase 1	2	UA	FN	UA	UA
CHEMBL1080071	cAMP-dependent protein kinase alpha-catalytic subunit	34	FN	FN	UA	FN
CHEMBL1080071	Rho-associated protein kinase 1	85	UA	FN	UA	UA
CHEMBL1080071	Ribosomal protein S6 kinase 1	1	FN	FN	UA	FN
CHEMBL1080072	Ribosomal protein S6 kinase 1	39	FN	FN	UA	FN
CHEMBL1080073	Ribosomal protein S6 kinase 1	410	FN	FN	UA	FN
CHEMBL1080279	Rho-associated protein kinase 1	3.5	UA	FN	UA	UA
CHEMBL1080469	Peroxisome proliferator-activated receptor delta	68	FN	FN	UA	UA
CHEMBL1080582	c-Jun N-terminal kinase 3	26	FN	FN	UA	UA
CHEMBL1080970	Ribosomal protein S6 kinase 1	16	FN	FN	UA	FN
CHEMBL1081196	Rho-associated protein kinase 1	180	UA	FN	UA	UA
CHEMBL1081312	Activin receptor type-1	63.1	UA	FN	FN	UA
CHEMBL1081312	FK506 binding protein 12	10	UA	FN	UA	UA
CHEMBL1081312	Leucine-rich repeat serine/threonine-protein kinase 2	63.1		FN	UA	UA
CHEMBL1081312	Macrophage-stimulating protein receptor	125.89	FN	CR		FN
CHEMBL1081312	Rho-associated protein kinase 1	199.53	UA	FN	UA	UA
CHEMBL108145	Protein kinase C alpha	2.9	FN	UA	UA	FN
CHEMBL1082079	Peroxisome proliferator-activated receptor delta	10	FN	FN	UA	UA
CHEMBL1082152	Protein kinase C alpha	400	FN	UA	UA	FN
CHEMBL1082153	Protein kinase C alpha	260	FN	UA	UA	FN
CHEMBL1082439	Rho-associated protein kinase 1	30	UA	FN	UA	UA
CHEMBL1082440	cAMP-dependent protein kinase alpha-catalytic subunit	199.53	FN	FN	UA	FN
CHEMBL1082440	Rho-associated protein kinase 1	30	UA	FN	UA	UA
CHEMBL1082616	FK506 binding protein 12	1.5	UA	FN	UA	UA
CHEMBL1082617	FK506 binding protein 12	4.2	UA	FN	UA	UA
CHEMBL1082618	FK506 binding protein 12	3.8	UA	FN	UA	UA
CHEMBL1082619	FK506 binding protein 12	1.1	UA	FN	UA	UA
CHEMBL1082620	FK506 binding protein 12	2.5	UA	FN	UA	UA
CHEMBL1082621	FK506 binding protein 12	0.3	UA	FN	UA	UA
CHEMBL1082758	Rho-associated protein kinase 1	20	UA	FN	UA	UA
CHEMBL1082821	Cell division control protein 42 homolog	54	UA	FN	UA	UA
CHEMBL1082986	FK506 binding protein 12	5.2	UA	FN	UA	UA
CHEMBL108303	Protein kinase C alpha	1.2	FN	UA	UA	FN
CHEMBL1083072	Rho-associated protein kinase 1	20	UA	FN	UA	UA
CHEMBL1083073	Rho-associated protein kinase 1	20	UA	FN	UA	UA
CHEMBL1083074	Rho-associated protein kinase 1	10	UA	FN	UA	UA
CHEMBL1083134	Rho-associated protein kinase 1	46	UA	FN	UA	UA
CHEMBL1083185	c-Jun N-terminal kinase 3	398.11	FN	FN	UA	UA
CHEMBL1083192	FK506 binding protein 12	29	UA	FN	UA	UA
CHEMBL1083305	FK506 binding protein 12	2.4	UA	FN	UA	UA
CHEMBL1083351	Rho-associated protein kinase 1	50	UA	FN	UA	UA
CHEMBL1083352	Rho-associated protein kinase 1	20	UA	FN	UA	UA
CHEMBL1083508	FK506 binding protein 12	130	UA	FN	UA	UA
CHEMBL1083912	FK506 binding protein 12	1.3	UA	FN	UA	UA
CHEMBL1083965	Rho-associated protein kinase 1	400	UA	FN	UA	UA
CHEMBL1083966	Rho-associated protein kinase 1	140	UA	FN	UA	UA
CHEMBL1083967	Rho-associated protein kinase 1	20	UA	FN	UA	UA
CHEMBL1084106	Rho-associated protein kinase 1	39	UA	FN	UA	UA
CHEMBL1084107	Rho-associated protein kinase 1	19	UA	FN	UA	UA
CHEMBL1084546	cAMP-dependent protein kinase alpha-catalytic subunit	158.49	FN	FN	UA	FN
CHEMBL1084546	c-Jun N-terminal kinase 3	251.19	FN	FN	UA	UA
CHEMBL1084546	Leucine-rich repeat serine/threonine-protein kinase 2	158.49		FN	UA	UA
CHEMBL1084546	Macrophage-stimulating protein receptor	251.19	FN	CR		FN
CHEMBL1084546	MAP kinase ERK2	63.1	FN	FN	UA	FN
CHEMBL1084546	Mitogen-activated protein kinase kinase kinase 10	199.53	FN	FN	UA	UA
CHEMBL1084546	Nerve growth factor receptor Trk-A	398.11	UA	FN	UA	UA
CHEMBL1084546	Proto-oncogene tyrosine-protein kinase ROS	12.59	UA	FN	UA	CR
CHEMBL1084546	Tyrosine-protein kinase CTK	100	FN	UA	UA	UA
CHEMBL1084546	Tyrosine-protein kinase receptor UFO	199.53	FN	UA	UA	UA
CHEMBL108479	Protein kinase C alpha	13	FN	UA	UA	FN
CHEMBL1084791	Rho-associated protein kinase 1	60	UA	FN	UA	UA
CHEMBL1084795	Rho-associated protein kinase 1	90	UA	FN	UA	UA
CHEMBL1084890	Rho-associated protein kinase 1	180	UA	FN	UA	UA
CHEMBL1084892	Rho-associated protein kinase 1	14	UA	FN	UA	UA
CHEMBL1084900	Rho-associated protein kinase 1	53	UA	FN	UA	UA
CHEMBL1084926	FK506 binding protein 12	30	UA	FN	UA	UA
CHEMBL1084947	Rho-associated protein kinase 1	360	UA	FN	UA	UA
CHEMBL1085035	Rho-associated protein kinase 1	30	UA	FN	UA	UA
CHEMBL1085141	Rho-associated protein kinase 1	59	UA	FN	UA	UA
CHEMBL1085935	Rho-associated protein kinase 1	60	UA	FN	UA	UA
CHEMBL1086544	Rho-associated protein kinase 1	230	UA	FN	UA	UA
CHEMBL1086675	Macrophage-stimulating protein receptor	210	FN	CR		FN
CHEMBL1086932	Macrophage-stimulating protein receptor	150	FN	CR		FN
CHEMBL1087243	Protein kinase C alpha	380	FN	UA	UA	FN
CHEMBL1087421	c-Jun N-terminal kinase 3	316.23	FN	FN	UA	UA
CHEMBL1087984	Macrophage-stimulating protein receptor	80	FN	CR		FN
CHEMBL1088633	c-Jun N-terminal kinase 3	125.89	FN	FN	UA	UA
CHEMBL1088745	FK506 binding protein 12	4.55	UA	FN	UA	UA
CHEMBL1088746	FK506 binding protein 12	18	UA	FN	UA	UA
CHEMBL1088789	FK506 binding protein 12	108	UA	FN	UA	UA
CHEMBL1088833	FK506 binding protein 12	205	UA	FN	UA	UA
CHEMBL1088834	FK506 binding protein 12	190	UA	FN	UA	UA
CHEMBL1088835	FK506 binding protein 12	3	UA	FN	UA	UA
CHEMBL1088973	FK506 binding protein 12	1	UA	FN	UA	UA
CHEMBL1089007	c-Jun N-terminal kinase 1	9	FN	FN	UA	UA
CHEMBL1089007	c-Jun N-terminal kinase 2	17	FN	FN	UA	UA
CHEMBL1089007	c-Jun N-terminal kinase 3	16	FN	FN	UA	UA
CHEMBL1089116	Rho-associated protein kinase 1	398	UA	FN	UA	UA
CHEMBL1089140	FK506 binding protein 12	33	UA	FN	UA	UA
CHEMBL1089141	FK506 binding protein 12	1	UA	FN	UA	UA
CHEMBL1089232	LXR-alpha	165	UA	FN	UA	FN
CHEMBL1089232	LXR-beta	18	CR	CR	UA	FN
CHEMBL1089422	FK506 binding protein 12	130	UA	FN	UA	UA
CHEMBL1089423	FK506 binding protein 12	22	UA	FN	UA	UA
CHEMBL1089424	FK506 binding protein 12	123	UA	FN	UA	UA
CHEMBL1089428	FK506 binding protein 12	7	UA	FN	UA	UA
CHEMBL1089653	FK506 binding protein 12	4	UA	FN	UA	UA
CHEMBL1089784	FK506 binding protein 12	280	UA	FN	UA	UA
CHEMBL1089818	FK506 binding protein 12	64	UA	FN	UA	UA
CHEMBL1089823	FK506 binding protein 12	9	UA	FN	UA	UA
CHEMBL1090043	FK506 binding protein 12	3.45	UA	FN	UA	UA
CHEMBL1090089	Casein kinase I epsilon	260	UA	FN	UA	UA
CHEMBL1090089	c-Jun N-terminal kinase 1	190	FN	FN	UA	UA
CHEMBL1090089	c-Jun N-terminal kinase 2	16	FN	FN	UA	UA
CHEMBL1090089	c-Jun N-terminal kinase 3	19	FN	FN	UA	UA
CHEMBL1090089	Ribosomal protein S6 kinase alpha 4	150	UA	FN	FN	UA
CHEMBL1090090	Activin receptor type-2B	92	UA	FN	UA	FN
CHEMBL1090115	FK506 binding protein 12	10	UA	FN	UA	UA
CHEMBL1090130	FK506 binding protein 12	96	UA	FN	UA	UA
CHEMBL1090131	FK506 binding protein 12	215	UA	FN	UA	UA
CHEMBL1090153	FK506 binding protein 12	11	UA	FN	UA	UA
CHEMBL1090238	LXR-beta	398.11	CR	CR	UA	FN
CHEMBL1090239	FK506 binding protein 12	10	UA	FN	UA	UA
CHEMBL109028	MAP kinase p38	108	UA	FN	UA	UA
CHEMBL1090356	c-Jun N-terminal kinase 1	15.85	FN	FN	UA	UA
CHEMBL1090356	c-Jun N-terminal kinase 2	10	FN	FN	UA	UA
CHEMBL1090356	Tyrosine-protein kinase receptor UFO	199.53	FN	UA	UA	UA
CHEMBL1090360	c-Jun N-terminal kinase 1	251.19	FN	FN	UA	UA
CHEMBL1090360	c-Jun N-terminal kinase 2	25.12	FN	FN	UA	UA
CHEMBL1090360	Mixed lineage kinase 7	199.53	FN	FN	UA	UA
CHEMBL1090381	FK506 binding protein 12	0.38	UA	FN	UA	UA
CHEMBL1090382	FK506 binding protein 12	2.1	UA	FN	UA	UA
CHEMBL1090383	FK506 binding protein 12	2.75	UA	FN	UA	UA
CHEMBL1090387	FK506 binding protein 12	71	UA	FN	UA	UA
CHEMBL1090388	FK506 binding protein 12	2	UA	FN	UA	UA
CHEMBL1090434	FK506 binding protein 12	37	UA	FN	UA	UA
CHEMBL1090478	FK506 binding protein 12	18	UA	FN	UA	UA
CHEMBL1090479	Serine/threonine-protein kinase SIK1	70	UA	FN	FN	UA
CHEMBL1090505	FK506 binding protein 12	7	UA	FN	UA	UA
CHEMBL1090573	FK506 binding protein 12	52	UA	FN	UA	UA
CHEMBL1090574	FK506 binding protein 12	11	UA	FN	UA	UA
CHEMBL1090598	FK506 binding protein 12	10	UA	FN	UA	UA
CHEMBL1090599	FK506 binding protein 12	50	UA	FN	UA	UA
CHEMBL1090600	FK506 binding protein 12	59	UA	FN	UA	UA
CHEMBL1090601	FK506 binding protein 12	5	UA	FN	UA	UA
CHEMBL1090709	FK506 binding protein 12	7.5	UA	FN	UA	UA
CHEMBL1090710	FK506 binding protein 12	42	UA	FN	UA	UA
CHEMBL1090780	FK506 binding protein 12	1	UA	FN	UA	UA
CHEMBL1090781	FK506 binding protein 12	1	UA	FN	UA	UA
CHEMBL1090916	LXR-beta	81	CR	CR	UA	FN
CHEMBL109099	Protein kinase C alpha	499	FN	UA	UA	FN
CHEMBL1091034	LXR-beta	3.98	CR	CR	UA	FN
CHEMBL1091071	FK506 binding protein 12	33	UA	FN	UA	UA
CHEMBL1091130	FK506 binding protein 12	3	UA	FN	UA	UA
CHEMBL1091158	FK506 binding protein 12	8	UA	FN	UA	UA
CHEMBL1091159	FK506 binding protein 12	30	UA	FN	UA	UA
CHEMBL1091316	FK506 binding protein 12	29	UA	FN	UA	UA
CHEMBL1091344	FK506 binding protein 12	0.7	UA	FN	UA	UA
CHEMBL1091345	FK506 binding protein 12	5.4	UA	FN	UA	UA
CHEMBL1091346	FK506 binding protein 12	6.6	UA	FN	UA	UA
CHEMBL1091347	FK506 binding protein 12	8.8	UA	FN	UA	UA
CHEMBL1091348	FK506 binding protein 12	1.2	UA	FN	UA	UA
CHEMBL1091349	FK506 binding protein 12	0.7	UA	FN	UA	UA
CHEMBL1091350	FK506 binding protein 12	0.52	UA	FN	UA	UA
CHEMBL1091351	FK506 binding protein 12	0.535	UA	FN	UA	UA
CHEMBL1091352	FK506 binding protein 12	0.56	UA	FN	UA	UA
CHEMBL1091353	FK506 binding protein 12	0.88	UA	FN	UA	UA
CHEMBL1091354	FK506 binding protein 12	0.56	UA	FN	UA	UA
CHEMBL1091355	FK506 binding protein 12	0.81	UA	FN	UA	UA
CHEMBL1091356	FK506 binding protein 12	0.46	UA	FN	UA	UA
CHEMBL1091357	FK506 binding protein 12	0.34	UA	FN	UA	UA
CHEMBL1091358	FK506 binding protein 12	0.14	UA	FN	UA	UA
CHEMBL1091359	FK506 binding protein 12	0.7	UA	FN	UA	UA
CHEMBL1091360	FK506 binding protein 12	0.4	UA	FN	UA	UA
CHEMBL1091455	FK506 binding protein 12	42	UA	FN	UA	UA
CHEMBL1091456	FK506 binding protein 12	0.46	UA	FN	UA	UA
CHEMBL1091491	FK506 binding protein 12	0.67	UA	FN	UA	UA
CHEMBL1091492	FK506 binding protein 12	0.5	UA	FN	UA	UA
CHEMBL1091596	FK506 binding protein 12	0.18	UA	FN	UA	UA
CHEMBL1091693	FK506 binding protein 12	10.5	UA	FN	UA	UA
CHEMBL1091694	FK506 binding protein 12	115	UA	FN	UA	UA
CHEMBL1091695	FK506 binding protein 12	18	UA	FN	UA	UA
CHEMBL1091696	FK506 binding protein 12	17	UA	FN	UA	UA
CHEMBL1091697	FK506 binding protein 12	5.4	UA	FN	UA	UA
CHEMBL1091698	FK506 binding protein 12	70	UA	FN	UA	UA
CHEMBL1091699	FK506 binding protein 12	8.2	UA	FN	UA	UA
CHEMBL1091700	FK506 binding protein 12	47.5	UA	FN	UA	UA
CHEMBL1091701	FK506 binding protein 12	11	UA	FN	UA	UA
CHEMBL1091702	FK506 binding protein 12	8.2	UA	FN	UA	UA
CHEMBL1091703	FK506 binding protein 12	9	UA	FN	UA	UA
CHEMBL1091704	FK506 binding protein 12	10.9	UA	FN	UA	UA
CHEMBL1091705	FK506 binding protein 12	9.3	UA	FN	UA	UA
CHEMBL1091706	FK506 binding protein 12	8.4	UA	FN	UA	UA
CHEMBL1091707	FK506 binding protein 12	102.5	UA	FN	UA	UA
CHEMBL1091708	FK506 binding protein 12	13	UA	FN	UA	UA
CHEMBL1091711	FK506 binding protein 12	1.25	UA	FN	UA	UA
CHEMBL1091712	FK506 binding protein 12	0.9	UA	FN	UA	UA
CHEMBL1091713	FK506 binding protein 12	0.42	UA	FN	UA	UA
CHEMBL1091714	FK506 binding protein 12	0.1	UA	FN	UA	UA
CHEMBL1091715	FK506 binding protein 12	1.7	UA	FN	UA	UA
CHEMBL1091855	FK506 binding protein 12	118	UA	FN	UA	UA
CHEMBL1091864	FK506 binding protein 12	190	UA	FN	UA	UA
CHEMBL1091882	FK506 binding protein 12	265	UA	FN	UA	UA
CHEMBL1091962	FK506 binding protein 12	24	UA	FN	UA	UA
CHEMBL1091976	LXR-beta	12.59	CR	CR	UA	FN
CHEMBL1091977	FK506 binding protein 12	4	UA	FN	UA	UA
CHEMBL1091978	FK506 binding protein 12	21	UA	FN	UA	UA
CHEMBL1091979	FK506 binding protein 12	30	UA	FN	UA	UA
CHEMBL1092071	FK506 binding protein 12	2	UA	FN	UA	UA
CHEMBL1092072	FK506 binding protein 12	0.6	UA	FN	UA	UA
CHEMBL1092073	FK506 binding protein 12	0.4	UA	FN	UA	UA
CHEMBL1092074	FK506 binding protein 12	1.7	UA	FN	UA	UA
CHEMBL1092110	FK506 binding protein 12	5.6	UA	FN	UA	UA
CHEMBL1092119	FK506 binding protein 12	1.4	UA	FN	UA	UA
CHEMBL1092120	FK506 binding protein 12	0.56	UA	FN	UA	UA
CHEMBL1092189	FK506 binding protein 12	18	UA	FN	UA	UA
CHEMBL1092280	FK506 binding protein 12	14	UA	FN	UA	UA
CHEMBL1092389	FK506 binding protein 12	0.25	UA	FN	UA	UA
CHEMBL1092390	FK506 binding protein 12	0.57	UA	FN	UA	UA
CHEMBL1092391	FK506 binding protein 12	0.57	UA	FN	UA	UA
CHEMBL1092392	FK506 binding protein 12	1	UA	FN	UA	UA
CHEMBL1092393	FK506 binding protein 12	1.1	UA	FN	UA	UA
CHEMBL1092394	FK506 binding protein 12	0.89	UA	FN	UA	UA
CHEMBL1092395	FK506 binding protein 12	1.6	UA	FN	UA	UA
CHEMBL1092396	FK506 binding protein 12	0.9	UA	FN	UA	UA
CHEMBL1092397	FK506 binding protein 12	0.8	UA	FN	UA	UA
CHEMBL1092398	FK506 binding protein 12	0.26	UA	FN	UA	UA
CHEMBL1092401	FK506 binding protein 12	1.7	UA	FN	UA	UA
CHEMBL1092402	FK506 binding protein 12	0.5	UA	FN	UA	UA
CHEMBL1092403	FK506 binding protein 12	1.4	UA	FN	UA	UA
CHEMBL1092404	FK506 binding protein 12	0.9	UA	FN	UA	UA
CHEMBL1092474	FK506 binding protein 12	19	UA	FN	UA	UA
CHEMBL1092485	FK506 binding protein 12	1	UA	FN	UA	UA
CHEMBL1092486	FK506 binding protein 12	3.1	UA	FN	UA	UA
CHEMBL1092546	FK506 binding protein 12	7	UA	FN	UA	UA
CHEMBL1092547	FK506 binding protein 12	3	UA	FN	UA	UA
CHEMBL1092555	FK506 binding protein 12	355	UA	FN	UA	UA
CHEMBL1092556	FK506 binding protein 12	430	UA	FN	UA	UA
CHEMBL1092754	MAP kinase ERK2	50	FN	FN	UA	FN
CHEMBL1092754	Protein kinase C alpha	50	FN	UA	UA	FN
CHEMBL1092764	c-Jun N-terminal kinase 1	101	FN	FN	UA	UA
CHEMBL1092764	c-Jun N-terminal kinase 3	3	FN	FN	UA	UA
CHEMBL1092768	FK506 binding protein 12	2.2	UA	FN	UA	UA
CHEMBL1092781	FK506 binding protein 12	0.39	UA	FN	UA	UA
CHEMBL1092814	FK506 binding protein 12	19	UA	FN	UA	UA
CHEMBL1092815	FK506 binding protein 12	0.55	UA	FN	UA	UA
CHEMBL1092818	FK506 binding protein 12	180	UA	FN	UA	UA
CHEMBL1092841	FK506 binding protein 12	2	UA	FN	UA	UA
CHEMBL1092952	LXR-beta	10	CR	CR	UA	FN
CHEMBL1093068	FK506 binding protein 12	57	UA	FN	UA	UA
CHEMBL1093069	FK506 binding protein 12	9.5	UA	FN	UA	UA
CHEMBL1093260	LXR-beta	132	CR	CR	UA	FN
CHEMBL1093266	LXR-beta	31.62	CR	CR	UA	FN
CHEMBL1093267	FK506 binding protein 12	4	UA	FN	UA	UA
CHEMBL109331	MAP kinase p38	170	UA	FN	UA	UA
CHEMBL1093334	FK506 binding protein 12	145	UA	FN	UA	UA
CHEMBL1093437	FK506 binding protein 12	430	UA	FN	UA	UA
CHEMBL1093445	FK506 binding protein 12	1	UA	FN	UA	UA
CHEMBL1093446	FK506 binding protein 12	62	UA	FN	UA	UA
CHEMBL1093448	FK506 binding protein 12	153	UA	FN	UA	UA
CHEMBL1093449	FK506 binding protein 12	108	UA	FN	UA	UA
CHEMBL1093499	LXR-beta	34	CR	CR	UA	FN
CHEMBL109352	MAP kinase p38	450	UA	FN	UA	UA
CHEMBL1093523	LXR-beta	15.85	CR	CR	UA	FN
CHEMBL1093532	LXR-beta	53	CR	CR	UA	FN
CHEMBL109354	Protein kinase C alpha	19.1	FN	UA	UA	FN
CHEMBL1093554	LXR-beta	5.01	CR	CR	UA	FN
CHEMBL1093606	c-Jun N-terminal kinase 1	420	FN	FN	UA	UA
CHEMBL1093685	FK506 binding protein 12	14.3	UA	FN	UA	UA
CHEMBL1093754	FK506 binding protein 12	1.85	UA	FN	UA	UA
CHEMBL1093828	LXR-beta	79.43	CR	CR	UA	FN
CHEMBL1093840	LXR-beta	6.31	CR	CR	UA	FN
CHEMBL1093915	LXR-beta	299	CR	CR	UA	FN
CHEMBL1093916	LXR-beta	395	CR	CR	UA	FN
CHEMBL1094013	c-Jun N-terminal kinase 3	10.9	FN	FN	UA	UA
CHEMBL1094014	c-Jun N-terminal kinase 1	3	FN	FN	UA	UA
CHEMBL1094014	c-Jun N-terminal kinase 2	6	FN	FN	UA	UA
CHEMBL1094014	c-Jun N-terminal kinase 3	5	FN	FN	UA	UA
CHEMBL1094015	FK506 binding protein 12	0.72	UA	FN	UA	UA
CHEMBL1094016	FK506 binding protein 12	17	UA	FN	UA	UA
CHEMBL1094017	FK506 binding protein 12	0.94	UA	FN	UA	UA
CHEMBL1094320	3-phosphoinositide dependent protein kinase-1	3	FN	FN	UA	FN
CHEMBL1094320	Ribosomal protein S6 kinase 1	72	FN	FN	UA	FN
CHEMBL1094321	3-phosphoinositide dependent protein kinase-1	14	FN	FN	UA	FN
CHEMBL1094321	Ribosomal protein S6 kinase 1	219	FN	FN	UA	FN
CHEMBL1094637	3-phosphoinositide dependent protein kinase-1	18	FN	FN	UA	FN
CHEMBL1094637	Ribosomal protein S6 kinase 1	443	FN	FN	UA	FN
CHEMBL1094718	Macrophage-stimulating protein receptor	50	FN	CR		FN
CHEMBL1094741	LXR-alpha	9	UA	FN	UA	FN
CHEMBL1094741	LXR-beta	1.8	CR	CR	UA	FN
CHEMBL1094742	LXR-beta	355	CR	CR	UA	FN
CHEMBL1094973	Eukaryotic translation initation factor	28	FN	UA	UA	UA
CHEMBL1094981	FK506 binding protein 12	0.3	UA	FN	UA	UA
CHEMBL1095034	Macrophage-stimulating protein receptor	60	FN	CR		FN
CHEMBL1095035	Macrophage-stimulating protein receptor	60	FN	CR		FN
CHEMBL1095036	Macrophage-stimulating protein receptor	80	FN	CR		FN
CHEMBL1095278	3-phosphoinositide dependent protein kinase-1	5	FN	FN	UA	FN
CHEMBL1095278	Ribosomal protein S6 kinase 1	80	FN	FN	UA	FN
CHEMBL1095279	3-phosphoinositide dependent protein kinase-1	6	FN	FN	UA	FN
CHEMBL1095279	Ribosomal protein S6 kinase 1	235	FN	FN	UA	FN
CHEMBL1095281	FK506 binding protein 12	480	UA	FN	UA	UA
CHEMBL1095285	3-phosphoinositide dependent protein kinase-1	21	FN	FN	UA	FN
CHEMBL1095294	3-phosphoinositide dependent protein kinase-1	17	FN	FN	UA	FN
CHEMBL1095294	Ribosomal protein S6 kinase 1	88	FN	FN	UA	FN
CHEMBL1095356	Macrophage-stimulating protein receptor	30	FN	CR		FN
CHEMBL1095357	Macrophage-stimulating protein receptor	90	FN	CR		FN
CHEMBL1095358	Macrophage-stimulating protein receptor	100	FN	CR		FN
CHEMBL1095359	Macrophage-stimulating protein receptor	30	FN	CR		FN
CHEMBL1095360	Macrophage-stimulating protein receptor	40	FN	CR		FN
CHEMBL1095361	Macrophage-stimulating protein receptor	90	FN	CR		FN
CHEMBL1095612	3-phosphoinositide dependent protein kinase-1	6	FN	FN	UA	FN
CHEMBL1095612	Ribosomal protein S6 kinase 1	77	FN	FN	UA	FN
CHEMBL1095618	FK506 binding protein 12	9.6	UA	FN	UA	UA
CHEMBL1095621	3-phosphoinositide dependent protein kinase-1	3	FN	FN	UA	FN
CHEMBL1095621	Ribosomal protein S6 kinase 1	21	FN	FN	UA	FN
CHEMBL1095622	3-phosphoinositide dependent protein kinase-1	15	FN	FN	UA	FN
CHEMBL1095622	Ribosomal protein S6 kinase 1	93	FN	FN	UA	FN
CHEMBL1095623	FK506 binding protein 12	170	UA	FN	UA	UA
CHEMBL1095625	FK506 binding protein 12	200	UA	FN	UA	UA
CHEMBL1095626	FK506 binding protein 12	4.6	UA	FN	UA	UA
CHEMBL1095627	FK506 binding protein 12	0.4	UA	FN	UA	UA
CHEMBL109570	MAP kinase p38	470	UA	FN	UA	UA
CHEMBL1095714	LXR-alpha	68	UA	FN	UA	FN
CHEMBL1095714	LXR-beta	4.4	CR	CR	UA	FN
CHEMBL109580	MAP kinase p38	240	UA	FN	UA	UA
CHEMBL1095873	Nerve growth factor receptor Trk-A	350	UA	FN	UA	UA
CHEMBL1095931	3-phosphoinositide dependent protein kinase-1	8	FN	FN	UA	FN
CHEMBL1095931	Ribosomal protein S6 kinase 1	106	FN	FN	UA	FN
CHEMBL1095932	FK506 binding protein 12	0.2	UA	FN	UA	UA
CHEMBL1095933	FK506 binding protein 12	0.7	UA	FN	UA	UA
CHEMBL1095945	FK506 binding protein 12	16	UA	FN	UA	UA
CHEMBL1095946	FK506 binding protein 12	23	UA	FN	UA	UA
CHEMBL1096271	3-phosphoinositide dependent protein kinase-1	8	FN	FN	UA	FN
CHEMBL1096271	Ribosomal protein S6 kinase 1	76	FN	FN	UA	FN
CHEMBL109630	Protein kinase C alpha	1.76	FN	UA	UA	FN
CHEMBL1096719	LXR-alpha	7.6	UA	FN	UA	FN
CHEMBL1096719	LXR-beta	3.8	CR	CR	UA	FN
CHEMBL109695	MAP kinase p38	56	UA	FN	UA	UA
CHEMBL1097140	LXR-alpha	25	UA	FN	UA	FN
CHEMBL1097140	LXR-beta	4.9	CR	CR	UA	FN
CHEMBL1097158	LXR-alpha	10	UA	FN	UA	FN
CHEMBL1097158	LXR-beta	1.7	CR	CR	UA	FN
CHEMBL1097159	LXR-alpha	10	UA	FN	UA	FN
CHEMBL1097159	LXR-beta	3.3	CR	CR	UA	FN
CHEMBL1097160	LXR-alpha	32	UA	FN	UA	FN
CHEMBL1097160	LXR-beta	2.6	CR	CR	UA	FN
CHEMBL1097261	FK506 binding protein 12	27	UA	FN	UA	UA
CHEMBL1097262	FK506 binding protein 12	111	UA	FN	UA	UA
CHEMBL1097263	FK506 binding protein 12	73	UA	FN	UA	UA
CHEMBL109732	MAP kinase p38	270	UA	FN	UA	UA
CHEMBL1097561	FK506 binding protein 12	84	UA	FN	UA	UA
CHEMBL1097602	3-phosphoinositide dependent protein kinase-1	8	FN	FN	UA	FN
CHEMBL1097602	Ribosomal protein S6 kinase 1	107	FN	FN	UA	FN
CHEMBL1097603	FK506 binding protein 12	76	UA	FN	UA	UA
CHEMBL1097604	3-phosphoinositide dependent protein kinase-1	15	FN	FN	UA	FN
CHEMBL1097604	Ribosomal protein S6 kinase 1	254	FN	FN	UA	FN
CHEMBL1097799	LXR-alpha	8.2	UA	FN	UA	FN
CHEMBL1097799	LXR-beta	4.1	CR	CR	UA	FN
CHEMBL1097893	FK506 binding protein 12	1.4	UA	FN	UA	UA
CHEMBL1097894	FK506 binding protein 12	4.8	UA	FN	UA	UA
CHEMBL1097895	FK506 binding protein 12	2.6	UA	FN	UA	UA
CHEMBL1097896	FK506 binding protein 12	0.3	UA	FN	UA	UA
CHEMBL1097897	FK506 binding protein 12	23	UA	FN	UA	UA
CHEMBL1097898	FK506 binding protein 12	65	UA	FN	UA	UA
CHEMBL1097899	FK506 binding protein 12	125	UA	FN	UA	UA
CHEMBL1097900	FK506 binding protein 12	2.4	UA	FN	UA	UA
CHEMBL1097901	FK506 binding protein 12	0.8	UA	FN	UA	UA
CHEMBL1097902	FK506 binding protein 12	0.7	UA	FN	UA	UA
CHEMBL1097942	FK506 binding protein 12	0.5	UA	FN	UA	UA
CHEMBL1097955	3-phosphoinositide dependent protein kinase-1	3	FN	FN	UA	FN
CHEMBL1097955	Ribosomal protein S6 kinase 1	97	FN	FN	UA	FN
CHEMBL1097956	3-phosphoinositide dependent protein kinase-1	6	FN	FN	UA	FN
CHEMBL1097956	Ribosomal protein S6 kinase 1	216	FN	FN	UA	FN
CHEMBL1097972	3-phosphoinositide dependent protein kinase-1	6	FN	FN	UA	FN
CHEMBL1097972	Ribosomal protein S6 kinase 1	19	FN	FN	UA	FN
CHEMBL1097973	3-phosphoinositide dependent protein kinase-1	9	FN	FN	UA	FN
CHEMBL1097973	Ribosomal protein S6 kinase 1	343	FN	FN	UA	FN
CHEMBL1098158	Macrophage-stimulating protein receptor	200	FN	CR		FN
CHEMBL1098242	FK506 binding protein 12	0.5	UA	FN	UA	UA
CHEMBL1098243	FK506 binding protein 12	0.6	UA	FN	UA	UA
CHEMBL1098244	FK506 binding protein 12	0.3	UA	FN	UA	UA
CHEMBL1098245	FK506 binding protein 12	0.1	UA	FN	UA	UA
CHEMBL1098246	FK506 binding protein 12	0.7	UA	FN	UA	UA
CHEMBL1098247	FK506 binding protein 12	0.8	UA	FN	UA	UA
CHEMBL1098248	FK506 binding protein 12	0.6	UA	FN	UA	UA
CHEMBL1098300	FK506 binding protein 12	20	UA	FN	UA	UA
CHEMBL1098301	FK506 binding protein 12	12	UA	FN	UA	UA
CHEMBL1098302	3-phosphoinositide dependent protein kinase-1	13	FN	FN	UA	FN
CHEMBL1098302	Ribosomal protein S6 kinase 1	182	FN	FN	UA	FN
CHEMBL1098305	FK506 binding protein 12	2.7	UA	FN	UA	UA
CHEMBL1098306	FK506 binding protein 12	0.8	UA	FN	UA	UA
CHEMBL1098310	FK506 binding protein 12	113	UA	FN	UA	UA
CHEMBL1098311	FK506 binding protein 12	145	UA	FN	UA	UA
CHEMBL1098401	LXR-alpha	7	UA	FN	UA	FN
CHEMBL1098401	LXR-beta	1.5	CR	CR	UA	FN
CHEMBL1098402	LXR-alpha	372	UA	FN	UA	FN
CHEMBL1098402	LXR-beta	109	CR	CR	UA	FN
CHEMBL1098403	LXR-alpha	4.8	UA	FN	UA	FN
CHEMBL1098403	LXR-beta	2.4	CR	CR	UA	FN
CHEMBL1098619	FK506 binding protein 12	16	UA	FN	UA	UA
CHEMBL1098831	LXR-alpha	362	UA	FN	UA	FN
CHEMBL1098831	LXR-beta	33	CR	CR	UA	FN
CHEMBL1098832	LXR-alpha	73	UA	FN	UA	FN
CHEMBL1098832	LXR-beta	5.2	CR	CR	UA	FN
CHEMBL1098850	LXR-alpha	12	UA	FN	UA	FN
CHEMBL1098850	LXR-beta	3.2	CR	CR	UA	FN
CHEMBL109997	Protein kinase C alpha	145	FN	UA	UA	FN
CHEMBL110256	Protein kinase C alpha	20.3	FN	UA	UA	FN
CHEMBL110263	MAP kinase p38	85	UA	FN	UA	UA
CHEMBL110779	Protein kinase C alpha	2.3	FN	UA	UA	FN
CHEMBL110947	MAP kinase p38	230	UA	FN	UA	UA
CHEMBL111052	MAP kinase p38	440	UA	FN	UA	UA
CHEMBL111053	MAP kinase p38	71	UA	FN	UA	UA
CHEMBL111067	MAP kinase p38	120	UA	FN	UA	UA
CHEMBL111210	MAP kinase p38	400	UA	FN	UA	UA
CHEMBL111211	MAP kinase p38	150	UA	FN	UA	UA
CHEMBL111364	MAP kinase p38	160	UA	FN	UA	UA
CHEMBL111403	MAP kinase p38	300	UA	FN	UA	UA
CHEMBL111422	MAP kinase p38	180	UA	FN	UA	UA
CHEMBL111456	MAP kinase p38	380	UA	FN	UA	UA
CHEMBL111625	Protein kinase C alpha	2.3	FN	UA	UA	FN
CHEMBL111644	MAP kinase p38	200	UA	FN	UA	UA
CHEMBL111711	Protein kinase C alpha	25.7	FN	UA	UA	FN
CHEMBL112273	MAP kinase p38	37	UA	FN	UA	UA
CHEMBL112274	MAP kinase p38	30	UA	FN	UA	UA
CHEMBL112396	MAP kinase p38	100	UA	FN	UA	UA
CHEMBL112401	Protein kinase C alpha	28	FN	UA	UA	FN
CHEMBL112512	Transforming protein p21/H-Ras-1	400	FN	UA	UA	FN
CHEMBL11252	Transforming protein p21/H-Ras-1	200	FN	UA	UA	FN
CHEMBL112543	Protein kinase C alpha	14.1	FN	UA	UA	FN
CHEMBL112691	MAP kinase p38	15	UA	FN	UA	UA
CHEMBL112763	Basic fibroblast growth factor	11	UA	UA	UA	FN
CHEMBL113013	MAP kinase p38	125	UA	FN	UA	UA
CHEMBL113060	MAP kinase p38	350	UA	FN	UA	UA
CHEMBL113091	Basic fibroblast growth factor	0.058	UA	UA	UA	FN
CHEMBL113185	Protein kinase C (PKC)	150	FN	UA	UA	FN
CHEMBL113185	Protein kinase C (PKC)	150	UA	FN	FN	UA
CHEMBL113419	MAP kinase p38	44	UA	FN	UA	UA
CHEMBL113806	MAP kinase p38	250.03	UA	FN	UA	UA
CHEMBL113851	MAP kinase p38	1.5	UA	FN	UA	UA
CHEMBL114430	MAP kinase p38	279.9	UA	FN	UA	UA
CHEMBL114525	MAP kinase p38	60	UA	FN	UA	UA
CHEMBL114962	MAP kinase p38	449.78	UA	FN	UA	UA
CHEMBL115491	MAP kinase p38	179.89	UA	FN	UA	UA
CHEMBL115509	MAP kinase p38	90	UA	FN	UA	UA
CHEMBL115600	NAD-dependent deacetylase sirtuin 1	205	UA	FN	FN	UA
CHEMBL115669	Transforming protein p21/H-Ras-1	300	FN	UA	UA	FN
CHEMBL115769	MAP kinase p38	6.3	UA	FN	UA	UA
CHEMBL115778	MAP kinase p38	9	UA	FN	UA	UA
CHEMBL115943	Transforming protein p21/H-Ras-1	190	FN	UA	UA	FN
CHEMBL116029	Protein kinase C alpha	12	FN	UA	UA	FN
CHEMBL1162941	Protein kinase C alpha	18.3	FN	UA	UA	FN
CHEMBL1163955	TGF-beta receptor type I	231	FN	FN	FN	FN
CHEMBL1164022	TGF-beta receptor type I	131	FN	FN	FN	FN
CHEMBL1164180	Macrophage-stimulating protein receptor	100	FN	CR		FN
CHEMBL1164265	Misshapen-like kinase 1	398.11	FN	UA	UA	FN
CHEMBL1164265	Proto-oncogene tyrosine-protein kinase ROS	316.23	UA	FN	UA	CR
CHEMBL1164843	TGF-beta receptor type I	255	FN	FN	FN	FN
CHEMBL1164957	TGF-beta receptor type I	34	FN	FN	FN	FN
CHEMBL1164971	TGF-beta receptor type I	34	FN	FN	FN	FN
CHEMBL1165063	TGF-beta receptor type I	61	FN	FN	FN	FN
CHEMBL1165374	TGF-beta receptor type I	26	FN	FN	FN	FN
CHEMBL1165694	TGF-beta receptor type I	318	FN	FN	FN	FN
CHEMBL116605	T-cell protein-tyrosine phosphatase	65	UA	FN	UA	UA
CHEMBL1169397	Protein kinase C alpha	459	FN	UA	UA	FN
CHEMBL1169398	Protein kinase C alpha	62.2	FN	UA	UA	FN
CHEMBL117109	MAP kinase p38	70	UA	FN	UA	UA
CHEMBL1171949	3-phosphoinositide dependent protein kinase-1	374	FN	FN	UA	FN
CHEMBL1171950	3-phosphoinositide dependent protein kinase-1	36	FN	FN	UA	FN
CHEMBL117211	MAP kinase p38	359.75	UA	FN	UA	UA
CHEMBL1172241	3-phosphoinositide dependent protein kinase-1	85	FN	FN	UA	FN
CHEMBL118187	MAP kinase p38	68	UA	FN	UA	UA
CHEMBL118466	MAP kinase p38	22	UA	FN	UA	UA
CHEMBL118651	MAP kinase p38	100	UA	FN	UA	UA
CHEMBL118768	MAP kinase p38	161	UA	FN	UA	UA
CHEMBL118917	MAP kinase p38	400	UA	FN	UA	UA
CHEMBL118928	TGF-beta receptor type I	31	FN	FN	FN	FN
CHEMBL1190711	Rho-associated protein kinase 1	199.53	UA	FN	UA	UA
CHEMBL119303	Protein kinase C alpha	13	FN	UA	UA	FN
CHEMBL119385	MAP kinase p38	0.8	UA	FN	UA	UA
CHEMBL119385	Proto-oncogene tyrosine-protein kinase ROS	398.11	UA	FN	UA	CR
CHEMBL119595	MAP kinase p38	0.5	UA	FN	UA	UA
CHEMBL119648	MAP kinase p38	40	UA	FN	UA	UA
CHEMBL119695	MAP kinase p38	6	UA	FN	UA	UA
CHEMBL119849	MAP kinase p38	28	UA	FN	UA	UA
CHEMBL119907	Protein kinase C alpha	96	FN	UA	UA	FN
CHEMBL119936	TGF-beta receptor type I	110	FN	FN	FN	FN
CHEMBL119976	TGF-beta receptor type I	78	FN	FN	FN	FN
CHEMBL120185	c-Jun N-terminal kinase 2	47	FN	FN	UA	UA
CHEMBL1204014	FK506 binding protein 12	1.4	UA	FN	UA	UA
CHEMBL1204015	FK506 binding protein 12	0.6	UA	FN	UA	UA
CHEMBL120587	TGF-beta receptor type I	88	FN	FN	FN	FN
CHEMBL120718	TGF-beta receptor type I	343	FN	FN	FN	FN
CHEMBL1213203	3-phosphoinositide dependent protein kinase-1	43	FN	FN	UA	FN
CHEMBL121405	c-Jun N-terminal kinase 1	150	FN	FN	UA	UA
CHEMBL121405	c-Jun N-terminal kinase 2	30	FN	FN	UA	UA
CHEMBL1215171	Rho-associated protein kinase 1	48	UA	FN	UA	UA
CHEMBL1215304	Rho-associated protein kinase 1	10	UA	FN	UA	UA
CHEMBL1215524	Rho-associated protein kinase 1	33	UA	FN	UA	UA
CHEMBL1215526	Rho-associated protein kinase 1	16	UA	FN	UA	UA
CHEMBL121554	TGF-beta receptor type I	54	FN	FN	FN	FN
CHEMBL121795	TGF-beta receptor type I	104	FN	FN	FN	FN
CHEMBL122061	MAP kinase p38	3	UA	FN	UA	UA
CHEMBL1221601	Serine-protein kinase ATM	200	UA	FN		UA
CHEMBL1224764	T-cell protein-tyrosine phosphatase	70	UA	FN	UA	UA
CHEMBL122583	TGF-beta receptor type I	71	FN	FN	FN	FN
CHEMBL1230020	Dual specificity mitogen-activated protein kinase kinase 5	0.16	FN	UA	UA	UA
CHEMBL1230020	Mixed lineage kinase 7	41	FN	FN	UA	UA
CHEMBL1230122	c-Jun N-terminal kinase 1	100	FN	FN	UA	UA
CHEMBL1230122	c-Jun N-terminal kinase 2	25.12	FN	FN	UA	UA
CHEMBL1230122	c-Jun N-terminal kinase 3	3	FN	FN	UA	UA
CHEMBL1230122	Ribosomal protein S6 kinase alpha 4	73	UA	FN	FN	UA
CHEMBL1230609	Mitogen-activated protein kinase kinase kinase 11	340	FN	FN	UA	UA
CHEMBL1231124	Nerve growth factor receptor Trk-A	3	UA	FN	UA	UA
CHEMBL1231124	Signal transducer and activator of transcription 3	23	FN	FN	FN	FN
CHEMBL1231124	Signal transducer and activator of transcription 5A	25	UA	FN	FN	FN
CHEMBL123159	Protein kinase C alpha	12.5	FN	UA	UA	FN
CHEMBL123244	Protein kinase C alpha	9.2	FN	UA	UA	FN
CHEMBL1232500	Dual-specificity tyrosine-phosphorylation regulated kinase 1A	240	UA	FN	UA	UA
CHEMBL1232769	c-Jun N-terminal kinase 1	110	FN	FN	UA	UA
CHEMBL1232769	c-Jun N-terminal kinase 2	16	FN	FN	UA	UA
CHEMBL1232769	c-Jun N-terminal kinase 3	16	FN	FN	UA	UA
CHEMBL1233300	Rho-associated protein kinase 1	150	UA	FN	UA	UA
CHEMBL123355	Protein kinase C alpha	11.2	FN	UA	UA	FN
CHEMBL1233748	c-Jun N-terminal kinase 1	73	FN	FN	UA	UA
CHEMBL1233748	c-Jun N-terminal kinase 3	9	FN	FN	UA	UA
CHEMBL1233749	c-Jun N-terminal kinase 1	140	FN	FN	UA	UA
CHEMBL1233749	c-Jun N-terminal kinase 3	160	FN	FN	UA	UA
CHEMBL1233882	FK506 binding protein 12	140	UA	FN	UA	UA
CHEMBL1234332	p53-binding protein Mdm-2	3	CR	FN	UA	UA
CHEMBL1234354	FK506 binding protein 12	16	UA	FN	UA	UA
CHEMBL1234917	FK506 binding protein 12	9	UA	FN	UA	UA
CHEMBL123519	Protein kinase C alpha	83.6	FN	UA	UA	FN
CHEMBL1236126	Casein kinase I delta	125.89	FN	FN	FN	UA
CHEMBL1236620	Dual-specificity tyrosine-phosphorylation regulated kinase 1A	55	UA	FN	UA	UA
CHEMBL1237161	TGF-beta receptor type I	42	FN	FN	FN	FN
CHEMBL1240565	FK506 binding protein 12	412	UA	FN	UA	UA
CHEMBL1240703	3-phosphoinositide dependent protein kinase-1	15	FN	FN	UA	FN
CHEMBL1240703	Mitogen-activated protein kinase kinase kinase 11	270	FN	FN	UA	UA
CHEMBL1240703	Mitogen-activated protein kinase kinase kinase 9	15	FN	FN	UA	UA
CHEMBL1240703	Serine/threonine-protein kinase SIK1	66	UA	FN	FN	UA
CHEMBL1241301	FK506 binding protein 12	98	UA	FN	UA	UA
CHEMBL1241315	T-cell protein-tyrosine phosphatase	136	UA	FN	UA	UA
CHEMBL1241473	3-phosphoinositide dependent protein kinase-1	50.12	FN	FN	UA	FN
CHEMBL1241473	cAMP-dependent protein kinase alpha-catalytic subunit	316.23	FN	FN	UA	FN
CHEMBL1241473	Casein kinase I delta	63.1	FN	FN	FN	UA
CHEMBL1241473	c-Jun N-terminal kinase 1	10	FN	FN	UA	UA
CHEMBL1241473	c-Jun N-terminal kinase 2	15.85	FN	FN	UA	UA
CHEMBL1241473	Dual-specificity tyrosine-phosphorylation regulated kinase 1A	6.31	UA	FN	UA	UA
CHEMBL1241473	MAP kinase ERK2	125.89	FN	FN	UA	FN
CHEMBL1241473	Misshapen-like kinase 1	199.53	FN	UA	UA	FN
CHEMBL1241473	Nerve growth factor receptor Trk-A	50.12	UA	FN	UA	UA
CHEMBL1241473	Rho-associated protein kinase 1	158.49	UA	FN	UA	UA
CHEMBL1241473	Ribosomal protein S6 kinase 1	158.49	FN	FN	UA	FN
CHEMBL1241473	Serine/threonine-protein kinase PAK 1	316.23	FN	FN	UA	FN
CHEMBL1241473	Tyrosine-protein kinase receptor UFO	39.81	FN	UA	UA	UA
CHEMBL1241484	FK506 binding protein 12	130	UA	FN	UA	UA
CHEMBL1241578	FK506 binding protein 12	72	UA	FN	UA	UA
CHEMBL1241580	FK506 binding protein 12	230	UA	FN	UA	UA
CHEMBL1241674	Activin receptor type-1	4	UA	FN	FN	UA
CHEMBL1241674	Activin receptor type-2B	7.6	UA	FN	UA	FN
CHEMBL1241674	Bone morphogenetic protein receptor type-1A	64	FN	FN	FN	UA
CHEMBL1241674	Bone morphogenetic protein receptor type-1B	2.1	FN	FN	FN	UA
CHEMBL1241674	Bone morphogenetic protein receptor type-2	89	UA	UA	FN	UA
CHEMBL1241674	Casein kinase I delta	320	FN	FN	FN	UA
CHEMBL1241674	Casein kinase I epsilon	31	UA	FN	UA	UA
CHEMBL1241674	Dual specificity mitogen-activated protein kinase kinase 3	92	UA	FN	UA	UA
CHEMBL1241674	Dual specificity mitogen-activated protein kinase kinase 5	7.3	FN	UA	UA	UA
CHEMBL1241674	FK506 binding protein 12	3	UA	FN	UA	UA
CHEMBL1241674	Leucine-rich repeat serine/threonine-protein kinase 2	290		FN	UA	UA
CHEMBL1241674	Misshapen-like kinase 1	180	FN	UA	UA	FN
CHEMBL1241674	Ribosomal protein S6 kinase alpha 4	65	UA	FN	FN	UA
CHEMBL1241674	Serine/threonine-protein kinase receptor R3	2.9	FN	FN	FN	CR
CHEMBL1241674	Serine/threonine-protein kinase SIK1	320	UA	FN	FN	UA
CHEMBL1241674	Serine/threonine-protein kinase TAO3	490	FN	FN	UA	UA
CHEMBL1241674	TGF-beta receptor type I	100	FN	FN	FN	FN
CHEMBL1241676	FK506 binding protein 12	439	UA	FN	UA	UA
CHEMBL1241678	FK506 binding protein 12	377	UA	FN	UA	UA
CHEMBL1241683	FK506 binding protein 12	113	UA	FN	UA	UA
CHEMBL1241768	FK506 binding protein 12	450	UA	FN	UA	UA
CHEMBL1241776	FK506 binding protein 12	20	UA	FN	UA	UA
CHEMBL1241945	FK506 binding protein 12	3	UA	FN	UA	UA
CHEMBL1241949	FK506 binding protein 12	33	UA	FN	UA	UA
CHEMBL1242026	FK506 binding protein 12	33	UA	FN	UA	UA
CHEMBL1242027	FK506 binding protein 12	404	UA	FN	UA	UA
CHEMBL1242109	FK506 binding protein 12	16	UA	FN	UA	UA
CHEMBL1242110	FK506 binding protein 12	192	UA	FN	UA	UA
CHEMBL1242113	FK506 binding protein 12	20	UA	FN	UA	UA
CHEMBL1242114	FK506 binding protein 12	3	UA	FN	UA	UA
CHEMBL1242115	FK506 binding protein 12	80	UA	FN	UA	UA
CHEMBL1242119	FK506 binding protein 12	426	UA	FN	UA	UA
CHEMBL1242201	FK506 binding protein 12	40	UA	FN	UA	UA
CHEMBL1242202	FK506 binding protein 12	170	UA	FN	UA	UA
CHEMBL1242287	FK506 binding protein 12	127	UA	FN	UA	UA
CHEMBL1242289	FK506 binding protein 12	110	UA	FN	UA	UA
CHEMBL1242293	FK506 binding protein 12	60	UA	FN	UA	UA
CHEMBL1242294	FK506 binding protein 12	364	UA	FN	UA	UA
CHEMBL1242295	FK506 binding protein 12	407	UA	FN	UA	UA
CHEMBL1242373	Dual-specificity tyrosine-phosphorylation regulated kinase 1A	316.23	UA	FN	UA	UA
CHEMBL1242373	Ribosomal protein S6 kinase 1	39.81	FN	FN	UA	FN
CHEMBL1242373	Tyrosine-protein kinase receptor UFO	15.85	FN	UA	UA	UA
CHEMBL1242376	FK506 binding protein 12	156	UA	FN	UA	UA
CHEMBL1242377	FK506 binding protein 12	37	UA	FN	UA	UA
CHEMBL1242384	FK506 binding protein 12	457	UA	FN	UA	UA
CHEMBL1242385	FK506 binding protein 12	205	UA	FN	UA	UA
CHEMBL1242552	T-cell protein-tyrosine phosphatase	348	UA	FN	UA	UA
CHEMBL1242574	FK506 binding protein 12	467	UA	FN	UA	UA
CHEMBL1242662	FK506 binding protein 12	109	UA	FN	UA	UA
CHEMBL1242664	FK506 binding protein 12	493	UA	FN	UA	UA
CHEMBL1242666	FK506 binding protein 12	220	UA	FN	UA	UA
CHEMBL1242755	FK506 binding protein 12	243	UA	FN	UA	UA
CHEMBL1242852	FK506 binding protein 12	300	UA	FN	UA	UA
CHEMBL1243244	LXR-alpha	180	UA	FN	UA	FN
CHEMBL124660	Nerve growth factor receptor Trk-A	200	UA	FN	UA	UA
CHEMBL1254032	NAD-dependent deacetylase sirtuin 1	240	UA	FN	FN	UA
CHEMBL1254033	NAD-dependent deacetylase sirtuin 1	370	UA	FN	FN	UA
CHEMBL1254209	Ribosomal protein S6 kinase 1	9.1	FN	FN	UA	FN
CHEMBL1255813	FK506 binding protein 12	1.1	UA	FN	UA	UA
CHEMBL1255814	FK506 binding protein 12	1.85	UA	FN	UA	UA
CHEMBL1255815	FK506 binding protein 12	0.8	UA	FN	UA	UA
CHEMBL1255816	FK506 binding protein 12	3.45	UA	FN	UA	UA
CHEMBL1256072	p53-binding protein Mdm-2	47	CR	FN	UA	UA
CHEMBL1256416	Protein kinase C alpha	0.4	FN	UA	UA	FN
CHEMBL1256449	FK506 binding protein 12	13.5	UA	FN	UA	UA
CHEMBL1256451	FK506 binding protein 12	33.2	UA	FN	UA	UA
CHEMBL1256452	FK506 binding protein 12	213	UA	FN	UA	UA
CHEMBL1256453	FK506 binding protein 12	66.5	UA	FN	UA	UA
CHEMBL1256454	FK506 binding protein 12	45.9	UA	FN	UA	UA
CHEMBL1256455	FK506 binding protein 12	25.8	UA	FN	UA	UA
CHEMBL1256456	FK506 binding protein 12	6.84	UA	FN	UA	UA
CHEMBL1256457	FK506 binding protein 12	3.6	UA	FN	UA	UA
CHEMBL1256458	FK506 binding protein 12	0.57	UA	FN	UA	UA
CHEMBL1256459	FK506 binding protein 12	0.29	UA	FN	UA	UA
CHEMBL1256459	PI3-kinase p110-alpha/p85-alpha	250	CR	FN	UA	FN
CHEMBL1256460	FK506 binding protein 12	1.26	UA	FN	UA	UA
CHEMBL1256461	FK506 binding protein 12	21.4	UA	FN	UA	UA
CHEMBL1256462	FK506 binding protein 12	4.25	UA	FN	UA	UA
CHEMBL1256463	FK506 binding protein 12	26.6	UA	FN	UA	UA
CHEMBL1256464	FK506 binding protein 12	51.9	UA	FN	UA	UA
CHEMBL1256465	FK506 binding protein 12	230	UA	FN	UA	UA
CHEMBL1256466	FK506 binding protein 12	396	UA	FN	UA	UA
CHEMBL1256467	FK506 binding protein 12	287	UA	FN	UA	UA
CHEMBL1256468	FK506 binding protein 12	336	UA	FN	UA	UA
CHEMBL1256469	FK506 binding protein 12	5.4	UA	FN	UA	UA
CHEMBL1257177	FK506 binding protein 12	6.8	UA	FN	UA	UA
CHEMBL1257178	FK506 binding protein 12	5	UA	FN	UA	UA
CHEMBL1257295	FK506 binding protein 12	0.85	UA	FN	UA	UA
CHEMBL125738	TGF-beta receptor type I	421	FN	FN	FN	FN
CHEMBL1257716	FK506 binding protein 12	3.3	UA	FN	UA	UA
CHEMBL1257839	FK506 binding protein 12	1.3	UA	FN	UA	UA
CHEMBL1257840	FK506 binding protein 12	1.9	UA	FN	UA	UA
CHEMBL1257889	Transforming protein p21/H-Ras-1	400	FN	UA	UA	FN
CHEMBL1257955	FK506 binding protein 12	2	UA	FN	UA	UA
CHEMBL1258067	FK506 binding protein 12	93.5	UA	FN	UA	UA
CHEMBL1258117	Protein kinase C alpha	120	FN	UA	UA	FN
CHEMBL1258183	FK506 binding protein 12	0.43	UA	FN	UA	UA
CHEMBL1258232	Transforming protein p21/H-Ras-1	268	FN	UA	UA	FN
CHEMBL1258296	FK506 binding protein 12	0.32	UA	FN	UA	UA
CHEMBL1258348	Protein kinase C alpha	63	FN	UA	UA	FN
CHEMBL1258350	Transforming protein p21/H-Ras-1	88.7	FN	UA	UA	FN
CHEMBL1258351	Transforming protein p21/H-Ras-1	288	FN	UA	UA	FN
CHEMBL1258408	FK506 binding protein 12	13.5	UA	FN	UA	UA
CHEMBL1258458	FK506 binding protein 12	5	UA	FN	UA	UA
CHEMBL125846	TGF-beta receptor type I	139	FN	FN	FN	FN
CHEMBL1258516	FK506 binding protein 12	0.5	UA	FN	UA	UA
CHEMBL1258517	FK506 binding protein 12	0.42	UA	FN	UA	UA
CHEMBL1258567	FK506 binding protein 12	6	UA	FN	UA	UA
CHEMBL1258634	FK506 binding protein 12	1.26	UA	FN	UA	UA
CHEMBL1258635	FK506 binding protein 12	0.73	UA	FN	UA	UA
CHEMBL1258677	FK506 binding protein 12	113	UA	FN	UA	UA
CHEMBL1258679	FK506 binding protein 12	30	UA	FN	UA	UA
CHEMBL1258743	FK506 binding protein 12	1.55	UA	FN	UA	UA
CHEMBL1258744	FK506 binding protein 12	0.8	UA	FN	UA	UA
CHEMBL1258791	FK506 binding protein 12	18	UA	FN	UA	UA
CHEMBL1258797	Transforming protein p21/H-Ras-1	70	FN	UA	UA	FN
CHEMBL1258910	FK506 binding protein 12	5.11	UA	FN	UA	UA
CHEMBL1258911	FK506 binding protein 12	0.8	UA	FN	UA	UA
CHEMBL1258913	cAMP-dependent protein kinase alpha-catalytic subunit	332	FN	FN	UA	FN
CHEMBL1258913	Nerve growth factor receptor Trk-A	181	UA	FN	UA	UA
CHEMBL1259013	FK506 binding protein 12	78.9	UA	FN	UA	UA
CHEMBL1259031	FK506 binding protein 12	93.8	UA	FN	UA	UA
CHEMBL1259070	FK506 binding protein 12	82.6	UA	FN	UA	UA
CHEMBL1259086	FK506 binding protein 12	214	UA	FN	UA	UA
CHEMBL1259105	FK506 binding protein 12	239	UA	FN	UA	UA
CHEMBL1259120	FK506 binding protein 12	95	UA	FN	UA	UA
CHEMBL1259136	FK506 binding protein 12	66	UA	FN	UA	UA
CHEMBL1259137	FK506 binding protein 12	389	UA	FN	UA	UA
CHEMBL126023	MAP kinase p38	80	UA	FN	UA	UA
CHEMBL126180	TGF-beta receptor type I	369	FN	FN	FN	FN
CHEMBL126259	MAP kinase p38	130	UA	FN	UA	UA
CHEMBL126545	Mitogen-activated protein kinase kinase kinase 11	58	FN	FN	UA	UA
CHEMBL126545	Mitogen-activated protein kinase kinase kinase 9	68	FN	FN	UA	UA
CHEMBL126576	MAP kinase p38	460	UA	FN	UA	UA
CHEMBL126676	TGF-beta receptor type I	382	FN	FN	FN	FN
CHEMBL126690	MAP kinase p38	290	UA	FN	UA	UA
CHEMBL126789	TGF-beta receptor type I	151	FN	FN	FN	FN
CHEMBL1269806	TGF-beta receptor type I	7	FN	FN	FN	FN
CHEMBL1270399	Casein kinase I delta	10	FN	FN	FN	UA
CHEMBL1270399	MAP kinase ERK2	10	FN	FN	UA	FN
CHEMBL1270399	Protein kinase C alpha	10	FN	UA	UA	FN
CHEMBL127115	MAP kinase p38	100	UA	FN	UA	UA
CHEMBL1271266	Protein-tyrosine phosphatase 2C	335	FN	FN	UA	UA
CHEMBL1271470	TGF-beta receptor type I	29	FN	FN	FN	FN
CHEMBL1271471	TGF-beta receptor type I	32	FN	FN	FN	FN
CHEMBL1271472	TGF-beta receptor type I	24	FN	FN	FN	FN
CHEMBL1271524	TGF-beta receptor type I	33	FN	FN	FN	FN
CHEMBL1271576	TGF-beta receptor type I	64	FN	FN	FN	FN
CHEMBL1271577	TGF-beta receptor type I	47	FN	FN	FN	FN
CHEMBL1271578	TGF-beta receptor type I	91	FN	FN	FN	FN
CHEMBL1271631	TGF-beta receptor type I	64	FN	FN	FN	FN
CHEMBL1271632	TGF-beta receptor type I	245	FN	FN	FN	FN
CHEMBL1271683	TGF-beta receptor type I	86	FN	FN	FN	FN
CHEMBL1271736	TGF-beta receptor type I	3	FN	FN	FN	FN
CHEMBL1271796	TGF-beta receptor type I	9	FN	FN	FN	FN
CHEMBL1271853	TGF-beta receptor type I	9	FN	FN	FN	FN
CHEMBL1271910	TGF-beta receptor type I	430	FN	FN	FN	FN
CHEMBL1271965	TGF-beta receptor type I	17	FN	FN	FN	FN
CHEMBL1272020	TGF-beta receptor type I	15	FN	FN	FN	FN
CHEMBL1272021	TGF-beta receptor type I	69	FN	FN	FN	FN
CHEMBL1272076	TGF-beta receptor type I	52	FN	FN	FN	FN
CHEMBL1272078	TGF-beta receptor type I	186	FN	FN	FN	FN
CHEMBL1272127	TGF-beta receptor type I	231	FN	FN	FN	FN
CHEMBL1272128	TGF-beta receptor type I	1	FN	FN	FN	FN
CHEMBL1272182	TGF-beta receptor type I	7	FN	FN	FN	FN
CHEMBL1272238	TGF-beta receptor type I	3	FN	FN	FN	FN
CHEMBL1272289	TGF-beta receptor type I	19	FN	FN	FN	FN
CHEMBL1272290	TGF-beta receptor type I	35	FN	FN	FN	FN
CHEMBL1272291	TGF-beta receptor type I	8	FN	FN	FN	FN
CHEMBL1276446	Nerve growth factor receptor Trk-A	9	UA	FN	UA	UA
CHEMBL127898	Dual-specificity tyrosine-phosphorylation regulated kinase 1A	316.23	UA	FN	UA	UA
CHEMBL127907	PI3-kinase p85-alpha subunit	2	CR	FN	UA	FN
CHEMBL128638	MAP kinase p38	320	UA	FN	UA	UA
CHEMBL1287853	Activin receptor type-1	150	UA	FN	FN	UA
CHEMBL1287853	Bone morphogenetic protein receptor type-1B	410	FN	FN	FN	UA
CHEMBL1287853	c-Jun N-terminal kinase 1	260	FN	FN	UA	UA
CHEMBL1287853	c-Jun N-terminal kinase 2	240	FN	FN	UA	UA
CHEMBL1287853	c-Jun N-terminal kinase 3	200	FN	FN	UA	UA
CHEMBL1287853	Dual specificity mitogen-activated protein kinase kinase 5	360	FN	UA	UA	UA
CHEMBL1287853	Mitogen-activated protein kinase 7	66	UA	FN	UA	UA
CHEMBL1287853	Ribosomal protein S6 kinase alpha 4	140	UA	FN	FN	UA
CHEMBL1287853	Serine/threonine-protein kinase SIK1	39	UA	FN	FN	UA
CHEMBL1287853	Tyrosine-protein kinase receptor UFO	160	FN	UA	UA	UA
CHEMBL1287974	c-Jun N-terminal kinase 1	250	FN	FN	UA	UA
CHEMBL1288068	c-Jun N-terminal kinase 1	220	FN	FN	UA	UA
CHEMBL1288099	c-Jun N-terminal kinase 1	270	FN	FN	UA	UA
CHEMBL1288100	c-Jun N-terminal kinase 1	140	FN	FN	UA	UA
CHEMBL1288100	c-Jun N-terminal kinase 2	270	FN	FN	UA	UA
CHEMBL1288100	c-Jun N-terminal kinase 3	160	FN	FN	UA	UA
CHEMBL1288157	c-Jun N-terminal kinase 1	460	FN	FN	UA	UA
CHEMBL1288159	c-Jun N-terminal kinase 1	410	FN	FN	UA	UA
CHEMBL1288159	c-Jun N-terminal kinase 3	470	FN	FN	UA	UA
CHEMBL1288160	c-Jun N-terminal kinase 1	48	FN	FN	UA	UA
CHEMBL1288160	c-Jun N-terminal kinase 2	470	FN	FN	UA	UA
CHEMBL1288160	c-Jun N-terminal kinase 3	77	FN	FN	UA	UA
CHEMBL1288188	c-Jun N-terminal kinase 1	400	FN	FN	UA	UA
CHEMBL1288215	c-Jun N-terminal kinase 1	270	FN	FN	UA	UA
CHEMBL1288216	c-Jun N-terminal kinase 1	300	FN	FN	UA	UA
CHEMBL128889	MAP kinase p38	120	UA	FN	UA	UA
CHEMBL1288966	c-Jun N-terminal kinase 1	300	FN	FN	UA	UA
CHEMBL1289467	Nerve growth factor receptor Trk-A	58	UA	FN	UA	UA
CHEMBL1289468	Nerve growth factor receptor Trk-A	91	UA	FN	UA	UA
CHEMBL129063	MAP kinase p38	340	UA	FN	UA	UA
CHEMBL1290790	Nerve growth factor receptor Trk-A	145	UA	FN	UA	UA
CHEMBL129153	TGF-beta receptor type I	148	FN	FN	FN	FN
CHEMBL129240	MAP kinase p38	80	UA	FN	UA	UA
CHEMBL129297	MAP kinase p38	190	UA	FN	UA	UA
CHEMBL129677	TGF-beta receptor type I	2.9	FN	FN	FN	FN
CHEMBL129678	TGF-beta receptor type I	217	FN	FN	FN	FN
CHEMBL129748	MAP kinase p38	70	UA	FN	UA	UA
CHEMBL129760	TGF-beta receptor type I	44	FN	FN	FN	FN
CHEMBL129946	Protein kinase C (PKC)	100	FN	UA	UA	FN
CHEMBL129946	Protein kinase C (PKC)	100	UA	FN	FN	UA
CHEMBL130025	TGF-beta receptor type I	353	FN	FN	FN	FN
CHEMBL1300450	Orphan nuclear receptor LRH-1	442.83	UA	FN	UA	UA
CHEMBL1300450	Steroidogenic factor 1	442.83	FN	UA	UA	UA
CHEMBL130049	cAMP-dependent protein kinase (PKA)	480	FN	FN	UA	FN
CHEMBL130049	Protein kinase C (PKC)	180	FN	UA	UA	FN
CHEMBL130049	Protein kinase C (PKC)	180	UA	FN	FN	UA
CHEMBL130163	Protein kinase C (PKC)	75	FN	UA	UA	FN
CHEMBL130163	Protein kinase C (PKC)	75	UA	FN	FN	UA
CHEMBL130181	Protein kinase C (PKC)	235	FN	UA	UA	FN
CHEMBL130181	Protein kinase C (PKC)	235	UA	FN	FN	UA
CHEMBL130208	Protein kinase C (PKC)	63	FN	UA	UA	FN
CHEMBL130208	Protein kinase C (PKC)	63	UA	FN	FN	UA
CHEMBL1307861	Orphan nuclear receptor LRH-1	197.93	UA	FN	UA	UA
CHEMBL1307861	Steroidogenic factor 1	49.18	FN	UA	UA	UA
CHEMBL131006	Proto-oncogene c-JUN	100	UA	FN	UA	UA
CHEMBL131020	Protein kinase C (PKC)	81	FN	UA	UA	FN
CHEMBL131020	Protein kinase C (PKC)	81	UA	FN	FN	UA
CHEMBL1310929	Orphan nuclear receptor LRH-1	494.55	UA	FN	UA	UA
CHEMBL1310929	Steroidogenic factor 1	309.2	FN	UA	UA	UA
CHEMBL131193	cAMP-dependent protein kinase (PKA)	480	FN	FN	UA	FN
CHEMBL131426	Protein kinase C (PKC)	190	FN	UA	UA	FN
CHEMBL131426	Protein kinase C (PKC)	190	UA	FN	FN	UA
CHEMBL131590	Protein kinase C (PKC)	230	FN	UA	UA	FN
CHEMBL131590	Protein kinase C (PKC)	230	UA	FN	FN	UA
CHEMBL131636	Activating transcription factor 1	120	FN	UA	UA	UA
CHEMBL131715	Protein kinase C (PKC)	350	FN	UA	UA	FN
CHEMBL131715	Protein kinase C (PKC)	350	UA	FN	FN	UA
CHEMBL1318637	Dual-specificity tyrosine-phosphorylation regulated kinase 1A	260	UA	FN	UA	UA
CHEMBL132169	Protein kinase C (PKC)	270	FN	UA	UA	FN
CHEMBL132169	Protein kinase C (PKC)	270	UA	FN	FN	UA
CHEMBL132170	Protein kinase C (PKC)	125	FN	UA	UA	FN
CHEMBL132170	Protein kinase C (PKC)	125	UA	FN	FN	UA
CHEMBL1322557	Signal transducer and activator of transcription 3	229	FN	FN	FN	FN
CHEMBL132348	cAMP-dependent protein kinase (PKA)	140	FN	FN	UA	FN
CHEMBL132348	Protein kinase C (PKC)	46	FN	UA	UA	FN
CHEMBL132348	Protein kinase C (PKC)	46	UA	FN	FN	UA
CHEMBL132495	Proto-oncogene c-JUN	20	UA	FN	UA	UA
CHEMBL1328233	Signal transducer and activator of transcription 3	468	FN	FN	FN	FN
CHEMBL132879	Protein kinase C alpha	350	FN	UA	UA	FN
CHEMBL1329712	Protein-tyrosine phosphatase 2C	368	FN	FN	UA	UA
CHEMBL13306	Protein kinase C alpha	300	FN	UA	UA	FN
CHEMBL1331300	Nuclear receptor subfamily 0 group B member 1	277.86	FN	UA	UA	UA
CHEMBL133165	Protein kinase C alpha	350	FN	UA	UA	FN
CHEMBL1334062	Mothers against decapentaplegic homolog 3	39	FN	FN	FN	FN
CHEMBL1334062	TCF4/beta-catenin	300	CR	FN	FN	FN
CHEMBL1334674	Nuclear receptor subfamily 0 group B member 1	278.07	FN	UA	UA	UA
CHEMBL1335068	Steroidogenic factor 1	442.72	FN	UA	UA	UA
CHEMBL1339933	c-Jun N-terminal kinase 3	401	FN	FN	UA	UA
CHEMBL1344034	Serine/threonine protein phosphatase PP1-alpha catalytic subunit	227.35	UA	CR	FN	FN
CHEMBL1344348	Orphan nuclear receptor LRH-1	437.17	UA	FN	UA	UA
CHEMBL134490	Activating transcription factor 1	150	FN	UA	UA	UA
CHEMBL1350887	Protein-tyrosine phosphatase 2C	409	FN	FN	UA	UA
CHEMBL135133	Activating transcription factor 1	490	FN	UA	UA	UA
CHEMBL1354134	Dual-specificity tyrosine-phosphorylation regulated kinase 1A	76	UA	FN	UA	UA
CHEMBL135779	Protein kinase C alpha	4.81	FN	UA	UA	FN
CHEMBL1357867	Nuclear receptor subfamily 0 group B member 1	277.93	FN	UA	UA	UA
CHEMBL1357975	Dual-specificity tyrosine-phosphorylation regulated kinase 1A	74	UA	FN	UA	UA
CHEMBL1362522	Signal transducer and activator of transcription 3	229	FN	FN	FN	FN
CHEMBL136296	Protein kinase C alpha	489	FN	UA	UA	FN
CHEMBL136760	Protein kinase C alpha	11.25	FN	UA	UA	FN
CHEMBL136786	Protein kinase C alpha	429.7	FN	UA	UA	FN
CHEMBL1368342	Signal transducer and activator of transcription 3	8.49	FN	FN	FN	FN
CHEMBL1370165	Protein-tyrosine phosphatase 2C	443	FN	FN	UA	UA
CHEMBL1370490	Nuclear receptor subfamily 0 group B member 1	92.6	FN	UA	UA	UA
CHEMBL1371974	Nuclear receptor subfamily 0 group B member 1	277.93	FN	UA	UA	UA
CHEMBL137288	Protein kinase C alpha	2.7	FN	UA	UA	FN
CHEMBL1373146	Nuclear receptor subfamily 0 group B member 1	277.93	FN	UA	UA	UA
CHEMBL137386	Protein kinase C alpha	3.25	FN	UA	UA	FN
CHEMBL1374544	Dual-specificity tyrosine-phosphorylation regulated kinase 1A	98	UA	FN	UA	UA
CHEMBL1375640	cAMP-dependent protein kinase alpha-catalytic subunit	199.53	FN	FN	UA	FN
CHEMBL1375640	Casein kinase I delta	100	FN	FN	FN	UA
CHEMBL1375640	Dual-specificity tyrosine-phosphorylation regulated kinase 1A	63.1	UA	FN	UA	UA
CHEMBL1375640	Rho-associated protein kinase 1	398.11	UA	FN	UA	UA
CHEMBL1375640	Ribosomal protein S6 kinase 1	251.19	FN	FN	UA	FN
CHEMBL137597	Protein kinase C alpha	6.87	FN	UA	UA	FN
CHEMBL137701	Protein kinase C alpha	8.32	FN	UA	UA	FN
CHEMBL1381627	Nuclear receptor subfamily 4 group A member 1	492.62	FN	UA	UA	UA
CHEMBL138171	Protein kinase C alpha	4.46	FN	UA	UA	FN
CHEMBL138351	Protein kinase C alpha	13	FN	UA	UA	FN
CHEMBL138352	Protein kinase C alpha	26	FN	UA	UA	FN
CHEMBL1384939	Steroidogenic factor 1	442.75	FN	UA	UA	UA
CHEMBL1385301	Nuclear receptor subfamily 0 group B member 1	278	FN	UA	UA	UA
CHEMBL138827	Protein kinase C alpha	260	FN	UA	UA	FN
CHEMBL1389016	Signal transducer and activator of transcription 3	229	FN	FN	FN	FN
CHEMBL1389109	Small ubiquitin-related modifier 1	326	FN	CR	UA	UA
CHEMBL1391972	Nuclear receptor subfamily 0 group B member 1	278.13	FN	UA	UA	UA
CHEMBL139393	T-cell protein-tyrosine phosphatase	290	UA	FN	UA	UA
CHEMBL139409	Protein kinase C alpha	20	FN	UA	UA	FN
CHEMBL1396483	Dual-specificity tyrosine-phosphorylation regulated kinase 1A	51	UA	FN	UA	UA
CHEMBL1396654	Dual-specificity tyrosine-phosphorylation regulated kinase 1A	35	UA	FN	UA	UA
CHEMBL1402	Estrogen-related receptor gamma	13	UA	FN	UA	UA
CHEMBL140600	Protein kinase C (PKC)	38	FN	UA	UA	FN
CHEMBL140600	Protein kinase C (PKC)	38	UA	FN	FN	UA
CHEMBL1407164	Dual-specificity tyrosine-phosphorylation regulated kinase 1A	155	UA	FN	UA	UA
CHEMBL1407470	Signal transducer and activator of transcription 3	25.5	FN	FN	FN	FN
CHEMBL1409474	Orphan nuclear receptor LRH-1	167.85	UA	FN	UA	UA
CHEMBL1409474	Steroidogenic factor 1	112.01	FN	UA	UA	UA
CHEMBL1410244	Protein-tyrosine phosphatase 2C	318	FN	FN	UA	UA
CHEMBL14112	MAP kinase p38	120	UA	FN	UA	UA
CHEMBL141784	Protein kinase C alpha	109	FN	UA	UA	FN
CHEMBL142050	MAP kinase p38	1.6	UA	FN	UA	UA
CHEMBL1420552	c-Jun N-terminal kinase 1	360	FN	FN	UA	UA
CHEMBL1421720	Nerve growth factor receptor Trk-A	316.23	UA	FN	UA	UA
CHEMBL1421720	Tyrosine-protein kinase receptor TYRO3	398.11	FN	UA	UA	UA
CHEMBL142187	MAP kinase p38	0.4	UA	FN	UA	UA
CHEMBL142289	MAP kinase p38	0.8	UA	FN	UA	UA
CHEMBL142425	MAP kinase p38	1.7	UA	FN	UA	UA
CHEMBL142463	MAP kinase p38	1.1	UA	FN	UA	UA
CHEMBL142697	MAP kinase p38	0.4	UA	FN	UA	UA
CHEMBL1430550	Signal transducer and activator of transcription 3	174	FN	FN	FN	FN
CHEMBL1430610	Signal transducer and activator of transcription 3	229	FN	FN	FN	FN
CHEMBL14318	MAP kinase p38	300	UA	FN	UA	UA
CHEMBL1433062	Protein-tyrosine phosphatase 2C	469	FN	FN	UA	UA
CHEMBL1435542	Dual-specificity tyrosine-phosphorylation regulated kinase 1A	206	UA	FN	UA	UA
CHEMBL1436585	Dual-specificity tyrosine-phosphorylation regulated kinase 1A	27	UA	FN	UA	UA
CHEMBL1437638	Dual-specificity tyrosine-phosphorylation regulated kinase 1A	120	UA	FN	UA	UA
CHEMBL1446989	Orphan nuclear receptor LRH-1	147.61	UA	FN	UA	UA
CHEMBL1446989	Steroidogenic factor 1	442.83	FN	UA	UA	UA
CHEMBL1449962	Signal transducer and activator of transcription 3	76	FN	FN	FN	FN
CHEMBL1451293	Nuclear receptor subfamily 0 group B member 1	92.53	FN	UA	UA	UA
CHEMBL1454557	Orphan nuclear receptor LRH-1	143.49	UA	FN	UA	UA
CHEMBL1454557	Steroidogenic factor 1	142.76	FN	UA	UA	UA
CHEMBL1461216	Protein-tyrosine phosphatase 2C	456	FN	FN	UA	UA
CHEMBL146564	Protein kinase C (PKC)	70	FN	UA	UA	FN
CHEMBL146564	Protein kinase C (PKC)	70	UA	FN	FN	UA
CHEMBL1473127	Dual-specificity tyrosine-phosphorylation regulated kinase 1A	93	UA	FN	UA	UA
CHEMBL1474834	Dual specificity mitogen-activated protein kinase kinase 5	47	FN	UA	UA	UA
CHEMBL1474834	Dual-specificity tyrosine-phosphorylation regulated kinase 1A	13	UA	FN	UA	UA
CHEMBL14762	Casein kinase I delta	260	FN	FN	FN	UA
CHEMBL14762	Casein kinase I epsilon	160	UA	FN	UA	UA
CHEMBL1476499	Dual-specificity tyrosine-phosphorylation regulated kinase 1A	57	UA	FN	UA	UA
CHEMBL1479172	Nuclear receptor subfamily 0 group B member 1	277.86	FN	UA	UA	UA
CHEMBL147986	Protein kinase C (PKC)	28	FN	UA	UA	FN
CHEMBL147986	Protein kinase C (PKC)	28	UA	FN	FN	UA
CHEMBL1481616	Nuclear receptor subfamily 0 group B member 1	277.86	FN	UA	UA	UA
CHEMBL148471	Mitogen-activated protein kinase kinase kinase 11	87	FN	FN	UA	UA
CHEMBL148471	Mitogen-activated protein kinase kinase kinase 9	22	FN	FN	UA	UA
CHEMBL148471	Mitogen-activated protein kinase kinase kinase 9	167	FN	FN	UA	UA
CHEMBL148471	Nerve growth factor receptor Trk-A	155	UA	FN	UA	UA
CHEMBL148745	Protein kinase C alpha	410	FN	UA	UA	FN
CHEMBL149237	Protein kinase C alpha	170	FN	UA	UA	FN
CHEMBL1504939	Protein-tyrosine phosphatase 2C	431	FN	FN	UA	UA
CHEMBL150894	c-Jun N-terminal kinase 1	448	FN	FN	UA	UA
CHEMBL1515144	Dual-specificity tyrosine-phosphorylation regulated kinase 1A	38	UA	FN	UA	UA
CHEMBL1516890	Casein kinase I delta	125.89	FN	FN	FN	UA
CHEMBL1516890	Nerve growth factor receptor Trk-A	316.23	UA	FN	UA	UA
CHEMBL1517735	Steroidogenic factor 1	442.83	FN	UA	UA	UA
CHEMBL1521172	Nuclear receptor subfamily 0 group B member 1	277.86	FN	UA	UA	UA
CHEMBL152208	MAP kinase p38	17	UA	FN	UA	UA
CHEMBL152209	MAP kinase p38	467	UA	FN	UA	UA
CHEMBL152349	MAP kinase p38	175	UA	FN	UA	UA
CHEMBL152440	MAP kinase p38	34	UA	FN	UA	UA
CHEMBL152596	MAP kinase p38	159	UA	FN	UA	UA
CHEMBL1526249	Nuclear receptor subfamily 0 group B member 1	277.79	FN	UA	UA	UA
CHEMBL152767	MAP kinase p38	12	UA	FN	UA	UA
CHEMBL152820	MAP kinase p38	22	UA	FN	UA	UA
CHEMBL153012	MAP kinase p38	16	UA	FN	UA	UA
CHEMBL153265	MAP kinase p38	14	UA	FN	UA	UA
CHEMBL1537781	Nuclear receptor subfamily 0 group B member 1	277.93	FN	UA	UA	UA
CHEMBL154706	Amphiregulin	470	UA	FN	UA	FN
CHEMBL1551169	Dual-specificity tyrosine-phosphorylation regulated kinase 1A	17	UA	FN	UA	UA
CHEMBL1552755	Dual-specificity tyrosine-phosphorylation regulated kinase 1A	30	UA	FN	UA	UA
CHEMBL155448	MAP kinase p38	214	UA	FN	UA	UA
CHEMBL155508	MAP kinase p38	3	UA	FN	UA	UA
CHEMBL1555138	Dual-specificity tyrosine-phosphorylation regulated kinase 1A	164	UA	FN	UA	UA
CHEMBL155567	MAP kinase p38	119	UA	FN	UA	UA
CHEMBL1563383	Nuclear receptor subfamily 0 group B member 1	277.73	FN	UA	UA	UA
CHEMBL156719	Protein kinase C alpha	165	FN	UA	UA	FN
CHEMBL1571647	Nuclear receptor subfamily 0 group B member 1	92.6	FN	UA	UA	UA
CHEMBL1572697	Signal transducer and activator of transcription 3	76	FN	FN	FN	FN
CHEMBL1572931	Nuclear receptor subfamily 0 group B member 1	277.73	FN	UA	UA	UA
CHEMBL1573766	Nuclear receptor subfamily 0 group B member 1	92.6	FN	UA	UA	UA
CHEMBL157727	Signal transducer and activator of transcription 3	400	FN	FN	FN	FN
CHEMBL158666	Protein kinase C alpha	50.4	FN	UA	UA	FN
CHEMBL158957	Protein kinase C alpha	208	FN	UA	UA	FN
CHEMBL1591577	Dual-specificity tyrosine-phosphorylation regulated kinase 1A	31	UA	FN	UA	UA
CHEMBL1592758	Orphan nuclear receptor LRH-1	168.81	UA	FN	UA	UA
CHEMBL1592758	Steroidogenic factor 1	104.89	FN	UA	UA	UA
CHEMBL1594702	Steroidogenic factor 1	369.03	FN	UA	UA	UA
CHEMBL159698	MAP kinase p38	20.1	UA	FN	UA	UA
CHEMBL160733	Signal transducer and activator of transcription 3	400	FN	FN	FN	FN
CHEMBL1608383	Nuclear receptor subfamily 0 group B member 1	92.6	FN	UA	UA	UA
CHEMBL161137	MAP kinase p38	7.4	UA	FN	UA	UA
CHEMBL161276	MAP kinase p38	0.6	UA	FN	UA	UA
CHEMBL1613013	Steroidogenic factor 1	147.68	FN	UA	UA	UA
CHEMBL1614705	Casein kinase I delta	100	FN	FN	FN	UA
CHEMBL161477	MAP kinase p38	1.4	UA	FN	UA	UA
CHEMBL1614771	3-phosphoinositide dependent protein kinase-1	158.49	FN	FN	UA	FN
CHEMBL1614772	3-phosphoinositide dependent protein kinase-1	316.23	FN	FN	UA	FN
CHEMBL1614773	3-phosphoinositide dependent protein kinase-1	63.1	FN	FN	UA	FN
CHEMBL1614774	3-phosphoinositide dependent protein kinase-1	19.95	FN	FN	UA	FN
CHEMBL1614775	3-phosphoinositide dependent protein kinase-1	3.16	FN	FN	UA	FN
CHEMBL1614775	Rho-associated protein kinase 1	199.53	UA	FN	UA	UA
CHEMBL1614776	3-phosphoinositide dependent protein kinase-1	10	FN	FN	UA	FN
CHEMBL1614777	3-phosphoinositide dependent protein kinase-1	151	FN	FN	UA	FN
CHEMBL1614820	c-Jun N-terminal kinase 1	32	FN	FN	UA	UA
CHEMBL1614820	c-Jun N-terminal kinase 2	31	FN	FN	UA	UA
CHEMBL1614820	c-Jun N-terminal kinase 3	25	FN	FN	UA	UA
CHEMBL1615182	FK506 binding protein 12	93	UA	FN	UA	UA
CHEMBL1615183	FK506 binding protein 12	23	UA	FN	UA	UA
CHEMBL1615189	FK506 binding protein 12	2	UA	FN	UA	UA
CHEMBL161832	Protein kinase C (PKC)	100	FN	UA	UA	FN
CHEMBL161832	Protein kinase C (PKC)	100	UA	FN	FN	UA
CHEMBL162295	MAP kinase p38	2.6	UA	FN	UA	UA
CHEMBL162621	Protein kinase C (PKC)	2	FN	UA	UA	FN
CHEMBL162621	Protein kinase C (PKC)	2	UA	FN	FN	UA
CHEMBL1627122	Acidic fibroblast growth factor	240	UA	UA	UA	FN
CHEMBL1627122	Basic fibroblast growth factor	61	UA	UA	UA	FN
CHEMBL162903	Protein kinase C (PKC)	10	FN	UA	UA	FN
CHEMBL162903	Protein kinase C (PKC)	10	UA	FN	FN	UA
CHEMBL163015	Protein kinase C alpha	36	FN	UA	UA	FN
CHEMBL163015	Protein kinase C zeta	43	UA	FN	FN	UA
CHEMBL1631693	Eukaryotic translation initation factor	50	FN	UA	UA	UA
CHEMBL163269	Protein kinase C (PKC)	10	FN	UA	UA	FN
CHEMBL163269	Protein kinase C (PKC)	10	UA	FN	FN	UA
CHEMBL1641789	Ribosomal protein S6 kinase 1	34	FN	FN	UA	FN
CHEMBL1643356	Rho-associated protein kinase 1	426.58	UA	FN	UA	UA
CHEMBL1643361	Rho-associated protein kinase 1	63.1	UA	FN	UA	UA
CHEMBL1643368	Rho-associated protein kinase 1	37.15	UA	FN	UA	UA
CHEMBL1643573	Rho-associated protein kinase 1	239.88	UA	FN	UA	UA
CHEMBL1643574	Rho-associated protein kinase 1	239.88	UA	FN	UA	UA
CHEMBL1644615	c-Jun N-terminal kinase 2	93	FN	FN	UA	UA
CHEMBL1644615	c-Jun N-terminal kinase 3	54	FN	FN	UA	UA
CHEMBL1644618	c-Jun N-terminal kinase 2	69	FN	FN	UA	UA
CHEMBL1644618	c-Jun N-terminal kinase 3	24	FN	FN	UA	UA
CHEMBL1644619	c-Jun N-terminal kinase 2	130	FN	FN	UA	UA
CHEMBL1644619	c-Jun N-terminal kinase 3	32	FN	FN	UA	UA
CHEMBL1644620	c-Jun N-terminal kinase 2	250	FN	FN	UA	UA
CHEMBL1644620	c-Jun N-terminal kinase 3	85	FN	FN	UA	UA
CHEMBL1644621	c-Jun N-terminal kinase 2	350	FN	FN	UA	UA
CHEMBL1644621	c-Jun N-terminal kinase 3	130	FN	FN	UA	UA
CHEMBL1644622	c-Jun N-terminal kinase 2	220	FN	FN	UA	UA
CHEMBL1644622	c-Jun N-terminal kinase 3	70	FN	FN	UA	UA
CHEMBL1644623	c-Jun N-terminal kinase 2	390	FN	FN	UA	UA
CHEMBL1644623	c-Jun N-terminal kinase 3	130	FN	FN	UA	UA
CHEMBL1644624	c-Jun N-terminal kinase 2	470	FN	FN	UA	UA
CHEMBL1644624	c-Jun N-terminal kinase 3	61	FN	FN	UA	UA
CHEMBL1644625	c-Jun N-terminal kinase 2	110	FN	FN	UA	UA
CHEMBL1644625	c-Jun N-terminal kinase 3	40	FN	FN	UA	UA
CHEMBL1644626	c-Jun N-terminal kinase 3	250	FN	FN	UA	UA
CHEMBL1644627	c-Jun N-terminal kinase 3	210	FN	FN	UA	UA
CHEMBL1644629	c-Jun N-terminal kinase 3	410	FN	FN	UA	UA
CHEMBL1644630	c-Jun N-terminal kinase 2	440	FN	FN	UA	UA
CHEMBL1644630	c-Jun N-terminal kinase 3	120	FN	FN	UA	UA
CHEMBL1644632	c-Jun N-terminal kinase 2	190	FN	FN	UA	UA
CHEMBL1644632	c-Jun N-terminal kinase 3	70	FN	FN	UA	UA
CHEMBL1644634	c-Jun N-terminal kinase 3	430	FN	FN	UA	UA
CHEMBL1644635	c-Jun N-terminal kinase 2	380	FN	FN	UA	UA
CHEMBL1644635	c-Jun N-terminal kinase 3	54	FN	FN	UA	UA
CHEMBL1644636	c-Jun N-terminal kinase 3	94	FN	FN	UA	UA
CHEMBL1644637	c-Jun N-terminal kinase 1	110	FN	FN	UA	UA
CHEMBL1644637	c-Jun N-terminal kinase 2	150	FN	FN	UA	UA
CHEMBL1644637	c-Jun N-terminal kinase 3	14	FN	FN	UA	UA
CHEMBL1644638	c-Jun N-terminal kinase 1	420	FN	FN	UA	UA
CHEMBL1644638	c-Jun N-terminal kinase 2	61	FN	FN	UA	UA
CHEMBL1644638	c-Jun N-terminal kinase 3	22	FN	FN	UA	UA
CHEMBL1644639	c-Jun N-terminal kinase 1	420	FN	FN	UA	UA
CHEMBL1644639	c-Jun N-terminal kinase 2	97	FN	FN	UA	UA
CHEMBL1644639	c-Jun N-terminal kinase 3	16	FN	FN	UA	UA
CHEMBL1644640	c-Jun N-terminal kinase 2	320	FN	FN	UA	UA
CHEMBL1644640	c-Jun N-terminal kinase 3	92	FN	FN	UA	UA
CHEMBL1644641	c-Jun N-terminal kinase 2	150	FN	FN	UA	UA
CHEMBL1644641	c-Jun N-terminal kinase 3	100	FN	FN	UA	UA
CHEMBL1644642	c-Jun N-terminal kinase 2	97	FN	FN	UA	UA
CHEMBL1644642	c-Jun N-terminal kinase 3	29	FN	FN	UA	UA
CHEMBL1644643	c-Jun N-terminal kinase 3	160	FN	FN	UA	UA
CHEMBL1644644	c-Jun N-terminal kinase 3	280	FN	FN	UA	UA
CHEMBL1644645	c-Jun N-terminal kinase 2	170	FN	FN	UA	UA
CHEMBL1644645	c-Jun N-terminal kinase 3	36	FN	FN	UA	UA
CHEMBL1644646	c-Jun N-terminal kinase 1	360	FN	FN	UA	UA
CHEMBL1644646	c-Jun N-terminal kinase 2	58	FN	FN	UA	UA
CHEMBL1644646	c-Jun N-terminal kinase 3	24	FN	FN	UA	UA
CHEMBL1650533	Casein kinase I delta	100	FN	FN	FN	UA
CHEMBL1650533	MAP kinase ERK2	100	FN	FN	UA	FN
CHEMBL1650533	Protein kinase C alpha	100	FN	UA	UA	FN
CHEMBL1650545	Casein kinase I delta	100	FN	FN	FN	UA
CHEMBL1650545	MAP kinase ERK2	100	FN	FN	UA	FN
CHEMBL1650545	Protein kinase C alpha	100	FN	UA	UA	FN
CHEMBL1650551	Casein kinase I delta	100	FN	FN	FN	UA
CHEMBL1650551	MAP kinase ERK2	100	FN	FN	UA	FN
CHEMBL1650551	Protein kinase C alpha	100	FN	UA	UA	FN
CHEMBL1650889	Protein-tyrosine phosphatase 1C	335	UA	CR	UA	FN
CHEMBL1650891	Protein-tyrosine phosphatase 1C	378	UA	CR	UA	FN
CHEMBL1650892	Protein-tyrosine phosphatase 1C	408	UA	CR	UA	FN
CHEMBL1650893	Protein-tyrosine phosphatase 1C	486	UA	CR	UA	FN
CHEMBL1650951	Protein kinase C alpha	13	FN	UA	UA	FN
CHEMBL1667869	FK506 binding protein 12	21	UA	FN	UA	UA
CHEMBL1667963	Rho-associated protein kinase 1	34.67	UA	FN	UA	UA
CHEMBL1667965	Rho-associated protein kinase 1	169.82	UA	FN	UA	UA
CHEMBL1667966	Rho-associated protein kinase 1	72.44	UA	FN	UA	UA
CHEMBL1667967	Rho-associated protein kinase 1	2.51	UA	FN	UA	UA
CHEMBL1667969	Rho-associated protein kinase 1	186.21	UA	FN	UA	UA
CHEMBL1667970	Rho-associated protein kinase 1	57.54	UA	FN	UA	UA
CHEMBL1667971	Rho-associated protein kinase 1	331.13	UA	FN	UA	UA
CHEMBL1667975	Rho-associated protein kinase 1	47.86	UA	FN	UA	UA
CHEMBL1667976	Rho-associated protein kinase 1	229.09	UA	FN	UA	UA
CHEMBL1667977	Rho-associated protein kinase 1	31.62	UA	FN	UA	UA
CHEMBL1667978	Rho-associated protein kinase 1	120.23	UA	FN	UA	UA
CHEMBL1667979	Rho-associated protein kinase 1	81.28	UA	FN	UA	UA
CHEMBL1667980	Rho-associated protein kinase 1	165.96	UA	FN	UA	UA
CHEMBL1668264	FK506 binding protein 12	265	UA	FN	UA	UA
CHEMBL1668266	FK506 binding protein 12	3	UA	FN	UA	UA
CHEMBL1668267	FK506 binding protein 12	13	UA	FN	UA	UA
CHEMBL1668269	FK506 binding protein 12	31	UA	FN	UA	UA
CHEMBL1668271	FK506 binding protein 12	66	UA	FN	UA	UA
CHEMBL1668274	FK506 binding protein 12	162	UA	FN	UA	UA
CHEMBL1668275	FK506 binding protein 12	5	UA	FN	UA	UA
CHEMBL1668276	FK506 binding protein 12	216	UA	FN	UA	UA
CHEMBL1668277	FK506 binding protein 12	17	UA	FN	UA	UA
CHEMBL1668279	FK506 binding protein 12	84	UA	FN	UA	UA
CHEMBL1671955	Estrogen-related receptor alpha	270	UA	FN	UA	UA
CHEMBL1671956	Estrogen-related receptor alpha	290	UA	FN	UA	UA
CHEMBL1671957	Estrogen-related receptor alpha	470	UA	FN	UA	UA
CHEMBL1671959	Estrogen-related receptor alpha	280	UA	FN	UA	UA
CHEMBL1671963	Estrogen-related receptor alpha	240	UA	FN	UA	UA
CHEMBL1671964	Estrogen-related receptor alpha	47	UA	FN	UA	UA
CHEMBL1671965	Estrogen-related receptor alpha	165	UA	FN	UA	UA
CHEMBL1671966	Estrogen-related receptor alpha	80	UA	FN	UA	UA
CHEMBL1671967	Estrogen-related receptor alpha	140	UA	FN	UA	UA
CHEMBL1671969	Estrogen-related receptor alpha	16	UA	FN	UA	UA
CHEMBL1671970	Estrogen-related receptor alpha	36	UA	FN	UA	UA
CHEMBL1671971	Estrogen-related receptor alpha	40	UA	FN	UA	UA
CHEMBL1671972	Estrogen-related receptor alpha	68	UA	FN	UA	UA
CHEMBL1671973	Estrogen-related receptor alpha	70	UA	FN	UA	UA
CHEMBL1671974	Estrogen-related receptor alpha	57	UA	FN	UA	UA
CHEMBL1671975	Estrogen-related receptor alpha	470	UA	FN	UA	UA
CHEMBL1671978	Estrogen-related receptor alpha	220	UA	FN	UA	UA
CHEMBL1671981	Estrogen-related receptor alpha	62	UA	FN	UA	UA
CHEMBL1671982	Estrogen-related receptor alpha	13	UA	FN	UA	UA
CHEMBL1671986	Estrogen-related receptor alpha	350	UA	FN	UA	UA
CHEMBL1673039	Mitogen-activated protein kinase 7	190	UA	FN	UA	UA
CHEMBL1673040	Mitogen-activated protein kinase 7	240	UA	FN	UA	UA
CHEMBL1673041	Mitogen-activated protein kinase 7	260	UA	FN	UA	UA
CHEMBL1673042	Mitogen-activated protein kinase 7	230	UA	FN	UA	UA
CHEMBL1673043	Mitogen-activated protein kinase 7	200	UA	FN	UA	UA
CHEMBL1673044	Mitogen-activated protein kinase 7	260	UA	FN	UA	UA
CHEMBL1673045	Mitogen-activated protein kinase 7	280	UA	FN	UA	UA
CHEMBL1673046	Mitogen-activated protein kinase 7	240	UA	FN	UA	UA
CHEMBL1673047	Mitogen-activated protein kinase 7	310	UA	FN	UA	UA
CHEMBL1673048	Mitogen-activated protein kinase 7	320	UA	FN	UA	UA
CHEMBL1673049	Mitogen-activated protein kinase 7	130	UA	FN	UA	UA
CHEMBL1673050	Mitogen-activated protein kinase 7	240	UA	FN	UA	UA
CHEMBL1673051	Mitogen-activated protein kinase 7	200	UA	FN	UA	UA
CHEMBL1673052	Mitogen-activated protein kinase 7	230	UA	FN	UA	UA
CHEMBL1673053	Mitogen-activated protein kinase 7	200	UA	FN	UA	UA
CHEMBL1681791	c-Jun N-terminal kinase 1	31	FN	FN	UA	UA
CHEMBL1681791	c-Jun N-terminal kinase 3	62	FN	FN	UA	UA
CHEMBL1681996	c-Jun N-terminal kinase 1	350	FN	FN	UA	UA
CHEMBL1681996	c-Jun N-terminal kinase 3	310	FN	FN	UA	UA
CHEMBL1681998	c-Jun N-terminal kinase 1	283	FN	FN	UA	UA
CHEMBL1681998	c-Jun N-terminal kinase 3	263	FN	FN	UA	UA
CHEMBL1682000	c-Jun N-terminal kinase 1	295	FN	FN	UA	UA
CHEMBL1682000	c-Jun N-terminal kinase 3	99	FN	FN	UA	UA
CHEMBL1682001	c-Jun N-terminal kinase 1	284	FN	FN	UA	UA
CHEMBL1682001	c-Jun N-terminal kinase 3	226	FN	FN	UA	UA
CHEMBL1682003	c-Jun N-terminal kinase 1	95	FN	FN	UA	UA
CHEMBL1682003	c-Jun N-terminal kinase 3	162	FN	FN	UA	UA
CHEMBL1682004	c-Jun N-terminal kinase 1	55	FN	FN	UA	UA
CHEMBL1682004	c-Jun N-terminal kinase 2	409	FN	FN	UA	UA
CHEMBL1682004	c-Jun N-terminal kinase 3	110	FN	FN	UA	UA
CHEMBL1682005	c-Jun N-terminal kinase 1	78	FN	FN	UA	UA
CHEMBL1682005	c-Jun N-terminal kinase 3	125	FN	FN	UA	UA
CHEMBL1682006	c-Jun N-terminal kinase 1	331	FN	FN	UA	UA
CHEMBL1682006	c-Jun N-terminal kinase 3	465	FN	FN	UA	UA
CHEMBL1682007	c-Jun N-terminal kinase 1	226	FN	FN	UA	UA
CHEMBL1682007	c-Jun N-terminal kinase 3	324	FN	FN	UA	UA
CHEMBL1682008	c-Jun N-terminal kinase 1	463	FN	FN	UA	UA
CHEMBL1682008	c-Jun N-terminal kinase 3	197	FN	FN	UA	UA
CHEMBL1682009	c-Jun N-terminal kinase 1	298	FN	FN	UA	UA
CHEMBL1682009	c-Jun N-terminal kinase 2	230	FN	FN	UA	UA
CHEMBL1682010	c-Jun N-terminal kinase 1	45	FN	FN	UA	UA
CHEMBL1682010	c-Jun N-terminal kinase 2	81	FN	FN	UA	UA
CHEMBL1682010	c-Jun N-terminal kinase 3	80	FN	FN	UA	UA
CHEMBL1682011	c-Jun N-terminal kinase 1	105	FN	FN	UA	UA
CHEMBL1682011	c-Jun N-terminal kinase 2	125	FN	FN	UA	UA
CHEMBL1682011	c-Jun N-terminal kinase 3	143	FN	FN	UA	UA
CHEMBL1682012	c-Jun N-terminal kinase 1	15	FN	FN	UA	UA
CHEMBL1682012	c-Jun N-terminal kinase 2	42	FN	FN	UA	UA
CHEMBL1682012	c-Jun N-terminal kinase 3	25	FN	FN	UA	UA
CHEMBL1682013	c-Jun N-terminal kinase 1	25	FN	FN	UA	UA
CHEMBL1682013	c-Jun N-terminal kinase 2	42	FN	FN	UA	UA
CHEMBL1682013	c-Jun N-terminal kinase 3	28	FN	FN	UA	UA
CHEMBL1682014	c-Jun N-terminal kinase 1	4	FN	FN	UA	UA
CHEMBL1682014	c-Jun N-terminal kinase 2	9	FN	FN	UA	UA
CHEMBL1682014	c-Jun N-terminal kinase 3	5	FN	FN	UA	UA
CHEMBL1682015	c-Jun N-terminal kinase 1	9	FN	FN	UA	UA
CHEMBL1682015	c-Jun N-terminal kinase 2	8	FN	FN	UA	UA
CHEMBL1682015	c-Jun N-terminal kinase 3	6	FN	FN	UA	UA
CHEMBL1682016	c-Jun N-terminal kinase 1	28	FN	FN	UA	UA
CHEMBL1682016	c-Jun N-terminal kinase 2	50	FN	FN	UA	UA
CHEMBL1682016	c-Jun N-terminal kinase 3	33	FN	FN	UA	UA
CHEMBL1682017	c-Jun N-terminal kinase 1	14	FN	FN	UA	UA
CHEMBL1682017	c-Jun N-terminal kinase 2	43	FN	FN	UA	UA
CHEMBL1682017	c-Jun N-terminal kinase 3	11	FN	FN	UA	UA
CHEMBL1682018	c-Jun N-terminal kinase 1	11	FN	FN	UA	UA
CHEMBL1682018	c-Jun N-terminal kinase 2	26	FN	FN	UA	UA
CHEMBL1682018	c-Jun N-terminal kinase 3	7	FN	FN	UA	UA
CHEMBL1682019	c-Jun N-terminal kinase 1	42	FN	FN	UA	UA
CHEMBL1682019	c-Jun N-terminal kinase 2	90	FN	FN	UA	UA
CHEMBL1682019	c-Jun N-terminal kinase 3	34	FN	FN	UA	UA
CHEMBL1682020	c-Jun N-terminal kinase 1	15	FN	FN	UA	UA
CHEMBL1682020	c-Jun N-terminal kinase 2	42	FN	FN	UA	UA
CHEMBL1682020	c-Jun N-terminal kinase 3	18	FN	FN	UA	UA
CHEMBL1682021	c-Jun N-terminal kinase 1	12	FN	FN	UA	UA
CHEMBL1682021	c-Jun N-terminal kinase 2	41	FN	FN	UA	UA
CHEMBL1682021	c-Jun N-terminal kinase 3	12	FN	FN	UA	UA
CHEMBL1682341	Dual-specificity tyrosine-phosphorylation regulated kinase 1A	125.89	UA	FN	UA	UA
CHEMBL1682341	MAP kinase ERK2	316.23	FN	FN	UA	FN
CHEMBL1682341	Rho-associated protein kinase 1	63.1	UA	FN	UA	UA
CHEMBL1682345	cAMP-dependent protein kinase alpha-catalytic subunit	125.89	FN	FN	UA	FN
CHEMBL1682345	Dual-specificity tyrosine-phosphorylation regulated kinase 1A	39.81	UA	FN	UA	UA
CHEMBL1682345	MAP kinase ERK2	100	FN	FN	UA	FN
CHEMBL1682345	Rho-associated protein kinase 1	158.49	UA	FN	UA	UA
CHEMBL1682345	Ribosomal protein S6 kinase 1	50.12	FN	FN	UA	FN
CHEMBL1682346	cAMP-dependent protein kinase alpha-catalytic subunit	316.23	FN	FN	UA	FN
CHEMBL1682346	Dual-specificity tyrosine-phosphorylation regulated kinase 1A	79.43	UA	FN	UA	UA
CHEMBL1682346	Rho-associated protein kinase 1	316.23	UA	FN	UA	UA
CHEMBL1682357	cAMP-dependent protein kinase alpha-catalytic subunit	316.23	FN	FN	UA	FN
CHEMBL1682357	Dual-specificity tyrosine-phosphorylation regulated kinase 1A	79.43	UA	FN	UA	UA
CHEMBL1682357	Rho-associated protein kinase 1	199.53	UA	FN	UA	UA
CHEMBL1682357	Ribosomal protein S6 kinase 1	50.12	FN	FN	UA	FN
CHEMBL1682358	cAMP-dependent protein kinase alpha-catalytic subunit	316.23	FN	FN	UA	FN
CHEMBL1682359	Dual-specificity tyrosine-phosphorylation regulated kinase 1A	251.19	UA	FN	UA	UA
CHEMBL1682540	Dual-specificity tyrosine-phosphorylation regulated kinase 1A	31.62	UA	FN	UA	UA
CHEMBL1682545	Dual-specificity tyrosine-phosphorylation regulated kinase 1A	199.53	UA	FN	UA	UA
CHEMBL1682545	Rho-associated protein kinase 1	398.11	UA	FN	UA	UA
CHEMBL1682546	Ribosomal protein S6 kinase 1	199.53	FN	FN	UA	FN
CHEMBL1682552	cAMP-dependent protein kinase alpha-catalytic subunit	251.19	FN	FN	UA	FN
CHEMBL1682552	Dual-specificity tyrosine-phosphorylation regulated kinase 1A	31.62	UA	FN	UA	UA
CHEMBL1682552	Rho-associated protein kinase 1	251.19	UA	FN	UA	UA
CHEMBL1682553	cAMP-dependent protein kinase alpha-catalytic subunit	398.11	FN	FN	UA	FN
CHEMBL1682553	Dual-specificity tyrosine-phosphorylation regulated kinase 1A	19.95	UA	FN	UA	UA
CHEMBL1682553	Rho-associated protein kinase 1	100	UA	FN	UA	UA
CHEMBL1682553	Ribosomal protein S6 kinase 1	316.23	FN	FN	UA	FN
CHEMBL1682558	Casein kinase I delta	125.89	FN	FN	FN	UA
CHEMBL1684800	Macrophage-stimulating protein receptor	277.1	FN	CR		FN
CHEMBL1684800	Proto-oncogene tyrosine-protein kinase ROS	1	UA	FN	UA	CR
CHEMBL1684800	Ribosomal protein S6 kinase 1	1	FN	FN	UA	FN
CHEMBL1688215	3-phosphoinositide dependent protein kinase-1	370	FN	FN	UA	FN
CHEMBL1688252	p53-binding protein Mdm-2	400	CR	FN	UA	UA
CHEMBL1688258	p53-binding protein Mdm-2	400	CR	FN	UA	UA
CHEMBL1688259	p53-binding protein Mdm-2	450	CR	FN	UA	UA
CHEMBL1688260	p53-binding protein Mdm-2	360	CR	FN	UA	UA
CHEMBL1688270	p53-binding protein Mdm-2	380	CR	FN	UA	UA
CHEMBL1688273	p53-binding protein Mdm-2	400	CR	FN	UA	UA
CHEMBL1688274	p53-binding protein Mdm-2	230	CR	FN	UA	UA
CHEMBL1688274	Tumour suppressor p53/oncoprotein Mdm2	225	CR	FN	UA	UA
CHEMBL1688275	p53-binding protein Mdm-2	390	CR	FN	UA	UA
CHEMBL1688276	p53-binding protein Mdm-2	310	CR	FN	UA	UA
CHEMBL1688303	p53-binding protein Mdm-2	170	CR	FN	UA	UA
CHEMBL1689393	p53-binding protein Mdm-2	44	CR	FN	UA	UA
CHEMBL1689394	p53-binding protein Mdm-2	61	CR	FN	UA	UA
CHEMBL1689395	p53-binding protein Mdm-2	71	CR	FN	UA	UA
CHEMBL1689396	p53-binding protein Mdm-2	160	CR	FN	UA	UA
CHEMBL1689397	p53-binding protein Mdm-2	170	CR	FN	UA	UA
CHEMBL1689398	p53-binding protein Mdm-2	6.2	CR	FN	UA	UA
CHEMBL1689399	p53-binding protein Mdm-2	15	CR	FN	UA	UA
CHEMBL1689400	p53-binding protein Mdm-2	18	CR	FN	UA	UA
CHEMBL1689401	p53-binding protein Mdm-2	39	CR	FN	UA	UA
CHEMBL1689402	p53-binding protein Mdm-2	28	CR	FN	UA	UA
CHEMBL1689403	p53-binding protein Mdm-2	14	CR	FN	UA	UA
CHEMBL1689405	p53-binding protein Mdm-2	28	CR	FN	UA	UA
CHEMBL1689406	p53-binding protein Mdm-2	10	CR	FN	UA	UA
CHEMBL1689407	p53-binding protein Mdm-2	77	CR	FN	UA	UA
CHEMBL1689409	p53-binding protein Mdm-2	31	CR	FN	UA	UA
CHEMBL1689410	p53-binding protein Mdm-2	48	CR	FN	UA	UA
CHEMBL1689411	p53-binding protein Mdm-2	48	CR	FN	UA	UA
CHEMBL16958	Mitogen-activated protein kinase kinase kinase 11	49	FN	FN	UA	UA
CHEMBL16958	Mitogen-activated protein kinase kinase kinase 9	138	FN	FN	UA	UA
CHEMBL1699875	Nuclear receptor subfamily 0 group B member 1	30.87	FN	UA	UA	UA
CHEMBL170120	Protein kinase C alpha	11	FN	UA	UA	FN
CHEMBL170464	Protein kinase C alpha	19	FN	UA	UA	FN
CHEMBL1704879	Dual-specificity tyrosine-phosphorylation regulated kinase 1A	26	UA	FN	UA	UA
CHEMBL1705549	Dual-specificity tyrosine-phosphorylation regulated kinase 1A	70	UA	FN	UA	UA
CHEMBL1706279	Nuclear receptor subfamily 0 group B member 1	244.15	FN	UA	UA	UA
CHEMBL171577	Protein kinase C alpha	6.6	FN	UA	UA	FN
CHEMBL172179	Nerve growth factor receptor Trk-A	12	UA	FN	UA	UA
CHEMBL172182	Protein kinase C alpha	138	FN	UA	UA	FN
CHEMBL1721885	Bone morphogenetic protein receptor type-2	200	UA	UA	FN	UA
CHEMBL1721885	Casein kinase I delta	260	FN	FN	FN	UA
CHEMBL1721885	Casein kinase I epsilon	340	UA	FN	UA	UA
CHEMBL1721885	Dual specificity mitogen-activated protein kinase kinase 5	75	FN	UA	UA	UA
CHEMBL1721885	Dual-specificity tyrosine-phosphorylation regulated kinase 1A	260	UA	FN	UA	UA
CHEMBL1721885	Leucine-rich repeat serine/threonine-protein kinase 2	70		FN	UA	UA
CHEMBL1721885	Misshapen-like kinase 1	69	FN	UA	UA	FN
CHEMBL1721885	Mitogen-activated protein kinase kinase kinase 7	100	UA	FN	UA	UA
CHEMBL1721885	Nerve growth factor receptor Trk-A	480	UA	FN	UA	UA
CHEMBL1721885	Ribosomal protein S6 kinase 1	150	FN	FN	UA	FN
CHEMBL1721885	Ribosomal protein S6 kinase alpha 4	200	UA	FN	FN	UA
CHEMBL1721885	Serine/threonine-protein kinase MST1	130	FN	FN	UA	UA
CHEMBL1721885	Serine/threonine-protein kinase TAO3	310	FN	FN	UA	UA
CHEMBL1721885	Tyrosine-protein kinase receptor UFO	84	FN	UA	UA	UA
CHEMBL1724282	Protein-tyrosine phosphatase 2C	376	FN	FN	UA	UA
CHEMBL172433	Protein kinase C alpha	5.5	FN	UA	UA	FN
CHEMBL172490	Peroxisome proliferator-activated receptor delta	4.6	FN	FN	UA	UA
CHEMBL172492	Peroxisome proliferator-activated receptor delta	265	FN	FN	UA	UA
CHEMBL1725279	Casein kinase I delta	31.62	FN	FN	FN	UA
CHEMBL1725279	c-Jun N-terminal kinase 1	100	FN	FN	UA	UA
CHEMBL1725279	c-Jun N-terminal kinase 2	199.53	FN	FN	UA	UA
CHEMBL1725279	c-Jun N-terminal kinase 3	190	FN	FN	UA	UA
CHEMBL1725279	Dual-specificity tyrosine-phosphorylation regulated kinase 1A	125.89	UA	FN	UA	UA
CHEMBL1725279	Misshapen-like kinase 1	199.53	FN	UA	UA	FN
CHEMBL1725279	Ribosomal protein S6 kinase 1	125.89	FN	FN	UA	FN
CHEMBL1725513	Dual-specificity tyrosine-phosphorylation regulated kinase 1A	84	UA	FN	UA	UA
CHEMBL1725682	Nuclear receptor subfamily 0 group B member 1	278.07	FN	UA	UA	UA
CHEMBL172715	Protein kinase C alpha	12	FN	UA	UA	FN
CHEMBL172718	Peroxisome proliferator-activated receptor delta	26	FN	FN	UA	UA
CHEMBL172931	Peroxisome proliferator-activated receptor delta	37.5	FN	FN	UA	UA
CHEMBL172959	Peroxisome proliferator-activated receptor delta	18	FN	FN	UA	UA
CHEMBL173130	Protein kinase C alpha	20	FN	UA	UA	FN
CHEMBL173159	Peroxisome proliferator-activated receptor delta	317	FN	FN	UA	UA
CHEMBL173236	Peroxisome proliferator-activated receptor delta	156	FN	FN	UA	UA
CHEMBL173241	Protein kinase C alpha	68	FN	UA	UA	FN
CHEMBL173285	Peroxisome proliferator-activated receptor delta	5	FN	FN	UA	UA
CHEMBL1733061	Protein-tyrosine phosphatase 2C	160	FN	FN	UA	UA
CHEMBL173409	Peroxisome proliferator-activated receptor delta	47	FN	FN	UA	UA
CHEMBL173414	Protein kinase C alpha	164	FN	UA	UA	FN
CHEMBL1734496	Nuclear receptor subfamily 0 group B member 1	386.05	FN	UA	UA	UA
CHEMBL1734733	Dual-specificity tyrosine-phosphorylation regulated kinase 1A	135	UA	FN	UA	UA
CHEMBL173494	Peroxisome proliferator-activated receptor delta	3.7	FN	FN	UA	UA
CHEMBL173516	Protein kinase C alpha	24	FN	UA	UA	FN
CHEMBL173670	Protein kinase C alpha	390	FN	UA	UA	FN
CHEMBL17370	Casein kinase I delta	25.12	FN	FN	FN	UA
CHEMBL17370	c-Jun N-terminal kinase 2	398.11	FN	FN	UA	UA
CHEMBL17370	MAP kinase p38	120	UA	FN	UA	UA
CHEMBL173821	Protein kinase C alpha	8.4	FN	UA	UA	FN
CHEMBL1738719	FK506 binding protein 12	3.9	UA	FN	UA	UA
CHEMBL17396	MAP kinase p38	210	UA	FN	UA	UA
CHEMBL174028	Protein kinase C alpha	51	FN	UA	UA	FN
CHEMBL174764	Peroxisome proliferator-activated receptor delta	110	FN	FN	UA	UA
CHEMBL175213	Peroxisome proliferator-activated receptor delta	62	FN	FN	UA	UA
CHEMBL175321	Nerve growth factor receptor Trk-A	6	UA	FN	UA	UA
CHEMBL175332	Peroxisome proliferator-activated receptor delta	38	FN	FN	UA	UA
CHEMBL175389	Protein kinase C alpha	54	FN	UA	UA	FN
CHEMBL175845	Protein kinase C alpha	320	FN	UA	UA	FN
CHEMBL1760005	Peroxisome proliferator-activated receptor delta	15.85	FN	FN	UA	UA
CHEMBL1760153	FK506 binding protein 12	175	UA	FN	UA	UA
CHEMBL1760154	FK506 binding protein 12	11	UA	FN	UA	UA
CHEMBL1760155	FK506 binding protein 12	13	UA	FN	UA	UA
CHEMBL1760156	FK506 binding protein 12	120	UA	FN	UA	UA
CHEMBL1760157	FK506 binding protein 12	140	UA	FN	UA	UA
CHEMBL1760158	FK506 binding protein 12	120	UA	FN	UA	UA
CHEMBL1760159	FK506 binding protein 12	270	UA	FN	UA	UA
CHEMBL1760160	FK506 binding protein 12	340	UA	FN	UA	UA
CHEMBL1760161	FK506 binding protein 12	150	UA	FN	UA	UA
CHEMBL1760162	FK506 binding protein 12	250	UA	FN	UA	UA
CHEMBL1760163	FK506 binding protein 12	180	UA	FN	UA	UA
CHEMBL1760165	FK506 binding protein 12	150	UA	FN	UA	UA
CHEMBL1760168	FK506 binding protein 12	100	UA	FN	UA	UA
CHEMBL1760169	FK506 binding protein 12	31	UA	FN	UA	UA
CHEMBL1760170	FK506 binding protein 12	60	UA	FN	UA	UA
CHEMBL1760171	FK506 binding protein 12	150	UA	FN	UA	UA
CHEMBL1760172	FK506 binding protein 12	24	UA	FN	UA	UA
CHEMBL1760267	Peroxisome proliferator-activated receptor delta	50.12	FN	FN	UA	UA
CHEMBL1760268	Peroxisome proliferator-activated receptor delta	12.59	FN	FN	UA	UA
CHEMBL1760269	Peroxisome proliferator-activated receptor delta	63.1	FN	FN	UA	UA
CHEMBL1760270	Peroxisome proliferator-activated receptor delta	158.49	FN	FN	UA	UA
CHEMBL1760271	Peroxisome proliferator-activated receptor delta	158.49	FN	FN	UA	UA
CHEMBL1760273	Peroxisome proliferator-activated receptor delta	25.12	FN	FN	UA	UA
CHEMBL1760274	Peroxisome proliferator-activated receptor delta	15.85	FN	FN	UA	UA
CHEMBL1760399	Peroxisome proliferator-activated receptor delta	79.43	FN	FN	UA	UA
CHEMBL1760400	Peroxisome proliferator-activated receptor delta	158.49	FN	FN	UA	UA
CHEMBL1760401	Peroxisome proliferator-activated receptor delta	251.19	FN	FN	UA	UA
CHEMBL1760405	Peroxisome proliferator-activated receptor delta	125.89	FN	FN	UA	UA
CHEMBL1760411	Peroxisome proliferator-activated receptor delta	7.94	FN	FN	UA	UA
CHEMBL1760412	Peroxisome proliferator-activated receptor delta	25.12	FN	FN	UA	UA
CHEMBL1760413	Peroxisome proliferator-activated receptor delta	63.1	FN	FN	UA	UA
CHEMBL1760414	Peroxisome proliferator-activated receptor delta	199.53	FN	FN	UA	UA
CHEMBL1760415	Peroxisome proliferator-activated receptor delta	398.11	FN	FN	UA	UA
CHEMBL1760422	Peroxisome proliferator-activated receptor delta	125.89	FN	FN	UA	UA
CHEMBL1760424	Peroxisome proliferator-activated receptor delta	15.85	FN	FN	UA	UA
CHEMBL1760425	Peroxisome proliferator-activated receptor delta	79.43	FN	FN	UA	UA
CHEMBL1760426	Peroxisome proliferator-activated receptor delta	79.43	FN	FN	UA	UA
CHEMBL1760427	Peroxisome proliferator-activated receptor delta	100	FN	FN	UA	UA
CHEMBL1760428	Peroxisome proliferator-activated receptor delta	6.31	FN	FN	UA	UA
CHEMBL1761554	c-Jun N-terminal kinase 1	50	FN	FN	UA	UA
CHEMBL1761554	c-Jun N-terminal kinase 3	90	FN	FN	UA	UA
CHEMBL1761554	Proto-oncogene c-JUN	310	UA	FN	UA	UA
CHEMBL1761555	c-Jun N-terminal kinase 1	40	FN	FN	UA	UA
CHEMBL1761555	c-Jun N-terminal kinase 3	50	FN	FN	UA	UA
CHEMBL1761555	Proto-oncogene c-JUN	120	UA	FN	UA	UA
CHEMBL1761558	c-Jun N-terminal kinase 3	210	FN	FN	UA	UA
CHEMBL1761561	c-Jun N-terminal kinase 3	50	FN	FN	UA	UA
CHEMBL1761561	Proto-oncogene c-JUN	40	UA	FN	UA	UA
CHEMBL1761562	c-Jun N-terminal kinase 1	100	FN	FN	UA	UA
CHEMBL1761562	c-Jun N-terminal kinase 3	60	FN	FN	UA	UA
CHEMBL1761562	Proto-oncogene c-JUN	290	UA	FN	UA	UA
CHEMBL1761563	c-Jun N-terminal kinase 1	20	FN	FN	UA	UA
CHEMBL1761563	c-Jun N-terminal kinase 3	30	FN	FN	UA	UA
CHEMBL1761563	Proto-oncogene c-JUN	20	UA	FN	UA	UA
CHEMBL1761564	c-Jun N-terminal kinase 1	10	FN	FN	UA	UA
CHEMBL1761564	c-Jun N-terminal kinase 3	20	FN	FN	UA	UA
CHEMBL1761564	Proto-oncogene c-JUN	330	UA	FN	UA	UA
CHEMBL1761565	c-Jun N-terminal kinase 1	90	FN	FN	UA	UA
CHEMBL1761565	c-Jun N-terminal kinase 3	70	FN	FN	UA	UA
CHEMBL1761565	Proto-oncogene c-JUN	250	UA	FN	UA	UA
CHEMBL1761566	c-Jun N-terminal kinase 1	30	FN	FN	UA	UA
CHEMBL1761566	c-Jun N-terminal kinase 3	7	FN	FN	UA	UA
CHEMBL1761567	c-Jun N-terminal kinase 1	50	FN	FN	UA	UA
CHEMBL1761567	c-Jun N-terminal kinase 3	60	FN	FN	UA	UA
CHEMBL1761568	c-Jun N-terminal kinase 3	80	FN	FN	UA	UA
CHEMBL1761569	c-Jun N-terminal kinase 1	10	FN	FN	UA	UA
CHEMBL1761569	c-Jun N-terminal kinase 3	20	FN	FN	UA	UA
CHEMBL1761569	Proto-oncogene c-JUN	200	UA	FN	UA	UA
CHEMBL1761570	c-Jun N-terminal kinase 3	90	FN	FN	UA	UA
CHEMBL1761571	c-Jun N-terminal kinase 3	30	FN	FN	UA	UA
CHEMBL1761572	c-Jun N-terminal kinase 3	60	FN	FN	UA	UA
CHEMBL1761573	c-Jun N-terminal kinase 3	170	FN	FN	UA	UA
CHEMBL1761574	c-Jun N-terminal kinase 3	90	FN	FN	UA	UA
CHEMBL1761575	c-Jun N-terminal kinase 3	50	FN	FN	UA	UA
CHEMBL1761576	c-Jun N-terminal kinase 3	30	FN	FN	UA	UA
CHEMBL1761577	c-Jun N-terminal kinase 3	40	FN	FN	UA	UA
CHEMBL1761577	Proto-oncogene c-JUN	100	UA	FN	UA	UA
CHEMBL1761578	c-Jun N-terminal kinase 3	63	FN	FN	UA	UA
CHEMBL1761579	c-Jun N-terminal kinase 3	10	FN	FN	UA	UA
CHEMBL1761579	Proto-oncogene c-JUN	160	UA	FN	UA	UA
CHEMBL1761580	c-Jun N-terminal kinase 3	190	FN	FN	UA	UA
CHEMBL1761581	c-Jun N-terminal kinase 3	20	FN	FN	UA	UA
CHEMBL1761581	Proto-oncogene c-JUN	130	UA	FN	UA	UA
CHEMBL1761582	c-Jun N-terminal kinase 3	9	FN	FN	UA	UA
CHEMBL1761582	Proto-oncogene c-JUN	40	UA	FN	UA	UA
CHEMBL1761583	c-Jun N-terminal kinase 3	10	FN	FN	UA	UA
CHEMBL1761583	Proto-oncogene c-JUN	40	UA	FN	UA	UA
CHEMBL1761584	c-Jun N-terminal kinase 3	4	FN	FN	UA	UA
CHEMBL1761584	Proto-oncogene c-JUN	50	UA	FN	UA	UA
CHEMBL1762775	FK506 binding protein 12	180	UA	FN	UA	UA
CHEMBL1762778	FK506 binding protein 12	21	UA	FN	UA	UA
CHEMBL1762781	FK506 binding protein 12	110	UA	FN	UA	UA
CHEMBL1762782	FK506 binding protein 12	17	UA	FN	UA	UA
CHEMBL1762783	FK506 binding protein 12	390	UA	FN	UA	UA
CHEMBL1762785	FK506 binding protein 12	43	UA	FN	UA	UA
CHEMBL1762786	FK506 binding protein 12	370	UA	FN	UA	UA
CHEMBL1762788	FK506 binding protein 12	150	UA	FN	UA	UA
CHEMBL1762789	FK506 binding protein 12	190	UA	FN	UA	UA
CHEMBL1762790	FK506 binding protein 12	0.2	UA	FN	UA	UA
CHEMBL176421	Peroxisome proliferator-activated receptor delta	47	FN	FN	UA	UA
CHEMBL1765349	Low molecular weight phosphotyrosine protein phosphatase	220	UA	FN	FN	UA
CHEMBL176544	Nerve growth factor receptor Trk-A	2	UA	FN	UA	UA
CHEMBL1765464	FK506 binding protein 12	39	UA	FN	UA	UA
CHEMBL1765602	PI3-kinase p110-alpha/p85-alpha	4.68	CR	FN	UA	FN
CHEMBL1765602	PI3-kinase p110-delta/p85-alpha	17.5	CR	FN	UA	FN
CHEMBL1765728	3-phosphoinositide dependent protein kinase-1	31.62	FN	FN	UA	FN
CHEMBL1765729	3-phosphoinositide dependent protein kinase-1	199.53	FN	FN	UA	FN
CHEMBL1765730	3-phosphoinositide dependent protein kinase-1	125.89	FN	FN	UA	FN
CHEMBL1765732	3-phosphoinositide dependent protein kinase-1	31.62	FN	FN	UA	FN
CHEMBL1765733	3-phosphoinositide dependent protein kinase-1	125.89	FN	FN	UA	FN
CHEMBL1765734	3-phosphoinositide dependent protein kinase-1	63.1	FN	FN	UA	FN
CHEMBL1765735	3-phosphoinositide dependent protein kinase-1	125.89	FN	FN	UA	FN
CHEMBL1765738	3-phosphoinositide dependent protein kinase-1	1.58	FN	FN	UA	FN
CHEMBL1765739	3-phosphoinositide dependent protein kinase-1	316	FN	FN	UA	FN
CHEMBL1765740	3-phosphoinositide dependent protein kinase-1	10	FN	FN	UA	FN
CHEMBL1765741	3-phosphoinositide dependent protein kinase-1	264	FN	FN	UA	FN
CHEMBL1765741	Rho-associated protein kinase 1	158.49	UA	FN	UA	UA
CHEMBL1765742	3-phosphoinositide dependent protein kinase-1	3.16	FN	FN	UA	FN
CHEMBL1765743	3-phosphoinositide dependent protein kinase-1	24	FN	FN	UA	FN
CHEMBL1765744	3-phosphoinositide dependent protein kinase-1	102	FN	FN	UA	FN
CHEMBL1765745	3-phosphoinositide dependent protein kinase-1	63.1	FN	FN	UA	FN
CHEMBL1765746	3-phosphoinositide dependent protein kinase-1	50.12	FN	FN	UA	FN
CHEMBL1765748	3-phosphoinositide dependent protein kinase-1	25.12	FN	FN	UA	FN
CHEMBL1765750	3-phosphoinositide dependent protein kinase-1	0.794	FN	FN	UA	FN
CHEMBL1765751	3-phosphoinositide dependent protein kinase-1	0.631	FN	FN	UA	FN
CHEMBL1765756	3-phosphoinositide dependent protein kinase-1	125.89	FN	FN	UA	FN
CHEMBL1765757	3-phosphoinositide dependent protein kinase-1	251.19	FN	FN	UA	FN
CHEMBL1765758	3-phosphoinositide dependent protein kinase-1	199.53	FN	FN	UA	FN
CHEMBL1765759	3-phosphoinositide dependent protein kinase-1	251.19	FN	FN	UA	FN
CHEMBL1765760	3-phosphoinositide dependent protein kinase-1	79.43	FN	FN	UA	FN
CHEMBL1765760	TGF-beta receptor type I	398.11	FN	FN	FN	FN
CHEMBL1765761	3-phosphoinositide dependent protein kinase-1	125.89	FN	FN	UA	FN
CHEMBL1765762	3-phosphoinositide dependent protein kinase-1	50.12	FN	FN	UA	FN
CHEMBL1765762	TGF-beta receptor type I	398.11	FN	FN	FN	FN
CHEMBL176579	Protein kinase C alpha	359	FN	UA	UA	FN
CHEMBL1765876	3-phosphoinositide dependent protein kinase-1	19.95	FN	FN	UA	FN
CHEMBL1765876	TGF-beta receptor type I	25.12	FN	FN	FN	FN
CHEMBL1765878	3-phosphoinositide dependent protein kinase-1	251.19	FN	FN	UA	FN
CHEMBL1765879	3-phosphoinositide dependent protein kinase-1	251.19	FN	FN	UA	FN
CHEMBL1766422	Protein kinase C alpha	95	FN	UA	UA	FN
CHEMBL1766440	TGF-beta receptor type I	207	FN	FN	FN	FN
CHEMBL1766441	TGF-beta receptor type I	22	FN	FN	FN	FN
CHEMBL1766444	TGF-beta receptor type I	75	FN	FN	FN	FN
CHEMBL1766450	TGF-beta receptor type I	25	FN	FN	FN	FN
CHEMBL1766451	TGF-beta receptor type I	101	FN	FN	FN	FN
CHEMBL1766453	TGF-beta receptor type I	94	FN	FN	FN	FN
CHEMBL1766454	TGF-beta receptor type I	51	FN	FN	FN	FN
CHEMBL1766455	TGF-beta receptor type I	88	FN	FN	FN	FN
CHEMBL1766456	TGF-beta receptor type I	232	FN	FN	FN	FN
CHEMBL1766765	Serine-protein kinase ATM	320	UA	FN		UA
CHEMBL1766801	Serine-protein kinase ATM	380	UA	FN		UA
CHEMBL1766804	Serine-protein kinase ATM	120	UA	FN		UA
CHEMBL176857	Nerve growth factor receptor Trk-A	8	UA	FN	UA	UA
CHEMBL177089	Peroxisome proliferator-activated receptor delta	52	FN	FN	UA	UA
CHEMBL1771604	Tumour suppressor p53/oncoprotein Mdm2	430	CR	FN	UA	UA
CHEMBL1771611	Tumour suppressor p53/oncoprotein Mdm2	480	CR	FN	UA	UA
CHEMBL1771660	c-Jun N-terminal kinase 3	160	FN	FN	UA	UA
CHEMBL1771661	c-Jun N-terminal kinase 3	70	FN	FN	UA	UA
CHEMBL1771662	c-Jun N-terminal kinase 3	130	FN	FN	UA	UA
CHEMBL1771663	c-Jun N-terminal kinase 3	160	FN	FN	UA	UA
CHEMBL1771664	c-Jun N-terminal kinase 3	200	FN	FN	UA	UA
CHEMBL1771666	c-Jun N-terminal kinase 3	160	FN	FN	UA	UA
CHEMBL1771667	c-Jun N-terminal kinase 3	340	FN	FN	UA	UA
CHEMBL1771668	c-Jun N-terminal kinase 3	200	FN	FN	UA	UA
CHEMBL1771669	c-Jun N-terminal kinase 3	480	FN	FN	UA	UA
CHEMBL1771709	c-Jun N-terminal kinase 3	160	FN	FN	UA	UA
CHEMBL1771711	c-Jun N-terminal kinase 3	100	FN	FN	UA	UA
CHEMBL1771712	c-Jun N-terminal kinase 3	170	FN	FN	UA	UA
CHEMBL1771713	c-Jun N-terminal kinase 3	320	FN	FN	UA	UA
CHEMBL1771715	c-Jun N-terminal kinase 3	240	FN	FN	UA	UA
CHEMBL1771717	c-Jun N-terminal kinase 3	340	FN	FN	UA	UA
CHEMBL1771718	c-Jun N-terminal kinase 3	7	FN	FN	UA	UA
CHEMBL1771719	c-Jun N-terminal kinase 3	110	FN	FN	UA	UA
CHEMBL1771720	c-Jun N-terminal kinase 3	150	FN	FN	UA	UA
CHEMBL1771721	c-Jun N-terminal kinase 3	390	FN	FN	UA	UA
CHEMBL1771722	c-Jun N-terminal kinase 3	390	FN	FN	UA	UA
CHEMBL1771724	c-Jun N-terminal kinase 3	400	FN	FN	UA	UA
CHEMBL1771727	Tumour suppressor p53/oncoprotein Mdm2	350	CR	FN	UA	UA
CHEMBL1771730	Tumour suppressor p53/oncoprotein Mdm2	370	CR	FN	UA	UA
CHEMBL17722	MAP kinase p38	300	UA	FN	UA	UA
CHEMBL177308	Protein kinase C alpha	160	FN	UA	UA	FN
CHEMBL1773085	FK506 binding protein 12	1.2	UA	FN	UA	UA
CHEMBL1773329	c-Jun N-terminal kinase 1	480	FN	FN	UA	UA
CHEMBL1773558	FK506 binding protein 12	29	UA	FN	UA	UA
CHEMBL1773574	FK506 binding protein 12	57	UA	FN	UA	UA
CHEMBL1773575	FK506 binding protein 12	285	UA	FN	UA	UA
CHEMBL1773576	FK506 binding protein 12	262	UA	FN	UA	UA
CHEMBL1773577	FK506 binding protein 12	45	UA	FN	UA	UA
CHEMBL1773579	FK506 binding protein 12	47	UA	FN	UA	UA
CHEMBL1773581	FK506 binding protein 12	65	UA	FN	UA	UA
CHEMBL1773582	FK506 binding protein 12	269	UA	FN	UA	UA
CHEMBL1773599	FK506 binding protein 12	11	UA	FN	UA	UA
CHEMBL17736	MAP kinase p38	70	UA	FN	UA	UA
CHEMBL1773600	FK506 binding protein 12	15	UA	FN	UA	UA
CHEMBL1773602	FK506 binding protein 12	1.6	UA	FN	UA	UA
CHEMBL1773603	FK506 binding protein 12	6	UA	FN	UA	UA
CHEMBL1773604	FK506 binding protein 12	2.1	UA	FN	UA	UA
CHEMBL1773605	FK506 binding protein 12	1	UA	FN	UA	UA
CHEMBL1773606	FK506 binding protein 12	1	UA	FN	UA	UA
CHEMBL1773728	FK506 binding protein 12	1	UA	FN	UA	UA
CHEMBL1773729	FK506 binding protein 12	1.6	UA	FN	UA	UA
CHEMBL1773730	FK506 binding protein 12	1	UA	FN	UA	UA
CHEMBL1773731	FK506 binding protein 12	1	UA	FN	UA	UA
CHEMBL1773732	FK506 binding protein 12	1	UA	FN	UA	UA
CHEMBL1773733	FK506 binding protein 12	2.1	UA	FN	UA	UA
CHEMBL1773734	FK506 binding protein 12	2.1	UA	FN	UA	UA
CHEMBL1773735	FK506 binding protein 12	1.1	UA	FN	UA	UA
CHEMBL1773736	FK506 binding protein 12	2.3	UA	FN	UA	UA
CHEMBL1774056	Nerve growth factor receptor Trk-A	3	UA	FN	UA	UA
CHEMBL1774349	FK506 binding protein 12	3	UA	FN	UA	UA
CHEMBL1774350	FK506 binding protein 12	10	UA	FN	UA	UA
CHEMBL1774351	FK506 binding protein 12	25	UA	FN	UA	UA
CHEMBL1774352	FK506 binding protein 12	6	UA	FN	UA	UA
CHEMBL1774353	FK506 binding protein 12	1.4	UA	FN	UA	UA
CHEMBL1774354	FK506 binding protein 12	16	UA	FN	UA	UA
CHEMBL1774355	FK506 binding protein 12	1.6	UA	FN	UA	UA
CHEMBL1774356	FK506 binding protein 12	26	UA	FN	UA	UA
CHEMBL1774357	FK506 binding protein 12	3	UA	FN	UA	UA
CHEMBL1774358	FK506 binding protein 12	0.8	UA	FN	UA	UA
CHEMBL1774359	FK506 binding protein 12	3.6	UA	FN	UA	UA
CHEMBL1774360	FK506 binding protein 12	1.2	UA	FN	UA	UA
CHEMBL1774361	FK506 binding protein 12	1	UA	FN	UA	UA
CHEMBL1774362	FK506 binding protein 12	1.3	UA	FN	UA	UA
CHEMBL1774363	FK506 binding protein 12	0.7	UA	FN	UA	UA
CHEMBL1774364	FK506 binding protein 12	0.34	UA	FN	UA	UA
CHEMBL1774365	FK506 binding protein 12	0.66	UA	FN	UA	UA
CHEMBL1774366	FK506 binding protein 12	19	UA	FN	UA	UA
CHEMBL1774367	FK506 binding protein 12	2.9	UA	FN	UA	UA
CHEMBL1774368	FK506 binding protein 12	1	UA	FN	UA	UA
CHEMBL1774369	FK506 binding protein 12	1.1	UA	FN	UA	UA
CHEMBL1774370	FK506 binding protein 12	1.3	UA	FN	UA	UA
CHEMBL1774371	FK506 binding protein 12	42	UA	FN	UA	UA
CHEMBL1774372	FK506 binding protein 12	62	UA	FN	UA	UA
CHEMBL1774373	FK506 binding protein 12	1.7	UA	FN	UA	UA
CHEMBL1774374	FK506 binding protein 12	41	UA	FN	UA	UA
CHEMBL1774375	FK506 binding protein 12	1.7	UA	FN	UA	UA
CHEMBL1774376	FK506 binding protein 12	30	UA	FN	UA	UA
CHEMBL1774377	FK506 binding protein 12	48	UA	FN	UA	UA
CHEMBL1774378	FK506 binding protein 12	140	UA	FN	UA	UA
CHEMBL1774379	FK506 binding protein 12	2.3	UA	FN	UA	UA
CHEMBL1774380	FK506 binding protein 12	1.8	UA	FN	UA	UA
CHEMBL1774381	FK506 binding protein 12	19	UA	FN	UA	UA
CHEMBL1774382	FK506 binding protein 12	4.7	UA	FN	UA	UA
CHEMBL1774954	Signal transducer and activator of transcription 3	66	FN	FN	FN	FN
CHEMBL1774955	Signal transducer and activator of transcription 3	43	FN	FN	FN	FN
CHEMBL1774956	Signal transducer and activator of transcription 3	48	FN	FN	FN	FN
CHEMBL1774957	Signal transducer and activator of transcription 3	33	FN	FN	FN	FN
CHEMBL1774958	Signal transducer and activator of transcription 3	57	FN	FN	FN	FN
CHEMBL1774959	Signal transducer and activator of transcription 3	144	FN	FN	FN	FN
CHEMBL1774960	Signal transducer and activator of transcription 3	203	FN	FN	FN	FN
CHEMBL1774961	Signal transducer and activator of transcription 3	94	FN	FN	FN	FN
CHEMBL1774962	Signal transducer and activator of transcription 3	83	FN	FN	FN	FN
CHEMBL1774963	Signal transducer and activator of transcription 3	193	FN	FN	FN	FN
CHEMBL1774964	Signal transducer and activator of transcription 3	39	FN	FN	FN	FN
CHEMBL1774965	Signal transducer and activator of transcription 3	66	FN	FN	FN	FN
CHEMBL1774966	Signal transducer and activator of transcription 3	114	FN	FN	FN	FN
CHEMBL1774967	Signal transducer and activator of transcription 3	46	FN	FN	FN	FN
CHEMBL1774968	Signal transducer and activator of transcription 3	105	FN	FN	FN	FN
CHEMBL1774969	Signal transducer and activator of transcription 3	188	FN	FN	FN	FN
CHEMBL1774970	Signal transducer and activator of transcription 3	386	FN	FN	FN	FN
CHEMBL177635	cAMP-dependent protein kinase (PKA)	70	FN	FN	UA	FN
CHEMBL177635	Protein kinase C alpha	22	FN	UA	UA	FN
CHEMBL1778819	Protein kinase C alpha	43	FN	UA	UA	FN
CHEMBL1783033	Peroxisome proliferator-activated receptor delta	10	FN	FN	UA	UA
CHEMBL1783034	Peroxisome proliferator-activated receptor delta	190.11	FN	FN	UA	UA
CHEMBL1783492	c-Jun N-terminal kinase 1	330	FN	FN	UA	UA
CHEMBL1783492	c-Jun N-terminal kinase 3	310	FN	FN	UA	UA
CHEMBL1783587	c-Jun N-terminal kinase 1	90	FN	FN	UA	UA
CHEMBL1783587	c-Jun N-terminal kinase 3	60	FN	FN	UA	UA
CHEMBL1783588	c-Jun N-terminal kinase 1	40	FN	FN	UA	UA
CHEMBL1783588	c-Jun N-terminal kinase 3	80	FN	FN	UA	UA
CHEMBL1783589	c-Jun N-terminal kinase 1	210	FN	FN	UA	UA
CHEMBL1783589	c-Jun N-terminal kinase 3	410	FN	FN	UA	UA
CHEMBL1783590	c-Jun N-terminal kinase 1	230	FN	FN	UA	UA
CHEMBL1783590	c-Jun N-terminal kinase 3	210	FN	FN	UA	UA
CHEMBL1783591	c-Jun N-terminal kinase 1	330	FN	FN	UA	UA
CHEMBL1783592	c-Jun N-terminal kinase 1	260	FN	FN	UA	UA
CHEMBL1783592	c-Jun N-terminal kinase 3	350	FN	FN	UA	UA
CHEMBL1783594	c-Jun N-terminal kinase 1	110	FN	FN	UA	UA
CHEMBL1783594	c-Jun N-terminal kinase 3	110	FN	FN	UA	UA
CHEMBL1783596	c-Jun N-terminal kinase 1	450	FN	FN	UA	UA
CHEMBL1784083	c-Jun N-terminal kinase 1	360	FN	FN	UA	UA
CHEMBL1784086	c-Jun N-terminal kinase 1	240	FN	FN	UA	UA
CHEMBL1784086	c-Jun N-terminal kinase 3	330	FN	FN	UA	UA
CHEMBL1784087	c-Jun N-terminal kinase 1	400	FN	FN	UA	UA
CHEMBL1784088	c-Jun N-terminal kinase 1	180	FN	FN	UA	UA
CHEMBL1784089	c-Jun N-terminal kinase 1	270	FN	FN	UA	UA
CHEMBL1784089	c-Jun N-terminal kinase 3	250	FN	FN	UA	UA
CHEMBL1784096	c-Jun N-terminal kinase 1	180	FN	FN	UA	UA
CHEMBL1784096	c-Jun N-terminal kinase 3	200	FN	FN	UA	UA
CHEMBL1784097	c-Jun N-terminal kinase 1	110	FN	FN	UA	UA
CHEMBL1784097	c-Jun N-terminal kinase 3	290	FN	FN	UA	UA
CHEMBL1784650	c-Jun N-terminal kinase 2	66.5	FN	FN	UA	UA
CHEMBL1784650	c-Jun N-terminal kinase 3	52.2	FN	FN	UA	UA
CHEMBL1784665	c-Jun N-terminal kinase 3	364	FN	FN	UA	UA
CHEMBL1784666	c-Jun N-terminal kinase 3	245	FN	FN	UA	UA
CHEMBL1788116	c-Jun N-terminal kinase 1	150	FN	FN	UA	UA
CHEMBL1788116	c-Jun N-terminal kinase 2	220	FN	FN	UA	UA
CHEMBL1788116	c-Jun N-terminal kinase 3	70	FN	FN	UA	UA
CHEMBL178945	Protein kinase C alpha	220	FN	UA	UA	FN
CHEMBL179166	T-cell protein-tyrosine phosphatase	14	UA	FN	UA	UA
CHEMBL1794056	Nerve growth factor receptor Trk-A	8	UA	FN	UA	UA
CHEMBL1794057	Nerve growth factor receptor Trk-A	7	UA	FN	UA	UA
CHEMBL1794058	Nerve growth factor receptor Trk-A	6	UA	FN	UA	UA
CHEMBL1794059	Nerve growth factor receptor Trk-A	63	UA	FN	UA	UA
CHEMBL1794064	Rho-associated protein kinase 1	200	UA	FN	UA	UA
CHEMBL1794808	Protein kinase C alpha	40	FN	UA	UA	FN
CHEMBL1795875	FK506 binding protein 12	3.01	UA	FN	UA	UA
CHEMBL1797750	NAD-dependent deacetylase sirtuin 1	98	UA	FN	FN	UA
CHEMBL1797936	Histone acetyltransferase p300	400	CR	CR	FN	UA
CHEMBL180022	Casein kinase I epsilon	290	UA	FN	UA	UA
CHEMBL180022	Dual specificity mitogen-activated protein kinase kinase 5	63	FN	UA	UA	UA
CHEMBL180022	Misshapen-like kinase 1	29	FN	UA	UA	FN
CHEMBL180022	Mitogen-activated protein kinase kinase kinase 12	370	FN	FN	UA	UA
CHEMBL180022	Serine/threonine-protein kinase MST1	270	FN	FN	UA	UA
CHEMBL180022	Serine/threonine-protein kinase PAK 1	210	FN	FN	UA	FN
CHEMBL180022	Serine/threonine-protein kinase PAK 2	79	UA	FN	UA	UA
CHEMBL180022	Serine/threonine-protein kinase SIK1	220	UA	FN	FN	UA
CHEMBL180022	Tyrosine-protein kinase receptor UFO	190	FN	UA	UA	UA
CHEMBL1801204	FK506 binding protein 12	0.13	UA	FN	UA	UA
CHEMBL1801373	c-Jun N-terminal kinase 2	2	FN	FN	UA	UA
CHEMBL1801374	c-Jun N-terminal kinase 2	22	FN	FN	UA	UA
CHEMBL1801375	c-Jun N-terminal kinase 2	34	FN	FN	UA	UA
CHEMBL1801376	c-Jun N-terminal kinase 2	1	FN	FN	UA	UA
CHEMBL1801378	c-Jun N-terminal kinase 2	30	FN	FN	UA	UA
CHEMBL1801380	c-Jun N-terminal kinase 2	11	FN	FN	UA	UA
CHEMBL1801381	c-Jun N-terminal kinase 2	75	FN	FN	UA	UA
CHEMBL1801382	c-Jun N-terminal kinase 2	38	FN	FN	UA	UA
CHEMBL1801384	c-Jun N-terminal kinase 2	198	FN	FN	UA	UA
CHEMBL1801385	c-Jun N-terminal kinase 2	76	FN	FN	UA	UA
CHEMBL1801387	c-Jun N-terminal kinase 2	269	FN	FN	UA	UA
CHEMBL1801388	c-Jun N-terminal kinase 2	418	FN	FN	UA	UA
CHEMBL1801390	c-Jun N-terminal kinase 2	85	FN	FN	UA	UA
CHEMBL1802358	Dual-specificity tyrosine-phosphorylation regulated kinase 1A	21	UA	FN	UA	UA
CHEMBL1802829	Macrophage-stimulating protein receptor	7	FN	CR		FN
CHEMBL180433	Tumour suppressor p53/oncoprotein Mdm2	490	CR	FN	UA	UA
CHEMBL1808264	Activin receptor type-2B	10	UA	FN	UA	FN
CHEMBL1808264	TGF-beta receptor type I	10	FN	FN	FN	FN
CHEMBL1808570	Mitogen-activated protein kinase kinase kinase 8	240	CR	FN	UA	FN
CHEMBL1808571	Mitogen-activated protein kinase kinase kinase 8	418	CR	FN	UA	FN
CHEMBL1808572	Mitogen-activated protein kinase kinase kinase 8	109	CR	FN	UA	FN
CHEMBL1808589	Mitogen-activated protein kinase kinase kinase 8	47	CR	FN	UA	FN
CHEMBL1808977	FK506 binding protein 12	0.7	UA	FN	UA	UA
CHEMBL1808978	FK506 binding protein 12	8.2	UA	FN	UA	UA
CHEMBL1808979	FK506 binding protein 12	7.7	UA	FN	UA	UA
CHEMBL1808980	FK506 binding protein 12	5.6	UA	FN	UA	UA
CHEMBL1808981	FK506 binding protein 12	14.5	UA	FN	UA	UA
CHEMBL1808982	FK506 binding protein 12	22.5	UA	FN	UA	UA
CHEMBL1808983	FK506 binding protein 12	18.5	UA	FN	UA	UA
CHEMBL1808984	FK506 binding protein 12	3	UA	FN	UA	UA
CHEMBL1808985	FK506 binding protein 12	1.3	UA	FN	UA	UA
CHEMBL1808986	FK506 binding protein 12	0.3	UA	FN	UA	UA
CHEMBL1808987	FK506 binding protein 12	0.4	UA	FN	UA	UA
CHEMBL1808988	FK506 binding protein 12	1.1	UA	FN	UA	UA
CHEMBL1808989	FK506 binding protein 12	0.4	UA	FN	UA	UA
CHEMBL1808990	FK506 binding protein 12	0.3	UA	FN	UA	UA
CHEMBL1808991	FK506 binding protein 12	1.7	UA	FN	UA	UA
CHEMBL1808992	FK506 binding protein 12	5.3	UA	FN	UA	UA
CHEMBL181361	TGF-beta receptor type I	120	FN	FN	FN	FN
CHEMBL1813632	Macrophage-stimulating protein receptor	50.4	FN	CR		FN
CHEMBL181640	TGF-beta receptor type I	274	FN	FN	FN	FN
CHEMBL1818538	p53-binding protein Mdm-2	100	CR	FN	UA	UA
CHEMBL1818638	Tumour suppressor p53/oncoprotein Mdm2	480	CR	FN	UA	UA
CHEMBL1822052	FK506 binding protein 12	24	UA	FN	UA	UA
CHEMBL1822053	FK506 binding protein 12	33	UA	FN	UA	UA
CHEMBL1822054	FK506 binding protein 12	0.4	UA	FN	UA	UA
CHEMBL1822055	FK506 binding protein 12	35	UA	FN	UA	UA
CHEMBL1822056	FK506 binding protein 12	49	UA	FN	UA	UA
CHEMBL1822057	FK506 binding protein 12	6.6	UA	FN	UA	UA
CHEMBL1822058	FK506 binding protein 12	20	UA	FN	UA	UA
CHEMBL1822059	FK506 binding protein 12	229	UA	FN	UA	UA
CHEMBL1822060	FK506 binding protein 12	20	UA	FN	UA	UA
CHEMBL1822132	c-Jun N-terminal kinase 1	16	FN	FN	UA	UA
CHEMBL1822132	c-Jun N-terminal kinase 2	68	FN	FN	UA	UA
CHEMBL1822132	c-Jun N-terminal kinase 3	24	FN	FN	UA	UA
CHEMBL1822133	c-Jun N-terminal kinase 1	17	FN	FN	UA	UA
CHEMBL1822133	c-Jun N-terminal kinase 2	92	FN	FN	UA	UA
CHEMBL1822133	c-Jun N-terminal kinase 3	30	FN	FN	UA	UA
CHEMBL1822134	c-Jun N-terminal kinase 1	14	FN	FN	UA	UA
CHEMBL1822134	c-Jun N-terminal kinase 2	140	FN	FN	UA	UA
CHEMBL1822134	c-Jun N-terminal kinase 3	41	FN	FN	UA	UA
CHEMBL1822135	c-Jun N-terminal kinase 1	21	FN	FN	UA	UA
CHEMBL1822135	c-Jun N-terminal kinase 2	164	FN	FN	UA	UA
CHEMBL1822135	c-Jun N-terminal kinase 3	52	FN	FN	UA	UA
CHEMBL1822136	c-Jun N-terminal kinase 1	178	FN	FN	UA	UA
CHEMBL1822136	c-Jun N-terminal kinase 2	337	FN	FN	UA	UA
CHEMBL1822136	c-Jun N-terminal kinase 3	280	FN	FN	UA	UA
CHEMBL1822137	c-Jun N-terminal kinase 1	81	FN	FN	UA	UA
CHEMBL1822137	c-Jun N-terminal kinase 2	24	FN	FN	UA	UA
CHEMBL1822137	c-Jun N-terminal kinase 3	183	FN	FN	UA	UA
CHEMBL1822138	c-Jun N-terminal kinase 1	9	FN	FN	UA	UA
CHEMBL1822138	c-Jun N-terminal kinase 2	32	FN	FN	UA	UA
CHEMBL1822138	c-Jun N-terminal kinase 3	14	FN	FN	UA	UA
CHEMBL1822139	c-Jun N-terminal kinase 1	5	FN	FN	UA	UA
CHEMBL1822139	c-Jun N-terminal kinase 2	18	FN	FN	UA	UA
CHEMBL1822139	c-Jun N-terminal kinase 3	6	FN	FN	UA	UA
CHEMBL1822140	c-Jun N-terminal kinase 1	4	FN	FN	UA	UA
CHEMBL1822140	c-Jun N-terminal kinase 2	8	FN	FN	UA	UA
CHEMBL1822140	c-Jun N-terminal kinase 3	7	FN	FN	UA	UA
CHEMBL1822141	c-Jun N-terminal kinase 1	4	FN	FN	UA	UA
CHEMBL1822141	c-Jun N-terminal kinase 2	21	FN	FN	UA	UA
CHEMBL1822141	c-Jun N-terminal kinase 3	6	FN	FN	UA	UA
CHEMBL1822142	c-Jun N-terminal kinase 1	8	FN	FN	UA	UA
CHEMBL1822142	c-Jun N-terminal kinase 2	38	FN	FN	UA	UA
CHEMBL1822142	c-Jun N-terminal kinase 3	14	FN	FN	UA	UA
CHEMBL1822143	c-Jun N-terminal kinase 1	8	FN	FN	UA	UA
CHEMBL1822143	c-Jun N-terminal kinase 2	74	FN	FN	UA	UA
CHEMBL1822143	c-Jun N-terminal kinase 3	8	FN	FN	UA	UA
CHEMBL1822144	c-Jun N-terminal kinase 1	3	FN	FN	UA	UA
CHEMBL1822144	c-Jun N-terminal kinase 2	36	FN	FN	UA	UA
CHEMBL1822144	c-Jun N-terminal kinase 3	14	FN	FN	UA	UA
CHEMBL1822145	c-Jun N-terminal kinase 1	3	FN	FN	UA	UA
CHEMBL1822145	c-Jun N-terminal kinase 2	15	FN	FN	UA	UA
CHEMBL1822145	c-Jun N-terminal kinase 3	5	FN	FN	UA	UA
CHEMBL1822146	c-Jun N-terminal kinase 1	2	FN	FN	UA	UA
CHEMBL1822146	c-Jun N-terminal kinase 2	5	FN	FN	UA	UA
CHEMBL1822146	c-Jun N-terminal kinase 3	9	FN	FN	UA	UA
CHEMBL1822147	c-Jun N-terminal kinase 1	6	FN	FN	UA	UA
CHEMBL1822147	c-Jun N-terminal kinase 2	21	FN	FN	UA	UA
CHEMBL1822147	c-Jun N-terminal kinase 3	9	FN	FN	UA	UA
CHEMBL1822148	c-Jun N-terminal kinase 1	31	FN	FN	UA	UA
CHEMBL1822148	c-Jun N-terminal kinase 2	193	FN	FN	UA	UA
CHEMBL1822148	c-Jun N-terminal kinase 3	71	FN	FN	UA	UA
CHEMBL1822149	c-Jun N-terminal kinase 1	2	FN	FN	UA	UA
CHEMBL1822149	c-Jun N-terminal kinase 2	12	FN	FN	UA	UA
CHEMBL1822149	c-Jun N-terminal kinase 3	6	FN	FN	UA	UA
CHEMBL1822150	c-Jun N-terminal kinase 1	11	FN	FN	UA	UA
CHEMBL1822150	c-Jun N-terminal kinase 2	68	FN	FN	UA	UA
CHEMBL1822150	c-Jun N-terminal kinase 3	19	FN	FN	UA	UA
CHEMBL1822151	c-Jun N-terminal kinase 1	1	FN	FN	UA	UA
CHEMBL1822151	c-Jun N-terminal kinase 2	10	FN	FN	UA	UA
CHEMBL1822151	c-Jun N-terminal kinase 3	2	FN	FN	UA	UA
CHEMBL1822152	c-Jun N-terminal kinase 1	1	FN	FN	UA	UA
CHEMBL1822152	c-Jun N-terminal kinase 2	10	FN	FN	UA	UA
CHEMBL1822152	c-Jun N-terminal kinase 3	2	FN	FN	UA	UA
CHEMBL1822153	c-Jun N-terminal kinase 1	7	FN	FN	UA	UA
CHEMBL1822153	c-Jun N-terminal kinase 2	66	FN	FN	UA	UA
CHEMBL1822153	c-Jun N-terminal kinase 3	6	FN	FN	UA	UA
CHEMBL1822154	c-Jun N-terminal kinase 1	13	FN	FN	UA	UA
CHEMBL1822154	c-Jun N-terminal kinase 2	145	FN	FN	UA	UA
CHEMBL1822154	c-Jun N-terminal kinase 3	15	FN	FN	UA	UA
CHEMBL1822208	FK506 binding protein 12	430	UA	FN	UA	UA
CHEMBL1822209	FK506 binding protein 12	446	UA	FN	UA	UA
CHEMBL1822210	FK506 binding protein 12	146	UA	FN	UA	UA
CHEMBL1822211	FK506 binding protein 12	70	UA	FN	UA	UA
CHEMBL1822212	FK506 binding protein 12	76	UA	FN	UA	UA
CHEMBL1822214	FK506 binding protein 12	292	UA	FN	UA	UA
CHEMBL1822305	c-Jun N-terminal kinase 1	1	FN	FN	UA	UA
CHEMBL1822305	c-Jun N-terminal kinase 2	13	FN	FN	UA	UA
CHEMBL1822305	c-Jun N-terminal kinase 3	3	FN	FN	UA	UA
CHEMBL1822306	c-Jun N-terminal kinase 1	10	FN	FN	UA	UA
CHEMBL1822306	c-Jun N-terminal kinase 2	62	FN	FN	UA	UA
CHEMBL1822306	c-Jun N-terminal kinase 3	11	FN	FN	UA	UA
CHEMBL1822307	c-Jun N-terminal kinase 1	4	FN	FN	UA	UA
CHEMBL1822307	c-Jun N-terminal kinase 2	29	FN	FN	UA	UA
CHEMBL1822307	c-Jun N-terminal kinase 3	8	FN	FN	UA	UA
CHEMBL1822308	c-Jun N-terminal kinase 1	7	FN	FN	UA	UA
CHEMBL1822308	c-Jun N-terminal kinase 2	53	FN	FN	UA	UA
CHEMBL1822308	c-Jun N-terminal kinase 3	9	FN	FN	UA	UA
CHEMBL1822309	c-Jun N-terminal kinase 1	2	FN	FN	UA	UA
CHEMBL1822309	c-Jun N-terminal kinase 2	17	FN	FN	UA	UA
CHEMBL1822309	c-Jun N-terminal kinase 3	8	FN	FN	UA	UA
CHEMBL1822313	c-Jun N-terminal kinase 1	0.7	FN	FN	UA	UA
CHEMBL1822314	c-Jun N-terminal kinase 1	1.5	FN	FN	UA	UA
CHEMBL1822792	Macrophage-stimulating protein receptor	7	FN	CR		FN
CHEMBL1822792	Nerve growth factor receptor Trk-A	46	UA	FN	UA	UA
CHEMBL182354	TGF-beta receptor type I	220	FN	FN	FN	FN
CHEMBL1823895	Histone acetyltransferase p300	345	CR	CR	FN	UA
CHEMBL1824226	TGF-beta receptor type I	38	FN	FN	FN	FN
CHEMBL1824432	TGF-beta receptor type I	153	FN	FN	FN	FN
CHEMBL1824434	TGF-beta receptor type I	143	FN	FN	FN	FN
CHEMBL1824438	TGF-beta receptor type I	82	FN	FN	FN	FN
CHEMBL1824440	TGF-beta receptor type I	13	FN	FN	FN	FN
CHEMBL1824442	TGF-beta receptor type I	26	FN	FN	FN	FN
CHEMBL1824444	TGF-beta receptor type I	48	FN	FN	FN	FN
CHEMBL1824446	TGF-beta receptor type I	54	FN	FN	FN	FN
CHEMBL1825138	Activin receptor type-1	158.49	UA	FN	FN	UA
CHEMBL1825138	Macrophage-stimulating protein receptor	316.23	FN	CR		FN
CHEMBL1825138	Proto-oncogene tyrosine-protein kinase ROS	1.58	UA	FN	UA	CR
CHEMBL1825138	Tyrosine-protein kinase receptor TYRO3	251.19	FN	UA	UA	UA
CHEMBL1825138	Tyrosine-protein kinase receptor UFO	10	FN	UA	UA	UA
CHEMBL183354	TGF-beta receptor type I	10	FN	FN	FN	FN
CHEMBL1834286	Tumour suppressor p53/oncoprotein Mdm2	44	CR	FN	UA	UA
CHEMBL1834287	Tumour suppressor p53/oncoprotein Mdm2	137	CR	FN	UA	UA
CHEMBL1834288	Tumour suppressor p53/oncoprotein Mdm2	136	CR	FN	UA	UA
CHEMBL1834373	Tumour suppressor p53/oncoprotein Mdm2	274	CR	FN	UA	UA
CHEMBL1834374	Tumour suppressor p53/oncoprotein Mdm2	295	CR	FN	UA	UA
CHEMBL1834375	Tumour suppressor p53/oncoprotein Mdm2	492	CR	FN	UA	UA
CHEMBL1834378	Tumour suppressor p53/oncoprotein Mdm2	152	CR	FN	UA	UA
CHEMBL1835112	TGF-beta receptor type I	2.82	FN	FN	FN	FN
CHEMBL1835296	NAD-dependent deacetylase sirtuin 1	400	UA	FN	FN	UA
CHEMBL1835301	NAD-dependent deacetylase sirtuin 1	370	UA	FN	FN	UA
CHEMBL1835518	TGF-beta receptor type I	4.43	FN	FN	FN	FN
CHEMBL1835519	TGF-beta receptor type I	2.37	FN	FN	FN	FN
CHEMBL1835520	TGF-beta receptor type I	3.98	FN	FN	FN	FN
CHEMBL1835521	TGF-beta receptor type I	3.01	FN	FN	FN	FN
CHEMBL1835522	TGF-beta receptor type I	2.26	FN	FN	FN	FN
CHEMBL1835523	TGF-beta receptor type I	10	FN	FN	FN	FN
CHEMBL1835524	TGF-beta receptor type I	4.5	FN	FN	FN	FN
CHEMBL1835525	TGF-beta receptor type I	3.45	FN	FN	FN	FN
CHEMBL1835526	TGF-beta receptor type I	4.09	FN	FN	FN	FN
CHEMBL1835527	TGF-beta receptor type I	3.87	FN	FN	FN	FN
CHEMBL1835528	TGF-beta receptor type I	6.61	FN	FN	FN	FN
CHEMBL1835529	TGF-beta receptor type I	3.04	FN	FN	FN	FN
CHEMBL1835530	TGF-beta receptor type I	0.57	FN	FN	FN	FN
CHEMBL1835531	TGF-beta receptor type I	3.3	FN	FN	FN	FN
CHEMBL1835532	TGF-beta receptor type I	2.95	FN	FN	FN	FN
CHEMBL1835533	TGF-beta receptor type I	15.6	FN	FN	FN	FN
CHEMBL1835534	TGF-beta receptor type I	5.39	FN	FN	FN	FN
CHEMBL1835535	TGF-beta receptor type I	2.83	FN	FN	FN	FN
CHEMBL1835536	TGF-beta receptor type I	4	FN	FN	FN	FN
CHEMBL1835620	TGF-beta receptor type I	5.69	FN	FN	FN	FN
CHEMBL1835621	TGF-beta receptor type I	3.98	FN	FN	FN	FN
CHEMBL1835622	TGF-beta receptor type I	2.12	FN	FN	FN	FN
CHEMBL1835623	TGF-beta receptor type I	3.2	FN	FN	FN	FN
CHEMBL1835624	TGF-beta receptor type I	3.78	FN	FN	FN	FN
CHEMBL1835625	TGF-beta receptor type I	5.08	FN	FN	FN	FN
CHEMBL1835626	TGF-beta receptor type I	3.54	FN	FN	FN	FN
CHEMBL1835627	TGF-beta receptor type I	3.97	FN	FN	FN	FN
CHEMBL1835628	TGF-beta receptor type I	4.12	FN	FN	FN	FN
CHEMBL1835629	TGF-beta receptor type I	4.37	FN	FN	FN	FN
CHEMBL1835630	TGF-beta receptor type I	2.49	FN	FN	FN	FN
CHEMBL1835709	TGF-beta receptor type I	39.47	FN	FN	FN	FN
CHEMBL1835710	TGF-beta receptor type I	95.7	FN	FN	FN	FN
CHEMBL1835711	TGF-beta receptor type I	102	FN	FN	FN	FN
CHEMBL1835712	TGF-beta receptor type I	85.3	FN	FN	FN	FN
CHEMBL1835713	TGF-beta receptor type I	66.8	FN	FN	FN	FN
CHEMBL1835870	Tyrosine-protein kinase receptor UFO	40	FN	UA	UA	UA
CHEMBL1836724	Mitogen-activated protein kinase kinase kinase 8	180	CR	FN	UA	FN
CHEMBL184847	Rho-associated protein kinase 1	398.11	UA	FN	UA	UA
CHEMBL185238	TGF-beta receptor type I	10	FN	FN	FN	FN
CHEMBL185569	Nerve growth factor receptor Trk-A	158.49	UA	FN	UA	UA
CHEMBL1864080	Steroidogenic factor 1	93.21	FN	UA	UA	UA
CHEMBL186810	Estrogen-related receptor alpha	400	UA	FN	UA	UA
CHEMBL1868723	Dual-specificity tyrosine-phosphorylation regulated kinase 1A	10	UA	FN	UA	UA
CHEMBL1870106	cAMP-dependent protein kinase alpha-catalytic subunit	3.16	FN	FN	UA	FN
CHEMBL1870106	Dual-specificity tyrosine-phosphorylation regulated kinase 1A	100	UA	FN	UA	UA
CHEMBL1870106	Rho-associated protein kinase 1	0.794	UA	FN	UA	UA
CHEMBL187409	Estrogen-related receptor alpha	440	UA	FN	UA	UA
CHEMBL1877990	Dual-specificity tyrosine-phosphorylation regulated kinase 1A	40	UA	FN	UA	UA
CHEMBL1879463	FK506 binding protein 12	10	UA	FN	UA	UA
CHEMBL188434	Rho-associated protein kinase 1	100	UA	FN	UA	UA
CHEMBL188434	Ribosomal protein S6 kinase 1	270	FN	FN	UA	FN
CHEMBL1884711	Dual-specificity tyrosine-phosphorylation regulated kinase 1A	349	UA	FN	UA	UA
CHEMBL1885536	Dual-specificity tyrosine-phosphorylation regulated kinase 1A	130	UA	FN	UA	UA
CHEMBL1885748	Dual-specificity tyrosine-phosphorylation regulated kinase 1A	282	UA	FN	UA	UA
CHEMBL1886358	Orphan nuclear receptor LRH-1	291.86	UA	FN	UA	UA
CHEMBL1886358	Steroidogenic factor 1	359.19	FN	UA	UA	UA
CHEMBL188705	c-Jun N-terminal kinase 1	398.11	FN	FN	UA	UA
CHEMBL1892019	Dual-specificity tyrosine-phosphorylation regulated kinase 1A	129	UA	FN	UA	UA
CHEMBL189338	MAP kinase p38	380	UA	FN	UA	UA
CHEMBL1894742	Dual-specificity tyrosine-phosphorylation regulated kinase 1A	210	UA	FN	UA	UA
CHEMBL189657	Dual-specificity tyrosine-phosphorylation regulated kinase 1A	110	UA	FN	UA	UA
CHEMBL189657	Rho-associated protein kinase 1	10	UA	FN	UA	UA
CHEMBL189657	Ribosomal protein S6 kinase 1	70	FN	FN	UA	FN
CHEMBL189753	Estrogen-related receptor alpha	370	UA	FN	UA	UA
CHEMBL1898197	Dual-specificity tyrosine-phosphorylation regulated kinase 1A	160	UA	FN	UA	UA
CHEMBL1898977	Orphan nuclear receptor LRH-1	450.15	UA	FN	UA	UA
CHEMBL1899256	Dual-specificity tyrosine-phosphorylation regulated kinase 1A	79	UA	FN	UA	UA
CHEMBL1899640	Dual-specificity tyrosine-phosphorylation regulated kinase 1A	273	UA	FN	UA	UA
CHEMBL1902528	Dual-specificity tyrosine-phosphorylation regulated kinase 1A	150	UA	FN	UA	UA
CHEMBL1904501	Nuclear receptor subfamily 0 group B member 1	92.67	FN	UA	UA	UA
CHEMBL1904905	Dual-specificity tyrosine-phosphorylation regulated kinase 1A	18	UA	FN	UA	UA
CHEMBL190747	c-Jun N-terminal kinase 1	100	FN	FN	UA	UA
CHEMBL1908392	Bone morphogenetic protein receptor type-2	56	UA	UA	FN	UA
CHEMBL1908392	Casein kinase I epsilon	230	UA	FN	UA	UA
CHEMBL1908392	c-Jun N-terminal kinase 3	270	FN	FN	UA	UA
CHEMBL1908392	Dual specificity mitogen-activated protein kinase kinase 5	1.8	FN	UA	UA	UA
CHEMBL1908392	Leucine-rich repeat serine/threonine-protein kinase 2	37		FN	UA	UA
CHEMBL1908392	Misshapen-like kinase 1	82	FN	UA	UA	FN
CHEMBL1908392	Mitogen-activated protein kinase kinase kinase 12	140	FN	FN	UA	UA
CHEMBL1908392	Mitogen-activated protein kinase kinase kinase 7	4.1	UA	FN	UA	UA
CHEMBL1908392	Mitogen-activated protein kinase kinase kinase 9	220	FN	FN	UA	UA
CHEMBL1908392	Nerve growth factor receptor Trk-A	4.5	UA	FN	UA	UA
CHEMBL1908392	Ribosomal protein S6 kinase 1	190	FN	FN	UA	FN
CHEMBL1908392	Serine/threonine-protein kinase MST1	9	FN	FN	UA	UA
CHEMBL1908392	Tyrosine-protein kinase receptor UFO	12	FN	UA	UA	UA
CHEMBL1908393	Dual specificity mitogen-activated protein kinase kinase 5	2.5	FN	UA	UA	UA
CHEMBL1908393	Macrophage-stimulating protein receptor	3	FN	CR		FN
CHEMBL1908393	MAP kinase p38 gamma	390	UA	FN	UA	UA
CHEMBL1908393	Mitogen-activated protein kinase kinase kinase 11	340	FN	FN	UA	UA
CHEMBL1908393	Mitogen-activated protein kinase kinase kinase 12	22	FN	FN	UA	UA
CHEMBL1908393	Mixed lineage kinase 7	45	FN	FN	UA	UA
CHEMBL1908393	Nerve growth factor receptor Trk-A	4.8	UA	FN	UA	UA
CHEMBL1908393	Proto-oncogene tyrosine-protein kinase ROS	14	UA	FN	UA	CR
CHEMBL1908393	Serine/threonine-protein kinase SIK1	160	UA	FN	FN	UA
CHEMBL1908393	Tyrosine-protein kinase receptor TYRO3	2	FN	UA	UA	UA
CHEMBL1908393	Tyrosine-protein kinase receptor UFO	0.093	FN	UA	UA	UA
CHEMBL1908395	Activin receptor type-1	390	UA	FN	FN	UA
CHEMBL1908395	Bone morphogenetic protein receptor type-1B	370	FN	FN	FN	UA
CHEMBL1908395	Bone morphogenetic protein receptor type-2	310	UA	UA	FN	UA
CHEMBL1908395	c-Jun N-terminal kinase 3	240	FN	FN	UA	UA
CHEMBL1908395	Dual specificity mitogen-activated protein kinase kinase 3	360	UA	FN	UA	UA
CHEMBL1908395	Dual specificity mitogen-activated protein kinase kinase 5	99	FN	UA	UA	UA
CHEMBL1908395	Leucine-rich repeat serine/threonine-protein kinase 2	190		FN	UA	UA
CHEMBL1908395	Misshapen-like kinase 1	81	FN	UA	UA	FN
CHEMBL1908395	Mitogen-activated protein kinase kinase kinase 12	330	FN	FN	UA	UA
CHEMBL1908395	Mitogen-activated protein kinase kinase kinase 7	7.2	UA	FN	UA	UA
CHEMBL1908395	Nerve growth factor receptor Trk-A	56	UA	FN	UA	UA
CHEMBL1908395	Serine/threonine-protein kinase MST1	48	FN	FN	UA	UA
CHEMBL1908395	Tyrosine-protein kinase receptor UFO	5.3	FN	UA	UA	UA
CHEMBL1908396	Dual specificity mitogen-activated protein kinase kinase 5	7.4	FN	UA	UA	UA
CHEMBL1908396	Tyrosine-protein kinase receptor UFO	140	FN	UA	UA	UA
CHEMBL1908397	Activin receptor type-1	140	UA	FN	FN	UA
CHEMBL1908397	Activin receptor type-2B	370	UA	FN	UA	FN
CHEMBL1908397	Bone morphogenetic protein receptor type-1B	120	FN	FN	FN	UA
CHEMBL1908397	Bone morphogenetic protein receptor type-2	370	UA	UA	FN	UA
CHEMBL1908397	c-Jun N-terminal kinase 2	230	FN	FN	UA	UA
CHEMBL1908397	c-Jun N-terminal kinase 3	51	FN	FN	UA	UA
CHEMBL1908397	Dual specificity mitogen-activated protein kinase kinase 3	150	UA	FN	UA	UA
CHEMBL1908397	Dual specificity mitogen-activated protein kinase kinase 5	120	FN	UA	UA	UA
CHEMBL1908397	Dual-specificity tyrosine-phosphorylation regulated kinase 1A	180	UA	FN	UA	UA
CHEMBL1908397	Leucine-rich repeat serine/threonine-protein kinase 2	350		FN	UA	UA
CHEMBL1908397	Misshapen-like kinase 1	25	FN	UA	UA	FN
CHEMBL1908397	Mitogen-activated protein kinase kinase kinase 11	230	FN	FN	UA	UA
CHEMBL1908397	Mitogen-activated protein kinase kinase kinase 12	67	FN	FN	UA	UA
CHEMBL1908397	Mitogen-activated protein kinase kinase kinase 7	36	UA	FN	UA	UA
CHEMBL1908397	Nerve growth factor receptor Trk-A	270	UA	FN	UA	UA
CHEMBL1908397	Rho-associated protein kinase 1	300	UA	FN	UA	UA
CHEMBL1908397	Ribosomal protein S6 kinase 1	310	FN	FN	UA	FN
CHEMBL1908397	Tyrosine-protein kinase receptor UFO	180	FN	UA	UA	UA
CHEMBL1908842	Nerve growth factor receptor Trk-A	15	UA	FN	UA	UA
CHEMBL1908842	Tyrosine-protein kinase receptor UFO	12	FN	UA	UA	UA
CHEMBL1909054	MAP kinase ERK2	216	FN	FN	UA	FN
CHEMBL1909064	MAP kinase ERK2	320.8	FN	FN	UA	FN
CHEMBL1909832	Tumour suppressor p53/oncoprotein Mdm2	320	CR	FN	UA	UA
CHEMBL191003	c-Jun N-terminal kinase 3	316.23	FN	FN	UA	UA
CHEMBL191003	Leucine-rich repeat serine/threonine-protein kinase 2	79.43		FN	UA	UA
CHEMBL191003	Macrophage-stimulating protein receptor	100	FN	CR		FN
CHEMBL191003	Rho-associated protein kinase 1	125.89	UA	FN	UA	UA
CHEMBL191003	Serine/threonine-protein kinase MST1	130	FN	FN	UA	UA
CHEMBL191248	c-Jun N-terminal kinase 1	199.53	FN	FN	UA	UA
CHEMBL191334	p53-binding protein Mdm-2	100	CR	FN	UA	UA
CHEMBL191334	Tumour suppressor p53/oncoprotein Mdm2	10	CR	FN	UA	UA
CHEMBL191384	c-Jun N-terminal kinase 1	150	FN	FN	UA	UA
CHEMBL191384	c-Jun N-terminal kinase 2	220	FN	FN	UA	UA
CHEMBL191384	c-Jun N-terminal kinase 3	120	FN	FN	UA	UA
CHEMBL1914724	FK506 binding protein 12	3.9	UA	FN	UA	UA
CHEMBL1914726	FK506 binding protein 12	1.6	UA	FN	UA	UA
CHEMBL1914727	FK506 binding protein 12	0.41	UA	FN	UA	UA
CHEMBL1914736	FK506 binding protein 12	5.3	UA	FN	UA	UA
CHEMBL1914742	FK506 binding protein 12	37	UA	FN	UA	UA
[truncated: 7,554 more rows]
