# Supplementary material for: Neighbours of cancer-related proteins have key influence on pathogenesis and could increase the drug target space for anticancer therapies
Source: NPJ Syst Biol Appl. 2017 Jan 24;3:2. doi: 10.1038/s41540-017-0003-6 (PMC5460138; doi:10.1038/s41540-017-0003-6)
Supplement: Supplementary file 17 — Supplementary Table 10 [file 41540_2017_3_MOESM17_ESM.xlsx]

## Sheet: Supplementary Table 10
Supplementary Table 10: Compounds targeting first neighbour proteins found in all four examined cancer types
Note there are compounds with multiple targets in SignaLink.
Abbreviations in column "Type in": CR: Cancer related, FN: First neighbour, UA: unaffected
Target protein properties						Compound properties
Target Uniprot Accession	Target protein name	Type in				Compound ChEMBL ID	Compound preferred name	Primary target/trial status	All known targets Uniprot Accesion (<500nMol)	All known targets protein name (<500nMol)
		Colon Cancer	Breast Cancer	Hepatocellular Carcinoma	Non-small cell lung cancer
P17252	Protein kinase C (PKC)	FN	UA	UA	FN	CHEMBL574737	(7S)-HYDROXYL-STAUROSPORINE	Protein kinase inhibitor, trials in multiple cancers	Q15139,P41743,P24723,P05771,P05129,Q05655,P17252,O94806,Q02156,Q04759,Q05513,P22612,P17612,P22694,O14757,O96017,P24941	PRKD1,PRKCI,PRKCH,PRKCB,PRKCG,PRKCD,PRKCA,PRKD3,PRKCE,PRKCQ,PRKCZ,PRKACG,PRKACA,PRKACB,CHEK1,CHEK2,CDK2
Q05513	Protein kinase C (PKC)	UA	FN	FN	UA	CHEMBL574737	(7S)-HYDROXYL-STAUROSPORINE	Protein kinase inhibitor, trials in multiple cancers	Q15139,P41743,P24723,P05771,P05129,Q05655,P17252,O94806,Q02156,Q04759,Q05513,P22612,P17612,P22694,O14757,O96017,P24941	PRKD1,PRKCI,PRKCH,PRKCB,PRKCG,PRKCD,PRKCA,PRKD3,PRKCE,PRKCQ,PRKCZ,PRKACG,PRKACA,PRKACB,CHEK1,CHEK2,CDK2
P17252	Protein kinase C (PKC)	FN	UA	UA	FN	CHEMBL574737	(7S)-HYDROXYL-STAUROSPORINE	Protein kinase inhibitor, trials in multiple cancers	Q15139,P41743,P24723,P05771,P05129,Q05655,P17252,O94806,Q02156,Q04759,Q05513,P22612,P17612,P22694,O14757,O96017,P24941	PRKD1,PRKCI,PRKCH,PRKCB,PRKCG,PRKCD,PRKCA,PRKD3,PRKCE,PRKCQ,PRKCZ,PRKACG,PRKACA,PRKACB,CHEK1,CHEK2,CDK2
Q05513	Protein kinase C (PKC)	UA	FN	FN	UA	CHEMBL574737	(7S)-HYDROXYL-STAUROSPORINE	Protein kinase inhibitor, trials in multiple cancers	Q15139,P41743,P24723,P05771,P05129,Q05655,P17252,O94806,Q02156,Q04759,Q05513,P22612,P17612,P22694,O14757,O96017,P24941	PRKD1,PRKCI,PRKCH,PRKCB,PRKCG,PRKCD,PRKCA,PRKD3,PRKCE,PRKCQ,PRKCZ,PRKACG,PRKACA,PRKACB,CHEK1,CHEK2,CDK2
P17612	cAMP-dependent protein kinase (PKA)	FN	FN	UA	FN	CHEMBL574737	(7S)-HYDROXYL-STAUROSPORINE	Protein kinase inhibitor, trials in multiple cancers	Q15139,P41743,P24723,P05771,P05129,Q05655,P17252,O94806,Q02156,Q04759,Q05513,P22612,P17612,P22694,O14757,O96017,P24941	PRKD1,PRKCI,PRKCH,PRKCB,PRKCG,PRKCD,PRKCA,PRKD3,PRKCE,PRKCQ,PRKCZ,PRKACG,PRKACA,PRKACB,CHEK1,CHEK2,CDK2
P17612	cAMP-dependent protein kinase (PKA)	FN	FN	UA	FN	CHEMBL574737	(7S)-HYDROXYL-STAUROSPORINE	Protein kinase inhibitor, trials in multiple cancers	Q15139,P41743,P24723,P05771,P05129,Q05655,P17252,O94806,Q02156,Q04759,Q05513,P22612,P17612,P22694,O14757,O96017,P24941	PRKD1,PRKCI,PRKCH,PRKCB,PRKCG,PRKCD,PRKCA,PRKD3,PRKCE,PRKCQ,PRKCZ,PRKACG,PRKACA,PRKACB,CHEK1,CHEK2,CDK2
Q8N4C8	Misshapen-like kinase 1	FN	UA	UA	FN	CHEMBL50894	ALSTERPAULLONE	CDK inhibitor	P06493,Q8WWL7,P14635,O95067,Q15078,Q00535,P49841,P49840,P24941,Q5VT25,O00444,Q96RG2,Q8TDC3,O95819,Q13188,P12931,P68400,Q8N4C8,Q12851,O96017,O00311,Q04771,P35916,Q7KZI7,P50750,O15530,Q9Y4K4	CDK1,CCNB3,CCNB1,CCNB2,CDK5R1,CDK5,GSK3B,GSK3A,CDK2,CDC42BPA,PLK4,PASK,BRSK1,MAP4K4,STK3,SRC,CSNK2A1,MINK1,MAP4K2,CHEK2,CDC7,ACVR1,FLT4,MARK2,CDK9,PDPK1,MAP4K5
O15530	3-phosphoinositide dependent protein kinase-1	FN	FN	UA	FN	CHEMBL50894	ALSTERPAULLONE	CDK inhibitor	P06493,Q8WWL7,P14635,O95067,Q15078,Q00535,P49841,P49840,P24941,Q5VT25,O00444,Q96RG2,Q8TDC3,O95819,Q13188,P12931,P68400,Q8N4C8,Q12851,O96017,O00311,Q04771,P35916,Q7KZI7,P50750,O15530,Q9Y4K4	CDK1,CCNB3,CCNB1,CCNB2,CDK5R1,CDK5,GSK3B,GSK3A,CDK2,CDC42BPA,PLK4,PASK,BRSK1,MAP4K4,STK3,SRC,CSNK2A1,MINK1,MAP4K2,CHEK2,CDC7,ACVR1,FLT4,MARK2,CDK9,PDPK1,MAP4K5
Q04771	Activin receptor type-1	UA	FN	FN	UA	CHEMBL50894	ALSTERPAULLONE	CDK inhibitor	P06493,Q8WWL7,P14635,O95067,Q15078,Q00535,P49841,P49840,P24941,Q5VT25,O00444,Q96RG2,Q8TDC3,O95819,Q13188,P12931,P68400,Q8N4C8,Q12851,O96017,O00311,Q04771,P35916,Q7KZI7,P50750,O15530,Q9Y4K4	CDK1,CCNB3,CCNB1,CCNB2,CDK5R1,CDK5,GSK3B,GSK3A,CDK2,CDC42BPA,PLK4,PASK,BRSK1,MAP4K4,STK3,SRC,CSNK2A1,MINK1,MAP4K2,CHEK2,CDC7,ACVR1,FLT4,MARK2,CDK9,PDPK1,MAP4K5
P17252	Protein kinase C alpha	FN	UA	UA	FN	CHEMBL60254	BALANOL	PKA and PKC inhibitor	P17252,P05771,P05129,Q05655,Q02156,P24723,P17612,P22612,P22694,Q15139,P41743,O94806,Q04759,Q05513,Q15835,P25098,P35626,P32298,P34947,P43250,Q8WTQ7	PRKCA,PRKCB,PRKCG,PRKCD,PRKCE,PRKCH,PRKACA,PRKACG,PRKACB,PRKD1,PRKCI,PRKD3,PRKCQ,PRKCZ,GRK1,ADRBK1,ADRBK2,GRK4,GRK5,GRK6,GRK7
P17252	Protein kinase C alpha	FN	UA	UA	FN	CHEMBL60254	BALANOL	PKA and PKC inhibitor	P17252,P05771,P05129,Q05655,Q02156,P24723,P17612,P22612,P22694,Q15139,P41743,O94806,Q04759,Q05513,Q15835,P25098,P35626,P32298,P34947,P43250,Q8WTQ7	PRKCA,PRKCB,PRKCG,PRKCD,PRKCE,PRKCH,PRKACA,PRKACG,PRKACB,PRKD1,PRKCI,PRKD3,PRKCQ,PRKCZ,GRK1,ADRBK1,ADRBK2,GRK4,GRK5,GRK6,GRK7
P17252	Protein kinase C alpha	FN	UA	UA	FN	CHEMBL60254	BALANOL	PKA and PKC inhibitor	P17252,P05771,P05129,Q05655,Q02156,P24723,P17612,P22612,P22694,Q15139,P41743,O94806,Q04759,Q05513,Q15835,P25098,P35626,P32298,P34947,P43250,Q8WTQ7	PRKCA,PRKCB,PRKCG,PRKCD,PRKCE,PRKCH,PRKACA,PRKACG,PRKACB,PRKD1,PRKCI,PRKD3,PRKCQ,PRKCZ,GRK1,ADRBK1,ADRBK2,GRK4,GRK5,GRK6,GRK7
P17252	Protein kinase C alpha	FN	UA	UA	FN	CHEMBL60254	BALANOL	PKA and PKC inhibitor	P17252,P05771,P05129,Q05655,Q02156,P24723,P17612,P22612,P22694,Q15139,P41743,O94806,Q04759,Q05513,Q15835,P25098,P35626,P32298,P34947,P43250,Q8WTQ7	PRKCA,PRKCB,PRKCG,PRKCD,PRKCE,PRKCH,PRKACA,PRKACG,PRKACB,PRKD1,PRKCI,PRKD3,PRKCQ,PRKCZ,GRK1,ADRBK1,ADRBK2,GRK4,GRK5,GRK6,GRK7
P17252	Protein kinase C alpha	FN	UA	UA	FN	CHEMBL60254	BALANOL	PKA and PKC inhibitor	P17252,P05771,P05129,Q05655,Q02156,P24723,P17612,P22612,P22694,Q15139,P41743,O94806,Q04759,Q05513,Q15835,P25098,P35626,P32298,P34947,P43250,Q8WTQ7	PRKCA,PRKCB,PRKCG,PRKCD,PRKCE,PRKCH,PRKACA,PRKACG,PRKACB,PRKD1,PRKCI,PRKD3,PRKCQ,PRKCZ,GRK1,ADRBK1,ADRBK2,GRK4,GRK5,GRK6,GRK7
P17612	cAMP-dependent protein kinase alpha-catalytic subunit	FN	FN	UA	FN	CHEMBL60254	BALANOL	PKA and PKC inhibitor	P17252,P05771,P05129,Q05655,Q02156,P24723,P17612,P22612,P22694,Q15139,P41743,O94806,Q04759,Q05513,Q15835,P25098,P35626,P32298,P34947,P43250,Q8WTQ7	PRKCA,PRKCB,PRKCG,PRKCD,PRKCE,PRKCH,PRKACA,PRKACG,PRKACB,PRKD1,PRKCI,PRKD3,PRKCQ,PRKCZ,GRK1,ADRBK1,ADRBK2,GRK4,GRK5,GRK6,GRK7
P17252	Protein kinase C alpha	FN	UA	UA	FN	CHEMBL60254	BALANOL	PKA and PKC inhibitor	P17252,P05771,P05129,Q05655,Q02156,P24723,P17612,P22612,P22694,Q15139,P41743,O94806,Q04759,Q05513,Q15835,P25098,P35626,P32298,P34947,P43250,Q8WTQ7	PRKCA,PRKCB,PRKCG,PRKCD,PRKCE,PRKCH,PRKACA,PRKACG,PRKACB,PRKD1,PRKCI,PRKD3,PRKCQ,PRKCZ,GRK1,ADRBK1,ADRBK2,GRK4,GRK5,GRK6,GRK7
P17252	Protein kinase C (PKC)	FN	UA	UA	FN	CHEMBL60254	BALANOL	PKA and PKC inhibitor	P17252,P05771,P05129,Q05655,Q02156,P24723,P17612,P22612,P22694,Q15139,P41743,O94806,Q04759,Q05513,Q15835,P25098,P35626,P32298,P34947,P43250,Q8WTQ7	PRKCA,PRKCB,PRKCG,PRKCD,PRKCE,PRKCH,PRKACA,PRKACG,PRKACB,PRKD1,PRKCI,PRKD3,PRKCQ,PRKCZ,GRK1,ADRBK1,ADRBK2,GRK4,GRK5,GRK6,GRK7
Q05513	Protein kinase C (PKC)	UA	FN	FN	UA	CHEMBL60254	BALANOL	PKA and PKC inhibitor	P17252,P05771,P05129,Q05655,Q02156,P24723,P17612,P22612,P22694,Q15139,P41743,O94806,Q04759,Q05513,Q15835,P25098,P35626,P32298,P34947,P43250,Q8WTQ7	PRKCA,PRKCB,PRKCG,PRKCD,PRKCE,PRKCH,PRKACA,PRKACG,PRKACB,PRKD1,PRKCI,PRKD3,PRKCQ,PRKCZ,GRK1,ADRBK1,ADRBK2,GRK4,GRK5,GRK6,GRK7
P17252	Protein kinase C (PKC)	FN	UA	UA	FN	CHEMBL60254	BALANOL	PKA and PKC inhibitor	P17252,P05771,P05129,Q05655,Q02156,P24723,P17612,P22612,P22694,Q15139,P41743,O94806,Q04759,Q05513,Q15835,P25098,P35626,P32298,P34947,P43250,Q8WTQ7	PRKCA,PRKCB,PRKCG,PRKCD,PRKCE,PRKCH,PRKACA,PRKACG,PRKACB,PRKD1,PRKCI,PRKD3,PRKCQ,PRKCZ,GRK1,ADRBK1,ADRBK2,GRK4,GRK5,GRK6,GRK7
Q05513	Protein kinase C (PKC)	UA	FN	FN	UA	CHEMBL60254	BALANOL	PKA and PKC inhibitor	P17252,P05771,P05129,Q05655,Q02156,P24723,P17612,P22612,P22694,Q15139,P41743,O94806,Q04759,Q05513,Q15835,P25098,P35626,P32298,P34947,P43250,Q8WTQ7	PRKCA,PRKCB,PRKCG,PRKCD,PRKCE,PRKCH,PRKACA,PRKACG,PRKACB,PRKD1,PRKCI,PRKD3,PRKCQ,PRKCZ,GRK1,ADRBK1,ADRBK2,GRK4,GRK5,GRK6,GRK7
P17252	Protein kinase C alpha	FN	UA	UA	FN	CHEMBL60254	BALANOL	PKA and PKC inhibitor	P17252,P05771,P05129,Q05655,Q02156,P24723,P17612,P22612,P22694,Q15139,P41743,O94806,Q04759,Q05513,Q15835,P25098,P35626,P32298,P34947,P43250,Q8WTQ7	PRKCA,PRKCB,PRKCG,PRKCD,PRKCE,PRKCH,PRKACA,PRKACG,PRKACB,PRKD1,PRKCI,PRKD3,PRKCQ,PRKCZ,GRK1,ADRBK1,ADRBK2,GRK4,GRK5,GRK6,GRK7
P17252	Protein kinase C alpha	FN	UA	UA	FN	CHEMBL60254	BALANOL	PKA and PKC inhibitor	P17252,P05771,P05129,Q05655,Q02156,P24723,P17612,P22612,P22694,Q15139,P41743,O94806,Q04759,Q05513,Q15835,P25098,P35626,P32298,P34947,P43250,Q8WTQ7	PRKCA,PRKCB,PRKCG,PRKCD,PRKCE,PRKCH,PRKACA,PRKACG,PRKACB,PRKD1,PRKCI,PRKD3,PRKCQ,PRKCZ,GRK1,ADRBK1,ADRBK2,GRK4,GRK5,GRK6,GRK7
P17612	cAMP-dependent protein kinase (PKA)	FN	FN	UA	FN	CHEMBL60254	BALANOL	PKA and PKC inhibitor	P17252,P05771,P05129,Q05655,Q02156,P24723,P17612,P22612,P22694,Q15139,P41743,O94806,Q04759,Q05513,Q15835,P25098,P35626,P32298,P34947,P43250,Q8WTQ7	PRKCA,PRKCB,PRKCG,PRKCD,PRKCE,PRKCH,PRKACA,PRKACG,PRKACB,PRKD1,PRKCI,PRKD3,PRKCQ,PRKCZ,GRK1,ADRBK1,ADRBK2,GRK4,GRK5,GRK6,GRK7
P17612	cAMP-dependent protein kinase (PKA)	FN	FN	UA	FN	CHEMBL60254	BALANOL	PKA and PKC inhibitor	P17252,P05771,P05129,Q05655,Q02156,P24723,P17612,P22612,P22694,Q15139,P41743,O94806,Q04759,Q05513,Q15835,P25098,P35626,P32298,P34947,P43250,Q8WTQ7	PRKCA,PRKCB,PRKCG,PRKCD,PRKCE,PRKCH,PRKACA,PRKACG,PRKACB,PRKD1,PRKCI,PRKD3,PRKCQ,PRKCZ,GRK1,ADRBK1,ADRBK2,GRK4,GRK5,GRK6,GRK7
P23443	Ribosomal protein S6 kinase 1	FN	FN	UA	FN	CHEMBL6291	BISINDOLYLMALEIMIDE IX	PKC inhibitor	P17252,Q15139,P41743,P24723,P05771,P05129,Q05655,O94806,Q02156,Q04759,Q05513,P11309,P49841,O75582,P23443,P51812	PRKCA,PRKD1,PRKCI,PRKCH,PRKCB,PRKCG,PRKCD,PRKD3,PRKCE,PRKCQ,PRKCZ,PIM1,GSK3B,RPS6KA5,RPS6KB1,RPS6KA3
P17252	Protein kinase C (PKC)	FN	UA	UA	FN	CHEMBL6291	BISINDOLYLMALEIMIDE IX	PKC inhibitor	P17252,Q15139,P41743,P24723,P05771,P05129,Q05655,O94806,Q02156,Q04759,Q05513,P11309,P49841,O75582,P23443,P51812	PRKCA,PRKD1,PRKCI,PRKCH,PRKCB,PRKCG,PRKCD,PRKD3,PRKCE,PRKCQ,PRKCZ,PIM1,GSK3B,RPS6KA5,RPS6KB1,RPS6KA3
Q05513	Protein kinase C (PKC)	UA	FN	FN	UA	CHEMBL6291	BISINDOLYLMALEIMIDE IX	PKC inhibitor	P17252,Q15139,P41743,P24723,P05771,P05129,Q05655,O94806,Q02156,Q04759,Q05513,P11309,P49841,O75582,P23443,P51812	PRKCA,PRKD1,PRKCI,PRKCH,PRKCB,PRKCG,PRKCD,PRKD3,PRKCE,PRKCQ,PRKCZ,PIM1,GSK3B,RPS6KA5,RPS6KB1,RPS6KA3
P17252	Protein kinase C alpha	FN	UA	UA	FN	CHEMBL6291	BISINDOLYLMALEIMIDE IX	PKC inhibitor	P17252,Q15139,P41743,P24723,P05771,P05129,Q05655,O94806,Q02156,Q04759,Q05513,P11309,P49841,O75582,P23443,P51812	PRKCA,PRKD1,PRKCI,PRKCH,PRKCB,PRKCG,PRKCD,PRKD3,PRKCE,PRKCQ,PRKCZ,PIM1,GSK3B,RPS6KA5,RPS6KB1,RPS6KA3
P17252	Protein kinase C alpha	FN	UA	UA	FN	CHEMBL6291	BISINDOLYLMALEIMIDE IX	PKC inhibitor	P17252,Q15139,P41743,P24723,P05771,P05129,Q05655,O94806,Q02156,Q04759,Q05513,P11309,P49841,O75582,P23443,P51812	PRKCA,PRKD1,PRKCI,PRKCH,PRKCB,PRKCG,PRKCD,PRKD3,PRKCE,PRKCQ,PRKCZ,PIM1,GSK3B,RPS6KA5,RPS6KB1,RPS6KA3
P57059	Serine/threonine-protein kinase SIK1	UA	FN	FN	UA	CHEMBL1240703	CGP-52421	FLT3 inhibitor	P36888,O60285,P09769,O14976,P52333,P10721,P06239,Q7KZI7,P27448,P80192,Q16584,Q13188,P09619,O15530,Q16512,Q9Y2K2,P57059,Q9H0K1,Q9H093,P43405,Q9UHD2,Q9H2K2,Q56UN5,Q14164	FLT3,NUAK1,FGR,GAK,JAK3,KIT,LCK,MARK2,MARK3,MAP3K9,MAP3K11,STK3,PDGFRB,PDPK1,PKN1,SIK3,SIK1,SIK2,NUAK2,SYK,TBK1,TNKS2,MAP3K19,IKBKE
P80192	Mitogen-activated protein kinase kinase kinase 9	FN	FN	UA	UA	CHEMBL1240703	CGP-52421	FLT3 inhibitor	P36888,O60285,P09769,O14976,P52333,P10721,P06239,Q7KZI7,P27448,P80192,Q16584,Q13188,P09619,O15530,Q16512,Q9Y2K2,P57059,Q9H0K1,Q9H093,P43405,Q9UHD2,Q9H2K2,Q56UN5,Q14164	FLT3,NUAK1,FGR,GAK,JAK3,KIT,LCK,MARK2,MARK3,MAP3K9,MAP3K11,STK3,PDGFRB,PDPK1,PKN1,SIK3,SIK1,SIK2,NUAK2,SYK,TBK1,TNKS2,MAP3K19,IKBKE
O15530	3-phosphoinositide dependent protein kinase-1	FN	FN	UA	FN	CHEMBL1240703	CGP-52421	FLT3 inhibitor	P36888,O60285,P09769,O14976,P52333,P10721,P06239,Q7KZI7,P27448,P80192,Q16584,Q13188,P09619,O15530,Q16512,Q9Y2K2,P57059,Q9H0K1,Q9H093,P43405,Q9UHD2,Q9H2K2,Q56UN5,Q14164	FLT3,NUAK1,FGR,GAK,JAK3,KIT,LCK,MARK2,MARK3,MAP3K9,MAP3K11,STK3,PDGFRB,PDPK1,PKN1,SIK3,SIK1,SIK2,NUAK2,SYK,TBK1,TNKS2,MAP3K19,IKBKE
Q16584	Mitogen-activated protein kinase kinase kinase 11	FN	FN	UA	UA	CHEMBL1240703	CGP-52421	FLT3 inhibitor	P36888,O60285,P09769,O14976,P52333,P10721,P06239,Q7KZI7,P27448,P80192,Q16584,Q13188,P09619,O15530,Q16512,Q9Y2K2,P57059,Q9H0K1,Q9H093,P43405,Q9UHD2,Q9H2K2,Q56UN5,Q14164	FLT3,NUAK1,FGR,GAK,JAK3,KIT,LCK,MARK2,MARK3,MAP3K9,MAP3K11,STK3,PDGFRB,PDPK1,PKN1,SIK3,SIK1,SIK2,NUAK2,SYK,TBK1,TNKS2,MAP3K19,IKBKE
P84022	Mothers against decapentaplegic homolog 3	FN	FN	FN	FN	CHEMBL6246	ELLAGIC ACID	Trials in multiple diseases including cancer	P12931,P68400,P84022,P15121,P08069,P06213,Q02763,Q9HC97,Q4U2R8	SRC,CSNK2A1,SMAD3,AKR1B1,IGF1R,INSR,TEK,GPR35,SLC22A6
Q13464	Rho-associated protein kinase 1	UA	FN	UA	UA	CHEMBL220241	GSK-269962A	ROCK inhibitor	Q13464,O75116,Q15418,O75582,Q5VT25,O00444,Q05513,Q13976,P51812,Q13237,Q05655,P23443,Q9UEE5,Q9HBY8,P51817,P49840,O00311,Q9BXA7,P05129,Q16513,P11309,P41743,P49841,P17612,P17948	ROCK1,ROCK2,RPS6KA1,RPS6KA5,CDC42BPA,PLK4,PRKCZ,PRKG1,RPS6KA3,PRKG2,PRKCD,RPS6KB1,STK17A,SGK2,PRKX,GSK3A,CDC7,TSSK1B,PRKCG,PKN2,PIM1,PRKCI,GSK3B,PRKACA,FLT1
P17612	cAMP-dependent protein kinase alpha-catalytic subunit	FN	FN	UA	FN	CHEMBL220241	GSK-269962A	ROCK inhibitor	Q13464,O75116,Q15418,O75582,Q5VT25,O00444,Q05513,Q13976,P51812,Q13237,Q05655,P23443,Q9UEE5,Q9HBY8,P51817,P49840,O00311,Q9BXA7,P05129,Q16513,P11309,P41743,P49841,P17612,P17948	ROCK1,ROCK2,RPS6KA1,RPS6KA5,CDC42BPA,PLK4,PRKCZ,PRKG1,RPS6KA3,PRKG2,PRKCD,RPS6KB1,STK17A,SGK2,PRKX,GSK3A,CDC7,TSSK1B,PRKCG,PKN2,PIM1,PRKCI,GSK3B,PRKACA,FLT1
Q13464	Rho-associated protein kinase 1	UA	FN	UA	UA	CHEMBL220241	GSK-269962A	ROCK inhibitor	Q13464,O75116,Q15418,O75582,Q5VT25,O00444,Q05513,Q13976,P51812,Q13237,Q05655,P23443,Q9UEE5,Q9HBY8,P51817,P49840,O00311,Q9BXA7,P05129,Q16513,P11309,P41743,P49841,P17612,P17948	ROCK1,ROCK2,RPS6KA1,RPS6KA5,CDC42BPA,PLK4,PRKCZ,PRKG1,RPS6KA3,PRKG2,PRKCD,RPS6KB1,STK17A,SGK2,PRKX,GSK3A,CDC7,TSSK1B,PRKCG,PKN2,PIM1,PRKCI,GSK3B,PRKACA,FLT1
Q05513	Protein kinase C zeta	UA	FN	FN	UA	CHEMBL220241	GSK-269962A	ROCK inhibitor	Q13464,O75116,Q15418,O75582,Q5VT25,O00444,Q05513,Q13976,P51812,Q13237,Q05655,P23443,Q9UEE5,Q9HBY8,P51817,P49840,O00311,Q9BXA7,P05129,Q16513,P11309,P41743,P49841,P17612,P17948	ROCK1,ROCK2,RPS6KA1,RPS6KA5,CDC42BPA,PLK4,PRKCZ,PRKG1,RPS6KA3,PRKG2,PRKCD,RPS6KB1,STK17A,SGK2,PRKX,GSK3A,CDC7,TSSK1B,PRKCG,PKN2,PIM1,PRKCI,GSK3B,PRKACA,FLT1
P23443	Ribosomal protein S6 kinase 1	FN	FN	UA	FN	CHEMBL220241	GSK-269962A	ROCK inhibitor	Q13464,O75116,Q15418,O75582,Q5VT25,O00444,Q05513,Q13976,P51812,Q13237,Q05655,P23443,Q9UEE5,Q9HBY8,P51817,P49840,O00311,Q9BXA7,P05129,Q16513,P11309,P41743,P49841,P17612,P17948	ROCK1,ROCK2,RPS6KA1,RPS6KA5,CDC42BPA,PLK4,PRKCZ,PRKG1,RPS6KA3,PRKG2,PRKCD,RPS6KB1,STK17A,SGK2,PRKX,GSK3A,CDC7,TSSK1B,PRKCG,PKN2,PIM1,PRKCI,GSK3B,PRKACA,FLT1
P28482	MAP kinase ERK2	FN	FN	UA	FN	CHEMBL361708	HYMENIALDISINE	CDK inhibitor	Q02750,P04049,P28482,Q8WWL7,P06493,P14635,O95067,Q15078,Q00535,P49841,P48730,O96017,Q99683,P24864,P24941,P78396,P20248	MAP2K1,RAF1,MAPK1,CCNB3,CDK1,CCNB1,CCNB2,CDK5R1,CDK5,GSK3B,CSNK1D,CHEK2,MAP3K5,CCNE1,CDK2,CCNA1,CCNA2
P28482	MAP kinase ERK2	FN	FN	UA	FN	CHEMBL361708	HYMENIALDISINE	CDK inhibitor	Q02750,P04049,P28482,Q8WWL7,P06493,P14635,O95067,Q15078,Q00535,P49841,P48730,O96017,Q99683,P24864,P24941,P78396,P20248	MAP2K1,RAF1,MAPK1,CCNB3,CDK1,CCNB1,CCNB2,CDK5R1,CDK5,GSK3B,CSNK1D,CHEK2,MAP3K5,CCNE1,CDK2,CCNA1,CCNA2
P48730	Casein kinase I delta	FN	FN	FN	UA	CHEMBL361708	HYMENIALDISINE	CDK inhibitor	Q02750,P04049,P28482,Q8WWL7,P06493,P14635,O95067,Q15078,Q00535,P49841,P48730,O96017,Q99683,P24864,P24941,P78396,P20248	MAP2K1,RAF1,MAPK1,CCNB3,CDK1,CCNB1,CCNB2,CDK5R1,CDK5,GSK3B,CSNK1D,CHEK2,MAP3K5,CCNE1,CDK2,CCNA1,CCNA2
Q13464	Rho-associated protein kinase 1	UA	FN	UA	UA	CHEMBL1980297	ILORASERTIB	AurK, VEGFR, PDGFR inhibitor	Q13188,Q14164,Q02750,P43405,Q04912,Q9UM73,O00444,P30530,P07333,P29376,Q16288,P42679,P07949,P36507,P42685,O95819,P23443,Q9H2X6,P12931,P08581,O75116,Q96GD4,P10721,P27448,Q9H3Y6,P35968,Q07912,Q5S007,O14965,P09619,P06239,P07948,P04629,Q05397,P11362,P08922,Q8N4C8,P36888,Q06418,P00519,P51451,Q12851,P51957,Q08881,P06213,Q9HBH9,P29317,O96017,Q04771,Q14680,P08069,P16234,Q06187,P06241,P51955,Q7KZI7,P35916,…	STK3,IKBKE,MAP2K1,SYK,MST1R,ALK,PLK4,AXL,CSF1R,LTK,NTRK3,MATK,RET,MAP2K2,FRK,MAP4K4,RPS6KB1,HIPK2,SRC,MET,ROCK2,AURKB,KIT,MARK3,SRMS,KDR,TNK2,LRRK2,AURKA,PDGFRB,LCK,LYN,NTRK1,PTK2,FGFR1,ROS1,MINK1,FLT3,TYRO3,ABL1,BLK,MAP4K2,NEK4,ITK,INSR,MKNK2,EPHA2,CHEK2,ACVR1,MELK,IGF1R,PDGFRA,BTK,FYN,NEK2,MARK2,FLT4,HIPK4,CDK8,ROCK1,FLT1,FER,SLK,NTRK2,FGFR3,ERBB4
Q8N4C8	Misshapen-like kinase 1	FN	UA	UA	FN	CHEMBL1980297	ILORASERTIB	AurK, VEGFR, PDGFR inhibitor	Q13188,Q14164,Q02750,P43405,Q04912,Q9UM73,O00444,P30530,P07333,P29376,Q16288,P42679,P07949,P36507,P42685,O95819,P23443,Q9H2X6,P12931,P08581,O75116,Q96GD4,P10721,P27448,Q9H3Y6,P35968,Q07912,Q5S007,O14965,P09619,P06239,P07948,P04629,Q05397,P11362,P08922,Q8N4C8,P36888,Q06418,P00519,P51451,Q12851,P51957,Q08881,P06213,Q9HBH9,P29317,O96017,Q04771,Q14680,P08069,P16234,Q06187,P06241,P51955,Q7KZI7,P35916,…	STK3,IKBKE,MAP2K1,SYK,MST1R,ALK,PLK4,AXL,CSF1R,LTK,NTRK3,MATK,RET,MAP2K2,FRK,MAP4K4,RPS6KB1,HIPK2,SRC,MET,ROCK2,AURKB,KIT,MARK3,SRMS,KDR,TNK2,LRRK2,AURKA,PDGFRB,LCK,LYN,NTRK1,PTK2,FGFR1,ROS1,MINK1,FLT3,TYRO3,ABL1,BLK,MAP4K2,NEK4,ITK,INSR,MKNK2,EPHA2,CHEK2,ACVR1,MELK,IGF1R,PDGFRA,BTK,FYN,NEK2,MARK2,FLT4,HIPK4,CDK8,ROCK1,FLT1,FER,SLK,NTRK2,FGFR3,ERBB4
P30530	Tyrosine-protein kinase receptor UFO	FN	UA	UA	UA	CHEMBL1980297	ILORASERTIB	AurK, VEGFR, PDGFR inhibitor	Q13188,Q14164,Q02750,P43405,Q04912,Q9UM73,O00444,P30530,P07333,P29376,Q16288,P42679,P07949,P36507,P42685,O95819,P23443,Q9H2X6,P12931,P08581,O75116,Q96GD4,P10721,P27448,Q9H3Y6,P35968,Q07912,Q5S007,O14965,P09619,P06239,P07948,P04629,Q05397,P11362,P08922,Q8N4C8,P36888,Q06418,P00519,P51451,Q12851,P51957,Q08881,P06213,Q9HBH9,P29317,O96017,Q04771,Q14680,P08069,P16234,Q06187,P06241,P51955,Q7KZI7,P35916,…	STK3,IKBKE,MAP2K1,SYK,MST1R,ALK,PLK4,AXL,CSF1R,LTK,NTRK3,MATK,RET,MAP2K2,FRK,MAP4K4,RPS6KB1,HIPK2,SRC,MET,ROCK2,AURKB,KIT,MARK3,SRMS,KDR,TNK2,LRRK2,AURKA,PDGFRB,LCK,LYN,NTRK1,PTK2,FGFR1,ROS1,MINK1,FLT3,TYRO3,ABL1,BLK,MAP4K2,NEK4,ITK,INSR,MKNK2,EPHA2,CHEK2,ACVR1,MELK,IGF1R,PDGFRA,BTK,FYN,NEK2,MARK2,FLT4,HIPK4,CDK8,ROCK1,FLT1,FER,SLK,NTRK2,FGFR3,ERBB4
Q13464	Rho-associated protein kinase 1	UA	FN	UA	UA	CHEMBL1980297	ILORASERTIB	AurK, VEGFR, PDGFR inhibitor	Q13188,Q14164,Q02750,P43405,Q04912,Q9UM73,O00444,P30530,P07333,P29376,Q16288,P42679,P07949,P36507,P42685,O95819,P23443,Q9H2X6,P12931,P08581,O75116,Q96GD4,P10721,P27448,Q9H3Y6,P35968,Q07912,Q5S007,O14965,P09619,P06239,P07948,P04629,Q05397,P11362,P08922,Q8N4C8,P36888,Q06418,P00519,P51451,Q12851,P51957,Q08881,P06213,Q9HBH9,P29317,O96017,Q04771,Q14680,P08069,P16234,Q06187,P06241,P51955,Q7KZI7,P35916,…	STK3,IKBKE,MAP2K1,SYK,MST1R,ALK,PLK4,AXL,CSF1R,LTK,NTRK3,MATK,RET,MAP2K2,FRK,MAP4K4,RPS6KB1,HIPK2,SRC,MET,ROCK2,AURKB,KIT,MARK3,SRMS,KDR,TNK2,LRRK2,AURKA,PDGFRB,LCK,LYN,NTRK1,PTK2,FGFR1,ROS1,MINK1,FLT3,TYRO3,ABL1,BLK,MAP4K2,NEK4,ITK,INSR,MKNK2,EPHA2,CHEK2,ACVR1,MELK,IGF1R,PDGFRA,BTK,FYN,NEK2,MARK2,FLT4,HIPK4,CDK8,ROCK1,FLT1,FER,SLK,NTRK2,FGFR3,ERBB4
Q5S007	Leucine-rich repeat serine/threonine-protein kinase 2		FN	UA	UA	CHEMBL1980297	ILORASERTIB	AurK, VEGFR, PDGFR inhibitor	Q13188,Q14164,Q02750,P43405,Q04912,Q9UM73,O00444,P30530,P07333,P29376,Q16288,P42679,P07949,P36507,P42685,O95819,P23443,Q9H2X6,P12931,P08581,O75116,Q96GD4,P10721,P27448,Q9H3Y6,P35968,Q07912,Q5S007,O14965,P09619,P06239,P07948,P04629,Q05397,P11362,P08922,Q8N4C8,P36888,Q06418,P00519,P51451,Q12851,P51957,Q08881,P06213,Q9HBH9,P29317,O96017,Q04771,Q14680,P08069,P16234,Q06187,P06241,P51955,Q7KZI7,P35916,…	STK3,IKBKE,MAP2K1,SYK,MST1R,ALK,PLK4,AXL,CSF1R,LTK,NTRK3,MATK,RET,MAP2K2,FRK,MAP4K4,RPS6KB1,HIPK2,SRC,MET,ROCK2,AURKB,KIT,MARK3,SRMS,KDR,TNK2,LRRK2,AURKA,PDGFRB,LCK,LYN,NTRK1,PTK2,FGFR1,ROS1,MINK1,FLT3,TYRO3,ABL1,BLK,MAP4K2,NEK4,ITK,INSR,MKNK2,EPHA2,CHEK2,ACVR1,MELK,IGF1R,PDGFRA,BTK,FYN,NEK2,MARK2,FLT4,HIPK4,CDK8,ROCK1,FLT1,FER,SLK,NTRK2,FGFR3,ERBB4
P04629	Nerve growth factor receptor Trk-A	UA	FN	UA	UA	CHEMBL1980297	ILORASERTIB	AurK, VEGFR, PDGFR inhibitor	Q13188,Q14164,Q02750,P43405,Q04912,Q9UM73,O00444,P30530,P07333,P29376,Q16288,P42679,P07949,P36507,P42685,O95819,P23443,Q9H2X6,P12931,P08581,O75116,Q96GD4,P10721,P27448,Q9H3Y6,P35968,Q07912,Q5S007,O14965,P09619,P06239,P07948,P04629,Q05397,P11362,P08922,Q8N4C8,P36888,Q06418,P00519,P51451,Q12851,P51957,Q08881,P06213,Q9HBH9,P29317,O96017,Q04771,Q14680,P08069,P16234,Q06187,P06241,P51955,Q7KZI7,P35916,…	STK3,IKBKE,MAP2K1,SYK,MST1R,ALK,PLK4,AXL,CSF1R,LTK,NTRK3,MATK,RET,MAP2K2,FRK,MAP4K4,RPS6KB1,HIPK2,SRC,MET,ROCK2,AURKB,KIT,MARK3,SRMS,KDR,TNK2,LRRK2,AURKA,PDGFRB,LCK,LYN,NTRK1,PTK2,FGFR1,ROS1,MINK1,FLT3,TYRO3,ABL1,BLK,MAP4K2,NEK4,ITK,INSR,MKNK2,EPHA2,CHEK2,ACVR1,MELK,IGF1R,PDGFRA,BTK,FYN,NEK2,MARK2,FLT4,HIPK4,CDK8,ROCK1,FLT1,FER,SLK,NTRK2,FGFR3,ERBB4
Q06418	Tyrosine-protein kinase receptor TYRO3	FN	UA	UA	UA	CHEMBL1980297	ILORASERTIB	AurK, VEGFR, PDGFR inhibitor	Q13188,Q14164,Q02750,P43405,Q04912,Q9UM73,O00444,P30530,P07333,P29376,Q16288,P42679,P07949,P36507,P42685,O95819,P23443,Q9H2X6,P12931,P08581,O75116,Q96GD4,P10721,P27448,Q9H3Y6,P35968,Q07912,Q5S007,O14965,P09619,P06239,P07948,P04629,Q05397,P11362,P08922,Q8N4C8,P36888,Q06418,P00519,P51451,Q12851,P51957,Q08881,P06213,Q9HBH9,P29317,O96017,Q04771,Q14680,P08069,P16234,Q06187,P06241,P51955,Q7KZI7,P35916,…	STK3,IKBKE,MAP2K1,SYK,MST1R,ALK,PLK4,AXL,CSF1R,LTK,NTRK3,MATK,RET,MAP2K2,FRK,MAP4K4,RPS6KB1,HIPK2,SRC,MET,ROCK2,AURKB,KIT,MARK3,SRMS,KDR,TNK2,LRRK2,AURKA,PDGFRB,LCK,LYN,NTRK1,PTK2,FGFR1,ROS1,MINK1,FLT3,TYRO3,ABL1,BLK,MAP4K2,NEK4,ITK,INSR,MKNK2,EPHA2,CHEK2,ACVR1,MELK,IGF1R,PDGFRA,BTK,FYN,NEK2,MARK2,FLT4,HIPK4,CDK8,ROCK1,FLT1,FER,SLK,NTRK2,FGFR3,ERBB4
Q04771	Activin receptor type-1	UA	FN	FN	UA	CHEMBL1980297	ILORASERTIB	AurK, VEGFR, PDGFR inhibitor	Q13188,Q14164,Q02750,P43405,Q04912,Q9UM73,O00444,P30530,P07333,P29376,Q16288,P42679,P07949,P36507,P42685,O95819,P23443,Q9H2X6,P12931,P08581,O75116,Q96GD4,P10721,P27448,Q9H3Y6,P35968,Q07912,Q5S007,O14965,P09619,P06239,P07948,P04629,Q05397,P11362,P08922,Q8N4C8,P36888,Q06418,P00519,P51451,Q12851,P51957,Q08881,P06213,Q9HBH9,P29317,O96017,Q04771,Q14680,P08069,P16234,Q06187,P06241,P51955,Q7KZI7,P35916,…	STK3,IKBKE,MAP2K1,SYK,MST1R,ALK,PLK4,AXL,CSF1R,LTK,NTRK3,MATK,RET,MAP2K2,FRK,MAP4K4,RPS6KB1,HIPK2,SRC,MET,ROCK2,AURKB,KIT,MARK3,SRMS,KDR,TNK2,LRRK2,AURKA,PDGFRB,LCK,LYN,NTRK1,PTK2,FGFR1,ROS1,MINK1,FLT3,TYRO3,ABL1,BLK,MAP4K2,NEK4,ITK,INSR,MKNK2,EPHA2,CHEK2,ACVR1,MELK,IGF1R,PDGFRA,BTK,FYN,NEK2,MARK2,FLT4,HIPK4,CDK8,ROCK1,FLT1,FER,SLK,NTRK2,FGFR3,ERBB4
P23443	Ribosomal protein S6 kinase 1	FN	FN	UA	FN	CHEMBL1980297	ILORASERTIB	AurK, VEGFR, PDGFR inhibitor	Q13188,Q14164,Q02750,P43405,Q04912,Q9UM73,O00444,P30530,P07333,P29376,Q16288,P42679,P07949,P36507,P42685,O95819,P23443,Q9H2X6,P12931,P08581,O75116,Q96GD4,P10721,P27448,Q9H3Y6,P35968,Q07912,Q5S007,O14965,P09619,P06239,P07948,P04629,Q05397,P11362,P08922,Q8N4C8,P36888,Q06418,P00519,P51451,Q12851,P51957,Q08881,P06213,Q9HBH9,P29317,O96017,Q04771,Q14680,P08069,P16234,Q06187,P06241,P51955,Q7KZI7,P35916,…	STK3,IKBKE,MAP2K1,SYK,MST1R,ALK,PLK4,AXL,CSF1R,LTK,NTRK3,MATK,RET,MAP2K2,FRK,MAP4K4,RPS6KB1,HIPK2,SRC,MET,ROCK2,AURKB,KIT,MARK3,SRMS,KDR,TNK2,LRRK2,AURKA,PDGFRB,LCK,LYN,NTRK1,PTK2,FGFR1,ROS1,MINK1,FLT3,TYRO3,ABL1,BLK,MAP4K2,NEK4,ITK,INSR,MKNK2,EPHA2,CHEK2,ACVR1,MELK,IGF1R,PDGFRA,BTK,FYN,NEK2,MARK2,FLT4,HIPK4,CDK8,ROCK1,FLT1,FER,SLK,NTRK2,FGFR3,ERBB4
P08922	Proto-oncogene tyrosine-protein kinase ROS	UA	FN	UA	CR	CHEMBL1980297	ILORASERTIB	AurK, VEGFR, PDGFR inhibitor	Q13188,Q14164,Q02750,P43405,Q04912,Q9UM73,O00444,P30530,P07333,P29376,Q16288,P42679,P07949,P36507,P42685,O95819,P23443,Q9H2X6,P12931,P08581,O75116,Q96GD4,P10721,P27448,Q9H3Y6,P35968,Q07912,Q5S007,O14965,P09619,P06239,P07948,P04629,Q05397,P11362,P08922,Q8N4C8,P36888,Q06418,P00519,P51451,Q12851,P51957,Q08881,P06213,Q9HBH9,P29317,O96017,Q04771,Q14680,P08069,P16234,Q06187,P06241,P51955,Q7KZI7,P35916,…	STK3,IKBKE,MAP2K1,SYK,MST1R,ALK,PLK4,AXL,CSF1R,LTK,NTRK3,MATK,RET,MAP2K2,FRK,MAP4K4,RPS6KB1,HIPK2,SRC,MET,ROCK2,AURKB,KIT,MARK3,SRMS,KDR,TNK2,LRRK2,AURKA,PDGFRB,LCK,LYN,NTRK1,PTK2,FGFR1,ROS1,MINK1,FLT3,TYRO3,ABL1,BLK,MAP4K2,NEK4,ITK,INSR,MKNK2,EPHA2,CHEK2,ACVR1,MELK,IGF1R,PDGFRA,BTK,FYN,NEK2,MARK2,FLT4,HIPK4,CDK8,ROCK1,FLT1,FER,SLK,NTRK2,FGFR3,ERBB4
P42679	Tyrosine-protein kinase CTK	FN	UA	UA	UA	CHEMBL1980297	ILORASERTIB	AurK, VEGFR, PDGFR inhibitor	Q13188,Q14164,Q02750,P43405,Q04912,Q9UM73,O00444,P30530,P07333,P29376,Q16288,P42679,P07949,P36507,P42685,O95819,P23443,Q9H2X6,P12931,P08581,O75116,Q96GD4,P10721,P27448,Q9H3Y6,P35968,Q07912,Q5S007,O14965,P09619,P06239,P07948,P04629,Q05397,P11362,P08922,Q8N4C8,P36888,Q06418,P00519,P51451,Q12851,P51957,Q08881,P06213,Q9HBH9,P29317,O96017,Q04771,Q14680,P08069,P16234,Q06187,P06241,P51955,Q7KZI7,P35916,…	STK3,IKBKE,MAP2K1,SYK,MST1R,ALK,PLK4,AXL,CSF1R,LTK,NTRK3,MATK,RET,MAP2K2,FRK,MAP4K4,RPS6KB1,HIPK2,SRC,MET,ROCK2,AURKB,KIT,MARK3,SRMS,KDR,TNK2,LRRK2,AURKA,PDGFRB,LCK,LYN,NTRK1,PTK2,FGFR1,ROS1,MINK1,FLT3,TYRO3,ABL1,BLK,MAP4K2,NEK4,ITK,INSR,MKNK2,EPHA2,CHEK2,ACVR1,MELK,IGF1R,PDGFRA,BTK,FYN,NEK2,MARK2,FLT4,HIPK4,CDK8,ROCK1,FLT1,FER,SLK,NTRK2,FGFR3,ERBB4
Q04912	Macrophage-stimulating protein receptor	FN	CR		FN	CHEMBL1980297	ILORASERTIB	AurK, VEGFR, PDGFR inhibitor	Q13188,Q14164,Q02750,P43405,Q04912,Q9UM73,O00444,P30530,P07333,P29376,Q16288,P42679,P07949,P36507,P42685,O95819,P23443,Q9H2X6,P12931,P08581,O75116,Q96GD4,P10721,P27448,Q9H3Y6,P35968,Q07912,Q5S007,O14965,P09619,P06239,P07948,P04629,Q05397,P11362,P08922,Q8N4C8,P36888,Q06418,P00519,P51451,Q12851,P51957,Q08881,P06213,Q9HBH9,P29317,O96017,Q04771,Q14680,P08069,P16234,Q06187,P06241,P51955,Q7KZI7,P35916,…	STK3,IKBKE,MAP2K1,SYK,MST1R,ALK,PLK4,AXL,CSF1R,LTK,NTRK3,MATK,RET,MAP2K2,FRK,MAP4K4,RPS6KB1,HIPK2,SRC,MET,ROCK2,AURKB,KIT,MARK3,SRMS,KDR,TNK2,LRRK2,AURKA,PDGFRB,LCK,LYN,NTRK1,PTK2,FGFR1,ROS1,MINK1,FLT3,TYRO3,ABL1,BLK,MAP4K2,NEK4,ITK,INSR,MKNK2,EPHA2,CHEK2,ACVR1,MELK,IGF1R,PDGFRA,BTK,FYN,NEK2,MARK2,FLT4,HIPK4,CDK8,ROCK1,FLT1,FER,SLK,NTRK2,FGFR3,ERBB4
P04629	Nerve growth factor receptor Trk-A	UA	FN	UA	UA	CHEMBL281948	K-252A	CAMK inhibitor	Q15139,P41743,P24723,P05771,P05129,Q05655,P17252,O94806,Q02156,Q04759,Q05513,P04629,P35968,Q15746,P15735,P46019,P46020,Q93100,Q16816	PRKD1,PRKCI,PRKCH,PRKCB,PRKCG,PRKCD,PRKCA,PRKD3,PRKCE,PRKCQ,PRKCZ,NTRK1,KDR,MYLK,PHKG2,PHKA2,PHKA1,PHKB,PHKG1
P17252	Protein kinase C (PKC)	FN	UA	UA	FN	CHEMBL281948	K-252A	CAMK inhibitor	Q15139,P41743,P24723,P05771,P05129,Q05655,P17252,O94806,Q02156,Q04759,Q05513,P04629,P35968,Q15746,P15735,P46019,P46020,Q93100,Q16816	PRKD1,PRKCI,PRKCH,PRKCB,PRKCG,PRKCD,PRKCA,PRKD3,PRKCE,PRKCQ,PRKCZ,NTRK1,KDR,MYLK,PHKG2,PHKA2,PHKA1,PHKB,PHKG1
Q05513	Protein kinase C (PKC)	UA	FN	FN	UA	CHEMBL281948	K-252A	CAMK inhibitor	Q15139,P41743,P24723,P05771,P05129,Q05655,P17252,O94806,Q02156,Q04759,Q05513,P04629,P35968,Q15746,P15735,P46019,P46020,Q93100,Q16816	PRKD1,PRKCI,PRKCH,PRKCB,PRKCG,PRKCD,PRKCA,PRKD3,PRKCE,PRKCQ,PRKCZ,NTRK1,KDR,MYLK,PHKG2,PHKA2,PHKA1,PHKB,PHKG1
P04629	Nerve growth factor receptor Trk-A	UA	FN	UA	UA	CHEMBL281948	K-252A	CAMK inhibitor	Q15139,P41743,P24723,P05771,P05129,Q05655,P17252,O94806,Q02156,Q04759,Q05513,P04629,P35968,Q15746,P15735,P46019,P46020,Q93100,Q16816	PRKD1,PRKCI,PRKCH,PRKCB,PRKCG,PRKCD,PRKCA,PRKD3,PRKCE,PRKCQ,PRKCZ,NTRK1,KDR,MYLK,PHKG2,PHKA2,PHKA1,PHKB,PHKG1
P17252	Protein kinase C (PKC)	FN	UA	UA	FN	CHEMBL281948	K-252A	CAMK inhibitor	Q15139,P41743,P24723,P05771,P05129,Q05655,P17252,O94806,Q02156,Q04759,Q05513,P04629,P35968,Q15746,P15735,P46019,P46020,Q93100,Q16816	PRKD1,PRKCI,PRKCH,PRKCB,PRKCG,PRKCD,PRKCA,PRKD3,PRKCE,PRKCQ,PRKCZ,NTRK1,KDR,MYLK,PHKG2,PHKA2,PHKA1,PHKB,PHKG1
Q05513	Protein kinase C (PKC)	UA	FN	FN	UA	CHEMBL281948	K-252A	CAMK inhibitor	Q15139,P41743,P24723,P05771,P05129,Q05655,P17252,O94806,Q02156,Q04759,Q05513,P04629,P35968,Q15746,P15735,P46019,P46020,Q93100,Q16816	PRKD1,PRKCI,PRKCH,PRKCB,PRKCG,PRKCD,PRKCA,PRKD3,PRKCE,PRKCQ,PRKCZ,NTRK1,KDR,MYLK,PHKG2,PHKA2,PHKA1,PHKB,PHKG1
P17252	Protein kinase C (PKC)	FN	UA	UA	FN	CHEMBL281948	K-252A	CAMK inhibitor	Q15139,P41743,P24723,P05771,P05129,Q05655,P17252,O94806,Q02156,Q04759,Q05513,P04629,P35968,Q15746,P15735,P46019,P46020,Q93100,Q16816	PRKD1,PRKCI,PRKCH,PRKCB,PRKCG,PRKCD,PRKCA,PRKD3,PRKCE,PRKCQ,PRKCZ,NTRK1,KDR,MYLK,PHKG2,PHKA2,PHKA1,PHKB,PHKG1
Q05513	Protein kinase C (PKC)	UA	FN	FN	UA	CHEMBL281948	K-252A	CAMK inhibitor	Q15139,P41743,P24723,P05771,P05129,Q05655,P17252,O94806,Q02156,Q04759,Q05513,P04629,P35968,Q15746,P15735,P46019,P46020,Q93100,Q16816	PRKD1,PRKCI,PRKCH,PRKCB,PRKCG,PRKCD,PRKCA,PRKD3,PRKCE,PRKCQ,PRKCZ,NTRK1,KDR,MYLK,PHKG2,PHKA2,PHKA1,PHKB,PHKG1
P17252	Protein kinase C (PKC)	FN	UA	UA	FN	CHEMBL281948	K-252A	CAMK inhibitor	Q15139,P41743,P24723,P05771,P05129,Q05655,P17252,O94806,Q02156,Q04759,Q05513,P04629,P35968,Q15746,P15735,P46019,P46020,Q93100,Q16816	PRKD1,PRKCI,PRKCH,PRKCB,PRKCG,PRKCD,PRKCA,PRKD3,PRKCE,PRKCQ,PRKCZ,NTRK1,KDR,MYLK,PHKG2,PHKA2,PHKA1,PHKB,PHKG1
Q05513	Protein kinase C (PKC)	UA	FN	FN	UA	CHEMBL281948	K-252A	CAMK inhibitor	Q15139,P41743,P24723,P05771,P05129,Q05655,P17252,O94806,Q02156,Q04759,Q05513,P04629,P35968,Q15746,P15735,P46019,P46020,Q93100,Q16816	PRKD1,PRKCI,PRKCH,PRKCB,PRKCG,PRKCD,PRKCA,PRKD3,PRKCE,PRKCQ,PRKCZ,NTRK1,KDR,MYLK,PHKG2,PHKA2,PHKA1,PHKB,PHKG1
P04629	Nerve growth factor receptor Trk-A	UA	FN	UA	UA	CHEMBL281948	K-252A	CAMK inhibitor	Q15139,P41743,P24723,P05771,P05129,Q05655,P17252,O94806,Q02156,Q04759,Q05513,P04629,P35968,Q15746,P15735,P46019,P46020,Q93100,Q16816	PRKD1,PRKCI,PRKCH,PRKCB,PRKCG,PRKCD,PRKCA,PRKD3,PRKCE,PRKCQ,PRKCZ,NTRK1,KDR,MYLK,PHKG2,PHKA2,PHKA1,PHKB,PHKG1
P57059	Serine/threonine-protein kinase SIK1	UA	FN	FN	UA	CHEMBL603469	LESTAURTINIB	Multiply kinase inhibitor, trials in multiple diseases including cancer	P07333,P36888,Q2M2I8,Q04771,P36896,Q9UM73,Q13131,P54646,Q8NFD2,O60285,Q99683,O95382,O14965,Q96GD4,Q9UQB9,P30530,Q9NSY1,P51451,O00238,P51813,Q8TDC3,Q8IWQ3,Q06187,Q14012,Q8IU85,Q13555,Q9UQM7,Q13554,Q13557,Q8N5S9,Q96RR4,P24941,Q00526,Q00535,P50613,Q92772,Q8IVW4,O76039,O14757,O96017,O14578,P49759,P49760,Q9HAZ1,P41240,P68400,P19784,P53355,Q9UIK4,O43293,Q16832,Q09013,Q9UEE5,O94768,Q13627,Q9Y463,Q92630,…	CSF1R,FLT3,AAK1,ACVR1,ACVR1B,ALK,PRKAA1,PRKAA2,ANKK1,NUAK1,MAP3K5,MAP3K6,AURKA,AURKB,AURKC,AXL,BMP2K,BLK,BMPR1B,BMX,BRSK1,BRSK2,BTK,CAMK1,CAMK1D,CAMK2G,CAMK2A,CAMK2B,CAMK2D,CAMKK1,CAMKK2,CDK2,CDK3,CDK5,CDK7,CDKL2,CDKL3,CDKL5,CHEK1,CHEK2,CIT,CLK1,CLK2,CLK4,CSK,CSNK2A1,CSNK2A2,DAPK1,DAPK2,DAPK3,DDR2,DMPK,STK17A,STK17B,DYRK1A,DYRK1B,DYRK2,EPHA1,EPHA3,EPHA7,EPHB6,MAPK15,ERN1,FER,FES,FGFR1,FGR,FLT1,FL…
P80192	Mitogen-activated protein kinase kinase kinase 9	FN	FN	UA	UA	CHEMBL603469	LESTAURTINIB	Multiply kinase inhibitor, trials in multiple diseases including cancer	P07333,P36888,Q2M2I8,Q04771,P36896,Q9UM73,Q13131,P54646,Q8NFD2,O60285,Q99683,O95382,O14965,Q96GD4,Q9UQB9,P30530,Q9NSY1,P51451,O00238,P51813,Q8TDC3,Q8IWQ3,Q06187,Q14012,Q8IU85,Q13555,Q9UQM7,Q13554,Q13557,Q8N5S9,Q96RR4,P24941,Q00526,Q00535,P50613,Q92772,Q8IVW4,O76039,O14757,O96017,O14578,P49759,P49760,Q9HAZ1,P41240,P68400,P19784,P53355,Q9UIK4,O43293,Q16832,Q09013,Q9UEE5,O94768,Q13627,Q9Y463,Q92630,…	CSF1R,FLT3,AAK1,ACVR1,ACVR1B,ALK,PRKAA1,PRKAA2,ANKK1,NUAK1,MAP3K5,MAP3K6,AURKA,AURKB,AURKC,AXL,BMP2K,BLK,BMPR1B,BMX,BRSK1,BRSK2,BTK,CAMK1,CAMK1D,CAMK2G,CAMK2A,CAMK2B,CAMK2D,CAMKK1,CAMKK2,CDK2,CDK3,CDK5,CDK7,CDKL2,CDKL3,CDKL5,CHEK1,CHEK2,CIT,CLK1,CLK2,CLK4,CSK,CSNK2A1,CSNK2A2,DAPK1,DAPK2,DAPK3,DDR2,DMPK,STK17A,STK17B,DYRK1A,DYRK1B,DYRK2,EPHA1,EPHA3,EPHA7,EPHB6,MAPK15,ERN1,FER,FES,FGFR1,FGR,FLT1,FL…
Q04771	Activin receptor type-1	UA	FN	FN	UA	CHEMBL603469	LESTAURTINIB	Multiply kinase inhibitor, trials in multiple diseases including cancer	P07333,P36888,Q2M2I8,Q04771,P36896,Q9UM73,Q13131,P54646,Q8NFD2,O60285,Q99683,O95382,O14965,Q96GD4,Q9UQB9,P30530,Q9NSY1,P51451,O00238,P51813,Q8TDC3,Q8IWQ3,Q06187,Q14012,Q8IU85,Q13555,Q9UQM7,Q13554,Q13557,Q8N5S9,Q96RR4,P24941,Q00526,Q00535,P50613,Q92772,Q8IVW4,O76039,O14757,O96017,O14578,P49759,P49760,Q9HAZ1,P41240,P68400,P19784,P53355,Q9UIK4,O43293,Q16832,Q09013,Q9UEE5,O94768,Q13627,Q9Y463,Q92630,…	CSF1R,FLT3,AAK1,ACVR1,ACVR1B,ALK,PRKAA1,PRKAA2,ANKK1,NUAK1,MAP3K5,MAP3K6,AURKA,AURKB,AURKC,AXL,BMP2K,BLK,BMPR1B,BMX,BRSK1,BRSK2,BTK,CAMK1,CAMK1D,CAMK2G,CAMK2A,CAMK2B,CAMK2D,CAMKK1,CAMKK2,CDK2,CDK3,CDK5,CDK7,CDKL2,CDKL3,CDKL5,CHEK1,CHEK2,CIT,CLK1,CLK2,CLK4,CSK,CSNK2A1,CSNK2A2,DAPK1,DAPK2,DAPK3,DDR2,DMPK,STK17A,STK17B,DYRK1A,DYRK1B,DYRK2,EPHA1,EPHA3,EPHA7,EPHB6,MAPK15,ERN1,FER,FES,FGFR1,FGR,FLT1,FL…
Q04771	Activin receptor type-1	UA	FN	FN	UA	CHEMBL603469	LESTAURTINIB	Multiply kinase inhibitor, trials in multiple diseases including cancer	P07333,P36888,Q2M2I8,Q04771,P36896,Q9UM73,Q13131,P54646,Q8NFD2,O60285,Q99683,O95382,O14965,Q96GD4,Q9UQB9,P30530,Q9NSY1,P51451,O00238,P51813,Q8TDC3,Q8IWQ3,Q06187,Q14012,Q8IU85,Q13555,Q9UQM7,Q13554,Q13557,Q8N5S9,Q96RR4,P24941,Q00526,Q00535,P50613,Q92772,Q8IVW4,O76039,O14757,O96017,O14578,P49759,P49760,Q9HAZ1,P41240,P68400,P19784,P53355,Q9UIK4,O43293,Q16832,Q09013,Q9UEE5,O94768,Q13627,Q9Y463,Q92630,…	CSF1R,FLT3,AAK1,ACVR1,ACVR1B,ALK,PRKAA1,PRKAA2,ANKK1,NUAK1,MAP3K5,MAP3K6,AURKA,AURKB,AURKC,AXL,BMP2K,BLK,BMPR1B,BMX,BRSK1,BRSK2,BTK,CAMK1,CAMK1D,CAMK2G,CAMK2A,CAMK2B,CAMK2D,CAMKK1,CAMKK2,CDK2,CDK3,CDK5,CDK7,CDKL2,CDKL3,CDKL5,CHEK1,CHEK2,CIT,CLK1,CLK2,CLK4,CSK,CSNK2A1,CSNK2A2,DAPK1,DAPK2,DAPK3,DDR2,DMPK,STK17A,STK17B,DYRK1A,DYRK1B,DYRK2,EPHA1,EPHA3,EPHA7,EPHB6,MAPK15,ERN1,FER,FES,FGFR1,FGR,FLT1,FL…
Q8N4C8	Misshapen-like kinase 1	FN	UA	UA	FN	CHEMBL603469	LESTAURTINIB	Multiply kinase inhibitor, trials in multiple diseases including cancer	P07333,P36888,Q2M2I8,Q04771,P36896,Q9UM73,Q13131,P54646,Q8NFD2,O60285,Q99683,O95382,O14965,Q96GD4,Q9UQB9,P30530,Q9NSY1,P51451,O00238,P51813,Q8TDC3,Q8IWQ3,Q06187,Q14012,Q8IU85,Q13555,Q9UQM7,Q13554,Q13557,Q8N5S9,Q96RR4,P24941,Q00526,Q00535,P50613,Q92772,Q8IVW4,O76039,O14757,O96017,O14578,P49759,P49760,Q9HAZ1,P41240,P68400,P19784,P53355,Q9UIK4,O43293,Q16832,Q09013,Q9UEE5,O94768,Q13627,Q9Y463,Q92630,…	CSF1R,FLT3,AAK1,ACVR1,ACVR1B,ALK,PRKAA1,PRKAA2,ANKK1,NUAK1,MAP3K5,MAP3K6,AURKA,AURKB,AURKC,AXL,BMP2K,BLK,BMPR1B,BMX,BRSK1,BRSK2,BTK,CAMK1,CAMK1D,CAMK2G,CAMK2A,CAMK2B,CAMK2D,CAMKK1,CAMKK2,CDK2,CDK3,CDK5,CDK7,CDKL2,CDKL3,CDKL5,CHEK1,CHEK2,CIT,CLK1,CLK2,CLK4,CSK,CSNK2A1,CSNK2A2,DAPK1,DAPK2,DAPK3,DDR2,DMPK,STK17A,STK17B,DYRK1A,DYRK1B,DYRK2,EPHA1,EPHA3,EPHA7,EPHB6,MAPK15,ERN1,FER,FES,FGFR1,FGR,FLT1,FL…
P36897	TGF-beta receptor type I	FN	FN	FN	FN	CHEMBL603469	LESTAURTINIB	Multiply kinase inhibitor, trials in multiple diseases including cancer	P07333,P36888,Q2M2I8,Q04771,P36896,Q9UM73,Q13131,P54646,Q8NFD2,O60285,Q99683,O95382,O14965,Q96GD4,Q9UQB9,P30530,Q9NSY1,P51451,O00238,P51813,Q8TDC3,Q8IWQ3,Q06187,Q14012,Q8IU85,Q13555,Q9UQM7,Q13554,Q13557,Q8N5S9,Q96RR4,P24941,Q00526,Q00535,P50613,Q92772,Q8IVW4,O76039,O14757,O96017,O14578,P49759,P49760,Q9HAZ1,P41240,P68400,P19784,P53355,Q9UIK4,O43293,Q16832,Q09013,Q9UEE5,O94768,Q13627,Q9Y463,Q92630,…	CSF1R,FLT3,AAK1,ACVR1,ACVR1B,ALK,PRKAA1,PRKAA2,ANKK1,NUAK1,MAP3K5,MAP3K6,AURKA,AURKB,AURKC,AXL,BMP2K,BLK,BMPR1B,BMX,BRSK1,BRSK2,BTK,CAMK1,CAMK1D,CAMK2G,CAMK2A,CAMK2B,CAMK2D,CAMKK1,CAMKK2,CDK2,CDK3,CDK5,CDK7,CDKL2,CDKL3,CDKL5,CHEK1,CHEK2,CIT,CLK1,CLK2,CLK4,CSK,CSNK2A1,CSNK2A2,DAPK1,DAPK2,DAPK3,DDR2,DMPK,STK17A,STK17B,DYRK1A,DYRK1B,DYRK2,EPHA1,EPHA3,EPHA7,EPHB6,MAPK15,ERN1,FER,FES,FGFR1,FGR,FLT1,FL…
O00238	Bone morphogenetic protein receptor type-1B	FN	FN	FN	UA	CHEMBL603469	LESTAURTINIB	Multiply kinase inhibitor, trials in multiple diseases including cancer	P07333,P36888,Q2M2I8,Q04771,P36896,Q9UM73,Q13131,P54646,Q8NFD2,O60285,Q99683,O95382,O14965,Q96GD4,Q9UQB9,P30530,Q9NSY1,P51451,O00238,P51813,Q8TDC3,Q8IWQ3,Q06187,Q14012,Q8IU85,Q13555,Q9UQM7,Q13554,Q13557,Q8N5S9,Q96RR4,P24941,Q00526,Q00535,P50613,Q92772,Q8IVW4,O76039,O14757,O96017,O14578,P49759,P49760,Q9HAZ1,P41240,P68400,P19784,P53355,Q9UIK4,O43293,Q16832,Q09013,Q9UEE5,O94768,Q13627,Q9Y463,Q92630,…	CSF1R,FLT3,AAK1,ACVR1,ACVR1B,ALK,PRKAA1,PRKAA2,ANKK1,NUAK1,MAP3K5,MAP3K6,AURKA,AURKB,AURKC,AXL,BMP2K,BLK,BMPR1B,BMX,BRSK1,BRSK2,BTK,CAMK1,CAMK1D,CAMK2G,CAMK2A,CAMK2B,CAMK2D,CAMKK1,CAMKK2,CDK2,CDK3,CDK5,CDK7,CDKL2,CDKL3,CDKL5,CHEK1,CHEK2,CIT,CLK1,CLK2,CLK4,CSK,CSNK2A1,CSNK2A2,DAPK1,DAPK2,DAPK3,DDR2,DMPK,STK17A,STK17B,DYRK1A,DYRK1B,DYRK2,EPHA1,EPHA3,EPHA7,EPHB6,MAPK15,ERN1,FER,FES,FGFR1,FGR,FLT1,FL…
P30530	Tyrosine-protein kinase receptor UFO	FN	UA	UA	UA	CHEMBL603469	LESTAURTINIB	Multiply kinase inhibitor, trials in multiple diseases including cancer	P07333,P36888,Q2M2I8,Q04771,P36896,Q9UM73,Q13131,P54646,Q8NFD2,O60285,Q99683,O95382,O14965,Q96GD4,Q9UQB9,P30530,Q9NSY1,P51451,O00238,P51813,Q8TDC3,Q8IWQ3,Q06187,Q14012,Q8IU85,Q13555,Q9UQM7,Q13554,Q13557,Q8N5S9,Q96RR4,P24941,Q00526,Q00535,P50613,Q92772,Q8IVW4,O76039,O14757,O96017,O14578,P49759,P49760,Q9HAZ1,P41240,P68400,P19784,P53355,Q9UIK4,O43293,Q16832,Q09013,Q9UEE5,O94768,Q13627,Q9Y463,Q92630,…	CSF1R,FLT3,AAK1,ACVR1,ACVR1B,ALK,PRKAA1,PRKAA2,ANKK1,NUAK1,MAP3K5,MAP3K6,AURKA,AURKB,AURKC,AXL,BMP2K,BLK,BMPR1B,BMX,BRSK1,BRSK2,BTK,CAMK1,CAMK1D,CAMK2G,CAMK2A,CAMK2B,CAMK2D,CAMKK1,CAMKK2,CDK2,CDK3,CDK5,CDK7,CDKL2,CDKL3,CDKL5,CHEK1,CHEK2,CIT,CLK1,CLK2,CLK4,CSK,CSNK2A1,CSNK2A2,DAPK1,DAPK2,DAPK3,DDR2,DMPK,STK17A,STK17B,DYRK1A,DYRK1B,DYRK2,EPHA1,EPHA3,EPHA7,EPHB6,MAPK15,ERN1,FER,FES,FGFR1,FGR,FLT1,FL…
Q13627	Dual-specificity tyrosine-phosphorylation regulated kinase 1A	UA	FN	UA	UA	CHEMBL603469	LESTAURTINIB	Multiply kinase inhibitor, trials in multiple diseases including cancer	P07333,P36888,Q2M2I8,Q04771,P36896,Q9UM73,Q13131,P54646,Q8NFD2,O60285,Q99683,O95382,O14965,Q96GD4,Q9UQB9,P30530,Q9NSY1,P51451,O00238,P51813,Q8TDC3,Q8IWQ3,Q06187,Q14012,Q8IU85,Q13555,Q9UQM7,Q13554,Q13557,Q8N5S9,Q96RR4,P24941,Q00526,Q00535,P50613,Q92772,Q8IVW4,O76039,O14757,O96017,O14578,P49759,P49760,Q9HAZ1,P41240,P68400,P19784,P53355,Q9UIK4,O43293,Q16832,Q09013,Q9UEE5,O94768,Q13627,Q9Y463,Q92630,…	CSF1R,FLT3,AAK1,ACVR1,ACVR1B,ALK,PRKAA1,PRKAA2,ANKK1,NUAK1,MAP3K5,MAP3K6,AURKA,AURKB,AURKC,AXL,BMP2K,BLK,BMPR1B,BMX,BRSK1,BRSK2,BTK,CAMK1,CAMK1D,CAMK2G,CAMK2A,CAMK2B,CAMK2D,CAMKK1,CAMKK2,CDK2,CDK3,CDK5,CDK7,CDKL2,CDKL3,CDKL5,CHEK1,CHEK2,CIT,CLK1,CLK2,CLK4,CSK,CSNK2A1,CSNK2A2,DAPK1,DAPK2,DAPK3,DDR2,DMPK,STK17A,STK17B,DYRK1A,DYRK1B,DYRK2,EPHA1,EPHA3,EPHA7,EPHB6,MAPK15,ERN1,FER,FES,FGFR1,FGR,FLT1,FL…
P80192	Mitogen-activated protein kinase kinase kinase 9	FN	FN	UA	UA	CHEMBL603469	LESTAURTINIB	Multiply kinase inhibitor, trials in multiple diseases including cancer	P07333,P36888,Q2M2I8,Q04771,P36896,Q9UM73,Q13131,P54646,Q8NFD2,O60285,Q99683,O95382,O14965,Q96GD4,Q9UQB9,P30530,Q9NSY1,P51451,O00238,P51813,Q8TDC3,Q8IWQ3,Q06187,Q14012,Q8IU85,Q13555,Q9UQM7,Q13554,Q13557,Q8N5S9,Q96RR4,P24941,Q00526,Q00535,P50613,Q92772,Q8IVW4,O76039,O14757,O96017,O14578,P49759,P49760,Q9HAZ1,P41240,P68400,P19784,P53355,Q9UIK4,O43293,Q16832,Q09013,Q9UEE5,O94768,Q13627,Q9Y463,Q92630,…	CSF1R,FLT3,AAK1,ACVR1,ACVR1B,ALK,PRKAA1,PRKAA2,ANKK1,NUAK1,MAP3K5,MAP3K6,AURKA,AURKB,AURKC,AXL,BMP2K,BLK,BMPR1B,BMX,BRSK1,BRSK2,BTK,CAMK1,CAMK1D,CAMK2G,CAMK2A,CAMK2B,CAMK2D,CAMKK1,CAMKK2,CDK2,CDK3,CDK5,CDK7,CDKL2,CDKL3,CDKL5,CHEK1,CHEK2,CIT,CLK1,CLK2,CLK4,CSK,CSNK2A1,CSNK2A2,DAPK1,DAPK2,DAPK3,DDR2,DMPK,STK17A,STK17B,DYRK1A,DYRK1B,DYRK2,EPHA1,EPHA3,EPHA7,EPHB6,MAPK15,ERN1,FER,FES,FGFR1,FGR,FLT1,FL…
P53779	c-Jun N-terminal kinase 3	FN	FN	UA	UA	CHEMBL603469	LESTAURTINIB	Multiply kinase inhibitor, trials in multiple diseases including cancer	P07333,P36888,Q2M2I8,Q04771,P36896,Q9UM73,Q13131,P54646,Q8NFD2,O60285,Q99683,O95382,O14965,Q96GD4,Q9UQB9,P30530,Q9NSY1,P51451,O00238,P51813,Q8TDC3,Q8IWQ3,Q06187,Q14012,Q8IU85,Q13555,Q9UQM7,Q13554,Q13557,Q8N5S9,Q96RR4,P24941,Q00526,Q00535,P50613,Q92772,Q8IVW4,O76039,O14757,O96017,O14578,P49759,P49760,Q9HAZ1,P41240,P68400,P19784,P53355,Q9UIK4,O43293,Q16832,Q09013,Q9UEE5,O94768,Q13627,Q9Y463,Q92630,…	CSF1R,FLT3,AAK1,ACVR1,ACVR1B,ALK,PRKAA1,PRKAA2,ANKK1,NUAK1,MAP3K5,MAP3K6,AURKA,AURKB,AURKC,AXL,BMP2K,BLK,BMPR1B,BMX,BRSK1,BRSK2,BTK,CAMK1,CAMK1D,CAMK2G,CAMK2A,CAMK2B,CAMK2D,CAMKK1,CAMKK2,CDK2,CDK3,CDK5,CDK7,CDKL2,CDKL3,CDKL5,CHEK1,CHEK2,CIT,CLK1,CLK2,CLK4,CSK,CSNK2A1,CSNK2A2,DAPK1,DAPK2,DAPK3,DDR2,DMPK,STK17A,STK17B,DYRK1A,DYRK1B,DYRK2,EPHA1,EPHA3,EPHA7,EPHB6,MAPK15,ERN1,FER,FES,FGFR1,FGR,FLT1,FL…
Q13464	Rho-associated protein kinase 1	UA	FN	UA	UA	CHEMBL603469	LESTAURTINIB	Multiply kinase inhibitor, trials in multiple diseases including cancer	P07333,P36888,Q2M2I8,Q04771,P36896,Q9UM73,Q13131,P54646,Q8NFD2,O60285,Q99683,O95382,O14965,Q96GD4,Q9UQB9,P30530,Q9NSY1,P51451,O00238,P51813,Q8TDC3,Q8IWQ3,Q06187,Q14012,Q8IU85,Q13555,Q9UQM7,Q13554,Q13557,Q8N5S9,Q96RR4,P24941,Q00526,Q00535,P50613,Q92772,Q8IVW4,O76039,O14757,O96017,O14578,P49759,P49760,Q9HAZ1,P41240,P68400,P19784,P53355,Q9UIK4,O43293,Q16832,Q09013,Q9UEE5,O94768,Q13627,Q9Y463,Q92630,…	CSF1R,FLT3,AAK1,ACVR1,ACVR1B,ALK,PRKAA1,PRKAA2,ANKK1,NUAK1,MAP3K5,MAP3K6,AURKA,AURKB,AURKC,AXL,BMP2K,BLK,BMPR1B,BMX,BRSK1,BRSK2,BTK,CAMK1,CAMK1D,CAMK2G,CAMK2A,CAMK2B,CAMK2D,CAMKK1,CAMKK2,CDK2,CDK3,CDK5,CDK7,CDKL2,CDKL3,CDKL5,CHEK1,CHEK2,CIT,CLK1,CLK2,CLK4,CSK,CSNK2A1,CSNK2A2,DAPK1,DAPK2,DAPK3,DDR2,DMPK,STK17A,STK17B,DYRK1A,DYRK1B,DYRK2,EPHA1,EPHA3,EPHA7,EPHB6,MAPK15,ERN1,FER,FES,FGFR1,FGR,FLT1,FL…
P30530	Tyrosine-protein kinase receptor UFO	FN	UA	UA	UA	CHEMBL603469	LESTAURTINIB	Multiply kinase inhibitor, trials in multiple diseases including cancer	P07333,P36888,Q2M2I8,Q04771,P36896,Q9UM73,Q13131,P54646,Q8NFD2,O60285,Q99683,O95382,O14965,Q96GD4,Q9UQB9,P30530,Q9NSY1,P51451,O00238,P51813,Q8TDC3,Q8IWQ3,Q06187,Q14012,Q8IU85,Q13555,Q9UQM7,Q13554,Q13557,Q8N5S9,Q96RR4,P24941,Q00526,Q00535,P50613,Q92772,Q8IVW4,O76039,O14757,O96017,O14578,P49759,P49760,Q9HAZ1,P41240,P68400,P19784,P53355,Q9UIK4,O43293,Q16832,Q09013,Q9UEE5,O94768,Q13627,Q9Y463,Q92630,…	CSF1R,FLT3,AAK1,ACVR1,ACVR1B,ALK,PRKAA1,PRKAA2,ANKK1,NUAK1,MAP3K5,MAP3K6,AURKA,AURKB,AURKC,AXL,BMP2K,BLK,BMPR1B,BMX,BRSK1,BRSK2,BTK,CAMK1,CAMK1D,CAMK2G,CAMK2A,CAMK2B,CAMK2D,CAMKK1,CAMKK2,CDK2,CDK3,CDK5,CDK7,CDKL2,CDKL3,CDKL5,CHEK1,CHEK2,CIT,CLK1,CLK2,CLK4,CSK,CSNK2A1,CSNK2A2,DAPK1,DAPK2,DAPK3,DDR2,DMPK,STK17A,STK17B,DYRK1A,DYRK1B,DYRK2,EPHA1,EPHA3,EPHA7,EPHB6,MAPK15,ERN1,FER,FES,FGFR1,FGR,FLT1,FL…
O75676	Ribosomal protein S6 kinase alpha 4	UA	FN	FN	UA	CHEMBL603469	LESTAURTINIB	Multiply kinase inhibitor, trials in multiple diseases including cancer	P07333,P36888,Q2M2I8,Q04771,P36896,Q9UM73,Q13131,P54646,Q8NFD2,O60285,Q99683,O95382,O14965,Q96GD4,Q9UQB9,P30530,Q9NSY1,P51451,O00238,P51813,Q8TDC3,Q8IWQ3,Q06187,Q14012,Q8IU85,Q13555,Q9UQM7,Q13554,Q13557,Q8N5S9,Q96RR4,P24941,Q00526,Q00535,P50613,Q92772,Q8IVW4,O76039,O14757,O96017,O14578,P49759,P49760,Q9HAZ1,P41240,P68400,P19784,P53355,Q9UIK4,O43293,Q16832,Q09013,Q9UEE5,O94768,Q13627,Q9Y463,Q92630,…	CSF1R,FLT3,AAK1,ACVR1,ACVR1B,ALK,PRKAA1,PRKAA2,ANKK1,NUAK1,MAP3K5,MAP3K6,AURKA,AURKB,AURKC,AXL,BMP2K,BLK,BMPR1B,BMX,BRSK1,BRSK2,BTK,CAMK1,CAMK1D,CAMK2G,CAMK2A,CAMK2B,CAMK2D,CAMKK1,CAMKK2,CDK2,CDK3,CDK5,CDK7,CDKL2,CDKL3,CDKL5,CHEK1,CHEK2,CIT,CLK1,CLK2,CLK4,CSK,CSNK2A1,CSNK2A2,DAPK1,DAPK2,DAPK3,DDR2,DMPK,STK17A,STK17B,DYRK1A,DYRK1B,DYRK2,EPHA1,EPHA3,EPHA7,EPHB6,MAPK15,ERN1,FER,FES,FGFR1,FGR,FLT1,FL…
P45984	c-Jun N-terminal kinase 2	FN	FN	UA	UA	CHEMBL603469	LESTAURTINIB	Multiply kinase inhibitor, trials in multiple diseases including cancer	P07333,P36888,Q2M2I8,Q04771,P36896,Q9UM73,Q13131,P54646,Q8NFD2,O60285,Q99683,O95382,O14965,Q96GD4,Q9UQB9,P30530,Q9NSY1,P51451,O00238,P51813,Q8TDC3,Q8IWQ3,Q06187,Q14012,Q8IU85,Q13555,Q9UQM7,Q13554,Q13557,Q8N5S9,Q96RR4,P24941,Q00526,Q00535,P50613,Q92772,Q8IVW4,O76039,O14757,O96017,O14578,P49759,P49760,Q9HAZ1,P41240,P68400,P19784,P53355,Q9UIK4,O43293,Q16832,Q09013,Q9UEE5,O94768,Q13627,Q9Y463,Q92630,…	CSF1R,FLT3,AAK1,ACVR1,ACVR1B,ALK,PRKAA1,PRKAA2,ANKK1,NUAK1,MAP3K5,MAP3K6,AURKA,AURKB,AURKC,AXL,BMP2K,BLK,BMPR1B,BMX,BRSK1,BRSK2,BTK,CAMK1,CAMK1D,CAMK2G,CAMK2A,CAMK2B,CAMK2D,CAMKK1,CAMKK2,CDK2,CDK3,CDK5,CDK7,CDKL2,CDKL3,CDKL5,CHEK1,CHEK2,CIT,CLK1,CLK2,CLK4,CSK,CSNK2A1,CSNK2A2,DAPK1,DAPK2,DAPK3,DDR2,DMPK,STK17A,STK17B,DYRK1A,DYRK1B,DYRK2,EPHA1,EPHA3,EPHA7,EPHB6,MAPK15,ERN1,FER,FES,FGFR1,FGR,FLT1,FL…
P45983	c-Jun N-terminal kinase 1	FN	FN	UA	UA	CHEMBL603469	LESTAURTINIB	Multiply kinase inhibitor, trials in multiple diseases including cancer	P07333,P36888,Q2M2I8,Q04771,P36896,Q9UM73,Q13131,P54646,Q8NFD2,O60285,Q99683,O95382,O14965,Q96GD4,Q9UQB9,P30530,Q9NSY1,P51451,O00238,P51813,Q8TDC3,Q8IWQ3,Q06187,Q14012,Q8IU85,Q13555,Q9UQM7,Q13554,Q13557,Q8N5S9,Q96RR4,P24941,Q00526,Q00535,P50613,Q92772,Q8IVW4,O76039,O14757,O96017,O14578,P49759,P49760,Q9HAZ1,P41240,P68400,P19784,P53355,Q9UIK4,O43293,Q16832,Q09013,Q9UEE5,O94768,Q13627,Q9Y463,Q92630,…	CSF1R,FLT3,AAK1,ACVR1,ACVR1B,ALK,PRKAA1,PRKAA2,ANKK1,NUAK1,MAP3K5,MAP3K6,AURKA,AURKB,AURKC,AXL,BMP2K,BLK,BMPR1B,BMX,BRSK1,BRSK2,BTK,CAMK1,CAMK1D,CAMK2G,CAMK2A,CAMK2B,CAMK2D,CAMKK1,CAMKK2,CDK2,CDK3,CDK5,CDK7,CDKL2,CDKL3,CDKL5,CHEK1,CHEK2,CIT,CLK1,CLK2,CLK4,CSK,CSNK2A1,CSNK2A2,DAPK1,DAPK2,DAPK3,DDR2,DMPK,STK17A,STK17B,DYRK1A,DYRK1B,DYRK2,EPHA1,EPHA3,EPHA7,EPHB6,MAPK15,ERN1,FER,FES,FGFR1,FGR,FLT1,FL…
P53779	c-Jun N-terminal kinase 3	FN	FN	UA	UA	CHEMBL603469	LESTAURTINIB	Multiply kinase inhibitor, trials in multiple diseases including cancer	P07333,P36888,Q2M2I8,Q04771,P36896,Q9UM73,Q13131,P54646,Q8NFD2,O60285,Q99683,O95382,O14965,Q96GD4,Q9UQB9,P30530,Q9NSY1,P51451,O00238,P51813,Q8TDC3,Q8IWQ3,Q06187,Q14012,Q8IU85,Q13555,Q9UQM7,Q13554,Q13557,Q8N5S9,Q96RR4,P24941,Q00526,Q00535,P50613,Q92772,Q8IVW4,O76039,O14757,O96017,O14578,P49759,P49760,Q9HAZ1,P41240,P68400,P19784,P53355,Q9UIK4,O43293,Q16832,Q09013,Q9UEE5,O94768,Q13627,Q9Y463,Q92630,…	CSF1R,FLT3,AAK1,ACVR1,ACVR1B,ALK,PRKAA1,PRKAA2,ANKK1,NUAK1,MAP3K5,MAP3K6,AURKA,AURKB,AURKC,AXL,BMP2K,BLK,BMPR1B,BMX,BRSK1,BRSK2,BTK,CAMK1,CAMK1D,CAMK2G,CAMK2A,CAMK2B,CAMK2D,CAMKK1,CAMKK2,CDK2,CDK3,CDK5,CDK7,CDKL2,CDKL3,CDKL5,CHEK1,CHEK2,CIT,CLK1,CLK2,CLK4,CSK,CSNK2A1,CSNK2A2,DAPK1,DAPK2,DAPK3,DDR2,DMPK,STK17A,STK17B,DYRK1A,DYRK1B,DYRK2,EPHA1,EPHA3,EPHA7,EPHB6,MAPK15,ERN1,FER,FES,FGFR1,FGR,FLT1,FL…
Q13177	Serine/threonine-protein kinase PAK 2	UA	FN	UA	UA	CHEMBL603469	LESTAURTINIB	Multiply kinase inhibitor, trials in multiple diseases including cancer	P07333,P36888,Q2M2I8,Q04771,P36896,Q9UM73,Q13131,P54646,Q8NFD2,O60285,Q99683,O95382,O14965,Q96GD4,Q9UQB9,P30530,Q9NSY1,P51451,O00238,P51813,Q8TDC3,Q8IWQ3,Q06187,Q14012,Q8IU85,Q13555,Q9UQM7,Q13554,Q13557,Q8N5S9,Q96RR4,P24941,Q00526,Q00535,P50613,Q92772,Q8IVW4,O76039,O14757,O96017,O14578,P49759,P49760,Q9HAZ1,P41240,P68400,P19784,P53355,Q9UIK4,O43293,Q16832,Q09013,Q9UEE5,O94768,Q13627,Q9Y463,Q92630,…	CSF1R,FLT3,AAK1,ACVR1,ACVR1B,ALK,PRKAA1,PRKAA2,ANKK1,NUAK1,MAP3K5,MAP3K6,AURKA,AURKB,AURKC,AXL,BMP2K,BLK,BMPR1B,BMX,BRSK1,BRSK2,BTK,CAMK1,CAMK1D,CAMK2G,CAMK2A,CAMK2B,CAMK2D,CAMKK1,CAMKK2,CDK2,CDK3,CDK5,CDK7,CDKL2,CDKL3,CDKL5,CHEK1,CHEK2,CIT,CLK1,CLK2,CLK4,CSK,CSNK2A1,CSNK2A2,DAPK1,DAPK2,DAPK3,DDR2,DMPK,STK17A,STK17B,DYRK1A,DYRK1B,DYRK2,EPHA1,EPHA3,EPHA7,EPHB6,MAPK15,ERN1,FER,FES,FGFR1,FGR,FLT1,FL…
O15530	3-phosphoinositide dependent protein kinase-1	FN	FN	UA	FN	CHEMBL603469	LESTAURTINIB	Multiply kinase inhibitor, trials in multiple diseases including cancer	P07333,P36888,Q2M2I8,Q04771,P36896,Q9UM73,Q13131,P54646,Q8NFD2,O60285,Q99683,O95382,O14965,Q96GD4,Q9UQB9,P30530,Q9NSY1,P51451,O00238,P51813,Q8TDC3,Q8IWQ3,Q06187,Q14012,Q8IU85,Q13555,Q9UQM7,Q13554,Q13557,Q8N5S9,Q96RR4,P24941,Q00526,Q00535,P50613,Q92772,Q8IVW4,O76039,O14757,O96017,O14578,P49759,P49760,Q9HAZ1,P41240,P68400,P19784,P53355,Q9UIK4,O43293,Q16832,Q09013,Q9UEE5,O94768,Q13627,Q9Y463,Q92630,…	CSF1R,FLT3,AAK1,ACVR1,ACVR1B,ALK,PRKAA1,PRKAA2,ANKK1,NUAK1,MAP3K5,MAP3K6,AURKA,AURKB,AURKC,AXL,BMP2K,BLK,BMPR1B,BMX,BRSK1,BRSK2,BTK,CAMK1,CAMK1D,CAMK2G,CAMK2A,CAMK2B,CAMK2D,CAMKK1,CAMKK2,CDK2,CDK3,CDK5,CDK7,CDKL2,CDKL3,CDKL5,CHEK1,CHEK2,CIT,CLK1,CLK2,CLK4,CSK,CSNK2A1,CSNK2A2,DAPK1,DAPK2,DAPK3,DDR2,DMPK,STK17A,STK17B,DYRK1A,DYRK1B,DYRK2,EPHA1,EPHA3,EPHA7,EPHB6,MAPK15,ERN1,FER,FES,FGFR1,FGR,FLT1,FL…
P08922	Proto-oncogene tyrosine-protein kinase ROS	UA	FN	UA	CR	CHEMBL603469	LESTAURTINIB	Multiply kinase inhibitor, trials in multiple diseases including cancer	P07333,P36888,Q2M2I8,Q04771,P36896,Q9UM73,Q13131,P54646,Q8NFD2,O60285,Q99683,O95382,O14965,Q96GD4,Q9UQB9,P30530,Q9NSY1,P51451,O00238,P51813,Q8TDC3,Q8IWQ3,Q06187,Q14012,Q8IU85,Q13555,Q9UQM7,Q13554,Q13557,Q8N5S9,Q96RR4,P24941,Q00526,Q00535,P50613,Q92772,Q8IVW4,O76039,O14757,O96017,O14578,P49759,P49760,Q9HAZ1,P41240,P68400,P19784,P53355,Q9UIK4,O43293,Q16832,Q09013,Q9UEE5,O94768,Q13627,Q9Y463,Q92630,…	CSF1R,FLT3,AAK1,ACVR1,ACVR1B,ALK,PRKAA1,PRKAA2,ANKK1,NUAK1,MAP3K5,MAP3K6,AURKA,AURKB,AURKC,AXL,BMP2K,BLK,BMPR1B,BMX,BRSK1,BRSK2,BTK,CAMK1,CAMK1D,CAMK2G,CAMK2A,CAMK2B,CAMK2D,CAMKK1,CAMKK2,CDK2,CDK3,CDK5,CDK7,CDKL2,CDKL3,CDKL5,CHEK1,CHEK2,CIT,CLK1,CLK2,CLK4,CSK,CSNK2A1,CSNK2A2,DAPK1,DAPK2,DAPK3,DDR2,DMPK,STK17A,STK17B,DYRK1A,DYRK1B,DYRK2,EPHA1,EPHA3,EPHA7,EPHB6,MAPK15,ERN1,FER,FES,FGFR1,FGR,FLT1,FL…
Q5S007	Leucine-rich repeat serine/threonine-protein kinase 2		FN	UA	UA	CHEMBL603469	LESTAURTINIB	Multiply kinase inhibitor, trials in multiple diseases including cancer	P07333,P36888,Q2M2I8,Q04771,P36896,Q9UM73,Q13131,P54646,Q8NFD2,O60285,Q99683,O95382,O14965,Q96GD4,Q9UQB9,P30530,Q9NSY1,P51451,O00238,P51813,Q8TDC3,Q8IWQ3,Q06187,Q14012,Q8IU85,Q13555,Q9UQM7,Q13554,Q13557,Q8N5S9,Q96RR4,P24941,Q00526,Q00535,P50613,Q92772,Q8IVW4,O76039,O14757,O96017,O14578,P49759,P49760,Q9HAZ1,P41240,P68400,P19784,P53355,Q9UIK4,O43293,Q16832,Q09013,Q9UEE5,O94768,Q13627,Q9Y463,Q92630,…	CSF1R,FLT3,AAK1,ACVR1,ACVR1B,ALK,PRKAA1,PRKAA2,ANKK1,NUAK1,MAP3K5,MAP3K6,AURKA,AURKB,AURKC,AXL,BMP2K,BLK,BMPR1B,BMX,BRSK1,BRSK2,BTK,CAMK1,CAMK1D,CAMK2G,CAMK2A,CAMK2B,CAMK2D,CAMKK1,CAMKK2,CDK2,CDK3,CDK5,CDK7,CDKL2,CDKL3,CDKL5,CHEK1,CHEK2,CIT,CLK1,CLK2,CLK4,CSK,CSNK2A1,CSNK2A2,DAPK1,DAPK2,DAPK3,DDR2,DMPK,STK17A,STK17B,DYRK1A,DYRK1B,DYRK2,EPHA1,EPHA3,EPHA7,EPHB6,MAPK15,ERN1,FER,FES,FGFR1,FGR,FLT1,FL…
Q02779	Mitogen-activated protein kinase kinase kinase 10	FN	FN	UA	UA	CHEMBL603469	LESTAURTINIB	Multiply kinase inhibitor, trials in multiple diseases including cancer	P07333,P36888,Q2M2I8,Q04771,P36896,Q9UM73,Q13131,P54646,Q8NFD2,O60285,Q99683,O95382,O14965,Q96GD4,Q9UQB9,P30530,Q9NSY1,P51451,O00238,P51813,Q8TDC3,Q8IWQ3,Q06187,Q14012,Q8IU85,Q13555,Q9UQM7,Q13554,Q13557,Q8N5S9,Q96RR4,P24941,Q00526,Q00535,P50613,Q92772,Q8IVW4,O76039,O14757,O96017,O14578,P49759,P49760,Q9HAZ1,P41240,P68400,P19784,P53355,Q9UIK4,O43293,Q16832,Q09013,Q9UEE5,O94768,Q13627,Q9Y463,Q92630,…	CSF1R,FLT3,AAK1,ACVR1,ACVR1B,ALK,PRKAA1,PRKAA2,ANKK1,NUAK1,MAP3K5,MAP3K6,AURKA,AURKB,AURKC,AXL,BMP2K,BLK,BMPR1B,BMX,BRSK1,BRSK2,BTK,CAMK1,CAMK1D,CAMK2G,CAMK2A,CAMK2B,CAMK2D,CAMKK1,CAMKK2,CDK2,CDK3,CDK5,CDK7,CDKL2,CDKL3,CDKL5,CHEK1,CHEK2,CIT,CLK1,CLK2,CLK4,CSK,CSNK2A1,CSNK2A2,DAPK1,DAPK2,DAPK3,DDR2,DMPK,STK17A,STK17B,DYRK1A,DYRK1B,DYRK2,EPHA1,EPHA3,EPHA7,EPHB6,MAPK15,ERN1,FER,FES,FGFR1,FGR,FLT1,FL…
P45983	c-Jun N-terminal kinase 1	FN	FN	UA	UA	CHEMBL603469	LESTAURTINIB	Multiply kinase inhibitor, trials in multiple diseases including cancer	P07333,P36888,Q2M2I8,Q04771,P36896,Q9UM73,Q13131,P54646,Q8NFD2,O60285,Q99683,O95382,O14965,Q96GD4,Q9UQB9,P30530,Q9NSY1,P51451,O00238,P51813,Q8TDC3,Q8IWQ3,Q06187,Q14012,Q8IU85,Q13555,Q9UQM7,Q13554,Q13557,Q8N5S9,Q96RR4,P24941,Q00526,Q00535,P50613,Q92772,Q8IVW4,O76039,O14757,O96017,O14578,P49759,P49760,Q9HAZ1,P41240,P68400,P19784,P53355,Q9UIK4,O43293,Q16832,Q09013,Q9UEE5,O94768,Q13627,Q9Y463,Q92630,…	CSF1R,FLT3,AAK1,ACVR1,ACVR1B,ALK,PRKAA1,PRKAA2,ANKK1,NUAK1,MAP3K5,MAP3K6,AURKA,AURKB,AURKC,AXL,BMP2K,BLK,BMPR1B,BMX,BRSK1,BRSK2,BTK,CAMK1,CAMK1D,CAMK2G,CAMK2A,CAMK2B,CAMK2D,CAMKK1,CAMKK2,CDK2,CDK3,CDK5,CDK7,CDKL2,CDKL3,CDKL5,CHEK1,CHEK2,CIT,CLK1,CLK2,CLK4,CSK,CSNK2A1,CSNK2A2,DAPK1,DAPK2,DAPK3,DDR2,DMPK,STK17A,STK17B,DYRK1A,DYRK1B,DYRK2,EPHA1,EPHA3,EPHA7,EPHB6,MAPK15,ERN1,FER,FES,FGFR1,FGR,FLT1,FL…
P04629	Nerve growth factor receptor Trk-A	UA	FN	UA	UA	CHEMBL603469	LESTAURTINIB	Multiply kinase inhibitor, trials in multiple diseases including cancer	P07333,P36888,Q2M2I8,Q04771,P36896,Q9UM73,Q13131,P54646,Q8NFD2,O60285,Q99683,O95382,O14965,Q96GD4,Q9UQB9,P30530,Q9NSY1,P51451,O00238,P51813,Q8TDC3,Q8IWQ3,Q06187,Q14012,Q8IU85,Q13555,Q9UQM7,Q13554,Q13557,Q8N5S9,Q96RR4,P24941,Q00526,Q00535,P50613,Q92772,Q8IVW4,O76039,O14757,O96017,O14578,P49759,P49760,Q9HAZ1,P41240,P68400,P19784,P53355,Q9UIK4,O43293,Q16832,Q09013,Q9UEE5,O94768,Q13627,Q9Y463,Q92630,…	CSF1R,FLT3,AAK1,ACVR1,ACVR1B,ALK,PRKAA1,PRKAA2,ANKK1,NUAK1,MAP3K5,MAP3K6,AURKA,AURKB,AURKC,AXL,BMP2K,BLK,BMPR1B,BMX,BRSK1,BRSK2,BTK,CAMK1,CAMK1D,CAMK2G,CAMK2A,CAMK2B,CAMK2D,CAMKK1,CAMKK2,CDK2,CDK3,CDK5,CDK7,CDKL2,CDKL3,CDKL5,CHEK1,CHEK2,CIT,CLK1,CLK2,CLK4,CSK,CSNK2A1,CSNK2A2,DAPK1,DAPK2,DAPK3,DDR2,DMPK,STK17A,STK17B,DYRK1A,DYRK1B,DYRK2,EPHA1,EPHA3,EPHA7,EPHB6,MAPK15,ERN1,FER,FES,FGFR1,FGR,FLT1,FL…
Q13177	Serine/threonine-protein kinase PAK 2	UA	FN	UA	UA	CHEMBL603469	LESTAURTINIB	Multiply kinase inhibitor, trials in multiple diseases including cancer	P07333,P36888,Q2M2I8,Q04771,P36896,Q9UM73,Q13131,P54646,Q8NFD2,O60285,Q99683,O95382,O14965,Q96GD4,Q9UQB9,P30530,Q9NSY1,P51451,O00238,P51813,Q8TDC3,Q8IWQ3,Q06187,Q14012,Q8IU85,Q13555,Q9UQM7,Q13554,Q13557,Q8N5S9,Q96RR4,P24941,Q00526,Q00535,P50613,Q92772,Q8IVW4,O76039,O14757,O96017,O14578,P49759,P49760,Q9HAZ1,P41240,P68400,P19784,P53355,Q9UIK4,O43293,Q16832,Q09013,Q9UEE5,O94768,Q13627,Q9Y463,Q92630,…	CSF1R,FLT3,AAK1,ACVR1,ACVR1B,ALK,PRKAA1,PRKAA2,ANKK1,NUAK1,MAP3K5,MAP3K6,AURKA,AURKB,AURKC,AXL,BMP2K,BLK,BMPR1B,BMX,BRSK1,BRSK2,BTK,CAMK1,CAMK1D,CAMK2G,CAMK2A,CAMK2B,CAMK2D,CAMKK1,CAMKK2,CDK2,CDK3,CDK5,CDK7,CDKL2,CDKL3,CDKL5,CHEK1,CHEK2,CIT,CLK1,CLK2,CLK4,CSK,CSNK2A1,CSNK2A2,DAPK1,DAPK2,DAPK3,DDR2,DMPK,STK17A,STK17B,DYRK1A,DYRK1B,DYRK2,EPHA1,EPHA3,EPHA7,EPHB6,MAPK15,ERN1,FER,FES,FGFR1,FGR,FLT1,FL…
Q13043	Serine/threonine-protein kinase MST1	FN	FN	UA	UA	CHEMBL603469	LESTAURTINIB	Multiply kinase inhibitor, trials in multiple diseases including cancer	P07333,P36888,Q2M2I8,Q04771,P36896,Q9UM73,Q13131,P54646,Q8NFD2,O60285,Q99683,O95382,O14965,Q96GD4,Q9UQB9,P30530,Q9NSY1,P51451,O00238,P51813,Q8TDC3,Q8IWQ3,Q06187,Q14012,Q8IU85,Q13555,Q9UQM7,Q13554,Q13557,Q8N5S9,Q96RR4,P24941,Q00526,Q00535,P50613,Q92772,Q8IVW4,O76039,O14757,O96017,O14578,P49759,P49760,Q9HAZ1,P41240,P68400,P19784,P53355,Q9UIK4,O43293,Q16832,Q09013,Q9UEE5,O94768,Q13627,Q9Y463,Q92630,…	CSF1R,FLT3,AAK1,ACVR1,ACVR1B,ALK,PRKAA1,PRKAA2,ANKK1,NUAK1,MAP3K5,MAP3K6,AURKA,AURKB,AURKC,AXL,BMP2K,BLK,BMPR1B,BMX,BRSK1,BRSK2,BTK,CAMK1,CAMK1D,CAMK2G,CAMK2A,CAMK2B,CAMK2D,CAMKK1,CAMKK2,CDK2,CDK3,CDK5,CDK7,CDKL2,CDKL3,CDKL5,CHEK1,CHEK2,CIT,CLK1,CLK2,CLK4,CSK,CSNK2A1,CSNK2A2,DAPK1,DAPK2,DAPK3,DDR2,DMPK,STK17A,STK17B,DYRK1A,DYRK1B,DYRK2,EPHA1,EPHA3,EPHA7,EPHB6,MAPK15,ERN1,FER,FES,FGFR1,FGR,FLT1,FL…
P36897	TGF-beta receptor type I	FN	FN	FN	FN	CHEMBL603469	LESTAURTINIB	Multiply kinase inhibitor, trials in multiple diseases including cancer	P07333,P36888,Q2M2I8,Q04771,P36896,Q9UM73,Q13131,P54646,Q8NFD2,O60285,Q99683,O95382,O14965,Q96GD4,Q9UQB9,P30530,Q9NSY1,P51451,O00238,P51813,Q8TDC3,Q8IWQ3,Q06187,Q14012,Q8IU85,Q13555,Q9UQM7,Q13554,Q13557,Q8N5S9,Q96RR4,P24941,Q00526,Q00535,P50613,Q92772,Q8IVW4,O76039,O14757,O96017,O14578,P49759,P49760,Q9HAZ1,P41240,P68400,P19784,P53355,Q9UIK4,O43293,Q16832,Q09013,Q9UEE5,O94768,Q13627,Q9Y463,Q92630,…	CSF1R,FLT3,AAK1,ACVR1,ACVR1B,ALK,PRKAA1,PRKAA2,ANKK1,NUAK1,MAP3K5,MAP3K6,AURKA,AURKB,AURKC,AXL,BMP2K,BLK,BMPR1B,BMX,BRSK1,BRSK2,BTK,CAMK1,CAMK1D,CAMK2G,CAMK2A,CAMK2B,CAMK2D,CAMKK1,CAMKK2,CDK2,CDK3,CDK5,CDK7,CDKL2,CDKL3,CDKL5,CHEK1,CHEK2,CIT,CLK1,CLK2,CLK4,CSK,CSNK2A1,CSNK2A2,DAPK1,DAPK2,DAPK3,DDR2,DMPK,STK17A,STK17B,DYRK1A,DYRK1B,DYRK2,EPHA1,EPHA3,EPHA7,EPHB6,MAPK15,ERN1,FER,FES,FGFR1,FGR,FLT1,FL…
Q16584	Mitogen-activated protein kinase kinase kinase 11	FN	FN	UA	UA	CHEMBL603469	LESTAURTINIB	Multiply kinase inhibitor, trials in multiple diseases including cancer	P07333,P36888,Q2M2I8,Q04771,P36896,Q9UM73,Q13131,P54646,Q8NFD2,O60285,Q99683,O95382,O14965,Q96GD4,Q9UQB9,P30530,Q9NSY1,P51451,O00238,P51813,Q8TDC3,Q8IWQ3,Q06187,Q14012,Q8IU85,Q13555,Q9UQM7,Q13554,Q13557,Q8N5S9,Q96RR4,P24941,Q00526,Q00535,P50613,Q92772,Q8IVW4,O76039,O14757,O96017,O14578,P49759,P49760,Q9HAZ1,P41240,P68400,P19784,P53355,Q9UIK4,O43293,Q16832,Q09013,Q9UEE5,O94768,Q13627,Q9Y463,Q92630,…	CSF1R,FLT3,AAK1,ACVR1,ACVR1B,ALK,PRKAA1,PRKAA2,ANKK1,NUAK1,MAP3K5,MAP3K6,AURKA,AURKB,AURKC,AXL,BMP2K,BLK,BMPR1B,BMX,BRSK1,BRSK2,BTK,CAMK1,CAMK1D,CAMK2G,CAMK2A,CAMK2B,CAMK2D,CAMKK1,CAMKK2,CDK2,CDK3,CDK5,CDK7,CDKL2,CDKL3,CDKL5,CHEK1,CHEK2,CIT,CLK1,CLK2,CLK4,CSK,CSNK2A1,CSNK2A2,DAPK1,DAPK2,DAPK3,DDR2,DMPK,STK17A,STK17B,DYRK1A,DYRK1B,DYRK2,EPHA1,EPHA3,EPHA7,EPHB6,MAPK15,ERN1,FER,FES,FGFR1,FGR,FLT1,FL…
O43318	Mitogen-activated protein kinase kinase kinase 7	UA	FN	UA	UA	CHEMBL603469	LESTAURTINIB	Multiply kinase inhibitor, trials in multiple diseases including cancer	P07333,P36888,Q2M2I8,Q04771,P36896,Q9UM73,Q13131,P54646,Q8NFD2,O60285,Q99683,O95382,O14965,Q96GD4,Q9UQB9,P30530,Q9NSY1,P51451,O00238,P51813,Q8TDC3,Q8IWQ3,Q06187,Q14012,Q8IU85,Q13555,Q9UQM7,Q13554,Q13557,Q8N5S9,Q96RR4,P24941,Q00526,Q00535,P50613,Q92772,Q8IVW4,O76039,O14757,O96017,O14578,P49759,P49760,Q9HAZ1,P41240,P68400,P19784,P53355,Q9UIK4,O43293,Q16832,Q09013,Q9UEE5,O94768,Q13627,Q9Y463,Q92630,…	CSF1R,FLT3,AAK1,ACVR1,ACVR1B,ALK,PRKAA1,PRKAA2,ANKK1,NUAK1,MAP3K5,MAP3K6,AURKA,AURKB,AURKC,AXL,BMP2K,BLK,BMPR1B,BMX,BRSK1,BRSK2,BTK,CAMK1,CAMK1D,CAMK2G,CAMK2A,CAMK2B,CAMK2D,CAMKK1,CAMKK2,CDK2,CDK3,CDK5,CDK7,CDKL2,CDKL3,CDKL5,CHEK1,CHEK2,CIT,CLK1,CLK2,CLK4,CSK,CSNK2A1,CSNK2A2,DAPK1,DAPK2,DAPK3,DDR2,DMPK,STK17A,STK17B,DYRK1A,DYRK1B,DYRK2,EPHA1,EPHA3,EPHA7,EPHB6,MAPK15,ERN1,FER,FES,FGFR1,FGR,FLT1,FL…
P23443	Ribosomal protein S6 kinase 1	FN	FN	UA	FN	CHEMBL603469	LESTAURTINIB	Multiply kinase inhibitor, trials in multiple diseases including cancer	P07333,P36888,Q2M2I8,Q04771,P36896,Q9UM73,Q13131,P54646,Q8NFD2,O60285,Q99683,O95382,O14965,Q96GD4,Q9UQB9,P30530,Q9NSY1,P51451,O00238,P51813,Q8TDC3,Q8IWQ3,Q06187,Q14012,Q8IU85,Q13555,Q9UQM7,Q13554,Q13557,Q8N5S9,Q96RR4,P24941,Q00526,Q00535,P50613,Q92772,Q8IVW4,O76039,O14757,O96017,O14578,P49759,P49760,Q9HAZ1,P41240,P68400,P19784,P53355,Q9UIK4,O43293,Q16832,Q09013,Q9UEE5,O94768,Q13627,Q9Y463,Q92630,…	CSF1R,FLT3,AAK1,ACVR1,ACVR1B,ALK,PRKAA1,PRKAA2,ANKK1,NUAK1,MAP3K5,MAP3K6,AURKA,AURKB,AURKC,AXL,BMP2K,BLK,BMPR1B,BMX,BRSK1,BRSK2,BTK,CAMK1,CAMK1D,CAMK2G,CAMK2A,CAMK2B,CAMK2D,CAMKK1,CAMKK2,CDK2,CDK3,CDK5,CDK7,CDKL2,CDKL3,CDKL5,CHEK1,CHEK2,CIT,CLK1,CLK2,CLK4,CSK,CSNK2A1,CSNK2A2,DAPK1,DAPK2,DAPK3,DDR2,DMPK,STK17A,STK17B,DYRK1A,DYRK1B,DYRK2,EPHA1,EPHA3,EPHA7,EPHB6,MAPK15,ERN1,FER,FES,FGFR1,FGR,FLT1,FL…
Q13627	Dual-specificity tyrosine-phosphorylation regulated kinase 1A	UA	FN	UA	UA	CHEMBL603469	LESTAURTINIB	Multiply kinase inhibitor, trials in multiple diseases including cancer	P07333,P36888,Q2M2I8,Q04771,P36896,Q9UM73,Q13131,P54646,Q8NFD2,O60285,Q99683,O95382,O14965,Q96GD4,Q9UQB9,P30530,Q9NSY1,P51451,O00238,P51813,Q8TDC3,Q8IWQ3,Q06187,Q14012,Q8IU85,Q13555,Q9UQM7,Q13554,Q13557,Q8N5S9,Q96RR4,P24941,Q00526,Q00535,P50613,Q92772,Q8IVW4,O76039,O14757,O96017,O14578,P49759,P49760,Q9HAZ1,P41240,P68400,P19784,P53355,Q9UIK4,O43293,Q16832,Q09013,Q9UEE5,O94768,Q13627,Q9Y463,Q92630,…	CSF1R,FLT3,AAK1,ACVR1,ACVR1B,ALK,PRKAA1,PRKAA2,ANKK1,NUAK1,MAP3K5,MAP3K6,AURKA,AURKB,AURKC,AXL,BMP2K,BLK,BMPR1B,BMX,BRSK1,BRSK2,BTK,CAMK1,CAMK1D,CAMK2G,CAMK2A,CAMK2B,CAMK2D,CAMKK1,CAMKK2,CDK2,CDK3,CDK5,CDK7,CDKL2,CDKL3,CDKL5,CHEK1,CHEK2,CIT,CLK1,CLK2,CLK4,CSK,CSNK2A1,CSNK2A2,DAPK1,DAPK2,DAPK3,DDR2,DMPK,STK17A,STK17B,DYRK1A,DYRK1B,DYRK2,EPHA1,EPHA3,EPHA7,EPHB6,MAPK15,ERN1,FER,FES,FGFR1,FGR,FLT1,FL…
P57059	Serine/threonine-protein kinase SIK1	UA	FN	FN	UA	CHEMBL603469	LESTAURTINIB	Multiply kinase inhibitor, trials in multiple diseases including cancer	P07333,P36888,Q2M2I8,Q04771,P36896,Q9UM73,Q13131,P54646,Q8NFD2,O60285,Q99683,O95382,O14965,Q96GD4,Q9UQB9,P30530,Q9NSY1,P51451,O00238,P51813,Q8TDC3,Q8IWQ3,Q06187,Q14012,Q8IU85,Q13555,Q9UQM7,Q13554,Q13557,Q8N5S9,Q96RR4,P24941,Q00526,Q00535,P50613,Q92772,Q8IVW4,O76039,O14757,O96017,O14578,P49759,P49760,Q9HAZ1,P41240,P68400,P19784,P53355,Q9UIK4,O43293,Q16832,Q09013,Q9UEE5,O94768,Q13627,Q9Y463,Q92630,…	CSF1R,FLT3,AAK1,ACVR1,ACVR1B,ALK,PRKAA1,PRKAA2,ANKK1,NUAK1,MAP3K5,MAP3K6,AURKA,AURKB,AURKC,AXL,BMP2K,BLK,BMPR1B,BMX,BRSK1,BRSK2,BTK,CAMK1,CAMK1D,CAMK2G,CAMK2A,CAMK2B,CAMK2D,CAMKK1,CAMKK2,CDK2,CDK3,CDK5,CDK7,CDKL2,CDKL3,CDKL5,CHEK1,CHEK2,CIT,CLK1,CLK2,CLK4,CSK,CSNK2A1,CSNK2A2,DAPK1,DAPK2,DAPK3,DDR2,DMPK,STK17A,STK17B,DYRK1A,DYRK1B,DYRK2,EPHA1,EPHA3,EPHA7,EPHB6,MAPK15,ERN1,FER,FES,FGFR1,FGR,FLT1,FL…
O15530	3-phosphoinositide dependent protein kinase-1	FN	FN	UA	FN	CHEMBL603469	LESTAURTINIB	Multiply kinase inhibitor, trials in multiple diseases including cancer	P07333,P36888,Q2M2I8,Q04771,P36896,Q9UM73,Q13131,P54646,Q8NFD2,O60285,Q99683,O95382,O14965,Q96GD4,Q9UQB9,P30530,Q9NSY1,P51451,O00238,P51813,Q8TDC3,Q8IWQ3,Q06187,Q14012,Q8IU85,Q13555,Q9UQM7,Q13554,Q13557,Q8N5S9,Q96RR4,P24941,Q00526,Q00535,P50613,Q92772,Q8IVW4,O76039,O14757,O96017,O14578,P49759,P49760,Q9HAZ1,P41240,P68400,P19784,P53355,Q9UIK4,O43293,Q16832,Q09013,Q9UEE5,O94768,Q13627,Q9Y463,Q92630,…	CSF1R,FLT3,AAK1,ACVR1,ACVR1B,ALK,PRKAA1,PRKAA2,ANKK1,NUAK1,MAP3K5,MAP3K6,AURKA,AURKB,AURKC,AXL,BMP2K,BLK,BMPR1B,BMX,BRSK1,BRSK2,BTK,CAMK1,CAMK1D,CAMK2G,CAMK2A,CAMK2B,CAMK2D,CAMKK1,CAMKK2,CDK2,CDK3,CDK5,CDK7,CDKL2,CDKL3,CDKL5,CHEK1,CHEK2,CIT,CLK1,CLK2,CLK4,CSK,CSNK2A1,CSNK2A2,DAPK1,DAPK2,DAPK3,DDR2,DMPK,STK17A,STK17B,DYRK1A,DYRK1B,DYRK2,EPHA1,EPHA3,EPHA7,EPHB6,MAPK15,ERN1,FER,FES,FGFR1,FGR,FLT1,FL…
P04629	Nerve growth factor receptor Trk-A	UA	FN	UA	UA	CHEMBL603469	LESTAURTINIB	Multiply kinase inhibitor, trials in multiple diseases including cancer	P07333,P36888,Q2M2I8,Q04771,P36896,Q9UM73,Q13131,P54646,Q8NFD2,O60285,Q99683,O95382,O14965,Q96GD4,Q9UQB9,P30530,Q9NSY1,P51451,O00238,P51813,Q8TDC3,Q8IWQ3,Q06187,Q14012,Q8IU85,Q13555,Q9UQM7,Q13554,Q13557,Q8N5S9,Q96RR4,P24941,Q00526,Q00535,P50613,Q92772,Q8IVW4,O76039,O14757,O96017,O14578,P49759,P49760,Q9HAZ1,P41240,P68400,P19784,P53355,Q9UIK4,O43293,Q16832,Q09013,Q9UEE5,O94768,Q13627,Q9Y463,Q92630,…	CSF1R,FLT3,AAK1,ACVR1,ACVR1B,ALK,PRKAA1,PRKAA2,ANKK1,NUAK1,MAP3K5,MAP3K6,AURKA,AURKB,AURKC,AXL,BMP2K,BLK,BMPR1B,BMX,BRSK1,BRSK2,BTK,CAMK1,CAMK1D,CAMK2G,CAMK2A,CAMK2B,CAMK2D,CAMKK1,CAMKK2,CDK2,CDK3,CDK5,CDK7,CDKL2,CDKL3,CDKL5,CHEK1,CHEK2,CIT,CLK1,CLK2,CLK4,CSK,CSNK2A1,CSNK2A2,DAPK1,DAPK2,DAPK3,DDR2,DMPK,STK17A,STK17B,DYRK1A,DYRK1B,DYRK2,EPHA1,EPHA3,EPHA7,EPHB6,MAPK15,ERN1,FER,FES,FGFR1,FGR,FLT1,FL…
Q13153	Serine/threonine-protein kinase PAK 1	FN	FN	UA	FN	CHEMBL603469	LESTAURTINIB	Multiply kinase inhibitor, trials in multiple diseases including cancer	P07333,P36888,Q2M2I8,Q04771,P36896,Q9UM73,Q13131,P54646,Q8NFD2,O60285,Q99683,O95382,O14965,Q96GD4,Q9UQB9,P30530,Q9NSY1,P51451,O00238,P51813,Q8TDC3,Q8IWQ3,Q06187,Q14012,Q8IU85,Q13555,Q9UQM7,Q13554,Q13557,Q8N5S9,Q96RR4,P24941,Q00526,Q00535,P50613,Q92772,Q8IVW4,O76039,O14757,O96017,O14578,P49759,P49760,Q9HAZ1,P41240,P68400,P19784,P53355,Q9UIK4,O43293,Q16832,Q09013,Q9UEE5,O94768,Q13627,Q9Y463,Q92630,…	CSF1R,FLT3,AAK1,ACVR1,ACVR1B,ALK,PRKAA1,PRKAA2,ANKK1,NUAK1,MAP3K5,MAP3K6,AURKA,AURKB,AURKC,AXL,BMP2K,BLK,BMPR1B,BMX,BRSK1,BRSK2,BTK,CAMK1,CAMK1D,CAMK2G,CAMK2A,CAMK2B,CAMK2D,CAMKK1,CAMKK2,CDK2,CDK3,CDK5,CDK7,CDKL2,CDKL3,CDKL5,CHEK1,CHEK2,CIT,CLK1,CLK2,CLK4,CSK,CSNK2A1,CSNK2A2,DAPK1,DAPK2,DAPK3,DDR2,DMPK,STK17A,STK17B,DYRK1A,DYRK1B,DYRK2,EPHA1,EPHA3,EPHA7,EPHB6,MAPK15,ERN1,FER,FES,FGFR1,FGR,FLT1,FL…
P17252	Protein kinase C alpha	FN	UA	UA	FN	CHEMBL603469	LESTAURTINIB	Multiply kinase inhibitor, trials in multiple diseases including cancer	P07333,P36888,Q2M2I8,Q04771,P36896,Q9UM73,Q13131,P54646,Q8NFD2,O60285,Q99683,O95382,O14965,Q96GD4,Q9UQB9,P30530,Q9NSY1,P51451,O00238,P51813,Q8TDC3,Q8IWQ3,Q06187,Q14012,Q8IU85,Q13555,Q9UQM7,Q13554,Q13557,Q8N5S9,Q96RR4,P24941,Q00526,Q00535,P50613,Q92772,Q8IVW4,O76039,O14757,O96017,O14578,P49759,P49760,Q9HAZ1,P41240,P68400,P19784,P53355,Q9UIK4,O43293,Q16832,Q09013,Q9UEE5,O94768,Q13627,Q9Y463,Q92630,…	CSF1R,FLT3,AAK1,ACVR1,ACVR1B,ALK,PRKAA1,PRKAA2,ANKK1,NUAK1,MAP3K5,MAP3K6,AURKA,AURKB,AURKC,AXL,BMP2K,BLK,BMPR1B,BMX,BRSK1,BRSK2,BTK,CAMK1,CAMK1D,CAMK2G,CAMK2A,CAMK2B,CAMK2D,CAMKK1,CAMKK2,CDK2,CDK3,CDK5,CDK7,CDKL2,CDKL3,CDKL5,CHEK1,CHEK2,CIT,CLK1,CLK2,CLK4,CSK,CSNK2A1,CSNK2A2,DAPK1,DAPK2,DAPK3,DDR2,DMPK,STK17A,STK17B,DYRK1A,DYRK1B,DYRK2,EPHA1,EPHA3,EPHA7,EPHB6,MAPK15,ERN1,FER,FES,FGFR1,FGR,FLT1,FL…
Q9H2K8	Serine/threonine-protein kinase TAO3	FN	FN	UA	UA	CHEMBL603469	LESTAURTINIB	Multiply kinase inhibitor, trials in multiple diseases including cancer	P07333,P36888,Q2M2I8,Q04771,P36896,Q9UM73,Q13131,P54646,Q8NFD2,O60285,Q99683,O95382,O14965,Q96GD4,Q9UQB9,P30530,Q9NSY1,P51451,O00238,P51813,Q8TDC3,Q8IWQ3,Q06187,Q14012,Q8IU85,Q13555,Q9UQM7,Q13554,Q13557,Q8N5S9,Q96RR4,P24941,Q00526,Q00535,P50613,Q92772,Q8IVW4,O76039,O14757,O96017,O14578,P49759,P49760,Q9HAZ1,P41240,P68400,P19784,P53355,Q9UIK4,O43293,Q16832,Q09013,Q9UEE5,O94768,Q13627,Q9Y463,Q92630,…	CSF1R,FLT3,AAK1,ACVR1,ACVR1B,ALK,PRKAA1,PRKAA2,ANKK1,NUAK1,MAP3K5,MAP3K6,AURKA,AURKB,AURKC,AXL,BMP2K,BLK,BMPR1B,BMX,BRSK1,BRSK2,BTK,CAMK1,CAMK1D,CAMK2G,CAMK2A,CAMK2B,CAMK2D,CAMKK1,CAMKK2,CDK2,CDK3,CDK5,CDK7,CDKL2,CDKL3,CDKL5,CHEK1,CHEK2,CIT,CLK1,CLK2,CLK4,CSK,CSNK2A1,CSNK2A2,DAPK1,DAPK2,DAPK3,DDR2,DMPK,STK17A,STK17B,DYRK1A,DYRK1B,DYRK2,EPHA1,EPHA3,EPHA7,EPHB6,MAPK15,ERN1,FER,FES,FGFR1,FGR,FLT1,FL…
Q16584	Mitogen-activated protein kinase kinase kinase 11	FN	FN	UA	UA	CHEMBL603469	LESTAURTINIB	Multiply kinase inhibitor, trials in multiple diseases including cancer	P07333,P36888,Q2M2I8,Q04771,P36896,Q9UM73,Q13131,P54646,Q8NFD2,O60285,Q99683,O95382,O14965,Q96GD4,Q9UQB9,P30530,Q9NSY1,P51451,O00238,P51813,Q8TDC3,Q8IWQ3,Q06187,Q14012,Q8IU85,Q13555,Q9UQM7,Q13554,Q13557,Q8N5S9,Q96RR4,P24941,Q00526,Q00535,P50613,Q92772,Q8IVW4,O76039,O14757,O96017,O14578,P49759,P49760,Q9HAZ1,P41240,P68400,P19784,P53355,Q9UIK4,O43293,Q16832,Q09013,Q9UEE5,O94768,Q13627,Q9Y463,Q92630,…	CSF1R,FLT3,AAK1,ACVR1,ACVR1B,ALK,PRKAA1,PRKAA2,ANKK1,NUAK1,MAP3K5,MAP3K6,AURKA,AURKB,AURKC,AXL,BMP2K,BLK,BMPR1B,BMX,BRSK1,BRSK2,BTK,CAMK1,CAMK1D,CAMK2G,CAMK2A,CAMK2B,CAMK2D,CAMKK1,CAMKK2,CDK2,CDK3,CDK5,CDK7,CDKL2,CDKL3,CDKL5,CHEK1,CHEK2,CIT,CLK1,CLK2,CLK4,CSK,CSNK2A1,CSNK2A2,DAPK1,DAPK2,DAPK3,DDR2,DMPK,STK17A,STK17B,DYRK1A,DYRK1B,DYRK2,EPHA1,EPHA3,EPHA7,EPHB6,MAPK15,ERN1,FER,FES,FGFR1,FGR,FLT1,FL…
Q5S007	Leucine-rich repeat serine/threonine-protein kinase 2		FN	UA	UA	CHEMBL603469	LESTAURTINIB	Multiply kinase inhibitor, trials in multiple diseases including cancer	P07333,P36888,Q2M2I8,Q04771,P36896,Q9UM73,Q13131,P54646,Q8NFD2,O60285,Q99683,O95382,O14965,Q96GD4,Q9UQB9,P30530,Q9NSY1,P51451,O00238,P51813,Q8TDC3,Q8IWQ3,Q06187,Q14012,Q8IU85,Q13555,Q9UQM7,Q13554,Q13557,Q8N5S9,Q96RR4,P24941,Q00526,Q00535,P50613,Q92772,Q8IVW4,O76039,O14757,O96017,O14578,P49759,P49760,Q9HAZ1,P41240,P68400,P19784,P53355,Q9UIK4,O43293,Q16832,Q09013,Q9UEE5,O94768,Q13627,Q9Y463,Q92630,…	CSF1R,FLT3,AAK1,ACVR1,ACVR1B,ALK,PRKAA1,PRKAA2,ANKK1,NUAK1,MAP3K5,MAP3K6,AURKA,AURKB,AURKC,AXL,BMP2K,BLK,BMPR1B,BMX,BRSK1,BRSK2,BTK,CAMK1,CAMK1D,CAMK2G,CAMK2A,CAMK2B,CAMK2D,CAMKK1,CAMKK2,CDK2,CDK3,CDK5,CDK7,CDKL2,CDKL3,CDKL5,CHEK1,CHEK2,CIT,CLK1,CLK2,CLK4,CSK,CSNK2A1,CSNK2A2,DAPK1,DAPK2,DAPK3,DDR2,DMPK,STK17A,STK17B,DYRK1A,DYRK1B,DYRK2,EPHA1,EPHA3,EPHA7,EPHB6,MAPK15,ERN1,FER,FES,FGFR1,FGR,FLT1,FL…
O75676	Ribosomal protein S6 kinase alpha 4	UA	FN	FN	UA	CHEMBL603469	LESTAURTINIB	Multiply kinase inhibitor, trials in multiple diseases including cancer	P07333,P36888,Q2M2I8,Q04771,P36896,Q9UM73,Q13131,P54646,Q8NFD2,O60285,Q99683,O95382,O14965,Q96GD4,Q9UQB9,P30530,Q9NSY1,P51451,O00238,P51813,Q8TDC3,Q8IWQ3,Q06187,Q14012,Q8IU85,Q13555,Q9UQM7,Q13554,Q13557,Q8N5S9,Q96RR4,P24941,Q00526,Q00535,P50613,Q92772,Q8IVW4,O76039,O14757,O96017,O14578,P49759,P49760,Q9HAZ1,P41240,P68400,P19784,P53355,Q9UIK4,O43293,Q16832,Q09013,Q9UEE5,O94768,Q13627,Q9Y463,Q92630,…	CSF1R,FLT3,AAK1,ACVR1,ACVR1B,ALK,PRKAA1,PRKAA2,ANKK1,NUAK1,MAP3K5,MAP3K6,AURKA,AURKB,AURKC,AXL,BMP2K,BLK,BMPR1B,BMX,BRSK1,BRSK2,BTK,CAMK1,CAMK1D,CAMK2G,CAMK2A,CAMK2B,CAMK2D,CAMKK1,CAMKK2,CDK2,CDK3,CDK5,CDK7,CDKL2,CDKL3,CDKL5,CHEK1,CHEK2,CIT,CLK1,CLK2,CLK4,CSK,CSNK2A1,CSNK2A2,DAPK1,DAPK2,DAPK3,DDR2,DMPK,STK17A,STK17B,DYRK1A,DYRK1B,DYRK2,EPHA1,EPHA3,EPHA7,EPHB6,MAPK15,ERN1,FER,FES,FGFR1,FGR,FLT1,FL…
Q13464	Rho-associated protein kinase 1	UA	FN	UA	UA	CHEMBL603469	LESTAURTINIB	Multiply kinase inhibitor, trials in multiple diseases including cancer	P07333,P36888,Q2M2I8,Q04771,P36896,Q9UM73,Q13131,P54646,Q8NFD2,O60285,Q99683,O95382,O14965,Q96GD4,Q9UQB9,P30530,Q9NSY1,P51451,O00238,P51813,Q8TDC3,Q8IWQ3,Q06187,Q14012,Q8IU85,Q13555,Q9UQM7,Q13554,Q13557,Q8N5S9,Q96RR4,P24941,Q00526,Q00535,P50613,Q92772,Q8IVW4,O76039,O14757,O96017,O14578,P49759,P49760,Q9HAZ1,P41240,P68400,P19784,P53355,Q9UIK4,O43293,Q16832,Q09013,Q9UEE5,O94768,Q13627,Q9Y463,Q92630,…	CSF1R,FLT3,AAK1,ACVR1,ACVR1B,ALK,PRKAA1,PRKAA2,ANKK1,NUAK1,MAP3K5,MAP3K6,AURKA,AURKB,AURKC,AXL,BMP2K,BLK,BMPR1B,BMX,BRSK1,BRSK2,BTK,CAMK1,CAMK1D,CAMK2G,CAMK2A,CAMK2B,CAMK2D,CAMKK1,CAMKK2,CDK2,CDK3,CDK5,CDK7,CDKL2,CDKL3,CDKL5,CHEK1,CHEK2,CIT,CLK1,CLK2,CLK4,CSK,CSNK2A1,CSNK2A2,DAPK1,DAPK2,DAPK3,DDR2,DMPK,STK17A,STK17B,DYRK1A,DYRK1B,DYRK2,EPHA1,EPHA3,EPHA7,EPHB6,MAPK15,ERN1,FER,FES,FGFR1,FGR,FLT1,FL…
Q9H2K8	Serine/threonine-protein kinase TAO3	FN	FN	UA	UA	CHEMBL603469	LESTAURTINIB	Multiply kinase inhibitor, trials in multiple diseases including cancer	P07333,P36888,Q2M2I8,Q04771,P36896,Q9UM73,Q13131,P54646,Q8NFD2,O60285,Q99683,O95382,O14965,Q96GD4,Q9UQB9,P30530,Q9NSY1,P51451,O00238,P51813,Q8TDC3,Q8IWQ3,Q06187,Q14012,Q8IU85,Q13555,Q9UQM7,Q13554,Q13557,Q8N5S9,Q96RR4,P24941,Q00526,Q00535,P50613,Q92772,Q8IVW4,O76039,O14757,O96017,O14578,P49759,P49760,Q9HAZ1,P41240,P68400,P19784,P53355,Q9UIK4,O43293,Q16832,Q09013,Q9UEE5,O94768,Q13627,Q9Y463,Q92630,…	CSF1R,FLT3,AAK1,ACVR1,ACVR1B,ALK,PRKAA1,PRKAA2,ANKK1,NUAK1,MAP3K5,MAP3K6,AURKA,AURKB,AURKC,AXL,BMP2K,BLK,BMPR1B,BMX,BRSK1,BRSK2,BTK,CAMK1,CAMK1D,CAMK2G,CAMK2A,CAMK2B,CAMK2D,CAMKK1,CAMKK2,CDK2,CDK3,CDK5,CDK7,CDKL2,CDKL3,CDKL5,CHEK1,CHEK2,CIT,CLK1,CLK2,CLK4,CSK,CSNK2A1,CSNK2A2,DAPK1,DAPK2,DAPK3,DDR2,DMPK,STK17A,STK17B,DYRK1A,DYRK1B,DYRK2,EPHA1,EPHA3,EPHA7,EPHB6,MAPK15,ERN1,FER,FES,FGFR1,FGR,FLT1,FL…
P53778	MAP kinase p38 gamma	UA	FN	UA	UA	CHEMBL603469	LESTAURTINIB	Multiply kinase inhibitor, trials in multiple diseases including cancer	P07333,P36888,Q2M2I8,Q04771,P36896,Q9UM73,Q13131,P54646,Q8NFD2,O60285,Q99683,O95382,O14965,Q96GD4,Q9UQB9,P30530,Q9NSY1,P51451,O00238,P51813,Q8TDC3,Q8IWQ3,Q06187,Q14012,Q8IU85,Q13555,Q9UQM7,Q13554,Q13557,Q8N5S9,Q96RR4,P24941,Q00526,Q00535,P50613,Q92772,Q8IVW4,O76039,O14757,O96017,O14578,P49759,P49760,Q9HAZ1,P41240,P68400,P19784,P53355,Q9UIK4,O43293,Q16832,Q09013,Q9UEE5,O94768,Q13627,Q9Y463,Q92630,…	CSF1R,FLT3,AAK1,ACVR1,ACVR1B,ALK,PRKAA1,PRKAA2,ANKK1,NUAK1,MAP3K5,MAP3K6,AURKA,AURKB,AURKC,AXL,BMP2K,BLK,BMPR1B,BMX,BRSK1,BRSK2,BTK,CAMK1,CAMK1D,CAMK2G,CAMK2A,CAMK2B,CAMK2D,CAMKK1,CAMKK2,CDK2,CDK3,CDK5,CDK7,CDKL2,CDKL3,CDKL5,CHEK1,CHEK2,CIT,CLK1,CLK2,CLK4,CSK,CSNK2A1,CSNK2A2,DAPK1,DAPK2,DAPK3,DDR2,DMPK,STK17A,STK17B,DYRK1A,DYRK1B,DYRK2,EPHA1,EPHA3,EPHA7,EPHB6,MAPK15,ERN1,FER,FES,FGFR1,FGR,FLT1,FL…
Q13153	Serine/threonine-protein kinase PAK 1	FN	FN	UA	FN	CHEMBL603469	LESTAURTINIB	Multiply kinase inhibitor, trials in multiple diseases including cancer	P07333,P36888,Q2M2I8,Q04771,P36896,Q9UM73,Q13131,P54646,Q8NFD2,O60285,Q99683,O95382,O14965,Q96GD4,Q9UQB9,P30530,Q9NSY1,P51451,O00238,P51813,Q8TDC3,Q8IWQ3,Q06187,Q14012,Q8IU85,Q13555,Q9UQM7,Q13554,Q13557,Q8N5S9,Q96RR4,P24941,Q00526,Q00535,P50613,Q92772,Q8IVW4,O76039,O14757,O96017,O14578,P49759,P49760,Q9HAZ1,P41240,P68400,P19784,P53355,Q9UIK4,O43293,Q16832,Q09013,Q9UEE5,O94768,Q13627,Q9Y463,Q92630,…	CSF1R,FLT3,AAK1,ACVR1,ACVR1B,ALK,PRKAA1,PRKAA2,ANKK1,NUAK1,MAP3K5,MAP3K6,AURKA,AURKB,AURKC,AXL,BMP2K,BLK,BMPR1B,BMX,BRSK1,BRSK2,BTK,CAMK1,CAMK1D,CAMK2G,CAMK2A,CAMK2B,CAMK2D,CAMKK1,CAMKK2,CDK2,CDK3,CDK5,CDK7,CDKL2,CDKL3,CDKL5,CHEK1,CHEK2,CIT,CLK1,CLK2,CLK4,CSK,CSNK2A1,CSNK2A2,DAPK1,DAPK2,DAPK3,DDR2,DMPK,STK17A,STK17B,DYRK1A,DYRK1B,DYRK2,EPHA1,EPHA3,EPHA7,EPHB6,MAPK15,ERN1,FER,FES,FGFR1,FGR,FLT1,FL…
P23443	Ribosomal protein S6 kinase 1	FN	FN	UA	FN	CHEMBL603469	LESTAURTINIB	Multiply kinase inhibitor, trials in multiple diseases including cancer	P07333,P36888,Q2M2I8,Q04771,P36896,Q9UM73,Q13131,P54646,Q8NFD2,O60285,Q99683,O95382,O14965,Q96GD4,Q9UQB9,P30530,Q9NSY1,P51451,O00238,P51813,Q8TDC3,Q8IWQ3,Q06187,Q14012,Q8IU85,Q13555,Q9UQM7,Q13554,Q13557,Q8N5S9,Q96RR4,P24941,Q00526,Q00535,P50613,Q92772,Q8IVW4,O76039,O14757,O96017,O14578,P49759,P49760,Q9HAZ1,P41240,P68400,P19784,P53355,Q9UIK4,O43293,Q16832,Q09013,Q9UEE5,O94768,Q13627,Q9Y463,Q92630,…	CSF1R,FLT3,AAK1,ACVR1,ACVR1B,ALK,PRKAA1,PRKAA2,ANKK1,NUAK1,MAP3K5,MAP3K6,AURKA,AURKB,AURKC,AXL,BMP2K,BLK,BMPR1B,BMX,BRSK1,BRSK2,BTK,CAMK1,CAMK1D,CAMK2G,CAMK2A,CAMK2B,CAMK2D,CAMKK1,CAMKK2,CDK2,CDK3,CDK5,CDK7,CDKL2,CDKL3,CDKL5,CHEK1,CHEK2,CIT,CLK1,CLK2,CLK4,CSK,CSNK2A1,CSNK2A2,DAPK1,DAPK2,DAPK3,DDR2,DMPK,STK17A,STK17B,DYRK1A,DYRK1B,DYRK2,EPHA1,EPHA3,EPHA7,EPHB6,MAPK15,ERN1,FER,FES,FGFR1,FGR,FLT1,FL…
P53778	MAP kinase p38 gamma	UA	FN	UA	UA	CHEMBL603469	LESTAURTINIB	Multiply kinase inhibitor, trials in multiple diseases including cancer	P07333,P36888,Q2M2I8,Q04771,P36896,Q9UM73,Q13131,P54646,Q8NFD2,O60285,Q99683,O95382,O14965,Q96GD4,Q9UQB9,P30530,Q9NSY1,P51451,O00238,P51813,Q8TDC3,Q8IWQ3,Q06187,Q14012,Q8IU85,Q13555,Q9UQM7,Q13554,Q13557,Q8N5S9,Q96RR4,P24941,Q00526,Q00535,P50613,Q92772,Q8IVW4,O76039,O14757,O96017,O14578,P49759,P49760,Q9HAZ1,P41240,P68400,P19784,P53355,Q9UIK4,O43293,Q16832,Q09013,Q9UEE5,O94768,Q13627,Q9Y463,Q92630,…	CSF1R,FLT3,AAK1,ACVR1,ACVR1B,ALK,PRKAA1,PRKAA2,ANKK1,NUAK1,MAP3K5,MAP3K6,AURKA,AURKB,AURKC,AXL,BMP2K,BLK,BMPR1B,BMX,BRSK1,BRSK2,BTK,CAMK1,CAMK1D,CAMK2G,CAMK2A,CAMK2B,CAMK2D,CAMKK1,CAMKK2,CDK2,CDK3,CDK5,CDK7,CDKL2,CDKL3,CDKL5,CHEK1,CHEK2,CIT,CLK1,CLK2,CLK4,CSK,CSNK2A1,CSNK2A2,DAPK1,DAPK2,DAPK3,DDR2,DMPK,STK17A,STK17B,DYRK1A,DYRK1B,DYRK2,EPHA1,EPHA3,EPHA7,EPHB6,MAPK15,ERN1,FER,FES,FGFR1,FGR,FLT1,FL…
Q13163	Dual specificity mitogen-activated protein kinase kinase 5	FN	UA	UA	UA	CHEMBL603469	LESTAURTINIB	Multiply kinase inhibitor, trials in multiple diseases including cancer	P07333,P36888,Q2M2I8,Q04771,P36896,Q9UM73,Q13131,P54646,Q8NFD2,O60285,Q99683,O95382,O14965,Q96GD4,Q9UQB9,P30530,Q9NSY1,P51451,O00238,P51813,Q8TDC3,Q8IWQ3,Q06187,Q14012,Q8IU85,Q13555,Q9UQM7,Q13554,Q13557,Q8N5S9,Q96RR4,P24941,Q00526,Q00535,P50613,Q92772,Q8IVW4,O76039,O14757,O96017,O14578,P49759,P49760,Q9HAZ1,P41240,P68400,P19784,P53355,Q9UIK4,O43293,Q16832,Q09013,Q9UEE5,O94768,Q13627,Q9Y463,Q92630,…	CSF1R,FLT3,AAK1,ACVR1,ACVR1B,ALK,PRKAA1,PRKAA2,ANKK1,NUAK1,MAP3K5,MAP3K6,AURKA,AURKB,AURKC,AXL,BMP2K,BLK,BMPR1B,BMX,BRSK1,BRSK2,BTK,CAMK1,CAMK1D,CAMK2G,CAMK2A,CAMK2B,CAMK2D,CAMKK1,CAMKK2,CDK2,CDK3,CDK5,CDK7,CDKL2,CDKL3,CDKL5,CHEK1,CHEK2,CIT,CLK1,CLK2,CLK4,CSK,CSNK2A1,CSNK2A2,DAPK1,DAPK2,DAPK3,DDR2,DMPK,STK17A,STK17B,DYRK1A,DYRK1B,DYRK2,EPHA1,EPHA3,EPHA7,EPHB6,MAPK15,ERN1,FER,FES,FGFR1,FGR,FLT1,FL…
Q02779	Mitogen-activated protein kinase kinase kinase 10	FN	FN	UA	UA	CHEMBL603469	LESTAURTINIB	Multiply kinase inhibitor, trials in multiple diseases including cancer	P07333,P36888,Q2M2I8,Q04771,P36896,Q9UM73,Q13131,P54646,Q8NFD2,O60285,Q99683,O95382,O14965,Q96GD4,Q9UQB9,P30530,Q9NSY1,P51451,O00238,P51813,Q8TDC3,Q8IWQ3,Q06187,Q14012,Q8IU85,Q13555,Q9UQM7,Q13554,Q13557,Q8N5S9,Q96RR4,P24941,Q00526,Q00535,P50613,Q92772,Q8IVW4,O76039,O14757,O96017,O14578,P49759,P49760,Q9HAZ1,P41240,P68400,P19784,P53355,Q9UIK4,O43293,Q16832,Q09013,Q9UEE5,O94768,Q13627,Q9Y463,Q92630,…	CSF1R,FLT3,AAK1,ACVR1,ACVR1B,ALK,PRKAA1,PRKAA2,ANKK1,NUAK1,MAP3K5,MAP3K6,AURKA,AURKB,AURKC,AXL,BMP2K,BLK,BMPR1B,BMX,BRSK1,BRSK2,BTK,CAMK1,CAMK1D,CAMK2G,CAMK2A,CAMK2B,CAMK2D,CAMKK1,CAMKK2,CDK2,CDK3,CDK5,CDK7,CDKL2,CDKL3,CDKL5,CHEK1,CHEK2,CIT,CLK1,CLK2,CLK4,CSK,CSNK2A1,CSNK2A2,DAPK1,DAPK2,DAPK3,DDR2,DMPK,STK17A,STK17B,DYRK1A,DYRK1B,DYRK2,EPHA1,EPHA3,EPHA7,EPHB6,MAPK15,ERN1,FER,FES,FGFR1,FGR,FLT1,FL…
P17612	cAMP-dependent protein kinase alpha-catalytic subunit	FN	FN	UA	FN	CHEMBL603469	LESTAURTINIB	Multiply kinase inhibitor, trials in multiple diseases including cancer	P07333,P36888,Q2M2I8,Q04771,P36896,Q9UM73,Q13131,P54646,Q8NFD2,O60285,Q99683,O95382,O14965,Q96GD4,Q9UQB9,P30530,Q9NSY1,P51451,O00238,P51813,Q8TDC3,Q8IWQ3,Q06187,Q14012,Q8IU85,Q13555,Q9UQM7,Q13554,Q13557,Q8N5S9,Q96RR4,P24941,Q00526,Q00535,P50613,Q92772,Q8IVW4,O76039,O14757,O96017,O14578,P49759,P49760,Q9HAZ1,P41240,P68400,P19784,P53355,Q9UIK4,O43293,Q16832,Q09013,Q9UEE5,O94768,Q13627,Q9Y463,Q92630,…	CSF1R,FLT3,AAK1,ACVR1,ACVR1B,ALK,PRKAA1,PRKAA2,ANKK1,NUAK1,MAP3K5,MAP3K6,AURKA,AURKB,AURKC,AXL,BMP2K,BLK,BMPR1B,BMX,BRSK1,BRSK2,BTK,CAMK1,CAMK1D,CAMK2G,CAMK2A,CAMK2B,CAMK2D,CAMKK1,CAMKK2,CDK2,CDK3,CDK5,CDK7,CDKL2,CDKL3,CDKL5,CHEK1,CHEK2,CIT,CLK1,CLK2,CLK4,CSK,CSNK2A1,CSNK2A2,DAPK1,DAPK2,DAPK3,DDR2,DMPK,STK17A,STK17B,DYRK1A,DYRK1B,DYRK2,EPHA1,EPHA3,EPHA7,EPHB6,MAPK15,ERN1,FER,FES,FGFR1,FGR,FLT1,FL…
P46734	Dual specificity mitogen-activated protein kinase kinase 3	UA	FN	UA	UA	CHEMBL603469	LESTAURTINIB	Multiply kinase inhibitor, trials in multiple diseases including cancer	P07333,P36888,Q2M2I8,Q04771,P36896,Q9UM73,Q13131,P54646,Q8NFD2,O60285,Q99683,O95382,O14965,Q96GD4,Q9UQB9,P30530,Q9NSY1,P51451,O00238,P51813,Q8TDC3,Q8IWQ3,Q06187,Q14012,Q8IU85,Q13555,Q9UQM7,Q13554,Q13557,Q8N5S9,Q96RR4,P24941,Q00526,Q00535,P50613,Q92772,Q8IVW4,O76039,O14757,O96017,O14578,P49759,P49760,Q9HAZ1,P41240,P68400,P19784,P53355,Q9UIK4,O43293,Q16832,Q09013,Q9UEE5,O94768,Q13627,Q9Y463,Q92630,…	CSF1R,FLT3,AAK1,ACVR1,ACVR1B,ALK,PRKAA1,PRKAA2,ANKK1,NUAK1,MAP3K5,MAP3K6,AURKA,AURKB,AURKC,AXL,BMP2K,BLK,BMPR1B,BMX,BRSK1,BRSK2,BTK,CAMK1,CAMK1D,CAMK2G,CAMK2A,CAMK2B,CAMK2D,CAMKK1,CAMKK2,CDK2,CDK3,CDK5,CDK7,CDKL2,CDKL3,CDKL5,CHEK1,CHEK2,CIT,CLK1,CLK2,CLK4,CSK,CSNK2A1,CSNK2A2,DAPK1,DAPK2,DAPK3,DDR2,DMPK,STK17A,STK17B,DYRK1A,DYRK1B,DYRK2,EPHA1,EPHA3,EPHA7,EPHB6,MAPK15,ERN1,FER,FES,FGFR1,FGR,FLT1,FL…
P46734	Dual specificity mitogen-activated protein kinase kinase 3	UA	FN	UA	UA	CHEMBL603469	LESTAURTINIB	Multiply kinase inhibitor, trials in multiple diseases including cancer	P07333,P36888,Q2M2I8,Q04771,P36896,Q9UM73,Q13131,P54646,Q8NFD2,O60285,Q99683,O95382,O14965,Q96GD4,Q9UQB9,P30530,Q9NSY1,P51451,O00238,P51813,Q8TDC3,Q8IWQ3,Q06187,Q14012,Q8IU85,Q13555,Q9UQM7,Q13554,Q13557,Q8N5S9,Q96RR4,P24941,Q00526,Q00535,P50613,Q92772,Q8IVW4,O76039,O14757,O96017,O14578,P49759,P49760,Q9HAZ1,P41240,P68400,P19784,P53355,Q9UIK4,O43293,Q16832,Q09013,Q9UEE5,O94768,Q13627,Q9Y463,Q92630,…	CSF1R,FLT3,AAK1,ACVR1,ACVR1B,ALK,PRKAA1,PRKAA2,ANKK1,NUAK1,MAP3K5,MAP3K6,AURKA,AURKB,AURKC,AXL,BMP2K,BLK,BMPR1B,BMX,BRSK1,BRSK2,BTK,CAMK1,CAMK1D,CAMK2G,CAMK2A,CAMK2B,CAMK2D,CAMKK1,CAMKK2,CDK2,CDK3,CDK5,CDK7,CDKL2,CDKL3,CDKL5,CHEK1,CHEK2,CIT,CLK1,CLK2,CLK4,CSK,CSNK2A1,CSNK2A2,DAPK1,DAPK2,DAPK3,DDR2,DMPK,STK17A,STK17B,DYRK1A,DYRK1B,DYRK2,EPHA1,EPHA3,EPHA7,EPHB6,MAPK15,ERN1,FER,FES,FGFR1,FGR,FLT1,FL…
O95382	Mitogen-activated protein kinase kinase kinase 6	FN	FN	UA	UA	CHEMBL603469	LESTAURTINIB	Multiply kinase inhibitor, trials in multiple diseases including cancer	P07333,P36888,Q2M2I8,Q04771,P36896,Q9UM73,Q13131,P54646,Q8NFD2,O60285,Q99683,O95382,O14965,Q96GD4,Q9UQB9,P30530,Q9NSY1,P51451,O00238,P51813,Q8TDC3,Q8IWQ3,Q06187,Q14012,Q8IU85,Q13555,Q9UQM7,Q13554,Q13557,Q8N5S9,Q96RR4,P24941,Q00526,Q00535,P50613,Q92772,Q8IVW4,O76039,O14757,O96017,O14578,P49759,P49760,Q9HAZ1,P41240,P68400,P19784,P53355,Q9UIK4,O43293,Q16832,Q09013,Q9UEE5,O94768,Q13627,Q9Y463,Q92630,…	CSF1R,FLT3,AAK1,ACVR1,ACVR1B,ALK,PRKAA1,PRKAA2,ANKK1,NUAK1,MAP3K5,MAP3K6,AURKA,AURKB,AURKC,AXL,BMP2K,BLK,BMPR1B,BMX,BRSK1,BRSK2,BTK,CAMK1,CAMK1D,CAMK2G,CAMK2A,CAMK2B,CAMK2D,CAMKK1,CAMKK2,CDK2,CDK3,CDK5,CDK7,CDKL2,CDKL3,CDKL5,CHEK1,CHEK2,CIT,CLK1,CLK2,CLK4,CSK,CSNK2A1,CSNK2A2,DAPK1,DAPK2,DAPK3,DDR2,DMPK,STK17A,STK17B,DYRK1A,DYRK1B,DYRK2,EPHA1,EPHA3,EPHA7,EPHB6,MAPK15,ERN1,FER,FES,FGFR1,FGR,FLT1,FL…
P08922	Proto-oncogene tyrosine-protein kinase ROS	UA	FN	UA	CR	CHEMBL603469	LESTAURTINIB	Multiply kinase inhibitor, trials in multiple diseases including cancer	P07333,P36888,Q2M2I8,Q04771,P36896,Q9UM73,Q13131,P54646,Q8NFD2,O60285,Q99683,O95382,O14965,Q96GD4,Q9UQB9,P30530,Q9NSY1,P51451,O00238,P51813,Q8TDC3,Q8IWQ3,Q06187,Q14012,Q8IU85,Q13555,Q9UQM7,Q13554,Q13557,Q8N5S9,Q96RR4,P24941,Q00526,Q00535,P50613,Q92772,Q8IVW4,O76039,O14757,O96017,O14578,P49759,P49760,Q9HAZ1,P41240,P68400,P19784,P53355,Q9UIK4,O43293,Q16832,Q09013,Q9UEE5,O94768,Q13627,Q9Y463,Q92630,…	CSF1R,FLT3,AAK1,ACVR1,ACVR1B,ALK,PRKAA1,PRKAA2,ANKK1,NUAK1,MAP3K5,MAP3K6,AURKA,AURKB,AURKC,AXL,BMP2K,BLK,BMPR1B,BMX,BRSK1,BRSK2,BTK,CAMK1,CAMK1D,CAMK2G,CAMK2A,CAMK2B,CAMK2D,CAMKK1,CAMKK2,CDK2,CDK3,CDK5,CDK7,CDKL2,CDKL3,CDKL5,CHEK1,CHEK2,CIT,CLK1,CLK2,CLK4,CSK,CSNK2A1,CSNK2A2,DAPK1,DAPK2,DAPK3,DDR2,DMPK,STK17A,STK17B,DYRK1A,DYRK1B,DYRK2,EPHA1,EPHA3,EPHA7,EPHB6,MAPK15,ERN1,FER,FES,FGFR1,FGR,FLT1,FL…
O43318	Mitogen-activated protein kinase kinase kinase 7	UA	FN	UA	UA	CHEMBL603469	LESTAURTINIB	Multiply kinase inhibitor, trials in multiple diseases including cancer	P07333,P36888,Q2M2I8,Q04771,P36896,Q9UM73,Q13131,P54646,Q8NFD2,O60285,Q99683,O95382,O14965,Q96GD4,Q9UQB9,P30530,Q9NSY1,P51451,O00238,P51813,Q8TDC3,Q8IWQ3,Q06187,Q14012,Q8IU85,Q13555,Q9UQM7,Q13554,Q13557,Q8N5S9,Q96RR4,P24941,Q00526,Q00535,P50613,Q92772,Q8IVW4,O76039,O14757,O96017,O14578,P49759,P49760,Q9HAZ1,P41240,P68400,P19784,P53355,Q9UIK4,O43293,Q16832,Q09013,Q9UEE5,O94768,Q13627,Q9Y463,Q92630,…	CSF1R,FLT3,AAK1,ACVR1,ACVR1B,ALK,PRKAA1,PRKAA2,ANKK1,NUAK1,MAP3K5,MAP3K6,AURKA,AURKB,AURKC,AXL,BMP2K,BLK,BMPR1B,BMX,BRSK1,BRSK2,BTK,CAMK1,CAMK1D,CAMK2G,CAMK2A,CAMK2B,CAMK2D,CAMKK1,CAMKK2,CDK2,CDK3,CDK5,CDK7,CDKL2,CDKL3,CDKL5,CHEK1,CHEK2,CIT,CLK1,CLK2,CLK4,CSK,CSNK2A1,CSNK2A2,DAPK1,DAPK2,DAPK3,DDR2,DMPK,STK17A,STK17B,DYRK1A,DYRK1B,DYRK2,EPHA1,EPHA3,EPHA7,EPHB6,MAPK15,ERN1,FER,FES,FGFR1,FGR,FLT1,FL…
O00238	Bone morphogenetic protein receptor type-1B	FN	FN	FN	UA	CHEMBL603469	LESTAURTINIB	Multiply kinase inhibitor, trials in multiple diseases including cancer	P07333,P36888,Q2M2I8,Q04771,P36896,Q9UM73,Q13131,P54646,Q8NFD2,O60285,Q99683,O95382,O14965,Q96GD4,Q9UQB9,P30530,Q9NSY1,P51451,O00238,P51813,Q8TDC3,Q8IWQ3,Q06187,Q14012,Q8IU85,Q13555,Q9UQM7,Q13554,Q13557,Q8N5S9,Q96RR4,P24941,Q00526,Q00535,P50613,Q92772,Q8IVW4,O76039,O14757,O96017,O14578,P49759,P49760,Q9HAZ1,P41240,P68400,P19784,P53355,Q9UIK4,O43293,Q16832,Q09013,Q9UEE5,O94768,Q13627,Q9Y463,Q92630,…	CSF1R,FLT3,AAK1,ACVR1,ACVR1B,ALK,PRKAA1,PRKAA2,ANKK1,NUAK1,MAP3K5,MAP3K6,AURKA,AURKB,AURKC,AXL,BMP2K,BLK,BMPR1B,BMX,BRSK1,BRSK2,BTK,CAMK1,CAMK1D,CAMK2G,CAMK2A,CAMK2B,CAMK2D,CAMKK1,CAMKK2,CDK2,CDK3,CDK5,CDK7,CDKL2,CDKL3,CDKL5,CHEK1,CHEK2,CIT,CLK1,CLK2,CLK4,CSK,CSNK2A1,CSNK2A2,DAPK1,DAPK2,DAPK3,DDR2,DMPK,STK17A,STK17B,DYRK1A,DYRK1B,DYRK2,EPHA1,EPHA3,EPHA7,EPHB6,MAPK15,ERN1,FER,FES,FGFR1,FGR,FLT1,FL…
O95382	Mitogen-activated protein kinase kinase kinase 6	FN	FN	UA	UA	CHEMBL603469	LESTAURTINIB	Multiply kinase inhibitor, trials in multiple diseases including cancer	P07333,P36888,Q2M2I8,Q04771,P36896,Q9UM73,Q13131,P54646,Q8NFD2,O60285,Q99683,O95382,O14965,Q96GD4,Q9UQB9,P30530,Q9NSY1,P51451,O00238,P51813,Q8TDC3,Q8IWQ3,Q06187,Q14012,Q8IU85,Q13555,Q9UQM7,Q13554,Q13557,Q8N5S9,Q96RR4,P24941,Q00526,Q00535,P50613,Q92772,Q8IVW4,O76039,O14757,O96017,O14578,P49759,P49760,Q9HAZ1,P41240,P68400,P19784,P53355,Q9UIK4,O43293,Q16832,Q09013,Q9UEE5,O94768,Q13627,Q9Y463,Q92630,…	CSF1R,FLT3,AAK1,ACVR1,ACVR1B,ALK,PRKAA1,PRKAA2,ANKK1,NUAK1,MAP3K5,MAP3K6,AURKA,AURKB,AURKC,AXL,BMP2K,BLK,BMPR1B,BMX,BRSK1,BRSK2,BTK,CAMK1,CAMK1D,CAMK2G,CAMK2A,CAMK2B,CAMK2D,CAMKK1,CAMKK2,CDK2,CDK3,CDK5,CDK7,CDKL2,CDKL3,CDKL5,CHEK1,CHEK2,CIT,CLK1,CLK2,CLK4,CSK,CSNK2A1,CSNK2A2,DAPK1,DAPK2,DAPK3,DDR2,DMPK,STK17A,STK17B,DYRK1A,DYRK1B,DYRK2,EPHA1,EPHA3,EPHA7,EPHB6,MAPK15,ERN1,FER,FES,FGFR1,FGR,FLT1,FL…
P45984	c-Jun N-terminal kinase 2	FN	FN	UA	UA	CHEMBL603469	LESTAURTINIB	Multiply kinase inhibitor, trials in multiple diseases including cancer	P07333,P36888,Q2M2I8,Q04771,P36896,Q9UM73,Q13131,P54646,Q8NFD2,O60285,Q99683,O95382,O14965,Q96GD4,Q9UQB9,P30530,Q9NSY1,P51451,O00238,P51813,Q8TDC3,Q8IWQ3,Q06187,Q14012,Q8IU85,Q13555,Q9UQM7,Q13554,Q13557,Q8N5S9,Q96RR4,P24941,Q00526,Q00535,P50613,Q92772,Q8IVW4,O76039,O14757,O96017,O14578,P49759,P49760,Q9HAZ1,P41240,P68400,P19784,P53355,Q9UIK4,O43293,Q16832,Q09013,Q9UEE5,O94768,Q13627,Q9Y463,Q92630,…	CSF1R,FLT3,AAK1,ACVR1,ACVR1B,ALK,PRKAA1,PRKAA2,ANKK1,NUAK1,MAP3K5,MAP3K6,AURKA,AURKB,AURKC,AXL,BMP2K,BLK,BMPR1B,BMX,BRSK1,BRSK2,BTK,CAMK1,CAMK1D,CAMK2G,CAMK2A,CAMK2B,CAMK2D,CAMKK1,CAMKK2,CDK2,CDK3,CDK5,CDK7,CDKL2,CDKL3,CDKL5,CHEK1,CHEK2,CIT,CLK1,CLK2,CLK4,CSK,CSNK2A1,CSNK2A2,DAPK1,DAPK2,DAPK3,DDR2,DMPK,STK17A,STK17B,DYRK1A,DYRK1B,DYRK2,EPHA1,EPHA3,EPHA7,EPHB6,MAPK15,ERN1,FER,FES,FGFR1,FGR,FLT1,FL…
Q16584	Mitogen-activated protein kinase kinase kinase 11	FN	FN	UA	UA	CHEMBL603469	LESTAURTINIB	Multiply kinase inhibitor, trials in multiple diseases including cancer	P07333,P36888,Q2M2I8,Q04771,P36896,Q9UM73,Q13131,P54646,Q8NFD2,O60285,Q99683,O95382,O14965,Q96GD4,Q9UQB9,P30530,Q9NSY1,P51451,O00238,P51813,Q8TDC3,Q8IWQ3,Q06187,Q14012,Q8IU85,Q13555,Q9UQM7,Q13554,Q13557,Q8N5S9,Q96RR4,P24941,Q00526,Q00535,P50613,Q92772,Q8IVW4,O76039,O14757,O96017,O14578,P49759,P49760,Q9HAZ1,P41240,P68400,P19784,P53355,Q9UIK4,O43293,Q16832,Q09013,Q9UEE5,O94768,Q13627,Q9Y463,Q92630,…	CSF1R,FLT3,AAK1,ACVR1,ACVR1B,ALK,PRKAA1,PRKAA2,ANKK1,NUAK1,MAP3K5,MAP3K6,AURKA,AURKB,AURKC,AXL,BMP2K,BLK,BMPR1B,BMX,BRSK1,BRSK2,BTK,CAMK1,CAMK1D,CAMK2G,CAMK2A,CAMK2B,CAMK2D,CAMKK1,CAMKK2,CDK2,CDK3,CDK5,CDK7,CDKL2,CDKL3,CDKL5,CHEK1,CHEK2,CIT,CLK1,CLK2,CLK4,CSK,CSNK2A1,CSNK2A2,DAPK1,DAPK2,DAPK3,DDR2,DMPK,STK17A,STK17B,DYRK1A,DYRK1B,DYRK2,EPHA1,EPHA3,EPHA7,EPHB6,MAPK15,ERN1,FER,FES,FGFR1,FGR,FLT1,FL…
Q8N4C8	Misshapen-like kinase 1	FN	UA	UA	FN	CHEMBL603469	LESTAURTINIB	Multiply kinase inhibitor, trials in multiple diseases including cancer	P07333,P36888,Q2M2I8,Q04771,P36896,Q9UM73,Q13131,P54646,Q8NFD2,O60285,Q99683,O95382,O14965,Q96GD4,Q9UQB9,P30530,Q9NSY1,P51451,O00238,P51813,Q8TDC3,Q8IWQ3,Q06187,Q14012,Q8IU85,Q13555,Q9UQM7,Q13554,Q13557,Q8N5S9,Q96RR4,P24941,Q00526,Q00535,P50613,Q92772,Q8IVW4,O76039,O14757,O96017,O14578,P49759,P49760,Q9HAZ1,P41240,P68400,P19784,P53355,Q9UIK4,O43293,Q16832,Q09013,Q9UEE5,O94768,Q13627,Q9Y463,Q92630,…	CSF1R,FLT3,AAK1,ACVR1,ACVR1B,ALK,PRKAA1,PRKAA2,ANKK1,NUAK1,MAP3K5,MAP3K6,AURKA,AURKB,AURKC,AXL,BMP2K,BLK,BMPR1B,BMX,BRSK1,BRSK2,BTK,CAMK1,CAMK1D,CAMK2G,CAMK2A,CAMK2B,CAMK2D,CAMKK1,CAMKK2,CDK2,CDK3,CDK5,CDK7,CDKL2,CDKL3,CDKL5,CHEK1,CHEK2,CIT,CLK1,CLK2,CLK4,CSK,CSNK2A1,CSNK2A2,DAPK1,DAPK2,DAPK3,DDR2,DMPK,STK17A,STK17B,DYRK1A,DYRK1B,DYRK2,EPHA1,EPHA3,EPHA7,EPHB6,MAPK15,ERN1,FER,FES,FGFR1,FGR,FLT1,FL…
Q13043	Serine/threonine-protein kinase MST1	FN	FN	UA	UA	CHEMBL603469	LESTAURTINIB	Multiply kinase inhibitor, trials in multiple diseases including cancer	P07333,P36888,Q2M2I8,Q04771,P36896,Q9UM73,Q13131,P54646,Q8NFD2,O60285,Q99683,O95382,O14965,Q96GD4,Q9UQB9,P30530,Q9NSY1,P51451,O00238,P51813,Q8TDC3,Q8IWQ3,Q06187,Q14012,Q8IU85,Q13555,Q9UQM7,Q13554,Q13557,Q8N5S9,Q96RR4,P24941,Q00526,Q00535,P50613,Q92772,Q8IVW4,O76039,O14757,O96017,O14578,P49759,P49760,Q9HAZ1,P41240,P68400,P19784,P53355,Q9UIK4,O43293,Q16832,Q09013,Q9UEE5,O94768,Q13627,Q9Y463,Q92630,…	CSF1R,FLT3,AAK1,ACVR1,ACVR1B,ALK,PRKAA1,PRKAA2,ANKK1,NUAK1,MAP3K5,MAP3K6,AURKA,AURKB,AURKC,AXL,BMP2K,BLK,BMPR1B,BMX,BRSK1,BRSK2,BTK,CAMK1,CAMK1D,CAMK2G,CAMK2A,CAMK2B,CAMK2D,CAMKK1,CAMKK2,CDK2,CDK3,CDK5,CDK7,CDKL2,CDKL3,CDKL5,CHEK1,CHEK2,CIT,CLK1,CLK2,CLK4,CSK,CSNK2A1,CSNK2A2,DAPK1,DAPK2,DAPK3,DDR2,DMPK,STK17A,STK17B,DYRK1A,DYRK1B,DYRK2,EPHA1,EPHA3,EPHA7,EPHB6,MAPK15,ERN1,FER,FES,FGFR1,FGR,FLT1,FL…
P30530	Tyrosine-protein kinase receptor UFO	FN	UA	UA	UA	CHEMBL223360	LINIFANIB	Multiply kinase inhibitor, Trials in multiple cancers	P35968,P36888,P10721,P17948,P35916,P09619,P07333,Q02763,P42685,Q9H2G2,Q16288,P45984,Q9NY57,O94804,P16234,Q96GD4,P30530,Q9HBH9,Q9BWU1,P49336,O15146,Q08345,Q9UQB9,Q9UF33,P35590,P07949,Q15759,Q14004,Q15375,O15197,Q9H2K8,Q7L7X3,Q56UN5,Q8NE63,P23443,P07948,P51451,O75676,Q9HAZ1,Q9Y4K4	KDR,FLT3,KIT,FLT1,FLT4,PDGFRB,CSF1R,TEK,FRK,SLK,NTRK3,MAPK9,STK32B,STK10,PDGFRA,AURKB,AXL,MKNK2,CDK19,CDK8,MUSK,DDR1,AURKC,EPHA6,TIE1,RET,MAPK11,CDK13,EPHA7,EPHB6,TAOK3,TAOK1,MAP3K19,HIPK4,RPS6KB1,LYN,BLK,RPS6KA4,CLK4,MAP4K5
P30530	Tyrosine-protein kinase receptor UFO	FN	UA	UA	UA	CHEMBL223360	LINIFANIB	Multiply kinase inhibitor, Trials in multiple cancers	P35968,P36888,P10721,P17948,P35916,P09619,P07333,Q02763,P42685,Q9H2G2,Q16288,P45984,Q9NY57,O94804,P16234,Q96GD4,P30530,Q9HBH9,Q9BWU1,P49336,O15146,Q08345,Q9UQB9,Q9UF33,P35590,P07949,Q15759,Q14004,Q15375,O15197,Q9H2K8,Q7L7X3,Q56UN5,Q8NE63,P23443,P07948,P51451,O75676,Q9HAZ1,Q9Y4K4	KDR,FLT3,KIT,FLT1,FLT4,PDGFRB,CSF1R,TEK,FRK,SLK,NTRK3,MAPK9,STK32B,STK10,PDGFRA,AURKB,AXL,MKNK2,CDK19,CDK8,MUSK,DDR1,AURKC,EPHA6,TIE1,RET,MAPK11,CDK13,EPHA7,EPHB6,TAOK3,TAOK1,MAP3K19,HIPK4,RPS6KB1,LYN,BLK,RPS6KA4,CLK4,MAP4K5
P45984	c-Jun N-terminal kinase 2	FN	FN	UA	UA	CHEMBL223360	LINIFANIB	Multiply kinase inhibitor, Trials in multiple cancers	P35968,P36888,P10721,P17948,P35916,P09619,P07333,Q02763,P42685,Q9H2G2,Q16288,P45984,Q9NY57,O94804,P16234,Q96GD4,P30530,Q9HBH9,Q9BWU1,P49336,O15146,Q08345,Q9UQB9,Q9UF33,P35590,P07949,Q15759,Q14004,Q15375,O15197,Q9H2K8,Q7L7X3,Q56UN5,Q8NE63,P23443,P07948,P51451,O75676,Q9HAZ1,Q9Y4K4	KDR,FLT3,KIT,FLT1,FLT4,PDGFRB,CSF1R,TEK,FRK,SLK,NTRK3,MAPK9,STK32B,STK10,PDGFRA,AURKB,AXL,MKNK2,CDK19,CDK8,MUSK,DDR1,AURKC,EPHA6,TIE1,RET,MAPK11,CDK13,EPHA7,EPHB6,TAOK3,TAOK1,MAP3K19,HIPK4,RPS6KB1,LYN,BLK,RPS6KA4,CLK4,MAP4K5
P30530	Tyrosine-protein kinase receptor UFO	FN	UA	UA	UA	CHEMBL223360	LINIFANIB	Multiply kinase inhibitor, Trials in multiple cancers	P35968,P36888,P10721,P17948,P35916,P09619,P07333,Q02763,P42685,Q9H2G2,Q16288,P45984,Q9NY57,O94804,P16234,Q96GD4,P30530,Q9HBH9,Q9BWU1,P49336,O15146,Q08345,Q9UQB9,Q9UF33,P35590,P07949,Q15759,Q14004,Q15375,O15197,Q9H2K8,Q7L7X3,Q56UN5,Q8NE63,P23443,P07948,P51451,O75676,Q9HAZ1,Q9Y4K4	KDR,FLT3,KIT,FLT1,FLT4,PDGFRB,CSF1R,TEK,FRK,SLK,NTRK3,MAPK9,STK32B,STK10,PDGFRA,AURKB,AXL,MKNK2,CDK19,CDK8,MUSK,DDR1,AURKC,EPHA6,TIE1,RET,MAPK11,CDK13,EPHA7,EPHB6,TAOK3,TAOK1,MAP3K19,HIPK4,RPS6KB1,LYN,BLK,RPS6KA4,CLK4,MAP4K5
Q9H2K8	Serine/threonine-protein kinase TAO3	FN	FN	UA	UA	CHEMBL223360	LINIFANIB	Multiply kinase inhibitor, Trials in multiple cancers	P35968,P36888,P10721,P17948,P35916,P09619,P07333,Q02763,P42685,Q9H2G2,Q16288,P45984,Q9NY57,O94804,P16234,Q96GD4,P30530,Q9HBH9,Q9BWU1,P49336,O15146,Q08345,Q9UQB9,Q9UF33,P35590,P07949,Q15759,Q14004,Q15375,O15197,Q9H2K8,Q7L7X3,Q56UN5,Q8NE63,P23443,P07948,P51451,O75676,Q9HAZ1,Q9Y4K4	KDR,FLT3,KIT,FLT1,FLT4,PDGFRB,CSF1R,TEK,FRK,SLK,NTRK3,MAPK9,STK32B,STK10,PDGFRA,AURKB,AXL,MKNK2,CDK19,CDK8,MUSK,DDR1,AURKC,EPHA6,TIE1,RET,MAPK11,CDK13,EPHA7,EPHB6,TAOK3,TAOK1,MAP3K19,HIPK4,RPS6KB1,LYN,BLK,RPS6KA4,CLK4,MAP4K5
O75676	Ribosomal protein S6 kinase alpha 4	UA	FN	FN	UA	CHEMBL223360	LINIFANIB	Multiply kinase inhibitor, Trials in multiple cancers	P35968,P36888,P10721,P17948,P35916,P09619,P07333,Q02763,P42685,Q9H2G2,Q16288,P45984,Q9NY57,O94804,P16234,Q96GD4,P30530,Q9HBH9,Q9BWU1,P49336,O15146,Q08345,Q9UQB9,Q9UF33,P35590,P07949,Q15759,Q14004,Q15375,O15197,Q9H2K8,Q7L7X3,Q56UN5,Q8NE63,P23443,P07948,P51451,O75676,Q9HAZ1,Q9Y4K4	KDR,FLT3,KIT,FLT1,FLT4,PDGFRB,CSF1R,TEK,FRK,SLK,NTRK3,MAPK9,STK32B,STK10,PDGFRA,AURKB,AXL,MKNK2,CDK19,CDK8,MUSK,DDR1,AURKC,EPHA6,TIE1,RET,MAPK11,CDK13,EPHA7,EPHB6,TAOK3,TAOK1,MAP3K19,HIPK4,RPS6KB1,LYN,BLK,RPS6KA4,CLK4,MAP4K5
P23443	Ribosomal protein S6 kinase 1	FN	FN	UA	FN	CHEMBL223360	LINIFANIB	Multiply kinase inhibitor, Trials in multiple cancers	P35968,P36888,P10721,P17948,P35916,P09619,P07333,Q02763,P42685,Q9H2G2,Q16288,P45984,Q9NY57,O94804,P16234,Q96GD4,P30530,Q9HBH9,Q9BWU1,P49336,O15146,Q08345,Q9UQB9,Q9UF33,P35590,P07949,Q15759,Q14004,Q15375,O15197,Q9H2K8,Q7L7X3,Q56UN5,Q8NE63,P23443,P07948,P51451,O75676,Q9HAZ1,Q9Y4K4	KDR,FLT3,KIT,FLT1,FLT4,PDGFRB,CSF1R,TEK,FRK,SLK,NTRK3,MAPK9,STK32B,STK10,PDGFRA,AURKB,AXL,MKNK2,CDK19,CDK8,MUSK,DDR1,AURKC,EPHA6,TIE1,RET,MAPK11,CDK13,EPHA7,EPHB6,TAOK3,TAOK1,MAP3K19,HIPK4,RPS6KB1,LYN,BLK,RPS6KA4,CLK4,MAP4K5
P45984	c-Jun N-terminal kinase 2	FN	FN	UA	UA	CHEMBL223360	LINIFANIB	Multiply kinase inhibitor, Trials in multiple cancers	P35968,P36888,P10721,P17948,P35916,P09619,P07333,Q02763,P42685,Q9H2G2,Q16288,P45984,Q9NY57,O94804,P16234,Q96GD4,P30530,Q9HBH9,Q9BWU1,P49336,O15146,Q08345,Q9UQB9,Q9UF33,P35590,P07949,Q15759,Q14004,Q15375,O15197,Q9H2K8,Q7L7X3,Q56UN5,Q8NE63,P23443,P07948,P51451,O75676,Q9HAZ1,Q9Y4K4	KDR,FLT3,KIT,FLT1,FLT4,PDGFRB,CSF1R,TEK,FRK,SLK,NTRK3,MAPK9,STK32B,STK10,PDGFRA,AURKB,AXL,MKNK2,CDK19,CDK8,MUSK,DDR1,AURKC,EPHA6,TIE1,RET,MAPK11,CDK13,EPHA7,EPHB6,TAOK3,TAOK1,MAP3K19,HIPK4,RPS6KB1,LYN,BLK,RPS6KA4,CLK4,MAP4K5
P57059	Serine/threonine-protein kinase SIK1	UA	FN	FN	UA	CHEMBL608533	MIDOSTAURIN	FLT3 kinase inhibitor trials in multiple cancers	P36888,O75914,O15530,Q99755,P78356,P22694,P49759,Q07912,P04629,Q16620,P33981,P68400,Q9Y463,Q14164,P29597,Q15831,P27448,Q14680,Q2M2I8,Q13043,Q9P2K8,Q9Y616,O60674,P52333,P10721,O14730,Q96SB4,P78362,Q13470,O14976,Q9UM73,Q13131,P54646,P06239,O60285,O14965,P16234,P09619,Q8IVH8,Q96GD4,Q9NSY1,Q9P0L2,Q7KZI7,Q96L34,Q9UQM7,Q13554,Q13557,Q13555,Q8N5S9,Q96RR4,P80192,Q16584,Q13188,Q9HAZ1,P07333,Q9UQB9,Q9H2G2,…	FLT3,PAK3,PDPK1,PIP5K1A,PIP4K2B,PRKACB,CLK1,TNK2,NTRK1,NTRK2,TTK,CSNK2A1,DYRK1B,IKBKE,TYK2,STK11,MARK3,MELK,AAK1,STK4,EIF2AK4,IRAK3,JAK2,JAK3,KIT,RIOK3,SRPK1,SRPK2,TNK1,GAK,ALK,PRKAA1,PRKAA2,LCK,NUAK1,AURKA,PDGFRA,PDGFRB,MAP4K3,AURKB,BMP2K,MARK1,MARK2,MARK4,CAMK2A,CAMK2B,CAMK2D,CAMK2G,CAMKK1,CAMKK2,MAP3K9,MAP3K11,STK3,CLK4,CSF1R,AURKC,SLK,NUAK2,SIK1,STK16,SYK,PKN1,PKN2,PLK4,PRKCD,PRKCH,PRKG1,PRKG…
P80192	Mitogen-activated protein kinase kinase kinase 9	FN	FN	UA	UA	CHEMBL608533	MIDOSTAURIN	FLT3 kinase inhibitor trials in multiple cancers	P36888,O75914,O15530,Q99755,P78356,P22694,P49759,Q07912,P04629,Q16620,P33981,P68400,Q9Y463,Q14164,P29597,Q15831,P27448,Q14680,Q2M2I8,Q13043,Q9P2K8,Q9Y616,O60674,P52333,P10721,O14730,Q96SB4,P78362,Q13470,O14976,Q9UM73,Q13131,P54646,P06239,O60285,O14965,P16234,P09619,Q8IVH8,Q96GD4,Q9NSY1,Q9P0L2,Q7KZI7,Q96L34,Q9UQM7,Q13554,Q13557,Q13555,Q8N5S9,Q96RR4,P80192,Q16584,Q13188,Q9HAZ1,P07333,Q9UQB9,Q9H2G2,…	FLT3,PAK3,PDPK1,PIP5K1A,PIP4K2B,PRKACB,CLK1,TNK2,NTRK1,NTRK2,TTK,CSNK2A1,DYRK1B,IKBKE,TYK2,STK11,MARK3,MELK,AAK1,STK4,EIF2AK4,IRAK3,JAK2,JAK3,KIT,RIOK3,SRPK1,SRPK2,TNK1,GAK,ALK,PRKAA1,PRKAA2,LCK,NUAK1,AURKA,PDGFRA,PDGFRB,MAP4K3,AURKB,BMP2K,MARK1,MARK2,MARK4,CAMK2A,CAMK2B,CAMK2D,CAMK2G,CAMKK1,CAMKK2,MAP3K9,MAP3K11,STK3,CLK4,CSF1R,AURKC,SLK,NUAK2,SIK1,STK16,SYK,PKN1,PKN2,PLK4,PRKCD,PRKCH,PRKG1,PRKG…
P57059	Serine/threonine-protein kinase SIK1	UA	FN	FN	UA	CHEMBL608533	MIDOSTAURIN	FLT3 kinase inhibitor trials in multiple cancers	P36888,O75914,O15530,Q99755,P78356,P22694,P49759,Q07912,P04629,Q16620,P33981,P68400,Q9Y463,Q14164,P29597,Q15831,P27448,Q14680,Q2M2I8,Q13043,Q9P2K8,Q9Y616,O60674,P52333,P10721,O14730,Q96SB4,P78362,Q13470,O14976,Q9UM73,Q13131,P54646,P06239,O60285,O14965,P16234,P09619,Q8IVH8,Q96GD4,Q9NSY1,Q9P0L2,Q7KZI7,Q96L34,Q9UQM7,Q13554,Q13557,Q13555,Q8N5S9,Q96RR4,P80192,Q16584,Q13188,Q9HAZ1,P07333,Q9UQB9,Q9H2G2,…	FLT3,PAK3,PDPK1,PIP5K1A,PIP4K2B,PRKACB,CLK1,TNK2,NTRK1,NTRK2,TTK,CSNK2A1,DYRK1B,IKBKE,TYK2,STK11,MARK3,MELK,AAK1,STK4,EIF2AK4,IRAK3,JAK2,JAK3,KIT,RIOK3,SRPK1,SRPK2,TNK1,GAK,ALK,PRKAA1,PRKAA2,LCK,NUAK1,AURKA,PDGFRA,PDGFRB,MAP4K3,AURKB,BMP2K,MARK1,MARK2,MARK4,CAMK2A,CAMK2B,CAMK2D,CAMK2G,CAMKK1,CAMKK2,MAP3K9,MAP3K11,STK3,CLK4,CSF1R,AURKC,SLK,NUAK2,SIK1,STK16,SYK,PKN1,PKN2,PLK4,PRKCD,PRKCH,PRKG1,PRKG…
Q8N4C8	Misshapen-like kinase 1	FN	UA	UA	FN	CHEMBL608533	MIDOSTAURIN	FLT3 kinase inhibitor trials in multiple cancers	P36888,O75914,O15530,Q99755,P78356,P22694,P49759,Q07912,P04629,Q16620,P33981,P68400,Q9Y463,Q14164,P29597,Q15831,P27448,Q14680,Q2M2I8,Q13043,Q9P2K8,Q9Y616,O60674,P52333,P10721,O14730,Q96SB4,P78362,Q13470,O14976,Q9UM73,Q13131,P54646,P06239,O60285,O14965,P16234,P09619,Q8IVH8,Q96GD4,Q9NSY1,Q9P0L2,Q7KZI7,Q96L34,Q9UQM7,Q13554,Q13557,Q13555,Q8N5S9,Q96RR4,P80192,Q16584,Q13188,Q9HAZ1,P07333,Q9UQB9,Q9H2G2,…	FLT3,PAK3,PDPK1,PIP5K1A,PIP4K2B,PRKACB,CLK1,TNK2,NTRK1,NTRK2,TTK,CSNK2A1,DYRK1B,IKBKE,TYK2,STK11,MARK3,MELK,AAK1,STK4,EIF2AK4,IRAK3,JAK2,JAK3,KIT,RIOK3,SRPK1,SRPK2,TNK1,GAK,ALK,PRKAA1,PRKAA2,LCK,NUAK1,AURKA,PDGFRA,PDGFRB,MAP4K3,AURKB,BMP2K,MARK1,MARK2,MARK4,CAMK2A,CAMK2B,CAMK2D,CAMK2G,CAMKK1,CAMKK2,MAP3K9,MAP3K11,STK3,CLK4,CSF1R,AURKC,SLK,NUAK2,SIK1,STK16,SYK,PKN1,PKN2,PLK4,PRKCD,PRKCH,PRKG1,PRKG…
Q13627	Dual-specificity tyrosine-phosphorylation regulated kinase 1A	UA	FN	UA	UA	CHEMBL608533	MIDOSTAURIN	FLT3 kinase inhibitor trials in multiple cancers	P36888,O75914,O15530,Q99755,P78356,P22694,P49759,Q07912,P04629,Q16620,P33981,P68400,Q9Y463,Q14164,P29597,Q15831,P27448,Q14680,Q2M2I8,Q13043,Q9P2K8,Q9Y616,O60674,P52333,P10721,O14730,Q96SB4,P78362,Q13470,O14976,Q9UM73,Q13131,P54646,P06239,O60285,O14965,P16234,P09619,Q8IVH8,Q96GD4,Q9NSY1,Q9P0L2,Q7KZI7,Q96L34,Q9UQM7,Q13554,Q13557,Q13555,Q8N5S9,Q96RR4,P80192,Q16584,Q13188,Q9HAZ1,P07333,Q9UQB9,Q9H2G2,…	FLT3,PAK3,PDPK1,PIP5K1A,PIP4K2B,PRKACB,CLK1,TNK2,NTRK1,NTRK2,TTK,CSNK2A1,DYRK1B,IKBKE,TYK2,STK11,MARK3,MELK,AAK1,STK4,EIF2AK4,IRAK3,JAK2,JAK3,KIT,RIOK3,SRPK1,SRPK2,TNK1,GAK,ALK,PRKAA1,PRKAA2,LCK,NUAK1,AURKA,PDGFRA,PDGFRB,MAP4K3,AURKB,BMP2K,MARK1,MARK2,MARK4,CAMK2A,CAMK2B,CAMK2D,CAMK2G,CAMKK1,CAMKK2,MAP3K9,MAP3K11,STK3,CLK4,CSF1R,AURKC,SLK,NUAK2,SIK1,STK16,SYK,PKN1,PKN2,PLK4,PRKCD,PRKCH,PRKG1,PRKG…
P80192	Mitogen-activated protein kinase kinase kinase 9	FN	FN	UA	UA	CHEMBL608533	MIDOSTAURIN	FLT3 kinase inhibitor trials in multiple cancers	P36888,O75914,O15530,Q99755,P78356,P22694,P49759,Q07912,P04629,Q16620,P33981,P68400,Q9Y463,Q14164,P29597,Q15831,P27448,Q14680,Q2M2I8,Q13043,Q9P2K8,Q9Y616,O60674,P52333,P10721,O14730,Q96SB4,P78362,Q13470,O14976,Q9UM73,Q13131,P54646,P06239,O60285,O14965,P16234,P09619,Q8IVH8,Q96GD4,Q9NSY1,Q9P0L2,Q7KZI7,Q96L34,Q9UQM7,Q13554,Q13557,Q13555,Q8N5S9,Q96RR4,P80192,Q16584,Q13188,Q9HAZ1,P07333,Q9UQB9,Q9H2G2,…	FLT3,PAK3,PDPK1,PIP5K1A,PIP4K2B,PRKACB,CLK1,TNK2,NTRK1,NTRK2,TTK,CSNK2A1,DYRK1B,IKBKE,TYK2,STK11,MARK3,MELK,AAK1,STK4,EIF2AK4,IRAK3,JAK2,JAK3,KIT,RIOK3,SRPK1,SRPK2,TNK1,GAK,ALK,PRKAA1,PRKAA2,LCK,NUAK1,AURKA,PDGFRA,PDGFRB,MAP4K3,AURKB,BMP2K,MARK1,MARK2,MARK4,CAMK2A,CAMK2B,CAMK2D,CAMK2G,CAMKK1,CAMKK2,MAP3K9,MAP3K11,STK3,CLK4,CSF1R,AURKC,SLK,NUAK2,SIK1,STK16,SYK,PKN1,PKN2,PLK4,PRKCD,PRKCH,PRKG1,PRKG…
P04629	Nerve growth factor receptor Trk-A	UA	FN	UA	UA	CHEMBL608533	MIDOSTAURIN	FLT3 kinase inhibitor trials in multiple cancers	P36888,O75914,O15530,Q99755,P78356,P22694,P49759,Q07912,P04629,Q16620,P33981,P68400,Q9Y463,Q14164,P29597,Q15831,P27448,Q14680,Q2M2I8,Q13043,Q9P2K8,Q9Y616,O60674,P52333,P10721,O14730,Q96SB4,P78362,Q13470,O14976,Q9UM73,Q13131,P54646,P06239,O60285,O14965,P16234,P09619,Q8IVH8,Q96GD4,Q9NSY1,Q9P0L2,Q7KZI7,Q96L34,Q9UQM7,Q13554,Q13557,Q13555,Q8N5S9,Q96RR4,P80192,Q16584,Q13188,Q9HAZ1,P07333,Q9UQB9,Q9H2G2,…	FLT3,PAK3,PDPK1,PIP5K1A,PIP4K2B,PRKACB,CLK1,TNK2,NTRK1,NTRK2,TTK,CSNK2A1,DYRK1B,IKBKE,TYK2,STK11,MARK3,MELK,AAK1,STK4,EIF2AK4,IRAK3,JAK2,JAK3,KIT,RIOK3,SRPK1,SRPK2,TNK1,GAK,ALK,PRKAA1,PRKAA2,LCK,NUAK1,AURKA,PDGFRA,PDGFRB,MAP4K3,AURKB,BMP2K,MARK1,MARK2,MARK4,CAMK2A,CAMK2B,CAMK2D,CAMK2G,CAMKK1,CAMKK2,MAP3K9,MAP3K11,STK3,CLK4,CSF1R,AURKC,SLK,NUAK2,SIK1,STK16,SYK,PKN1,PKN2,PLK4,PRKCD,PRKCH,PRKG1,PRKG…
O15530	3-phosphoinositide dependent protein kinase-1	FN	FN	UA	FN	CHEMBL608533	MIDOSTAURIN	FLT3 kinase inhibitor trials in multiple cancers	P36888,O75914,O15530,Q99755,P78356,P22694,P49759,Q07912,P04629,Q16620,P33981,P68400,Q9Y463,Q14164,P29597,Q15831,P27448,Q14680,Q2M2I8,Q13043,Q9P2K8,Q9Y616,O60674,P52333,P10721,O14730,Q96SB4,P78362,Q13470,O14976,Q9UM73,Q13131,P54646,P06239,O60285,O14965,P16234,P09619,Q8IVH8,Q96GD4,Q9NSY1,Q9P0L2,Q7KZI7,Q96L34,Q9UQM7,Q13554,Q13557,Q13555,Q8N5S9,Q96RR4,P80192,Q16584,Q13188,Q9HAZ1,P07333,Q9UQB9,Q9H2G2,…	FLT3,PAK3,PDPK1,PIP5K1A,PIP4K2B,PRKACB,CLK1,TNK2,NTRK1,NTRK2,TTK,CSNK2A1,DYRK1B,IKBKE,TYK2,STK11,MARK3,MELK,AAK1,STK4,EIF2AK4,IRAK3,JAK2,JAK3,KIT,RIOK3,SRPK1,SRPK2,TNK1,GAK,ALK,PRKAA1,PRKAA2,LCK,NUAK1,AURKA,PDGFRA,PDGFRB,MAP4K3,AURKB,BMP2K,MARK1,MARK2,MARK4,CAMK2A,CAMK2B,CAMK2D,CAMK2G,CAMKK1,CAMKK2,MAP3K9,MAP3K11,STK3,CLK4,CSF1R,AURKC,SLK,NUAK2,SIK1,STK16,SYK,PKN1,PKN2,PLK4,PRKCD,PRKCH,PRKG1,PRKG…
P08922	Proto-oncogene tyrosine-protein kinase ROS	UA	FN	UA	CR	CHEMBL608533	MIDOSTAURIN	FLT3 kinase inhibitor trials in multiple cancers	P36888,O75914,O15530,Q99755,P78356,P22694,P49759,Q07912,P04629,Q16620,P33981,P68400,Q9Y463,Q14164,P29597,Q15831,P27448,Q14680,Q2M2I8,Q13043,Q9P2K8,Q9Y616,O60674,P52333,P10721,O14730,Q96SB4,P78362,Q13470,O14976,Q9UM73,Q13131,P54646,P06239,O60285,O14965,P16234,P09619,Q8IVH8,Q96GD4,Q9NSY1,Q9P0L2,Q7KZI7,Q96L34,Q9UQM7,Q13554,Q13557,Q13555,Q8N5S9,Q96RR4,P80192,Q16584,Q13188,Q9HAZ1,P07333,Q9UQB9,Q9H2G2,…	FLT3,PAK3,PDPK1,PIP5K1A,PIP4K2B,PRKACB,CLK1,TNK2,NTRK1,NTRK2,TTK,CSNK2A1,DYRK1B,IKBKE,TYK2,STK11,MARK3,MELK,AAK1,STK4,EIF2AK4,IRAK3,JAK2,JAK3,KIT,RIOK3,SRPK1,SRPK2,TNK1,GAK,ALK,PRKAA1,PRKAA2,LCK,NUAK1,AURKA,PDGFRA,PDGFRB,MAP4K3,AURKB,BMP2K,MARK1,MARK2,MARK4,CAMK2A,CAMK2B,CAMK2D,CAMK2G,CAMKK1,CAMKK2,MAP3K9,MAP3K11,STK3,CLK4,CSF1R,AURKC,SLK,NUAK2,SIK1,STK16,SYK,PKN1,PKN2,PLK4,PRKCD,PRKCH,PRKG1,PRKG…
Q5S007	Leucine-rich repeat serine/threonine-protein kinase 2		FN	UA	UA	CHEMBL608533	MIDOSTAURIN	FLT3 kinase inhibitor trials in multiple cancers	P36888,O75914,O15530,Q99755,P78356,P22694,P49759,Q07912,P04629,Q16620,P33981,P68400,Q9Y463,Q14164,P29597,Q15831,P27448,Q14680,Q2M2I8,Q13043,Q9P2K8,Q9Y616,O60674,P52333,P10721,O14730,Q96SB4,P78362,Q13470,O14976,Q9UM73,Q13131,P54646,P06239,O60285,O14965,P16234,P09619,Q8IVH8,Q96GD4,Q9NSY1,Q9P0L2,Q7KZI7,Q96L34,Q9UQM7,Q13554,Q13557,Q13555,Q8N5S9,Q96RR4,P80192,Q16584,Q13188,Q9HAZ1,P07333,Q9UQB9,Q9H2G2,…	FLT3,PAK3,PDPK1,PIP5K1A,PIP4K2B,PRKACB,CLK1,TNK2,NTRK1,NTRK2,TTK,CSNK2A1,DYRK1B,IKBKE,TYK2,STK11,MARK3,MELK,AAK1,STK4,EIF2AK4,IRAK3,JAK2,JAK3,KIT,RIOK3,SRPK1,SRPK2,TNK1,GAK,ALK,PRKAA1,PRKAA2,LCK,NUAK1,AURKA,PDGFRA,PDGFRB,MAP4K3,AURKB,BMP2K,MARK1,MARK2,MARK4,CAMK2A,CAMK2B,CAMK2D,CAMK2G,CAMKK1,CAMKK2,MAP3K9,MAP3K11,STK3,CLK4,CSF1R,AURKC,SLK,NUAK2,SIK1,STK16,SYK,PKN1,PKN2,PLK4,PRKCD,PRKCH,PRKG1,PRKG…
P04629	Nerve growth factor receptor Trk-A	UA	FN	UA	UA	CHEMBL608533	MIDOSTAURIN	FLT3 kinase inhibitor trials in multiple cancers	P36888,O75914,O15530,Q99755,P78356,P22694,P49759,Q07912,P04629,Q16620,P33981,P68400,Q9Y463,Q14164,P29597,Q15831,P27448,Q14680,Q2M2I8,Q13043,Q9P2K8,Q9Y616,O60674,P52333,P10721,O14730,Q96SB4,P78362,Q13470,O14976,Q9UM73,Q13131,P54646,P06239,O60285,O14965,P16234,P09619,Q8IVH8,Q96GD4,Q9NSY1,Q9P0L2,Q7KZI7,Q96L34,Q9UQM7,Q13554,Q13557,Q13555,Q8N5S9,Q96RR4,P80192,Q16584,Q13188,Q9HAZ1,P07333,Q9UQB9,Q9H2G2,…	FLT3,PAK3,PDPK1,PIP5K1A,PIP4K2B,PRKACB,CLK1,TNK2,NTRK1,NTRK2,TTK,CSNK2A1,DYRK1B,IKBKE,TYK2,STK11,MARK3,MELK,AAK1,STK4,EIF2AK4,IRAK3,JAK2,JAK3,KIT,RIOK3,SRPK1,SRPK2,TNK1,GAK,ALK,PRKAA1,PRKAA2,LCK,NUAK1,AURKA,PDGFRA,PDGFRB,MAP4K3,AURKB,BMP2K,MARK1,MARK2,MARK4,CAMK2A,CAMK2B,CAMK2D,CAMK2G,CAMKK1,CAMKK2,MAP3K9,MAP3K11,STK3,CLK4,CSF1R,AURKC,SLK,NUAK2,SIK1,STK16,SYK,PKN1,PKN2,PLK4,PRKCD,PRKCH,PRKG1,PRKG…
Q13043	Serine/threonine-protein kinase MST1	FN	FN	UA	UA	CHEMBL608533	MIDOSTAURIN	FLT3 kinase inhibitor trials in multiple cancers	P36888,O75914,O15530,Q99755,P78356,P22694,P49759,Q07912,P04629,Q16620,P33981,P68400,Q9Y463,Q14164,P29597,Q15831,P27448,Q14680,Q2M2I8,Q13043,Q9P2K8,Q9Y616,O60674,P52333,P10721,O14730,Q96SB4,P78362,Q13470,O14976,Q9UM73,Q13131,P54646,P06239,O60285,O14965,P16234,P09619,Q8IVH8,Q96GD4,Q9NSY1,Q9P0L2,Q7KZI7,Q96L34,Q9UQM7,Q13554,Q13557,Q13555,Q8N5S9,Q96RR4,P80192,Q16584,Q13188,Q9HAZ1,P07333,Q9UQB9,Q9H2G2,…	FLT3,PAK3,PDPK1,PIP5K1A,PIP4K2B,PRKACB,CLK1,TNK2,NTRK1,NTRK2,TTK,CSNK2A1,DYRK1B,IKBKE,TYK2,STK11,MARK3,MELK,AAK1,STK4,EIF2AK4,IRAK3,JAK2,JAK3,KIT,RIOK3,SRPK1,SRPK2,TNK1,GAK,ALK,PRKAA1,PRKAA2,LCK,NUAK1,AURKA,PDGFRA,PDGFRB,MAP4K3,AURKB,BMP2K,MARK1,MARK2,MARK4,CAMK2A,CAMK2B,CAMK2D,CAMK2G,CAMKK1,CAMKK2,MAP3K9,MAP3K11,STK3,CLK4,CSF1R,AURKC,SLK,NUAK2,SIK1,STK16,SYK,PKN1,PKN2,PLK4,PRKCD,PRKCH,PRKG1,PRKG…
Q16584	Mitogen-activated protein kinase kinase kinase 11	FN	FN	UA	UA	CHEMBL608533	MIDOSTAURIN	FLT3 kinase inhibitor trials in multiple cancers	P36888,O75914,O15530,Q99755,P78356,P22694,P49759,Q07912,P04629,Q16620,P33981,P68400,Q9Y463,Q14164,P29597,Q15831,P27448,Q14680,Q2M2I8,Q13043,Q9P2K8,Q9Y616,O60674,P52333,P10721,O14730,Q96SB4,P78362,Q13470,O14976,Q9UM73,Q13131,P54646,P06239,O60285,O14965,P16234,P09619,Q8IVH8,Q96GD4,Q9NSY1,Q9P0L2,Q7KZI7,Q96L34,Q9UQM7,Q13554,Q13557,Q13555,Q8N5S9,Q96RR4,P80192,Q16584,Q13188,Q9HAZ1,P07333,Q9UQB9,Q9H2G2,…	FLT3,PAK3,PDPK1,PIP5K1A,PIP4K2B,PRKACB,CLK1,TNK2,NTRK1,NTRK2,TTK,CSNK2A1,DYRK1B,IKBKE,TYK2,STK11,MARK3,MELK,AAK1,STK4,EIF2AK4,IRAK3,JAK2,JAK3,KIT,RIOK3,SRPK1,SRPK2,TNK1,GAK,ALK,PRKAA1,PRKAA2,LCK,NUAK1,AURKA,PDGFRA,PDGFRB,MAP4K3,AURKB,BMP2K,MARK1,MARK2,MARK4,CAMK2A,CAMK2B,CAMK2D,CAMK2G,CAMKK1,CAMKK2,MAP3K9,MAP3K11,STK3,CLK4,CSF1R,AURKC,SLK,NUAK2,SIK1,STK16,SYK,PKN1,PKN2,PLK4,PRKCD,PRKCH,PRKG1,PRKG…
O75676	Ribosomal protein S6 kinase alpha 4	UA	FN	FN	UA	CHEMBL608533	MIDOSTAURIN	FLT3 kinase inhibitor trials in multiple cancers	P36888,O75914,O15530,Q99755,P78356,P22694,P49759,Q07912,P04629,Q16620,P33981,P68400,Q9Y463,Q14164,P29597,Q15831,P27448,Q14680,Q2M2I8,Q13043,Q9P2K8,Q9Y616,O60674,P52333,P10721,O14730,Q96SB4,P78362,Q13470,O14976,Q9UM73,Q13131,P54646,P06239,O60285,O14965,P16234,P09619,Q8IVH8,Q96GD4,Q9NSY1,Q9P0L2,Q7KZI7,Q96L34,Q9UQM7,Q13554,Q13557,Q13555,Q8N5S9,Q96RR4,P80192,Q16584,Q13188,Q9HAZ1,P07333,Q9UQB9,Q9H2G2,…	FLT3,PAK3,PDPK1,PIP5K1A,PIP4K2B,PRKACB,CLK1,TNK2,NTRK1,NTRK2,TTK,CSNK2A1,DYRK1B,IKBKE,TYK2,STK11,MARK3,MELK,AAK1,STK4,EIF2AK4,IRAK3,JAK2,JAK3,KIT,RIOK3,SRPK1,SRPK2,TNK1,GAK,ALK,PRKAA1,PRKAA2,LCK,NUAK1,AURKA,PDGFRA,PDGFRB,MAP4K3,AURKB,BMP2K,MARK1,MARK2,MARK4,CAMK2A,CAMK2B,CAMK2D,CAMK2G,CAMKK1,CAMKK2,MAP3K9,MAP3K11,STK3,CLK4,CSF1R,AURKC,SLK,NUAK2,SIK1,STK16,SYK,PKN1,PKN2,PLK4,PRKCD,PRKCH,PRKG1,PRKG…
O43318	Mitogen-activated protein kinase kinase kinase 7	UA	FN	UA	UA	CHEMBL608533	MIDOSTAURIN	FLT3 kinase inhibitor trials in multiple cancers	P36888,O75914,O15530,Q99755,P78356,P22694,P49759,Q07912,P04629,Q16620,P33981,P68400,Q9Y463,Q14164,P29597,Q15831,P27448,Q14680,Q2M2I8,Q13043,Q9P2K8,Q9Y616,O60674,P52333,P10721,O14730,Q96SB4,P78362,Q13470,O14976,Q9UM73,Q13131,P54646,P06239,O60285,O14965,P16234,P09619,Q8IVH8,Q96GD4,Q9NSY1,Q9P0L2,Q7KZI7,Q96L34,Q9UQM7,Q13554,Q13557,Q13555,Q8N5S9,Q96RR4,P80192,Q16584,Q13188,Q9HAZ1,P07333,Q9UQB9,Q9H2G2,…	FLT3,PAK3,PDPK1,PIP5K1A,PIP4K2B,PRKACB,CLK1,TNK2,NTRK1,NTRK2,TTK,CSNK2A1,DYRK1B,IKBKE,TYK2,STK11,MARK3,MELK,AAK1,STK4,EIF2AK4,IRAK3,JAK2,JAK3,KIT,RIOK3,SRPK1,SRPK2,TNK1,GAK,ALK,PRKAA1,PRKAA2,LCK,NUAK1,AURKA,PDGFRA,PDGFRB,MAP4K3,AURKB,BMP2K,MARK1,MARK2,MARK4,CAMK2A,CAMK2B,CAMK2D,CAMK2G,CAMKK1,CAMKK2,MAP3K9,MAP3K11,STK3,CLK4,CSF1R,AURKC,SLK,NUAK2,SIK1,STK16,SYK,PKN1,PKN2,PLK4,PRKCD,PRKCH,PRKG1,PRKG…
Q13627	Dual-specificity tyrosine-phosphorylation regulated kinase 1A	UA	FN	UA	UA	CHEMBL608533	MIDOSTAURIN	FLT3 kinase inhibitor trials in multiple cancers	P36888,O75914,O15530,Q99755,P78356,P22694,P49759,Q07912,P04629,Q16620,P33981,P68400,Q9Y463,Q14164,P29597,Q15831,P27448,Q14680,Q2M2I8,Q13043,Q9P2K8,Q9Y616,O60674,P52333,P10721,O14730,Q96SB4,P78362,Q13470,O14976,Q9UM73,Q13131,P54646,P06239,O60285,O14965,P16234,P09619,Q8IVH8,Q96GD4,Q9NSY1,Q9P0L2,Q7KZI7,Q96L34,Q9UQM7,Q13554,Q13557,Q13555,Q8N5S9,Q96RR4,P80192,Q16584,Q13188,Q9HAZ1,P07333,Q9UQB9,Q9H2G2,…	FLT3,PAK3,PDPK1,PIP5K1A,PIP4K2B,PRKACB,CLK1,TNK2,NTRK1,NTRK2,TTK,CSNK2A1,DYRK1B,IKBKE,TYK2,STK11,MARK3,MELK,AAK1,STK4,EIF2AK4,IRAK3,JAK2,JAK3,KIT,RIOK3,SRPK1,SRPK2,TNK1,GAK,ALK,PRKAA1,PRKAA2,LCK,NUAK1,AURKA,PDGFRA,PDGFRB,MAP4K3,AURKB,BMP2K,MARK1,MARK2,MARK4,CAMK2A,CAMK2B,CAMK2D,CAMK2G,CAMKK1,CAMKK2,MAP3K9,MAP3K11,STK3,CLK4,CSF1R,AURKC,SLK,NUAK2,SIK1,STK16,SYK,PKN1,PKN2,PLK4,PRKCD,PRKCH,PRKG1,PRKG…
P57059	Serine/threonine-protein kinase SIK1	UA	FN	FN	UA	CHEMBL608533	MIDOSTAURIN	FLT3 kinase inhibitor trials in multiple cancers	P36888,O75914,O15530,Q99755,P78356,P22694,P49759,Q07912,P04629,Q16620,P33981,P68400,Q9Y463,Q14164,P29597,Q15831,P27448,Q14680,Q2M2I8,Q13043,Q9P2K8,Q9Y616,O60674,P52333,P10721,O14730,Q96SB4,P78362,Q13470,O14976,Q9UM73,Q13131,P54646,P06239,O60285,O14965,P16234,P09619,Q8IVH8,Q96GD4,Q9NSY1,Q9P0L2,Q7KZI7,Q96L34,Q9UQM7,Q13554,Q13557,Q13555,Q8N5S9,Q96RR4,P80192,Q16584,Q13188,Q9HAZ1,P07333,Q9UQB9,Q9H2G2,…	FLT3,PAK3,PDPK1,PIP5K1A,PIP4K2B,PRKACB,CLK1,TNK2,NTRK1,NTRK2,TTK,CSNK2A1,DYRK1B,IKBKE,TYK2,STK11,MARK3,MELK,AAK1,STK4,EIF2AK4,IRAK3,JAK2,JAK3,KIT,RIOK3,SRPK1,SRPK2,TNK1,GAK,ALK,PRKAA1,PRKAA2,LCK,NUAK1,AURKA,PDGFRA,PDGFRB,MAP4K3,AURKB,BMP2K,MARK1,MARK2,MARK4,CAMK2A,CAMK2B,CAMK2D,CAMK2G,CAMKK1,CAMKK2,MAP3K9,MAP3K11,STK3,CLK4,CSF1R,AURKC,SLK,NUAK2,SIK1,STK16,SYK,PKN1,PKN2,PLK4,PRKCD,PRKCH,PRKG1,PRKG…
O15530	3-phosphoinositide dependent protein kinase-1	FN	FN	UA	FN	CHEMBL608533	MIDOSTAURIN	FLT3 kinase inhibitor trials in multiple cancers	P36888,O75914,O15530,Q99755,P78356,P22694,P49759,Q07912,P04629,Q16620,P33981,P68400,Q9Y463,Q14164,P29597,Q15831,P27448,Q14680,Q2M2I8,Q13043,Q9P2K8,Q9Y616,O60674,P52333,P10721,O14730,Q96SB4,P78362,Q13470,O14976,Q9UM73,Q13131,P54646,P06239,O60285,O14965,P16234,P09619,Q8IVH8,Q96GD4,Q9NSY1,Q9P0L2,Q7KZI7,Q96L34,Q9UQM7,Q13554,Q13557,Q13555,Q8N5S9,Q96RR4,P80192,Q16584,Q13188,Q9HAZ1,P07333,Q9UQB9,Q9H2G2,…	FLT3,PAK3,PDPK1,PIP5K1A,PIP4K2B,PRKACB,CLK1,TNK2,NTRK1,NTRK2,TTK,CSNK2A1,DYRK1B,IKBKE,TYK2,STK11,MARK3,MELK,AAK1,STK4,EIF2AK4,IRAK3,JAK2,JAK3,KIT,RIOK3,SRPK1,SRPK2,TNK1,GAK,ALK,PRKAA1,PRKAA2,LCK,NUAK1,AURKA,PDGFRA,PDGFRB,MAP4K3,AURKB,BMP2K,MARK1,MARK2,MARK4,CAMK2A,CAMK2B,CAMK2D,CAMK2G,CAMKK1,CAMKK2,MAP3K9,MAP3K11,STK3,CLK4,CSF1R,AURKC,SLK,NUAK2,SIK1,STK16,SYK,PKN1,PKN2,PLK4,PRKCD,PRKCH,PRKG1,PRKG…
P04629	Nerve growth factor receptor Trk-A	UA	FN	UA	UA	CHEMBL608533	MIDOSTAURIN	FLT3 kinase inhibitor trials in multiple cancers	P36888,O75914,O15530,Q99755,P78356,P22694,P49759,Q07912,P04629,Q16620,P33981,P68400,Q9Y463,Q14164,P29597,Q15831,P27448,Q14680,Q2M2I8,Q13043,Q9P2K8,Q9Y616,O60674,P52333,P10721,O14730,Q96SB4,P78362,Q13470,O14976,Q9UM73,Q13131,P54646,P06239,O60285,O14965,P16234,P09619,Q8IVH8,Q96GD4,Q9NSY1,Q9P0L2,Q7KZI7,Q96L34,Q9UQM7,Q13554,Q13557,Q13555,Q8N5S9,Q96RR4,P80192,Q16584,Q13188,Q9HAZ1,P07333,Q9UQB9,Q9H2G2,…	FLT3,PAK3,PDPK1,PIP5K1A,PIP4K2B,PRKACB,CLK1,TNK2,NTRK1,NTRK2,TTK,CSNK2A1,DYRK1B,IKBKE,TYK2,STK11,MARK3,MELK,AAK1,STK4,EIF2AK4,IRAK3,JAK2,JAK3,KIT,RIOK3,SRPK1,SRPK2,TNK1,GAK,ALK,PRKAA1,PRKAA2,LCK,NUAK1,AURKA,PDGFRA,PDGFRB,MAP4K3,AURKB,BMP2K,MARK1,MARK2,MARK4,CAMK2A,CAMK2B,CAMK2D,CAMK2G,CAMKK1,CAMKK2,MAP3K9,MAP3K11,STK3,CLK4,CSF1R,AURKC,SLK,NUAK2,SIK1,STK16,SYK,PKN1,PKN2,PLK4,PRKCD,PRKCH,PRKG1,PRKG…
P08922	Proto-oncogene tyrosine-protein kinase ROS	UA	FN	UA	CR	CHEMBL608533	MIDOSTAURIN	FLT3 kinase inhibitor trials in multiple cancers	P36888,O75914,O15530,Q99755,P78356,P22694,P49759,Q07912,P04629,Q16620,P33981,P68400,Q9Y463,Q14164,P29597,Q15831,P27448,Q14680,Q2M2I8,Q13043,Q9P2K8,Q9Y616,O60674,P52333,P10721,O14730,Q96SB4,P78362,Q13470,O14976,Q9UM73,Q13131,P54646,P06239,O60285,O14965,P16234,P09619,Q8IVH8,Q96GD4,Q9NSY1,Q9P0L2,Q7KZI7,Q96L34,Q9UQM7,Q13554,Q13557,Q13555,Q8N5S9,Q96RR4,P80192,Q16584,Q13188,Q9HAZ1,P07333,Q9UQB9,Q9H2G2,…	FLT3,PAK3,PDPK1,PIP5K1A,PIP4K2B,PRKACB,CLK1,TNK2,NTRK1,NTRK2,TTK,CSNK2A1,DYRK1B,IKBKE,TYK2,STK11,MARK3,MELK,AAK1,STK4,EIF2AK4,IRAK3,JAK2,JAK3,KIT,RIOK3,SRPK1,SRPK2,TNK1,GAK,ALK,PRKAA1,PRKAA2,LCK,NUAK1,AURKA,PDGFRA,PDGFRB,MAP4K3,AURKB,BMP2K,MARK1,MARK2,MARK4,CAMK2A,CAMK2B,CAMK2D,CAMK2G,CAMKK1,CAMKK2,MAP3K9,MAP3K11,STK3,CLK4,CSF1R,AURKC,SLK,NUAK2,SIK1,STK16,SYK,PKN1,PKN2,PLK4,PRKCD,PRKCH,PRKG1,PRKG…
Q16584	Mitogen-activated protein kinase kinase kinase 11	FN	FN	UA	UA	CHEMBL608533	MIDOSTAURIN	FLT3 kinase inhibitor trials in multiple cancers	P36888,O75914,O15530,Q99755,P78356,P22694,P49759,Q07912,P04629,Q16620,P33981,P68400,Q9Y463,Q14164,P29597,Q15831,P27448,Q14680,Q2M2I8,Q13043,Q9P2K8,Q9Y616,O60674,P52333,P10721,O14730,Q96SB4,P78362,Q13470,O14976,Q9UM73,Q13131,P54646,P06239,O60285,O14965,P16234,P09619,Q8IVH8,Q96GD4,Q9NSY1,Q9P0L2,Q7KZI7,Q96L34,Q9UQM7,Q13554,Q13557,Q13555,Q8N5S9,Q96RR4,P80192,Q16584,Q13188,Q9HAZ1,P07333,Q9UQB9,Q9H2G2,…	FLT3,PAK3,PDPK1,PIP5K1A,PIP4K2B,PRKACB,CLK1,TNK2,NTRK1,NTRK2,TTK,CSNK2A1,DYRK1B,IKBKE,TYK2,STK11,MARK3,MELK,AAK1,STK4,EIF2AK4,IRAK3,JAK2,JAK3,KIT,RIOK3,SRPK1,SRPK2,TNK1,GAK,ALK,PRKAA1,PRKAA2,LCK,NUAK1,AURKA,PDGFRA,PDGFRB,MAP4K3,AURKB,BMP2K,MARK1,MARK2,MARK4,CAMK2A,CAMK2B,CAMK2D,CAMK2G,CAMKK1,CAMKK2,MAP3K9,MAP3K11,STK3,CLK4,CSF1R,AURKC,SLK,NUAK2,SIK1,STK16,SYK,PKN1,PKN2,PLK4,PRKCD,PRKCH,PRKG1,PRKG…
O75676	Ribosomal protein S6 kinase alpha 4	UA	FN	FN	UA	CHEMBL608533	MIDOSTAURIN	FLT3 kinase inhibitor trials in multiple cancers	P36888,O75914,O15530,Q99755,P78356,P22694,P49759,Q07912,P04629,Q16620,P33981,P68400,Q9Y463,Q14164,P29597,Q15831,P27448,Q14680,Q2M2I8,Q13043,Q9P2K8,Q9Y616,O60674,P52333,P10721,O14730,Q96SB4,P78362,Q13470,O14976,Q9UM73,Q13131,P54646,P06239,O60285,O14965,P16234,P09619,Q8IVH8,Q96GD4,Q9NSY1,Q9P0L2,Q7KZI7,Q96L34,Q9UQM7,Q13554,Q13557,Q13555,Q8N5S9,Q96RR4,P80192,Q16584,Q13188,Q9HAZ1,P07333,Q9UQB9,Q9H2G2,…	FLT3,PAK3,PDPK1,PIP5K1A,PIP4K2B,PRKACB,CLK1,TNK2,NTRK1,NTRK2,TTK,CSNK2A1,DYRK1B,IKBKE,TYK2,STK11,MARK3,MELK,AAK1,STK4,EIF2AK4,IRAK3,JAK2,JAK3,KIT,RIOK3,SRPK1,SRPK2,TNK1,GAK,ALK,PRKAA1,PRKAA2,LCK,NUAK1,AURKA,PDGFRA,PDGFRB,MAP4K3,AURKB,BMP2K,MARK1,MARK2,MARK4,CAMK2A,CAMK2B,CAMK2D,CAMK2G,CAMKK1,CAMKK2,MAP3K9,MAP3K11,STK3,CLK4,CSF1R,AURKC,SLK,NUAK2,SIK1,STK16,SYK,PKN1,PKN2,PLK4,PRKCD,PRKCH,PRKG1,PRKG…
P80192	Mitogen-activated protein kinase kinase kinase 9	FN	FN	UA	UA	CHEMBL608533	MIDOSTAURIN	FLT3 kinase inhibitor trials in multiple cancers	P36888,O75914,O15530,Q99755,P78356,P22694,P49759,Q07912,P04629,Q16620,P33981,P68400,Q9Y463,Q14164,P29597,Q15831,P27448,Q14680,Q2M2I8,Q13043,Q9P2K8,Q9Y616,O60674,P52333,P10721,O14730,Q96SB4,P78362,Q13470,O14976,Q9UM73,Q13131,P54646,P06239,O60285,O14965,P16234,P09619,Q8IVH8,Q96GD4,Q9NSY1,Q9P0L2,Q7KZI7,Q96L34,Q9UQM7,Q13554,Q13557,Q13555,Q8N5S9,Q96RR4,P80192,Q16584,Q13188,Q9HAZ1,P07333,Q9UQB9,Q9H2G2,…	FLT3,PAK3,PDPK1,PIP5K1A,PIP4K2B,PRKACB,CLK1,TNK2,NTRK1,NTRK2,TTK,CSNK2A1,DYRK1B,IKBKE,TYK2,STK11,MARK3,MELK,AAK1,STK4,EIF2AK4,IRAK3,JAK2,JAK3,KIT,RIOK3,SRPK1,SRPK2,TNK1,GAK,ALK,PRKAA1,PRKAA2,LCK,NUAK1,AURKA,PDGFRA,PDGFRB,MAP4K3,AURKB,BMP2K,MARK1,MARK2,MARK4,CAMK2A,CAMK2B,CAMK2D,CAMK2G,CAMKK1,CAMKK2,MAP3K9,MAP3K11,STK3,CLK4,CSF1R,AURKC,SLK,NUAK2,SIK1,STK16,SYK,PKN1,PKN2,PLK4,PRKCD,PRKCH,PRKG1,PRKG…
P08922	Proto-oncogene tyrosine-protein kinase ROS	UA	FN	UA	CR	CHEMBL608533	MIDOSTAURIN	FLT3 kinase inhibitor trials in multiple cancers	P36888,O75914,O15530,Q99755,P78356,P22694,P49759,Q07912,P04629,Q16620,P33981,P68400,Q9Y463,Q14164,P29597,Q15831,P27448,Q14680,Q2M2I8,Q13043,Q9P2K8,Q9Y616,O60674,P52333,P10721,O14730,Q96SB4,P78362,Q13470,O14976,Q9UM73,Q13131,P54646,P06239,O60285,O14965,P16234,P09619,Q8IVH8,Q96GD4,Q9NSY1,Q9P0L2,Q7KZI7,Q96L34,Q9UQM7,Q13554,Q13557,Q13555,Q8N5S9,Q96RR4,P80192,Q16584,Q13188,Q9HAZ1,P07333,Q9UQB9,Q9H2G2,…	FLT3,PAK3,PDPK1,PIP5K1A,PIP4K2B,PRKACB,CLK1,TNK2,NTRK1,NTRK2,TTK,CSNK2A1,DYRK1B,IKBKE,TYK2,STK11,MARK3,MELK,AAK1,STK4,EIF2AK4,IRAK3,JAK2,JAK3,KIT,RIOK3,SRPK1,SRPK2,TNK1,GAK,ALK,PRKAA1,PRKAA2,LCK,NUAK1,AURKA,PDGFRA,PDGFRB,MAP4K3,AURKB,BMP2K,MARK1,MARK2,MARK4,CAMK2A,CAMK2B,CAMK2D,CAMK2G,CAMKK1,CAMKK2,MAP3K9,MAP3K11,STK3,CLK4,CSF1R,AURKC,SLK,NUAK2,SIK1,STK16,SYK,PKN1,PKN2,PLK4,PRKCD,PRKCH,PRKG1,PRKG…
O43318	Mitogen-activated protein kinase kinase kinase 7	UA	FN	UA	UA	CHEMBL608533	MIDOSTAURIN	FLT3 kinase inhibitor trials in multiple cancers	P36888,O75914,O15530,Q99755,P78356,P22694,P49759,Q07912,P04629,Q16620,P33981,P68400,Q9Y463,Q14164,P29597,Q15831,P27448,Q14680,Q2M2I8,Q13043,Q9P2K8,Q9Y616,O60674,P52333,P10721,O14730,Q96SB4,P78362,Q13470,O14976,Q9UM73,Q13131,P54646,P06239,O60285,O14965,P16234,P09619,Q8IVH8,Q96GD4,Q9NSY1,Q9P0L2,Q7KZI7,Q96L34,Q9UQM7,Q13554,Q13557,Q13555,Q8N5S9,Q96RR4,P80192,Q16584,Q13188,Q9HAZ1,P07333,Q9UQB9,Q9H2G2,…	FLT3,PAK3,PDPK1,PIP5K1A,PIP4K2B,PRKACB,CLK1,TNK2,NTRK1,NTRK2,TTK,CSNK2A1,DYRK1B,IKBKE,TYK2,STK11,MARK3,MELK,AAK1,STK4,EIF2AK4,IRAK3,JAK2,JAK3,KIT,RIOK3,SRPK1,SRPK2,TNK1,GAK,ALK,PRKAA1,PRKAA2,LCK,NUAK1,AURKA,PDGFRA,PDGFRB,MAP4K3,AURKB,BMP2K,MARK1,MARK2,MARK4,CAMK2A,CAMK2B,CAMK2D,CAMK2G,CAMKK1,CAMKK2,MAP3K9,MAP3K11,STK3,CLK4,CSF1R,AURKC,SLK,NUAK2,SIK1,STK16,SYK,PKN1,PKN2,PLK4,PRKCD,PRKCH,PRKG1,PRKG…
Q16584	Mitogen-activated protein kinase kinase kinase 11	FN	FN	UA	UA	CHEMBL608533	MIDOSTAURIN	FLT3 kinase inhibitor trials in multiple cancers	P36888,O75914,O15530,Q99755,P78356,P22694,P49759,Q07912,P04629,Q16620,P33981,P68400,Q9Y463,Q14164,P29597,Q15831,P27448,Q14680,Q2M2I8,Q13043,Q9P2K8,Q9Y616,O60674,P52333,P10721,O14730,Q96SB4,P78362,Q13470,O14976,Q9UM73,Q13131,P54646,P06239,O60285,O14965,P16234,P09619,Q8IVH8,Q96GD4,Q9NSY1,Q9P0L2,Q7KZI7,Q96L34,Q9UQM7,Q13554,Q13557,Q13555,Q8N5S9,Q96RR4,P80192,Q16584,Q13188,Q9HAZ1,P07333,Q9UQB9,Q9H2G2,…	FLT3,PAK3,PDPK1,PIP5K1A,PIP4K2B,PRKACB,CLK1,TNK2,NTRK1,NTRK2,TTK,CSNK2A1,DYRK1B,IKBKE,TYK2,STK11,MARK3,MELK,AAK1,STK4,EIF2AK4,IRAK3,JAK2,JAK3,KIT,RIOK3,SRPK1,SRPK2,TNK1,GAK,ALK,PRKAA1,PRKAA2,LCK,NUAK1,AURKA,PDGFRA,PDGFRB,MAP4K3,AURKB,BMP2K,MARK1,MARK2,MARK4,CAMK2A,CAMK2B,CAMK2D,CAMK2G,CAMKK1,CAMKK2,MAP3K9,MAP3K11,STK3,CLK4,CSF1R,AURKC,SLK,NUAK2,SIK1,STK16,SYK,PKN1,PKN2,PLK4,PRKCD,PRKCH,PRKG1,PRKG…
Q8N4C8	Misshapen-like kinase 1	FN	UA	UA	FN	CHEMBL608533	MIDOSTAURIN	FLT3 kinase inhibitor trials in multiple cancers	P36888,O75914,O15530,Q99755,P78356,P22694,P49759,Q07912,P04629,Q16620,P33981,P68400,Q9Y463,Q14164,P29597,Q15831,P27448,Q14680,Q2M2I8,Q13043,Q9P2K8,Q9Y616,O60674,P52333,P10721,O14730,Q96SB4,P78362,Q13470,O14976,Q9UM73,Q13131,P54646,P06239,O60285,O14965,P16234,P09619,Q8IVH8,Q96GD4,Q9NSY1,Q9P0L2,Q7KZI7,Q96L34,Q9UQM7,Q13554,Q13557,Q13555,Q8N5S9,Q96RR4,P80192,Q16584,Q13188,Q9HAZ1,P07333,Q9UQB9,Q9H2G2,…	FLT3,PAK3,PDPK1,PIP5K1A,PIP4K2B,PRKACB,CLK1,TNK2,NTRK1,NTRK2,TTK,CSNK2A1,DYRK1B,IKBKE,TYK2,STK11,MARK3,MELK,AAK1,STK4,EIF2AK4,IRAK3,JAK2,JAK3,KIT,RIOK3,SRPK1,SRPK2,TNK1,GAK,ALK,PRKAA1,PRKAA2,LCK,NUAK1,AURKA,PDGFRA,PDGFRB,MAP4K3,AURKB,BMP2K,MARK1,MARK2,MARK4,CAMK2A,CAMK2B,CAMK2D,CAMK2G,CAMKK1,CAMKK2,MAP3K9,MAP3K11,STK3,CLK4,CSF1R,AURKC,SLK,NUAK2,SIK1,STK16,SYK,PKN1,PKN2,PLK4,PRKCD,PRKCH,PRKG1,PRKG…
Q13043	Serine/threonine-protein kinase MST1	FN	FN	UA	UA	CHEMBL608533	MIDOSTAURIN	FLT3 kinase inhibitor trials in multiple cancers	P36888,O75914,O15530,Q99755,P78356,P22694,P49759,Q07912,P04629,Q16620,P33981,P68400,Q9Y463,Q14164,P29597,Q15831,P27448,Q14680,Q2M2I8,Q13043,Q9P2K8,Q9Y616,O60674,P52333,P10721,O14730,Q96SB4,P78362,Q13470,O14976,Q9UM73,Q13131,P54646,P06239,O60285,O14965,P16234,P09619,Q8IVH8,Q96GD4,Q9NSY1,Q9P0L2,Q7KZI7,Q96L34,Q9UQM7,Q13554,Q13557,Q13555,Q8N5S9,Q96RR4,P80192,Q16584,Q13188,Q9HAZ1,P07333,Q9UQB9,Q9H2G2,…	FLT3,PAK3,PDPK1,PIP5K1A,PIP4K2B,PRKACB,CLK1,TNK2,NTRK1,NTRK2,TTK,CSNK2A1,DYRK1B,IKBKE,TYK2,STK11,MARK3,MELK,AAK1,STK4,EIF2AK4,IRAK3,JAK2,JAK3,KIT,RIOK3,SRPK1,SRPK2,TNK1,GAK,ALK,PRKAA1,PRKAA2,LCK,NUAK1,AURKA,PDGFRA,PDGFRB,MAP4K3,AURKB,BMP2K,MARK1,MARK2,MARK4,CAMK2A,CAMK2B,CAMK2D,CAMK2G,CAMKK1,CAMKK2,MAP3K9,MAP3K11,STK3,CLK4,CSF1R,AURKC,SLK,NUAK2,SIK1,STK16,SYK,PKN1,PKN2,PLK4,PRKCD,PRKCH,PRKG1,PRKG…
O15530	3-phosphoinositide dependent protein kinase-1	FN	FN	UA	FN	CHEMBL608533	MIDOSTAURIN	FLT3 kinase inhibitor trials in multiple cancers	P36888,O75914,O15530,Q99755,P78356,P22694,P49759,Q07912,P04629,Q16620,P33981,P68400,Q9Y463,Q14164,P29597,Q15831,P27448,Q14680,Q2M2I8,Q13043,Q9P2K8,Q9Y616,O60674,P52333,P10721,O14730,Q96SB4,P78362,Q13470,O14976,Q9UM73,Q13131,P54646,P06239,O60285,O14965,P16234,P09619,Q8IVH8,Q96GD4,Q9NSY1,Q9P0L2,Q7KZI7,Q96L34,Q9UQM7,Q13554,Q13557,Q13555,Q8N5S9,Q96RR4,P80192,Q16584,Q13188,Q9HAZ1,P07333,Q9UQB9,Q9H2G2,…	FLT3,PAK3,PDPK1,PIP5K1A,PIP4K2B,PRKACB,CLK1,TNK2,NTRK1,NTRK2,TTK,CSNK2A1,DYRK1B,IKBKE,TYK2,STK11,MARK3,MELK,AAK1,STK4,EIF2AK4,IRAK3,JAK2,JAK3,KIT,RIOK3,SRPK1,SRPK2,TNK1,GAK,ALK,PRKAA1,PRKAA2,LCK,NUAK1,AURKA,PDGFRA,PDGFRB,MAP4K3,AURKB,BMP2K,MARK1,MARK2,MARK4,CAMK2A,CAMK2B,CAMK2D,CAMK2G,CAMKK1,CAMKK2,MAP3K9,MAP3K11,STK3,CLK4,CSF1R,AURKC,SLK,NUAK2,SIK1,STK16,SYK,PKN1,PKN2,PLK4,PRKCD,PRKCH,PRKG1,PRKG…
Q13043	Serine/threonine-protein kinase MST1	FN	FN	UA	UA	CHEMBL608533	MIDOSTAURIN	FLT3 kinase inhibitor trials in multiple cancers	P36888,O75914,O15530,Q99755,P78356,P22694,P49759,Q07912,P04629,Q16620,P33981,P68400,Q9Y463,Q14164,P29597,Q15831,P27448,Q14680,Q2M2I8,Q13043,Q9P2K8,Q9Y616,O60674,P52333,P10721,O14730,Q96SB4,P78362,Q13470,O14976,Q9UM73,Q13131,P54646,P06239,O60285,O14965,P16234,P09619,Q8IVH8,Q96GD4,Q9NSY1,Q9P0L2,Q7KZI7,Q96L34,Q9UQM7,Q13554,Q13557,Q13555,Q8N5S9,Q96RR4,P80192,Q16584,Q13188,Q9HAZ1,P07333,Q9UQB9,Q9H2G2,…	FLT3,PAK3,PDPK1,PIP5K1A,PIP4K2B,PRKACB,CLK1,TNK2,NTRK1,NTRK2,TTK,CSNK2A1,DYRK1B,IKBKE,TYK2,STK11,MARK3,MELK,AAK1,STK4,EIF2AK4,IRAK3,JAK2,JAK3,KIT,RIOK3,SRPK1,SRPK2,TNK1,GAK,ALK,PRKAA1,PRKAA2,LCK,NUAK1,AURKA,PDGFRA,PDGFRB,MAP4K3,AURKB,BMP2K,MARK1,MARK2,MARK4,CAMK2A,CAMK2B,CAMK2D,CAMK2G,CAMKK1,CAMKK2,MAP3K9,MAP3K11,STK3,CLK4,CSF1R,AURKC,SLK,NUAK2,SIK1,STK16,SYK,PKN1,PKN2,PLK4,PRKCD,PRKCH,PRKG1,PRKG…
Q12852	Mitogen-activated protein kinase kinase kinase 12	FN	FN	UA	UA	CHEMBL180022	NERATINIB	ERBB2 (HER2) inhibitor, trials in multiple cancers	P04626,P00533,O14976,P06239,P35590,P07947,Q9Y6R4,O94804,Q13188,Q13043,Q12852,O00506,Q9Y4K4,Q9Y2U5,Q9H2G2,Q9UKE5,Q9P289,Q56UN5,P36507,Q9H093,Q13163,O95819,P57059,Q12866,Q06187,Q9P2K8,Q8N4C8,Q15303,Q92918,P30530,P51451,P49674,P21860,P08631,Q99759,P51955,Q13153,Q13177,Q02750,Q9Y6E0,Q8IVH8,Q12851,Q9UEE5	ERBB2,EGFR,GAK,LCK,TIE1,YES1,MAP3K4,STK10,STK3,STK4,MAP3K12,STK25,MAP4K5,MAP3K2,SLK,TNIK,STK26,MAP3K19,MAP2K2,NUAK2,MAP2K5,MAP4K4,SIK1,MERTK,BTK,EIF2AK4,MINK1,ERBB4,MAP4K1,AXL,BLK,CSNK1E,ERBB3,HCK,MAP3K3,NEK2,PAK1,PAK2,MAP2K1,STK24,MAP4K3,MAP4K2,STK17A
Q8N4C8	Misshapen-like kinase 1	FN	UA	UA	FN	CHEMBL180022	NERATINIB	ERBB2 (HER2) inhibitor, trials in multiple cancers	P04626,P00533,O14976,P06239,P35590,P07947,Q9Y6R4,O94804,Q13188,Q13043,Q12852,O00506,Q9Y4K4,Q9Y2U5,Q9H2G2,Q9UKE5,Q9P289,Q56UN5,P36507,Q9H093,Q13163,O95819,P57059,Q12866,Q06187,Q9P2K8,Q8N4C8,Q15303,Q92918,P30530,P51451,P49674,P21860,P08631,Q99759,P51955,Q13153,Q13177,Q02750,Q9Y6E0,Q8IVH8,Q12851,Q9UEE5	ERBB2,EGFR,GAK,LCK,TIE1,YES1,MAP3K4,STK10,STK3,STK4,MAP3K12,STK25,MAP4K5,MAP3K2,SLK,TNIK,STK26,MAP3K19,MAP2K2,NUAK2,MAP2K5,MAP4K4,SIK1,MERTK,BTK,EIF2AK4,MINK1,ERBB4,MAP4K1,AXL,BLK,CSNK1E,ERBB3,HCK,MAP3K3,NEK2,PAK1,PAK2,MAP2K1,STK24,MAP4K3,MAP4K2,STK17A
P30530	Tyrosine-protein kinase receptor UFO	FN	UA	UA	UA	CHEMBL180022	NERATINIB	ERBB2 (HER2) inhibitor, trials in multiple cancers	P04626,P00533,O14976,P06239,P35590,P07947,Q9Y6R4,O94804,Q13188,Q13043,Q12852,O00506,Q9Y4K4,Q9Y2U5,Q9H2G2,Q9UKE5,Q9P289,Q56UN5,P36507,Q9H093,Q13163,O95819,P57059,Q12866,Q06187,Q9P2K8,Q8N4C8,Q15303,Q92918,P30530,P51451,P49674,P21860,P08631,Q99759,P51955,Q13153,Q13177,Q02750,Q9Y6E0,Q8IVH8,Q12851,Q9UEE5	ERBB2,EGFR,GAK,LCK,TIE1,YES1,MAP3K4,STK10,STK3,STK4,MAP3K12,STK25,MAP4K5,MAP3K2,SLK,TNIK,STK26,MAP3K19,MAP2K2,NUAK2,MAP2K5,MAP4K4,SIK1,MERTK,BTK,EIF2AK4,MINK1,ERBB4,MAP4K1,AXL,BLK,CSNK1E,ERBB3,HCK,MAP3K3,NEK2,PAK1,PAK2,MAP2K1,STK24,MAP4K3,MAP4K2,STK17A
Q13043	Serine/threonine-protein kinase MST1	FN	FN	UA	UA	CHEMBL180022	NERATINIB	ERBB2 (HER2) inhibitor, trials in multiple cancers	P04626,P00533,O14976,P06239,P35590,P07947,Q9Y6R4,O94804,Q13188,Q13043,Q12852,O00506,Q9Y4K4,Q9Y2U5,Q9H2G2,Q9UKE5,Q9P289,Q56UN5,P36507,Q9H093,Q13163,O95819,P57059,Q12866,Q06187,Q9P2K8,Q8N4C8,Q15303,Q92918,P30530,P51451,P49674,P21860,P08631,Q99759,P51955,Q13153,Q13177,Q02750,Q9Y6E0,Q8IVH8,Q12851,Q9UEE5	ERBB2,EGFR,GAK,LCK,TIE1,YES1,MAP3K4,STK10,STK3,STK4,MAP3K12,STK25,MAP4K5,MAP3K2,SLK,TNIK,STK26,MAP3K19,MAP2K2,NUAK2,MAP2K5,MAP4K4,SIK1,MERTK,BTK,EIF2AK4,MINK1,ERBB4,MAP4K1,AXL,BLK,CSNK1E,ERBB3,HCK,MAP3K3,NEK2,PAK1,PAK2,MAP2K1,STK24,MAP4K3,MAP4K2,STK17A
Q13177	Serine/threonine-protein kinase PAK 2	UA	FN	UA	UA	CHEMBL180022	NERATINIB	ERBB2 (HER2) inhibitor, trials in multiple cancers	P04626,P00533,O14976,P06239,P35590,P07947,Q9Y6R4,O94804,Q13188,Q13043,Q12852,O00506,Q9Y4K4,Q9Y2U5,Q9H2G2,Q9UKE5,Q9P289,Q56UN5,P36507,Q9H093,Q13163,O95819,P57059,Q12866,Q06187,Q9P2K8,Q8N4C8,Q15303,Q92918,P30530,P51451,P49674,P21860,P08631,Q99759,P51955,Q13153,Q13177,Q02750,Q9Y6E0,Q8IVH8,Q12851,Q9UEE5	ERBB2,EGFR,GAK,LCK,TIE1,YES1,MAP3K4,STK10,STK3,STK4,MAP3K12,STK25,MAP4K5,MAP3K2,SLK,TNIK,STK26,MAP3K19,MAP2K2,NUAK2,MAP2K5,MAP4K4,SIK1,MERTK,BTK,EIF2AK4,MINK1,ERBB4,MAP4K1,AXL,BLK,CSNK1E,ERBB3,HCK,MAP3K3,NEK2,PAK1,PAK2,MAP2K1,STK24,MAP4K3,MAP4K2,STK17A
P57059	Serine/threonine-protein kinase SIK1	UA	FN	FN	UA	CHEMBL180022	NERATINIB	ERBB2 (HER2) inhibitor, trials in multiple cancers	P04626,P00533,O14976,P06239,P35590,P07947,Q9Y6R4,O94804,Q13188,Q13043,Q12852,O00506,Q9Y4K4,Q9Y2U5,Q9H2G2,Q9UKE5,Q9P289,Q56UN5,P36507,Q9H093,Q13163,O95819,P57059,Q12866,Q06187,Q9P2K8,Q8N4C8,Q15303,Q92918,P30530,P51451,P49674,P21860,P08631,Q99759,P51955,Q13153,Q13177,Q02750,Q9Y6E0,Q8IVH8,Q12851,Q9UEE5	ERBB2,EGFR,GAK,LCK,TIE1,YES1,MAP3K4,STK10,STK3,STK4,MAP3K12,STK25,MAP4K5,MAP3K2,SLK,TNIK,STK26,MAP3K19,MAP2K2,NUAK2,MAP2K5,MAP4K4,SIK1,MERTK,BTK,EIF2AK4,MINK1,ERBB4,MAP4K1,AXL,BLK,CSNK1E,ERBB3,HCK,MAP3K3,NEK2,PAK1,PAK2,MAP2K1,STK24,MAP4K3,MAP4K2,STK17A
Q13153	Serine/threonine-protein kinase PAK 1	FN	FN	UA	FN	CHEMBL180022	NERATINIB	ERBB2 (HER2) inhibitor, trials in multiple cancers	P04626,P00533,O14976,P06239,P35590,P07947,Q9Y6R4,O94804,Q13188,Q13043,Q12852,O00506,Q9Y4K4,Q9Y2U5,Q9H2G2,Q9UKE5,Q9P289,Q56UN5,P36507,Q9H093,Q13163,O95819,P57059,Q12866,Q06187,Q9P2K8,Q8N4C8,Q15303,Q92918,P30530,P51451,P49674,P21860,P08631,Q99759,P51955,Q13153,Q13177,Q02750,Q9Y6E0,Q8IVH8,Q12851,Q9UEE5	ERBB2,EGFR,GAK,LCK,TIE1,YES1,MAP3K4,STK10,STK3,STK4,MAP3K12,STK25,MAP4K5,MAP3K2,SLK,TNIK,STK26,MAP3K19,MAP2K2,NUAK2,MAP2K5,MAP4K4,SIK1,MERTK,BTK,EIF2AK4,MINK1,ERBB4,MAP4K1,AXL,BLK,CSNK1E,ERBB3,HCK,MAP3K3,NEK2,PAK1,PAK2,MAP2K1,STK24,MAP4K3,MAP4K2,STK17A
Q13163	Dual specificity mitogen-activated protein kinase kinase 5	FN	UA	UA	UA	CHEMBL180022	NERATINIB	ERBB2 (HER2) inhibitor, trials in multiple cancers	P04626,P00533,O14976,P06239,P35590,P07947,Q9Y6R4,O94804,Q13188,Q13043,Q12852,O00506,Q9Y4K4,Q9Y2U5,Q9H2G2,Q9UKE5,Q9P289,Q56UN5,P36507,Q9H093,Q13163,O95819,P57059,Q12866,Q06187,Q9P2K8,Q8N4C8,Q15303,Q92918,P30530,P51451,P49674,P21860,P08631,Q99759,P51955,Q13153,Q13177,Q02750,Q9Y6E0,Q8IVH8,Q12851,Q9UEE5	ERBB2,EGFR,GAK,LCK,TIE1,YES1,MAP3K4,STK10,STK3,STK4,MAP3K12,STK25,MAP4K5,MAP3K2,SLK,TNIK,STK26,MAP3K19,MAP2K2,NUAK2,MAP2K5,MAP4K4,SIK1,MERTK,BTK,EIF2AK4,MINK1,ERBB4,MAP4K1,AXL,BLK,CSNK1E,ERBB3,HCK,MAP3K3,NEK2,PAK1,PAK2,MAP2K1,STK24,MAP4K3,MAP4K2,STK17A
P49674	Casein kinase I epsilon	UA	FN	UA	UA	CHEMBL180022	NERATINIB	ERBB2 (HER2) inhibitor, trials in multiple cancers	P04626,P00533,O14976,P06239,P35590,P07947,Q9Y6R4,O94804,Q13188,Q13043,Q12852,O00506,Q9Y4K4,Q9Y2U5,Q9H2G2,Q9UKE5,Q9P289,Q56UN5,P36507,Q9H093,Q13163,O95819,P57059,Q12866,Q06187,Q9P2K8,Q8N4C8,Q15303,Q92918,P30530,P51451,P49674,P21860,P08631,Q99759,P51955,Q13153,Q13177,Q02750,Q9Y6E0,Q8IVH8,Q12851,Q9UEE5	ERBB2,EGFR,GAK,LCK,TIE1,YES1,MAP3K4,STK10,STK3,STK4,MAP3K12,STK25,MAP4K5,MAP3K2,SLK,TNIK,STK26,MAP3K19,MAP2K2,NUAK2,MAP2K5,MAP4K4,SIK1,MERTK,BTK,EIF2AK4,MINK1,ERBB4,MAP4K1,AXL,BLK,CSNK1E,ERBB3,HCK,MAP3K3,NEK2,PAK1,PAK2,MAP2K1,STK24,MAP4K3,MAP4K2,STK17A
P45984	c-Jun N-terminal kinase 2	FN	FN	UA	UA	CHEMBL95692	SB-242235	p38 MAPK inhibitor	Q16539,P36507,P45983,P45984,P06493,P17252,P05771,P04049,P00533,P06239,P04792,P48730,P17948	MAPK14,MAP2K2,MAPK8,MAPK9,CDK1,PRKCA,PRKCB,RAF1,EGFR,LCK,HSPB1,CSNK1D,FLT1
P17252	Protein kinase C alpha	FN	UA	UA	FN	CHEMBL95692	SB-242235	p38 MAPK inhibitor	Q16539,P36507,P45983,P45984,P06493,P17252,P05771,P04049,P00533,P06239,P04792,P48730,P17948	MAPK14,MAP2K2,MAPK8,MAPK9,CDK1,PRKCA,PRKCB,RAF1,EGFR,LCK,HSPB1,CSNK1D,FLT1
P45983	c-Jun N-terminal kinase 1	FN	FN	UA	UA	CHEMBL95692	SB-242235	p38 MAPK inhibitor	Q16539,P36507,P45983,P45984,P06493,P17252,P05771,P04049,P00533,P06239,P04792,P48730,P17948	MAPK14,MAP2K2,MAPK8,MAPK9,CDK1,PRKCA,PRKCB,RAF1,EGFR,LCK,HSPB1,CSNK1D,FLT1
P48730	Casein kinase I delta	FN	FN	FN	UA	CHEMBL95692	SB-242235	p38 MAPK inhibitor	Q16539,P36507,P45983,P45984,P06493,P17252,P05771,P04049,P00533,P06239,P04792,P48730,P17948	MAPK14,MAP2K2,MAPK8,MAPK9,CDK1,PRKCA,PRKCB,RAF1,EGFR,LCK,HSPB1,CSNK1D,FLT1
P36897	TGF-beta receptor type I	FN	FN	FN	FN	CHEMBL440084	SB-431542	TGF-beta inhibitor	P36897,P48730,P49674,P36896,P48729,P37173	TGFBR1,CSNK1D,CSNK1E,ACVR1B,CSNK1A1,TGFBR2
P36897	TGF-beta receptor type I	FN	FN	FN	FN	CHEMBL440084	SB-431542	TGF-beta inhibitor	P36897,P48730,P49674,P36896,P48729,P37173	TGFBR1,CSNK1D,CSNK1E,ACVR1B,CSNK1A1,TGFBR2
P36897	TGF-beta receptor type I	FN	FN	FN	FN	CHEMBL440084	SB-431542	TGF-beta inhibitor	P36897,P48730,P49674,P36896,P48729,P37173	TGFBR1,CSNK1D,CSNK1E,ACVR1B,CSNK1A1,TGFBR2
P48730	Casein kinase I delta	FN	FN	FN	UA	CHEMBL440084	SB-431542	TGF-beta inhibitor	P36897,P48730,P49674,P36896,P48729,P37173	TGFBR1,CSNK1D,CSNK1E,ACVR1B,CSNK1A1,TGFBR2
P49674	Casein kinase I epsilon	UA	FN	UA	UA	CHEMBL440084	SB-431542	TGF-beta inhibitor	P36897,P48730,P49674,P36896,P48729,P37173	TGFBR1,CSNK1D,CSNK1E,ACVR1B,CSNK1A1,TGFBR2
P36897	TGF-beta receptor type I	FN	FN	FN	FN	CHEMBL440084	SB-431542	TGF-beta inhibitor	P36897,P48730,P49674,P36896,P48729,P37173	TGFBR1,CSNK1D,CSNK1E,ACVR1B,CSNK1A1,TGFBR2
P36897	TGF-beta receptor type I	FN	FN	FN	FN	CHEMBL440084	SB-431542	TGF-beta inhibitor	P36897,P48730,P49674,P36896,P48729,P37173	TGFBR1,CSNK1D,CSNK1E,ACVR1B,CSNK1A1,TGFBR2
P36897	TGF-beta receptor type I	FN	FN	FN	FN	CHEMBL440084	SB-431542	TGF-beta inhibitor	P36897,P48730,P49674,P36896,P48729,P37173	TGFBR1,CSNK1D,CSNK1E,ACVR1B,CSNK1A1,TGFBR2
P36897	TGF-beta receptor type I	FN	FN	FN	FN	CHEMBL440084	SB-431542	TGF-beta inhibitor	P36897,P48730,P49674,P36896,P48729,P37173	TGFBR1,CSNK1D,CSNK1E,ACVR1B,CSNK1A1,TGFBR2
P36897	TGF-beta receptor type I	FN	FN	FN	FN	CHEMBL440084	SB-431542	TGF-beta inhibitor	P36897,P48730,P49674,P36896,P48729,P37173	TGFBR1,CSNK1D,CSNK1E,ACVR1B,CSNK1A1,TGFBR2
P36897	TGF-beta receptor type I	FN	FN	FN	FN	CHEMBL440084	SB-431542	TGF-beta inhibitor	P36897,P48730,P49674,P36896,P48729,P37173	TGFBR1,CSNK1D,CSNK1E,ACVR1B,CSNK1A1,TGFBR2
P36897	TGF-beta receptor type I	FN	FN	FN	FN	CHEMBL440084	SB-431542	TGF-beta inhibitor	P36897,P48730,P49674,P36896,P48729,P37173	TGFBR1,CSNK1D,CSNK1E,ACVR1B,CSNK1A1,TGFBR2
P17252	Protein kinase C alpha	FN	UA	UA	FN	CHEMBL565612	SOTRASTAURIN	Trials in multiple cancers	Q05655,Q04759,P17252,P24723,Q02156,Q13555,Q04912,Q05513,P51812,O95819,P23443,Q13188,P35968,P24941,Q86V86,P49840,Q8N4C8,P05129,P11309,Q16513,Q13557,P41743,P35916,P49841,Q9P1W9,P16591,Q9H2G2,Q9Y4K4,P53350,P05771	PRKCD,PRKCQ,PRKCA,PRKCH,PRKCE,CAMK2G,MST1R,PRKCZ,RPS6KA3,MAP4K4,RPS6KB1,STK3,KDR,CDK2,PIM3,GSK3A,MINK1,PRKCG,PIM1,PKN2,CAMK2D,PRKCI,FLT4,GSK3B,PIM2,FER,SLK,MAP4K5,PLK1,PRKCB
Q8N4C8	Misshapen-like kinase 1	FN	UA	UA	FN	CHEMBL565612	SOTRASTAURIN	Trials in multiple cancers	Q05655,Q04759,P17252,P24723,Q02156,Q13555,Q04912,Q05513,P51812,O95819,P23443,Q13188,P35968,P24941,Q86V86,P49840,Q8N4C8,P05129,P11309,Q16513,Q13557,P41743,P35916,P49841,Q9P1W9,P16591,Q9H2G2,Q9Y4K4,P53350,P05771	PRKCD,PRKCQ,PRKCA,PRKCH,PRKCE,CAMK2G,MST1R,PRKCZ,RPS6KA3,MAP4K4,RPS6KB1,STK3,KDR,CDK2,PIM3,GSK3A,MINK1,PRKCG,PIM1,PKN2,CAMK2D,PRKCI,FLT4,GSK3B,PIM2,FER,SLK,MAP4K5,PLK1,PRKCB
Q05513	Protein kinase C zeta	UA	FN	FN	UA	CHEMBL565612	SOTRASTAURIN	Trials in multiple cancers	Q05655,Q04759,P17252,P24723,Q02156,Q13555,Q04912,Q05513,P51812,O95819,P23443,Q13188,P35968,P24941,Q86V86,P49840,Q8N4C8,P05129,P11309,Q16513,Q13557,P41743,P35916,P49841,Q9P1W9,P16591,Q9H2G2,Q9Y4K4,P53350,P05771	PRKCD,PRKCQ,PRKCA,PRKCH,PRKCE,CAMK2G,MST1R,PRKCZ,RPS6KA3,MAP4K4,RPS6KB1,STK3,KDR,CDK2,PIM3,GSK3A,MINK1,PRKCG,PIM1,PKN2,CAMK2D,PRKCI,FLT4,GSK3B,PIM2,FER,SLK,MAP4K5,PLK1,PRKCB
P23443	Ribosomal protein S6 kinase 1	FN	FN	UA	FN	CHEMBL565612	SOTRASTAURIN	Trials in multiple cancers	Q05655,Q04759,P17252,P24723,Q02156,Q13555,Q04912,Q05513,P51812,O95819,P23443,Q13188,P35968,P24941,Q86V86,P49840,Q8N4C8,P05129,P11309,Q16513,Q13557,P41743,P35916,P49841,Q9P1W9,P16591,Q9H2G2,Q9Y4K4,P53350,P05771	PRKCD,PRKCQ,PRKCA,PRKCH,PRKCE,CAMK2G,MST1R,PRKCZ,RPS6KA3,MAP4K4,RPS6KB1,STK3,KDR,CDK2,PIM3,GSK3A,MINK1,PRKCG,PIM1,PKN2,CAMK2D,PRKCI,FLT4,GSK3B,PIM2,FER,SLK,MAP4K5,PLK1,PRKCB
Q04912	Macrophage-stimulating protein receptor	FN	CR		FN	CHEMBL565612	SOTRASTAURIN	Trials in multiple cancers	Q05655,Q04759,P17252,P24723,Q02156,Q13555,Q04912,Q05513,P51812,O95819,P23443,Q13188,P35968,P24941,Q86V86,P49840,Q8N4C8,P05129,P11309,Q16513,Q13557,P41743,P35916,P49841,Q9P1W9,P16591,Q9H2G2,Q9Y4K4,P53350,P05771	PRKCD,PRKCQ,PRKCA,PRKCH,PRKCE,CAMK2G,MST1R,PRKCZ,RPS6KA3,MAP4K4,RPS6KB1,STK3,KDR,CDK2,PIM3,GSK3A,MINK1,PRKCG,PIM1,PKN2,CAMK2D,PRKCI,FLT4,GSK3B,PIM2,FER,SLK,MAP4K5,PLK1,PRKCB
P17252	Protein kinase C alpha	FN	UA	UA	FN	CHEMBL565612	SOTRASTAURIN	Trials in multiple cancers	Q05655,Q04759,P17252,P24723,Q02156,Q13555,Q04912,Q05513,P51812,O95819,P23443,Q13188,P35968,P24941,Q86V86,P49840,Q8N4C8,P05129,P11309,Q16513,Q13557,P41743,P35916,P49841,Q9P1W9,P16591,Q9H2G2,Q9Y4K4,P53350,P05771	PRKCD,PRKCQ,PRKCA,PRKCH,PRKCE,CAMK2G,MST1R,PRKCZ,RPS6KA3,MAP4K4,RPS6KB1,STK3,KDR,CDK2,PIM3,GSK3A,MINK1,PRKCG,PIM1,PKN2,CAMK2D,PRKCI,FLT4,GSK3B,PIM2,FER,SLK,MAP4K5,PLK1,PRKCB
Q8N4C8	Misshapen-like kinase 1	FN	UA	UA	FN	CHEMBL1725279	SP-600125	JNK inhibitor	P53779,Q9NSY1,P45984,O14976,P15735,Q9UKE5,Q2M2I8,Q9HAZ1,P45983,Q9P1W9,O43293,P49760,Q00536,P33981,P43405,P07333,O00444,Q16288,P07949,Q9BZL6,P51812,O95819,P42685,P23443,Q13627,Q13188,Q9UEE5,P27448,Q9HBY8,P24941,Q9NWZ3,Q86V86,P48730,P11362,Q96GD4,P36888,Q8N4C8,P07332,P48729,P51451,Q12851,O94806,Q9HBH9,P05129,O43781,Q14680,Q9H2X6,P35916,P49841,P17948,P16591,P22607	MAPK10,BMP2K,MAPK9,GAK,PHKG2,TNIK,AAK1,CLK4,MAPK8,PIM2,DAPK3,CLK2,CDK16,TTK,SYK,CSF1R,PLK4,NTRK3,RET,PRKD2,RPS6KA3,MAP4K4,FRK,RPS6KB1,DYRK1A,STK3,STK17A,MARK3,SGK2,CDK2,IRAK4,PIM3,CSNK1D,FGFR1,AURKB,FLT3,MINK1,FES,CSNK1A1,BLK,MAP4K2,PRKD3,MKNK2,PRKCG,DYRK3,MELK,HIPK2,FLT4,GSK3B,FLT1,FER,FGFR3
P53779	c-Jun N-terminal kinase 3	FN	FN	UA	UA	CHEMBL1725279	SP-600125	JNK inhibitor	P53779,Q9NSY1,P45984,O14976,P15735,Q9UKE5,Q2M2I8,Q9HAZ1,P45983,Q9P1W9,O43293,P49760,Q00536,P33981,P43405,P07333,O00444,Q16288,P07949,Q9BZL6,P51812,O95819,P42685,P23443,Q13627,Q13188,Q9UEE5,P27448,Q9HBY8,P24941,Q9NWZ3,Q86V86,P48730,P11362,Q96GD4,P36888,Q8N4C8,P07332,P48729,P51451,Q12851,O94806,Q9HBH9,P05129,O43781,Q14680,Q9H2X6,P35916,P49841,P17948,P16591,P22607	MAPK10,BMP2K,MAPK9,GAK,PHKG2,TNIK,AAK1,CLK4,MAPK8,PIM2,DAPK3,CLK2,CDK16,TTK,SYK,CSF1R,PLK4,NTRK3,RET,PRKD2,RPS6KA3,MAP4K4,FRK,RPS6KB1,DYRK1A,STK3,STK17A,MARK3,SGK2,CDK2,IRAK4,PIM3,CSNK1D,FGFR1,AURKB,FLT3,MINK1,FES,CSNK1A1,BLK,MAP4K2,PRKD3,MKNK2,PRKCG,DYRK3,MELK,HIPK2,FLT4,GSK3B,FLT1,FER,FGFR3
P53779	c-Jun N-terminal kinase 3	FN	FN	UA	UA	CHEMBL1725279	SP-600125	JNK inhibitor	P53779,Q9NSY1,P45984,O14976,P15735,Q9UKE5,Q2M2I8,Q9HAZ1,P45983,Q9P1W9,O43293,P49760,Q00536,P33981,P43405,P07333,O00444,Q16288,P07949,Q9BZL6,P51812,O95819,P42685,P23443,Q13627,Q13188,Q9UEE5,P27448,Q9HBY8,P24941,Q9NWZ3,Q86V86,P48730,P11362,Q96GD4,P36888,Q8N4C8,P07332,P48729,P51451,Q12851,O94806,Q9HBH9,P05129,O43781,Q14680,Q9H2X6,P35916,P49841,P17948,P16591,P22607	MAPK10,BMP2K,MAPK9,GAK,PHKG2,TNIK,AAK1,CLK4,MAPK8,PIM2,DAPK3,CLK2,CDK16,TTK,SYK,CSF1R,PLK4,NTRK3,RET,PRKD2,RPS6KA3,MAP4K4,FRK,RPS6KB1,DYRK1A,STK3,STK17A,MARK3,SGK2,CDK2,IRAK4,PIM3,CSNK1D,FGFR1,AURKB,FLT3,MINK1,FES,CSNK1A1,BLK,MAP4K2,PRKD3,MKNK2,PRKCG,DYRK3,MELK,HIPK2,FLT4,GSK3B,FLT1,FER,FGFR3
P45984	c-Jun N-terminal kinase 2	FN	FN	UA	UA	CHEMBL1725279	SP-600125	JNK inhibitor	P53779,Q9NSY1,P45984,O14976,P15735,Q9UKE5,Q2M2I8,Q9HAZ1,P45983,Q9P1W9,O43293,P49760,Q00536,P33981,P43405,P07333,O00444,Q16288,P07949,Q9BZL6,P51812,O95819,P42685,P23443,Q13627,Q13188,Q9UEE5,P27448,Q9HBY8,P24941,Q9NWZ3,Q86V86,P48730,P11362,Q96GD4,P36888,Q8N4C8,P07332,P48729,P51451,Q12851,O94806,Q9HBH9,P05129,O43781,Q14680,Q9H2X6,P35916,P49841,P17948,P16591,P22607	MAPK10,BMP2K,MAPK9,GAK,PHKG2,TNIK,AAK1,CLK4,MAPK8,PIM2,DAPK3,CLK2,CDK16,TTK,SYK,CSF1R,PLK4,NTRK3,RET,PRKD2,RPS6KA3,MAP4K4,FRK,RPS6KB1,DYRK1A,STK3,STK17A,MARK3,SGK2,CDK2,IRAK4,PIM3,CSNK1D,FGFR1,AURKB,FLT3,MINK1,FES,CSNK1A1,BLK,MAP4K2,PRKD3,MKNK2,PRKCG,DYRK3,MELK,HIPK2,FLT4,GSK3B,FLT1,FER,FGFR3
P45984	c-Jun N-terminal kinase 2	FN	FN	UA	UA	CHEMBL1725279	SP-600125	JNK inhibitor	P53779,Q9NSY1,P45984,O14976,P15735,Q9UKE5,Q2M2I8,Q9HAZ1,P45983,Q9P1W9,O43293,P49760,Q00536,P33981,P43405,P07333,O00444,Q16288,P07949,Q9BZL6,P51812,O95819,P42685,P23443,Q13627,Q13188,Q9UEE5,P27448,Q9HBY8,P24941,Q9NWZ3,Q86V86,P48730,P11362,Q96GD4,P36888,Q8N4C8,P07332,P48729,P51451,Q12851,O94806,Q9HBH9,P05129,O43781,Q14680,Q9H2X6,P35916,P49841,P17948,P16591,P22607	MAPK10,BMP2K,MAPK9,GAK,PHKG2,TNIK,AAK1,CLK4,MAPK8,PIM2,DAPK3,CLK2,CDK16,TTK,SYK,CSF1R,PLK4,NTRK3,RET,PRKD2,RPS6KA3,MAP4K4,FRK,RPS6KB1,DYRK1A,STK3,STK17A,MARK3,SGK2,CDK2,IRAK4,PIM3,CSNK1D,FGFR1,AURKB,FLT3,MINK1,FES,CSNK1A1,BLK,MAP4K2,PRKD3,MKNK2,PRKCG,DYRK3,MELK,HIPK2,FLT4,GSK3B,FLT1,FER,FGFR3
P45983	c-Jun N-terminal kinase 1	FN	FN	UA	UA	CHEMBL1725279	SP-600125	JNK inhibitor	P53779,Q9NSY1,P45984,O14976,P15735,Q9UKE5,Q2M2I8,Q9HAZ1,P45983,Q9P1W9,O43293,P49760,Q00536,P33981,P43405,P07333,O00444,Q16288,P07949,Q9BZL6,P51812,O95819,P42685,P23443,Q13627,Q13188,Q9UEE5,P27448,Q9HBY8,P24941,Q9NWZ3,Q86V86,P48730,P11362,Q96GD4,P36888,Q8N4C8,P07332,P48729,P51451,Q12851,O94806,Q9HBH9,P05129,O43781,Q14680,Q9H2X6,P35916,P49841,P17948,P16591,P22607	MAPK10,BMP2K,MAPK9,GAK,PHKG2,TNIK,AAK1,CLK4,MAPK8,PIM2,DAPK3,CLK2,CDK16,TTK,SYK,CSF1R,PLK4,NTRK3,RET,PRKD2,RPS6KA3,MAP4K4,FRK,RPS6KB1,DYRK1A,STK3,STK17A,MARK3,SGK2,CDK2,IRAK4,PIM3,CSNK1D,FGFR1,AURKB,FLT3,MINK1,FES,CSNK1A1,BLK,MAP4K2,PRKD3,MKNK2,PRKCG,DYRK3,MELK,HIPK2,FLT4,GSK3B,FLT1,FER,FGFR3
P45983	c-Jun N-terminal kinase 1	FN	FN	UA	UA	CHEMBL1725279	SP-600125	JNK inhibitor	P53779,Q9NSY1,P45984,O14976,P15735,Q9UKE5,Q2M2I8,Q9HAZ1,P45983,Q9P1W9,O43293,P49760,Q00536,P33981,P43405,P07333,O00444,Q16288,P07949,Q9BZL6,P51812,O95819,P42685,P23443,Q13627,Q13188,Q9UEE5,P27448,Q9HBY8,P24941,Q9NWZ3,Q86V86,P48730,P11362,Q96GD4,P36888,Q8N4C8,P07332,P48729,P51451,Q12851,O94806,Q9HBH9,P05129,O43781,Q14680,Q9H2X6,P35916,P49841,P17948,P16591,P22607	MAPK10,BMP2K,MAPK9,GAK,PHKG2,TNIK,AAK1,CLK4,MAPK8,PIM2,DAPK3,CLK2,CDK16,TTK,SYK,CSF1R,PLK4,NTRK3,RET,PRKD2,RPS6KA3,MAP4K4,FRK,RPS6KB1,DYRK1A,STK3,STK17A,MARK3,SGK2,CDK2,IRAK4,PIM3,CSNK1D,FGFR1,AURKB,FLT3,MINK1,FES,CSNK1A1,BLK,MAP4K2,PRKD3,MKNK2,PRKCG,DYRK3,MELK,HIPK2,FLT4,GSK3B,FLT1,FER,FGFR3
P53779	c-Jun N-terminal kinase 3	FN	FN	UA	UA	CHEMBL1725279	SP-600125	JNK inhibitor	P53779,Q9NSY1,P45984,O14976,P15735,Q9UKE5,Q2M2I8,Q9HAZ1,P45983,Q9P1W9,O43293,P49760,Q00536,P33981,P43405,P07333,O00444,Q16288,P07949,Q9BZL6,P51812,O95819,P42685,P23443,Q13627,Q13188,Q9UEE5,P27448,Q9HBY8,P24941,Q9NWZ3,Q86V86,P48730,P11362,Q96GD4,P36888,Q8N4C8,P07332,P48729,P51451,Q12851,O94806,Q9HBH9,P05129,O43781,Q14680,Q9H2X6,P35916,P49841,P17948,P16591,P22607	MAPK10,BMP2K,MAPK9,GAK,PHKG2,TNIK,AAK1,CLK4,MAPK8,PIM2,DAPK3,CLK2,CDK16,TTK,SYK,CSF1R,PLK4,NTRK3,RET,PRKD2,RPS6KA3,MAP4K4,FRK,RPS6KB1,DYRK1A,STK3,STK17A,MARK3,SGK2,CDK2,IRAK4,PIM3,CSNK1D,FGFR1,AURKB,FLT3,MINK1,FES,CSNK1A1,BLK,MAP4K2,PRKD3,MKNK2,PRKCG,DYRK3,MELK,HIPK2,FLT4,GSK3B,FLT1,FER,FGFR3
P53779	c-Jun N-terminal kinase 3	FN	FN	UA	UA	CHEMBL1725279	SP-600125	JNK inhibitor	P53779,Q9NSY1,P45984,O14976,P15735,Q9UKE5,Q2M2I8,Q9HAZ1,P45983,Q9P1W9,O43293,P49760,Q00536,P33981,P43405,P07333,O00444,Q16288,P07949,Q9BZL6,P51812,O95819,P42685,P23443,Q13627,Q13188,Q9UEE5,P27448,Q9HBY8,P24941,Q9NWZ3,Q86V86,P48730,P11362,Q96GD4,P36888,Q8N4C8,P07332,P48729,P51451,Q12851,O94806,Q9HBH9,P05129,O43781,Q14680,Q9H2X6,P35916,P49841,P17948,P16591,P22607	MAPK10,BMP2K,MAPK9,GAK,PHKG2,TNIK,AAK1,CLK4,MAPK8,PIM2,DAPK3,CLK2,CDK16,TTK,SYK,CSF1R,PLK4,NTRK3,RET,PRKD2,RPS6KA3,MAP4K4,FRK,RPS6KB1,DYRK1A,STK3,STK17A,MARK3,SGK2,CDK2,IRAK4,PIM3,CSNK1D,FGFR1,AURKB,FLT3,MINK1,FES,CSNK1A1,BLK,MAP4K2,PRKD3,MKNK2,PRKCG,DYRK3,MELK,HIPK2,FLT4,GSK3B,FLT1,FER,FGFR3
P45983	c-Jun N-terminal kinase 1	FN	FN	UA	UA	CHEMBL1725279	SP-600125	JNK inhibitor	P53779,Q9NSY1,P45984,O14976,P15735,Q9UKE5,Q2M2I8,Q9HAZ1,P45983,Q9P1W9,O43293,P49760,Q00536,P33981,P43405,P07333,O00444,Q16288,P07949,Q9BZL6,P51812,O95819,P42685,P23443,Q13627,Q13188,Q9UEE5,P27448,Q9HBY8,P24941,Q9NWZ3,Q86V86,P48730,P11362,Q96GD4,P36888,Q8N4C8,P07332,P48729,P51451,Q12851,O94806,Q9HBH9,P05129,O43781,Q14680,Q9H2X6,P35916,P49841,P17948,P16591,P22607	MAPK10,BMP2K,MAPK9,GAK,PHKG2,TNIK,AAK1,CLK4,MAPK8,PIM2,DAPK3,CLK2,CDK16,TTK,SYK,CSF1R,PLK4,NTRK3,RET,PRKD2,RPS6KA3,MAP4K4,FRK,RPS6KB1,DYRK1A,STK3,STK17A,MARK3,SGK2,CDK2,IRAK4,PIM3,CSNK1D,FGFR1,AURKB,FLT3,MINK1,FES,CSNK1A1,BLK,MAP4K2,PRKD3,MKNK2,PRKCG,DYRK3,MELK,HIPK2,FLT4,GSK3B,FLT1,FER,FGFR3
P48730	Casein kinase I delta	FN	FN	FN	UA	CHEMBL1725279	SP-600125	JNK inhibitor	P53779,Q9NSY1,P45984,O14976,P15735,Q9UKE5,Q2M2I8,Q9HAZ1,P45983,Q9P1W9,O43293,P49760,Q00536,P33981,P43405,P07333,O00444,Q16288,P07949,Q9BZL6,P51812,O95819,P42685,P23443,Q13627,Q13188,Q9UEE5,P27448,Q9HBY8,P24941,Q9NWZ3,Q86V86,P48730,P11362,Q96GD4,P36888,Q8N4C8,P07332,P48729,P51451,Q12851,O94806,Q9HBH9,P05129,O43781,Q14680,Q9H2X6,P35916,P49841,P17948,P16591,P22607	MAPK10,BMP2K,MAPK9,GAK,PHKG2,TNIK,AAK1,CLK4,MAPK8,PIM2,DAPK3,CLK2,CDK16,TTK,SYK,CSF1R,PLK4,NTRK3,RET,PRKD2,RPS6KA3,MAP4K4,FRK,RPS6KB1,DYRK1A,STK3,STK17A,MARK3,SGK2,CDK2,IRAK4,PIM3,CSNK1D,FGFR1,AURKB,FLT3,MINK1,FES,CSNK1A1,BLK,MAP4K2,PRKD3,MKNK2,PRKCG,DYRK3,MELK,HIPK2,FLT4,GSK3B,FLT1,FER,FGFR3
P53779	c-Jun N-terminal kinase 3	FN	FN	UA	UA	CHEMBL1725279	SP-600125	JNK inhibitor	P53779,Q9NSY1,P45984,O14976,P15735,Q9UKE5,Q2M2I8,Q9HAZ1,P45983,Q9P1W9,O43293,P49760,Q00536,P33981,P43405,P07333,O00444,Q16288,P07949,Q9BZL6,P51812,O95819,P42685,P23443,Q13627,Q13188,Q9UEE5,P27448,Q9HBY8,P24941,Q9NWZ3,Q86V86,P48730,P11362,Q96GD4,P36888,Q8N4C8,P07332,P48729,P51451,Q12851,O94806,Q9HBH9,P05129,O43781,Q14680,Q9H2X6,P35916,P49841,P17948,P16591,P22607	MAPK10,BMP2K,MAPK9,GAK,PHKG2,TNIK,AAK1,CLK4,MAPK8,PIM2,DAPK3,CLK2,CDK16,TTK,SYK,CSF1R,PLK4,NTRK3,RET,PRKD2,RPS6KA3,MAP4K4,FRK,RPS6KB1,DYRK1A,STK3,STK17A,MARK3,SGK2,CDK2,IRAK4,PIM3,CSNK1D,FGFR1,AURKB,FLT3,MINK1,FES,CSNK1A1,BLK,MAP4K2,PRKD3,MKNK2,PRKCG,DYRK3,MELK,HIPK2,FLT4,GSK3B,FLT1,FER,FGFR3
P45984	c-Jun N-terminal kinase 2	FN	FN	UA	UA	CHEMBL1725279	SP-600125	JNK inhibitor	P53779,Q9NSY1,P45984,O14976,P15735,Q9UKE5,Q2M2I8,Q9HAZ1,P45983,Q9P1W9,O43293,P49760,Q00536,P33981,P43405,P07333,O00444,Q16288,P07949,Q9BZL6,P51812,O95819,P42685,P23443,Q13627,Q13188,Q9UEE5,P27448,Q9HBY8,P24941,Q9NWZ3,Q86V86,P48730,P11362,Q96GD4,P36888,Q8N4C8,P07332,P48729,P51451,Q12851,O94806,Q9HBH9,P05129,O43781,Q14680,Q9H2X6,P35916,P49841,P17948,P16591,P22607	MAPK10,BMP2K,MAPK9,GAK,PHKG2,TNIK,AAK1,CLK4,MAPK8,PIM2,DAPK3,CLK2,CDK16,TTK,SYK,CSF1R,PLK4,NTRK3,RET,PRKD2,RPS6KA3,MAP4K4,FRK,RPS6KB1,DYRK1A,STK3,STK17A,MARK3,SGK2,CDK2,IRAK4,PIM3,CSNK1D,FGFR1,AURKB,FLT3,MINK1,FES,CSNK1A1,BLK,MAP4K2,PRKD3,MKNK2,PRKCG,DYRK3,MELK,HIPK2,FLT4,GSK3B,FLT1,FER,FGFR3
P45983	c-Jun N-terminal kinase 1	FN	FN	UA	UA	CHEMBL1725279	SP-600125	JNK inhibitor	P53779,Q9NSY1,P45984,O14976,P15735,Q9UKE5,Q2M2I8,Q9HAZ1,P45983,Q9P1W9,O43293,P49760,Q00536,P33981,P43405,P07333,O00444,Q16288,P07949,Q9BZL6,P51812,O95819,P42685,P23443,Q13627,Q13188,Q9UEE5,P27448,Q9HBY8,P24941,Q9NWZ3,Q86V86,P48730,P11362,Q96GD4,P36888,Q8N4C8,P07332,P48729,P51451,Q12851,O94806,Q9HBH9,P05129,O43781,Q14680,Q9H2X6,P35916,P49841,P17948,P16591,P22607	MAPK10,BMP2K,MAPK9,GAK,PHKG2,TNIK,AAK1,CLK4,MAPK8,PIM2,DAPK3,CLK2,CDK16,TTK,SYK,CSF1R,PLK4,NTRK3,RET,PRKD2,RPS6KA3,MAP4K4,FRK,RPS6KB1,DYRK1A,STK3,STK17A,MARK3,SGK2,CDK2,IRAK4,PIM3,CSNK1D,FGFR1,AURKB,FLT3,MINK1,FES,CSNK1A1,BLK,MAP4K2,PRKD3,MKNK2,PRKCG,DYRK3,MELK,HIPK2,FLT4,GSK3B,FLT1,FER,FGFR3
P45983	c-Jun N-terminal kinase 1	FN	FN	UA	UA	CHEMBL1725279	SP-600125	JNK inhibitor	P53779,Q9NSY1,P45984,O14976,P15735,Q9UKE5,Q2M2I8,Q9HAZ1,P45983,Q9P1W9,O43293,P49760,Q00536,P33981,P43405,P07333,O00444,Q16288,P07949,Q9BZL6,P51812,O95819,P42685,P23443,Q13627,Q13188,Q9UEE5,P27448,Q9HBY8,P24941,Q9NWZ3,Q86V86,P48730,P11362,Q96GD4,P36888,Q8N4C8,P07332,P48729,P51451,Q12851,O94806,Q9HBH9,P05129,O43781,Q14680,Q9H2X6,P35916,P49841,P17948,P16591,P22607	MAPK10,BMP2K,MAPK9,GAK,PHKG2,TNIK,AAK1,CLK4,MAPK8,PIM2,DAPK3,CLK2,CDK16,TTK,SYK,CSF1R,PLK4,NTRK3,RET,PRKD2,RPS6KA3,MAP4K4,FRK,RPS6KB1,DYRK1A,STK3,STK17A,MARK3,SGK2,CDK2,IRAK4,PIM3,CSNK1D,FGFR1,AURKB,FLT3,MINK1,FES,CSNK1A1,BLK,MAP4K2,PRKD3,MKNK2,PRKCG,DYRK3,MELK,HIPK2,FLT4,GSK3B,FLT1,FER,FGFR3
P45984	c-Jun N-terminal kinase 2	FN	FN	UA	UA	CHEMBL1725279	SP-600125	JNK inhibitor	P53779,Q9NSY1,P45984,O14976,P15735,Q9UKE5,Q2M2I8,Q9HAZ1,P45983,Q9P1W9,O43293,P49760,Q00536,P33981,P43405,P07333,O00444,Q16288,P07949,Q9BZL6,P51812,O95819,P42685,P23443,Q13627,Q13188,Q9UEE5,P27448,Q9HBY8,P24941,Q9NWZ3,Q86V86,P48730,P11362,Q96GD4,P36888,Q8N4C8,P07332,P48729,P51451,Q12851,O94806,Q9HBH9,P05129,O43781,Q14680,Q9H2X6,P35916,P49841,P17948,P16591,P22607	MAPK10,BMP2K,MAPK9,GAK,PHKG2,TNIK,AAK1,CLK4,MAPK8,PIM2,DAPK3,CLK2,CDK16,TTK,SYK,CSF1R,PLK4,NTRK3,RET,PRKD2,RPS6KA3,MAP4K4,FRK,RPS6KB1,DYRK1A,STK3,STK17A,MARK3,SGK2,CDK2,IRAK4,PIM3,CSNK1D,FGFR1,AURKB,FLT3,MINK1,FES,CSNK1A1,BLK,MAP4K2,PRKD3,MKNK2,PRKCG,DYRK3,MELK,HIPK2,FLT4,GSK3B,FLT1,FER,FGFR3
Q13627	Dual-specificity tyrosine-phosphorylation regulated kinase 1A	UA	FN	UA	UA	CHEMBL1725279	SP-600125	JNK inhibitor	P53779,Q9NSY1,P45984,O14976,P15735,Q9UKE5,Q2M2I8,Q9HAZ1,P45983,Q9P1W9,O43293,P49760,Q00536,P33981,P43405,P07333,O00444,Q16288,P07949,Q9BZL6,P51812,O95819,P42685,P23443,Q13627,Q13188,Q9UEE5,P27448,Q9HBY8,P24941,Q9NWZ3,Q86V86,P48730,P11362,Q96GD4,P36888,Q8N4C8,P07332,P48729,P51451,Q12851,O94806,Q9HBH9,P05129,O43781,Q14680,Q9H2X6,P35916,P49841,P17948,P16591,P22607	MAPK10,BMP2K,MAPK9,GAK,PHKG2,TNIK,AAK1,CLK4,MAPK8,PIM2,DAPK3,CLK2,CDK16,TTK,SYK,CSF1R,PLK4,NTRK3,RET,PRKD2,RPS6KA3,MAP4K4,FRK,RPS6KB1,DYRK1A,STK3,STK17A,MARK3,SGK2,CDK2,IRAK4,PIM3,CSNK1D,FGFR1,AURKB,FLT3,MINK1,FES,CSNK1A1,BLK,MAP4K2,PRKD3,MKNK2,PRKCG,DYRK3,MELK,HIPK2,FLT4,GSK3B,FLT1,FER,FGFR3
P45984	c-Jun N-terminal kinase 2	FN	FN	UA	UA	CHEMBL1725279	SP-600125	JNK inhibitor	P53779,Q9NSY1,P45984,O14976,P15735,Q9UKE5,Q2M2I8,Q9HAZ1,P45983,Q9P1W9,O43293,P49760,Q00536,P33981,P43405,P07333,O00444,Q16288,P07949,Q9BZL6,P51812,O95819,P42685,P23443,Q13627,Q13188,Q9UEE5,P27448,Q9HBY8,P24941,Q9NWZ3,Q86V86,P48730,P11362,Q96GD4,P36888,Q8N4C8,P07332,P48729,P51451,Q12851,O94806,Q9HBH9,P05129,O43781,Q14680,Q9H2X6,P35916,P49841,P17948,P16591,P22607	MAPK10,BMP2K,MAPK9,GAK,PHKG2,TNIK,AAK1,CLK4,MAPK8,PIM2,DAPK3,CLK2,CDK16,TTK,SYK,CSF1R,PLK4,NTRK3,RET,PRKD2,RPS6KA3,MAP4K4,FRK,RPS6KB1,DYRK1A,STK3,STK17A,MARK3,SGK2,CDK2,IRAK4,PIM3,CSNK1D,FGFR1,AURKB,FLT3,MINK1,FES,CSNK1A1,BLK,MAP4K2,PRKD3,MKNK2,PRKCG,DYRK3,MELK,HIPK2,FLT4,GSK3B,FLT1,FER,FGFR3
P23443	Ribosomal protein S6 kinase 1	FN	FN	UA	FN	CHEMBL1725279	SP-600125	JNK inhibitor	P53779,Q9NSY1,P45984,O14976,P15735,Q9UKE5,Q2M2I8,Q9HAZ1,P45983,Q9P1W9,O43293,P49760,Q00536,P33981,P43405,P07333,O00444,Q16288,P07949,Q9BZL6,P51812,O95819,P42685,P23443,Q13627,Q13188,Q9UEE5,P27448,Q9HBY8,P24941,Q9NWZ3,Q86V86,P48730,P11362,Q96GD4,P36888,Q8N4C8,P07332,P48729,P51451,Q12851,O94806,Q9HBH9,P05129,O43781,Q14680,Q9H2X6,P35916,P49841,P17948,P16591,P22607	MAPK10,BMP2K,MAPK9,GAK,PHKG2,TNIK,AAK1,CLK4,MAPK8,PIM2,DAPK3,CLK2,CDK16,TTK,SYK,CSF1R,PLK4,NTRK3,RET,PRKD2,RPS6KA3,MAP4K4,FRK,RPS6KB1,DYRK1A,STK3,STK17A,MARK3,SGK2,CDK2,IRAK4,PIM3,CSNK1D,FGFR1,AURKB,FLT3,MINK1,FES,CSNK1A1,BLK,MAP4K2,PRKD3,MKNK2,PRKCG,DYRK3,MELK,HIPK2,FLT4,GSK3B,FLT1,FER,FGFR3
P45983	c-Jun N-terminal kinase 1	FN	FN	UA	UA	CHEMBL1725279	SP-600125	JNK inhibitor	P53779,Q9NSY1,P45984,O14976,P15735,Q9UKE5,Q2M2I8,Q9HAZ1,P45983,Q9P1W9,O43293,P49760,Q00536,P33981,P43405,P07333,O00444,Q16288,P07949,Q9BZL6,P51812,O95819,P42685,P23443,Q13627,Q13188,Q9UEE5,P27448,Q9HBY8,P24941,Q9NWZ3,Q86V86,P48730,P11362,Q96GD4,P36888,Q8N4C8,P07332,P48729,P51451,Q12851,O94806,Q9HBH9,P05129,O43781,Q14680,Q9H2X6,P35916,P49841,P17948,P16591,P22607	MAPK10,BMP2K,MAPK9,GAK,PHKG2,TNIK,AAK1,CLK4,MAPK8,PIM2,DAPK3,CLK2,CDK16,TTK,SYK,CSF1R,PLK4,NTRK3,RET,PRKD2,RPS6KA3,MAP4K4,FRK,RPS6KB1,DYRK1A,STK3,STK17A,MARK3,SGK2,CDK2,IRAK4,PIM3,CSNK1D,FGFR1,AURKB,FLT3,MINK1,FES,CSNK1A1,BLK,MAP4K2,PRKD3,MKNK2,PRKCG,DYRK3,MELK,HIPK2,FLT4,GSK3B,FLT1,FER,FGFR3
P17612	cAMP-dependent protein kinase (PKA)	FN	FN	UA	FN	CHEMBL388978	STAUROSPORINE	Pan-kinase inhibitor	P49841,P17252,P05771,P05129,Q05655,Q02156,P24723,Q13557,Q13554,Q13555,Q9UQM7,P12931,Q15139,P41743,O94806,Q04759,Q05513,P22612,P17612,P22694,P00533,Q02750,P04049,P28482,Q15746,P24385,P11802,P35968,P06493,P08069,P16234,P09619,Q8WWL7,P14635,O95067,O96020,P24941,P24864,P21802,P22607,P22455,P11362,P06213,P42684,P00519,P45985,P52564,P15735,P46019,P46020,Q93100,Q16816,O14920,P42685,P08631,Q9UEE5,Q9UQB9,…	GSK3B,PRKCA,PRKCB,PRKCG,PRKCD,PRKCE,PRKCH,CAMK2D,CAMK2B,CAMK2G,CAMK2A,SRC,PRKD1,PRKCI,PRKD3,PRKCQ,PRKCZ,PRKACG,PRKACA,PRKACB,EGFR,MAP2K1,RAF1,MAPK1,MYLK,CCND1,CDK4,KDR,CDK1,IGF1R,PDGFRA,PDGFRB,CCNB3,CCNB1,CCNB2,CCNE2,CDK2,CCNE1,FGFR2,FGFR3,FGFR4,FGFR1,INSR,ABL2,ABL1,MAP2K4,MAP2K6,PHKG2,PHKA2,PHKA1,PHKB,PHKG1,IKBKB,FRK,HCK,STK17A,AURKC,CSK,MAPK10,YES1,FGR,BMP2K,MKNK2,MAP4K5,BMX,EPHA8,LYN,EPHA3,LCK…
P80192	Mitogen-activated protein kinase kinase kinase 9	FN	FN	UA	UA	CHEMBL388978	STAUROSPORINE	Pan-kinase inhibitor	P49841,P17252,P05771,P05129,Q05655,Q02156,P24723,Q13557,Q13554,Q13555,Q9UQM7,P12931,Q15139,P41743,O94806,Q04759,Q05513,P22612,P17612,P22694,P00533,Q02750,P04049,P28482,Q15746,P24385,P11802,P35968,P06493,P08069,P16234,P09619,Q8WWL7,P14635,O95067,O96020,P24941,P24864,P21802,P22607,P22455,P11362,P06213,P42684,P00519,P45985,P52564,P15735,P46019,P46020,Q93100,Q16816,O14920,P42685,P08631,Q9UEE5,Q9UQB9,…	GSK3B,PRKCA,PRKCB,PRKCG,PRKCD,PRKCE,PRKCH,CAMK2D,CAMK2B,CAMK2G,CAMK2A,SRC,PRKD1,PRKCI,PRKD3,PRKCQ,PRKCZ,PRKACG,PRKACA,PRKACB,EGFR,MAP2K1,RAF1,MAPK1,MYLK,CCND1,CDK4,KDR,CDK1,IGF1R,PDGFRA,PDGFRB,CCNB3,CCNB1,CCNB2,CCNE2,CDK2,CCNE1,FGFR2,FGFR3,FGFR4,FGFR1,INSR,ABL2,ABL1,MAP2K4,MAP2K6,PHKG2,PHKA2,PHKA1,PHKB,PHKG1,IKBKB,FRK,HCK,STK17A,AURKC,CSK,MAPK10,YES1,FGR,BMP2K,MKNK2,MAP4K5,BMX,EPHA8,LYN,EPHA3,LCK…
P30530	Tyrosine-protein kinase receptor UFO	FN	UA	UA	UA	CHEMBL388978	STAUROSPORINE	Pan-kinase inhibitor	P49841,P17252,P05771,P05129,Q05655,Q02156,P24723,Q13557,Q13554,Q13555,Q9UQM7,P12931,Q15139,P41743,O94806,Q04759,Q05513,P22612,P17612,P22694,P00533,Q02750,P04049,P28482,Q15746,P24385,P11802,P35968,P06493,P08069,P16234,P09619,Q8WWL7,P14635,O95067,O96020,P24941,P24864,P21802,P22607,P22455,P11362,P06213,P42684,P00519,P45985,P52564,P15735,P46019,P46020,Q93100,Q16816,O14920,P42685,P08631,Q9UEE5,Q9UQB9,…	GSK3B,PRKCA,PRKCB,PRKCG,PRKCD,PRKCE,PRKCH,CAMK2D,CAMK2B,CAMK2G,CAMK2A,SRC,PRKD1,PRKCI,PRKD3,PRKCQ,PRKCZ,PRKACG,PRKACA,PRKACB,EGFR,MAP2K1,RAF1,MAPK1,MYLK,CCND1,CDK4,KDR,CDK1,IGF1R,PDGFRA,PDGFRB,CCNB3,CCNB1,CCNB2,CCNE2,CDK2,CCNE1,FGFR2,FGFR3,FGFR4,FGFR1,INSR,ABL2,ABL1,MAP2K4,MAP2K6,PHKG2,PHKA2,PHKA1,PHKB,PHKG1,IKBKB,FRK,HCK,STK17A,AURKC,CSK,MAPK10,YES1,FGR,BMP2K,MKNK2,MAP4K5,BMX,EPHA8,LYN,EPHA3,LCK…
Q04771	Activin receptor type-1	UA	FN	FN	UA	CHEMBL388978	STAUROSPORINE	Pan-kinase inhibitor	P49841,P17252,P05771,P05129,Q05655,Q02156,P24723,Q13557,Q13554,Q13555,Q9UQM7,P12931,Q15139,P41743,O94806,Q04759,Q05513,P22612,P17612,P22694,P00533,Q02750,P04049,P28482,Q15746,P24385,P11802,P35968,P06493,P08069,P16234,P09619,Q8WWL7,P14635,O95067,O96020,P24941,P24864,P21802,P22607,P22455,P11362,P06213,P42684,P00519,P45985,P52564,P15735,P46019,P46020,Q93100,Q16816,O14920,P42685,P08631,Q9UEE5,Q9UQB9,…	GSK3B,PRKCA,PRKCB,PRKCG,PRKCD,PRKCE,PRKCH,CAMK2D,CAMK2B,CAMK2G,CAMK2A,SRC,PRKD1,PRKCI,PRKD3,PRKCQ,PRKCZ,PRKACG,PRKACA,PRKACB,EGFR,MAP2K1,RAF1,MAPK1,MYLK,CCND1,CDK4,KDR,CDK1,IGF1R,PDGFRA,PDGFRB,CCNB3,CCNB1,CCNB2,CCNE2,CDK2,CCNE1,FGFR2,FGFR3,FGFR4,FGFR1,INSR,ABL2,ABL1,MAP2K4,MAP2K6,PHKG2,PHKA2,PHKA1,PHKB,PHKG1,IKBKB,FRK,HCK,STK17A,AURKC,CSK,MAPK10,YES1,FGR,BMP2K,MKNK2,MAP4K5,BMX,EPHA8,LYN,EPHA3,LCK…
P17252	Protein kinase C (PKC)	FN	UA	UA	FN	CHEMBL388978	STAUROSPORINE	Pan-kinase inhibitor	P49841,P17252,P05771,P05129,Q05655,Q02156,P24723,Q13557,Q13554,Q13555,Q9UQM7,P12931,Q15139,P41743,O94806,Q04759,Q05513,P22612,P17612,P22694,P00533,Q02750,P04049,P28482,Q15746,P24385,P11802,P35968,P06493,P08069,P16234,P09619,Q8WWL7,P14635,O95067,O96020,P24941,P24864,P21802,P22607,P22455,P11362,P06213,P42684,P00519,P45985,P52564,P15735,P46019,P46020,Q93100,Q16816,O14920,P42685,P08631,Q9UEE5,Q9UQB9,…	GSK3B,PRKCA,PRKCB,PRKCG,PRKCD,PRKCE,PRKCH,CAMK2D,CAMK2B,CAMK2G,CAMK2A,SRC,PRKD1,PRKCI,PRKD3,PRKCQ,PRKCZ,PRKACG,PRKACA,PRKACB,EGFR,MAP2K1,RAF1,MAPK1,MYLK,CCND1,CDK4,KDR,CDK1,IGF1R,PDGFRA,PDGFRB,CCNB3,CCNB1,CCNB2,CCNE2,CDK2,CCNE1,FGFR2,FGFR3,FGFR4,FGFR1,INSR,ABL2,ABL1,MAP2K4,MAP2K6,PHKG2,PHKA2,PHKA1,PHKB,PHKG1,IKBKB,FRK,HCK,STK17A,AURKC,CSK,MAPK10,YES1,FGR,BMP2K,MKNK2,MAP4K5,BMX,EPHA8,LYN,EPHA3,LCK…
Q05513	Protein kinase C (PKC)	UA	FN	FN	UA	CHEMBL388978	STAUROSPORINE	Pan-kinase inhibitor	P49841,P17252,P05771,P05129,Q05655,Q02156,P24723,Q13557,Q13554,Q13555,Q9UQM7,P12931,Q15139,P41743,O94806,Q04759,Q05513,P22612,P17612,P22694,P00533,Q02750,P04049,P28482,Q15746,P24385,P11802,P35968,P06493,P08069,P16234,P09619,Q8WWL7,P14635,O95067,O96020,P24941,P24864,P21802,P22607,P22455,P11362,P06213,P42684,P00519,P45985,P52564,P15735,P46019,P46020,Q93100,Q16816,O14920,P42685,P08631,Q9UEE5,Q9UQB9,…	GSK3B,PRKCA,PRKCB,PRKCG,PRKCD,PRKCE,PRKCH,CAMK2D,CAMK2B,CAMK2G,CAMK2A,SRC,PRKD1,PRKCI,PRKD3,PRKCQ,PRKCZ,PRKACG,PRKACA,PRKACB,EGFR,MAP2K1,RAF1,MAPK1,MYLK,CCND1,CDK4,KDR,CDK1,IGF1R,PDGFRA,PDGFRB,CCNB3,CCNB1,CCNB2,CCNE2,CDK2,CCNE1,FGFR2,FGFR3,FGFR4,FGFR1,INSR,ABL2,ABL1,MAP2K4,MAP2K6,PHKG2,PHKA2,PHKA1,PHKB,PHKG1,IKBKB,FRK,HCK,STK17A,AURKC,CSK,MAPK10,YES1,FGR,BMP2K,MKNK2,MAP4K5,BMX,EPHA8,LYN,EPHA3,LCK…
P57059	Serine/threonine-protein kinase SIK1	UA	FN	FN	UA	CHEMBL388978	STAUROSPORINE	Pan-kinase inhibitor	P49841,P17252,P05771,P05129,Q05655,Q02156,P24723,Q13557,Q13554,Q13555,Q9UQM7,P12931,Q15139,P41743,O94806,Q04759,Q05513,P22612,P17612,P22694,P00533,Q02750,P04049,P28482,Q15746,P24385,P11802,P35968,P06493,P08069,P16234,P09619,Q8WWL7,P14635,O95067,O96020,P24941,P24864,P21802,P22607,P22455,P11362,P06213,P42684,P00519,P45985,P52564,P15735,P46019,P46020,Q93100,Q16816,O14920,P42685,P08631,Q9UEE5,Q9UQB9,…	GSK3B,PRKCA,PRKCB,PRKCG,PRKCD,PRKCE,PRKCH,CAMK2D,CAMK2B,CAMK2G,CAMK2A,SRC,PRKD1,PRKCI,PRKD3,PRKCQ,PRKCZ,PRKACG,PRKACA,PRKACB,EGFR,MAP2K1,RAF1,MAPK1,MYLK,CCND1,CDK4,KDR,CDK1,IGF1R,PDGFRA,PDGFRB,CCNB3,CCNB1,CCNB2,CCNE2,CDK2,CCNE1,FGFR2,FGFR3,FGFR4,FGFR1,INSR,ABL2,ABL1,MAP2K4,MAP2K6,PHKG2,PHKA2,PHKA1,PHKB,PHKG1,IKBKB,FRK,HCK,STK17A,AURKC,CSK,MAPK10,YES1,FGR,BMP2K,MKNK2,MAP4K5,BMX,EPHA8,LYN,EPHA3,LCK…
Q13177	Serine/threonine-protein kinase PAK 2	UA	FN	UA	UA	CHEMBL388978	STAUROSPORINE	Pan-kinase inhibitor	P49841,P17252,P05771,P05129,Q05655,Q02156,P24723,Q13557,Q13554,Q13555,Q9UQM7,P12931,Q15139,P41743,O94806,Q04759,Q05513,P22612,P17612,P22694,P00533,Q02750,P04049,P28482,Q15746,P24385,P11802,P35968,P06493,P08069,P16234,P09619,Q8WWL7,P14635,O95067,O96020,P24941,P24864,P21802,P22607,P22455,P11362,P06213,P42684,P00519,P45985,P52564,P15735,P46019,P46020,Q93100,Q16816,O14920,P42685,P08631,Q9UEE5,Q9UQB9,…	GSK3B,PRKCA,PRKCB,PRKCG,PRKCD,PRKCE,PRKCH,CAMK2D,CAMK2B,CAMK2G,CAMK2A,SRC,PRKD1,PRKCI,PRKD3,PRKCQ,PRKCZ,PRKACG,PRKACA,PRKACB,EGFR,MAP2K1,RAF1,MAPK1,MYLK,CCND1,CDK4,KDR,CDK1,IGF1R,PDGFRA,PDGFRB,CCNB3,CCNB1,CCNB2,CCNE2,CDK2,CCNE1,FGFR2,FGFR3,FGFR4,FGFR1,INSR,ABL2,ABL1,MAP2K4,MAP2K6,PHKG2,PHKA2,PHKA1,PHKB,PHKG1,IKBKB,FRK,HCK,STK17A,AURKC,CSK,MAPK10,YES1,FGR,BMP2K,MKNK2,MAP4K5,BMX,EPHA8,LYN,EPHA3,LCK…
Q8N4C8	Misshapen-like kinase 1	FN	UA	UA	FN	CHEMBL388978	STAUROSPORINE	Pan-kinase inhibitor	P49841,P17252,P05771,P05129,Q05655,Q02156,P24723,Q13557,Q13554,Q13555,Q9UQM7,P12931,Q15139,P41743,O94806,Q04759,Q05513,P22612,P17612,P22694,P00533,Q02750,P04049,P28482,Q15746,P24385,P11802,P35968,P06493,P08069,P16234,P09619,Q8WWL7,P14635,O95067,O96020,P24941,P24864,P21802,P22607,P22455,P11362,P06213,P42684,P00519,P45985,P52564,P15735,P46019,P46020,Q93100,Q16816,O14920,P42685,P08631,Q9UEE5,Q9UQB9,…	GSK3B,PRKCA,PRKCB,PRKCG,PRKCD,PRKCE,PRKCH,CAMK2D,CAMK2B,CAMK2G,CAMK2A,SRC,PRKD1,PRKCI,PRKD3,PRKCQ,PRKCZ,PRKACG,PRKACA,PRKACB,EGFR,MAP2K1,RAF1,MAPK1,MYLK,CCND1,CDK4,KDR,CDK1,IGF1R,PDGFRA,PDGFRB,CCNB3,CCNB1,CCNB2,CCNE2,CDK2,CCNE1,FGFR2,FGFR3,FGFR4,FGFR1,INSR,ABL2,ABL1,MAP2K4,MAP2K6,PHKG2,PHKA2,PHKA1,PHKB,PHKG1,IKBKB,FRK,HCK,STK17A,AURKC,CSK,MAPK10,YES1,FGR,BMP2K,MKNK2,MAP4K5,BMX,EPHA8,LYN,EPHA3,LCK…
P45983	c-Jun N-terminal kinase 1	FN	FN	UA	UA	CHEMBL388978	STAUROSPORINE	Pan-kinase inhibitor	P49841,P17252,P05771,P05129,Q05655,Q02156,P24723,Q13557,Q13554,Q13555,Q9UQM7,P12931,Q15139,P41743,O94806,Q04759,Q05513,P22612,P17612,P22694,P00533,Q02750,P04049,P28482,Q15746,P24385,P11802,P35968,P06493,P08069,P16234,P09619,Q8WWL7,P14635,O95067,O96020,P24941,P24864,P21802,P22607,P22455,P11362,P06213,P42684,P00519,P45985,P52564,P15735,P46019,P46020,Q93100,Q16816,O14920,P42685,P08631,Q9UEE5,Q9UQB9,…	GSK3B,PRKCA,PRKCB,PRKCG,PRKCD,PRKCE,PRKCH,CAMK2D,CAMK2B,CAMK2G,CAMK2A,SRC,PRKD1,PRKCI,PRKD3,PRKCQ,PRKCZ,PRKACG,PRKACA,PRKACB,EGFR,MAP2K1,RAF1,MAPK1,MYLK,CCND1,CDK4,KDR,CDK1,IGF1R,PDGFRA,PDGFRB,CCNB3,CCNB1,CCNB2,CCNE2,CDK2,CCNE1,FGFR2,FGFR3,FGFR4,FGFR1,INSR,ABL2,ABL1,MAP2K4,MAP2K6,PHKG2,PHKA2,PHKA1,PHKB,PHKG1,IKBKB,FRK,HCK,STK17A,AURKC,CSK,MAPK10,YES1,FGR,BMP2K,MKNK2,MAP4K5,BMX,EPHA8,LYN,EPHA3,LCK…
O00238	Bone morphogenetic protein receptor type-1B	FN	FN	FN	UA	CHEMBL388978	STAUROSPORINE	Pan-kinase inhibitor	P49841,P17252,P05771,P05129,Q05655,Q02156,P24723,Q13557,Q13554,Q13555,Q9UQM7,P12931,Q15139,P41743,O94806,Q04759,Q05513,P22612,P17612,P22694,P00533,Q02750,P04049,P28482,Q15746,P24385,P11802,P35968,P06493,P08069,P16234,P09619,Q8WWL7,P14635,O95067,O96020,P24941,P24864,P21802,P22607,P22455,P11362,P06213,P42684,P00519,P45985,P52564,P15735,P46019,P46020,Q93100,Q16816,O14920,P42685,P08631,Q9UEE5,Q9UQB9,…	GSK3B,PRKCA,PRKCB,PRKCG,PRKCD,PRKCE,PRKCH,CAMK2D,CAMK2B,CAMK2G,CAMK2A,SRC,PRKD1,PRKCI,PRKD3,PRKCQ,PRKCZ,PRKACG,PRKACA,PRKACB,EGFR,MAP2K1,RAF1,MAPK1,MYLK,CCND1,CDK4,KDR,CDK1,IGF1R,PDGFRA,PDGFRB,CCNB3,CCNB1,CCNB2,CCNE2,CDK2,CCNE1,FGFR2,FGFR3,FGFR4,FGFR1,INSR,ABL2,ABL1,MAP2K4,MAP2K6,PHKG2,PHKA2,PHKA1,PHKB,PHKG1,IKBKB,FRK,HCK,STK17A,AURKC,CSK,MAPK10,YES1,FGR,BMP2K,MKNK2,MAP4K5,BMX,EPHA8,LYN,EPHA3,LCK…
P17612	cAMP-dependent protein kinase (PKA)	FN	FN	UA	FN	CHEMBL388978	STAUROSPORINE	Pan-kinase inhibitor	P49841,P17252,P05771,P05129,Q05655,Q02156,P24723,Q13557,Q13554,Q13555,Q9UQM7,P12931,Q15139,P41743,O94806,Q04759,Q05513,P22612,P17612,P22694,P00533,Q02750,P04049,P28482,Q15746,P24385,P11802,P35968,P06493,P08069,P16234,P09619,Q8WWL7,P14635,O95067,O96020,P24941,P24864,P21802,P22607,P22455,P11362,P06213,P42684,P00519,P45985,P52564,P15735,P46019,P46020,Q93100,Q16816,O14920,P42685,P08631,Q9UEE5,Q9UQB9,…	GSK3B,PRKCA,PRKCB,PRKCG,PRKCD,PRKCE,PRKCH,CAMK2D,CAMK2B,CAMK2G,CAMK2A,SRC,PRKD1,PRKCI,PRKD3,PRKCQ,PRKCZ,PRKACG,PRKACA,PRKACB,EGFR,MAP2K1,RAF1,MAPK1,MYLK,CCND1,CDK4,KDR,CDK1,IGF1R,PDGFRA,PDGFRB,CCNB3,CCNB1,CCNB2,CCNE2,CDK2,CCNE1,FGFR2,FGFR3,FGFR4,FGFR1,INSR,ABL2,ABL1,MAP2K4,MAP2K6,PHKG2,PHKA2,PHKA1,PHKB,PHKG1,IKBKB,FRK,HCK,STK17A,AURKC,CSK,MAPK10,YES1,FGR,BMP2K,MKNK2,MAP4K5,BMX,EPHA8,LYN,EPHA3,LCK…
P17252	Protein kinase C alpha	FN	UA	UA	FN	CHEMBL388978	STAUROSPORINE	Pan-kinase inhibitor	P49841,P17252,P05771,P05129,Q05655,Q02156,P24723,Q13557,Q13554,Q13555,Q9UQM7,P12931,Q15139,P41743,O94806,Q04759,Q05513,P22612,P17612,P22694,P00533,Q02750,P04049,P28482,Q15746,P24385,P11802,P35968,P06493,P08069,P16234,P09619,Q8WWL7,P14635,O95067,O96020,P24941,P24864,P21802,P22607,P22455,P11362,P06213,P42684,P00519,P45985,P52564,P15735,P46019,P46020,Q93100,Q16816,O14920,P42685,P08631,Q9UEE5,Q9UQB9,…	GSK3B,PRKCA,PRKCB,PRKCG,PRKCD,PRKCE,PRKCH,CAMK2D,CAMK2B,CAMK2G,CAMK2A,SRC,PRKD1,PRKCI,PRKD3,PRKCQ,PRKCZ,PRKACG,PRKACA,PRKACB,EGFR,MAP2K1,RAF1,MAPK1,MYLK,CCND1,CDK4,KDR,CDK1,IGF1R,PDGFRA,PDGFRB,CCNB3,CCNB1,CCNB2,CCNE2,CDK2,CCNE1,FGFR2,FGFR3,FGFR4,FGFR1,INSR,ABL2,ABL1,MAP2K4,MAP2K6,PHKG2,PHKA2,PHKA1,PHKB,PHKG1,IKBKB,FRK,HCK,STK17A,AURKC,CSK,MAPK10,YES1,FGR,BMP2K,MKNK2,MAP4K5,BMX,EPHA8,LYN,EPHA3,LCK…
P30530	Tyrosine-protein kinase receptor UFO	FN	UA	UA	UA	CHEMBL388978	STAUROSPORINE	Pan-kinase inhibitor	P49841,P17252,P05771,P05129,Q05655,Q02156,P24723,Q13557,Q13554,Q13555,Q9UQM7,P12931,Q15139,P41743,O94806,Q04759,Q05513,P22612,P17612,P22694,P00533,Q02750,P04049,P28482,Q15746,P24385,P11802,P35968,P06493,P08069,P16234,P09619,Q8WWL7,P14635,O95067,O96020,P24941,P24864,P21802,P22607,P22455,P11362,P06213,P42684,P00519,P45985,P52564,P15735,P46019,P46020,Q93100,Q16816,O14920,P42685,P08631,Q9UEE5,Q9UQB9,…	GSK3B,PRKCA,PRKCB,PRKCG,PRKCD,PRKCE,PRKCH,CAMK2D,CAMK2B,CAMK2G,CAMK2A,SRC,PRKD1,PRKCI,PRKD3,PRKCQ,PRKCZ,PRKACG,PRKACA,PRKACB,EGFR,MAP2K1,RAF1,MAPK1,MYLK,CCND1,CDK4,KDR,CDK1,IGF1R,PDGFRA,PDGFRB,CCNB3,CCNB1,CCNB2,CCNE2,CDK2,CCNE1,FGFR2,FGFR3,FGFR4,FGFR1,INSR,ABL2,ABL1,MAP2K4,MAP2K6,PHKG2,PHKA2,PHKA1,PHKB,PHKG1,IKBKB,FRK,HCK,STK17A,AURKC,CSK,MAPK10,YES1,FGR,BMP2K,MKNK2,MAP4K5,BMX,EPHA8,LYN,EPHA3,LCK…
Q13233	Mitogen-activated protein kinase kinase kinase 1	FN	FN	FN	FN	CHEMBL388978	STAUROSPORINE	Pan-kinase inhibitor	P49841,P17252,P05771,P05129,Q05655,Q02156,P24723,Q13557,Q13554,Q13555,Q9UQM7,P12931,Q15139,P41743,O94806,Q04759,Q05513,P22612,P17612,P22694,P00533,Q02750,P04049,P28482,Q15746,P24385,P11802,P35968,P06493,P08069,P16234,P09619,Q8WWL7,P14635,O95067,O96020,P24941,P24864,P21802,P22607,P22455,P11362,P06213,P42684,P00519,P45985,P52564,P15735,P46019,P46020,Q93100,Q16816,O14920,P42685,P08631,Q9UEE5,Q9UQB9,…	GSK3B,PRKCA,PRKCB,PRKCG,PRKCD,PRKCE,PRKCH,CAMK2D,CAMK2B,CAMK2G,CAMK2A,SRC,PRKD1,PRKCI,PRKD3,PRKCQ,PRKCZ,PRKACG,PRKACA,PRKACB,EGFR,MAP2K1,RAF1,MAPK1,MYLK,CCND1,CDK4,KDR,CDK1,IGF1R,PDGFRA,PDGFRB,CCNB3,CCNB1,CCNB2,CCNE2,CDK2,CCNE1,FGFR2,FGFR3,FGFR4,FGFR1,INSR,ABL2,ABL1,MAP2K4,MAP2K6,PHKG2,PHKA2,PHKA1,PHKB,PHKG1,IKBKB,FRK,HCK,STK17A,AURKC,CSK,MAPK10,YES1,FGR,BMP2K,MKNK2,MAP4K5,BMX,EPHA8,LYN,EPHA3,LCK…
P08922	Proto-oncogene tyrosine-protein kinase ROS	UA	FN	UA	CR	CHEMBL388978	STAUROSPORINE	Pan-kinase inhibitor	P49841,P17252,P05771,P05129,Q05655,Q02156,P24723,Q13557,Q13554,Q13555,Q9UQM7,P12931,Q15139,P41743,O94806,Q04759,Q05513,P22612,P17612,P22694,P00533,Q02750,P04049,P28482,Q15746,P24385,P11802,P35968,P06493,P08069,P16234,P09619,Q8WWL7,P14635,O95067,O96020,P24941,P24864,P21802,P22607,P22455,P11362,P06213,P42684,P00519,P45985,P52564,P15735,P46019,P46020,Q93100,Q16816,O14920,P42685,P08631,Q9UEE5,Q9UQB9,…	GSK3B,PRKCA,PRKCB,PRKCG,PRKCD,PRKCE,PRKCH,CAMK2D,CAMK2B,CAMK2G,CAMK2A,SRC,PRKD1,PRKCI,PRKD3,PRKCQ,PRKCZ,PRKACG,PRKACA,PRKACB,EGFR,MAP2K1,RAF1,MAPK1,MYLK,CCND1,CDK4,KDR,CDK1,IGF1R,PDGFRA,PDGFRB,CCNB3,CCNB1,CCNB2,CCNE2,CDK2,CCNE1,FGFR2,FGFR3,FGFR4,FGFR1,INSR,ABL2,ABL1,MAP2K4,MAP2K6,PHKG2,PHKA2,PHKA1,PHKB,PHKG1,IKBKB,FRK,HCK,STK17A,AURKC,CSK,MAPK10,YES1,FGR,BMP2K,MKNK2,MAP4K5,BMX,EPHA8,LYN,EPHA3,LCK…
P17252	Protein kinase C alpha	FN	UA	UA	FN	CHEMBL388978	STAUROSPORINE	Pan-kinase inhibitor	P49841,P17252,P05771,P05129,Q05655,Q02156,P24723,Q13557,Q13554,Q13555,Q9UQM7,P12931,Q15139,P41743,O94806,Q04759,Q05513,P22612,P17612,P22694,P00533,Q02750,P04049,P28482,Q15746,P24385,P11802,P35968,P06493,P08069,P16234,P09619,Q8WWL7,P14635,O95067,O96020,P24941,P24864,P21802,P22607,P22455,P11362,P06213,P42684,P00519,P45985,P52564,P15735,P46019,P46020,Q93100,Q16816,O14920,P42685,P08631,Q9UEE5,Q9UQB9,…	GSK3B,PRKCA,PRKCB,PRKCG,PRKCD,PRKCE,PRKCH,CAMK2D,CAMK2B,CAMK2G,CAMK2A,SRC,PRKD1,PRKCI,PRKD3,PRKCQ,PRKCZ,PRKACG,PRKACA,PRKACB,EGFR,MAP2K1,RAF1,MAPK1,MYLK,CCND1,CDK4,KDR,CDK1,IGF1R,PDGFRA,PDGFRB,CCNB3,CCNB1,CCNB2,CCNE2,CDK2,CCNE1,FGFR2,FGFR3,FGFR4,FGFR1,INSR,ABL2,ABL1,MAP2K4,MAP2K6,PHKG2,PHKA2,PHKA1,PHKB,PHKG1,IKBKB,FRK,HCK,STK17A,AURKC,CSK,MAPK10,YES1,FGR,BMP2K,MKNK2,MAP4K5,BMX,EPHA8,LYN,EPHA3,LCK…
P08922	Proto-oncogene tyrosine-protein kinase ROS	UA	FN	UA	CR	CHEMBL388978	STAUROSPORINE	Pan-kinase inhibitor	P49841,P17252,P05771,P05129,Q05655,Q02156,P24723,Q13557,Q13554,Q13555,Q9UQM7,P12931,Q15139,P41743,O94806,Q04759,Q05513,P22612,P17612,P22694,P00533,Q02750,P04049,P28482,Q15746,P24385,P11802,P35968,P06493,P08069,P16234,P09619,Q8WWL7,P14635,O95067,O96020,P24941,P24864,P21802,P22607,P22455,P11362,P06213,P42684,P00519,P45985,P52564,P15735,P46019,P46020,Q93100,Q16816,O14920,P42685,P08631,Q9UEE5,Q9UQB9,…	GSK3B,PRKCA,PRKCB,PRKCG,PRKCD,PRKCE,PRKCH,CAMK2D,CAMK2B,CAMK2G,CAMK2A,SRC,PRKD1,PRKCI,PRKD3,PRKCQ,PRKCZ,PRKACG,PRKACA,PRKACB,EGFR,MAP2K1,RAF1,MAPK1,MYLK,CCND1,CDK4,KDR,CDK1,IGF1R,PDGFRA,PDGFRB,CCNB3,CCNB1,CCNB2,CCNE2,CDK2,CCNE1,FGFR2,FGFR3,FGFR4,FGFR1,INSR,ABL2,ABL1,MAP2K4,MAP2K6,PHKG2,PHKA2,PHKA1,PHKB,PHKG1,IKBKB,FRK,HCK,STK17A,AURKC,CSK,MAPK10,YES1,FGR,BMP2K,MKNK2,MAP4K5,BMX,EPHA8,LYN,EPHA3,LCK…
P53779	c-Jun N-terminal kinase 3	FN	FN	UA	UA	CHEMBL388978	STAUROSPORINE	Pan-kinase inhibitor	P49841,P17252,P05771,P05129,Q05655,Q02156,P24723,Q13557,Q13554,Q13555,Q9UQM7,P12931,Q15139,P41743,O94806,Q04759,Q05513,P22612,P17612,P22694,P00533,Q02750,P04049,P28482,Q15746,P24385,P11802,P35968,P06493,P08069,P16234,P09619,Q8WWL7,P14635,O95067,O96020,P24941,P24864,P21802,P22607,P22455,P11362,P06213,P42684,P00519,P45985,P52564,P15735,P46019,P46020,Q93100,Q16816,O14920,P42685,P08631,Q9UEE5,Q9UQB9,…	GSK3B,PRKCA,PRKCB,PRKCG,PRKCD,PRKCE,PRKCH,CAMK2D,CAMK2B,CAMK2G,CAMK2A,SRC,PRKD1,PRKCI,PRKD3,PRKCQ,PRKCZ,PRKACG,PRKACA,PRKACB,EGFR,MAP2K1,RAF1,MAPK1,MYLK,CCND1,CDK4,KDR,CDK1,IGF1R,PDGFRA,PDGFRB,CCNB3,CCNB1,CCNB2,CCNE2,CDK2,CCNE1,FGFR2,FGFR3,FGFR4,FGFR1,INSR,ABL2,ABL1,MAP2K4,MAP2K6,PHKG2,PHKA2,PHKA1,PHKB,PHKG1,IKBKB,FRK,HCK,STK17A,AURKC,CSK,MAPK10,YES1,FGR,BMP2K,MKNK2,MAP4K5,BMX,EPHA8,LYN,EPHA3,LCK…
Q13464	Rho-associated protein kinase 1	UA	FN	UA	UA	CHEMBL388978	STAUROSPORINE	Pan-kinase inhibitor	P49841,P17252,P05771,P05129,Q05655,Q02156,P24723,Q13557,Q13554,Q13555,Q9UQM7,P12931,Q15139,P41743,O94806,Q04759,Q05513,P22612,P17612,P22694,P00533,Q02750,P04049,P28482,Q15746,P24385,P11802,P35968,P06493,P08069,P16234,P09619,Q8WWL7,P14635,O95067,O96020,P24941,P24864,P21802,P22607,P22455,P11362,P06213,P42684,P00519,P45985,P52564,P15735,P46019,P46020,Q93100,Q16816,O14920,P42685,P08631,Q9UEE5,Q9UQB9,…	GSK3B,PRKCA,PRKCB,PRKCG,PRKCD,PRKCE,PRKCH,CAMK2D,CAMK2B,CAMK2G,CAMK2A,SRC,PRKD1,PRKCI,PRKD3,PRKCQ,PRKCZ,PRKACG,PRKACA,PRKACB,EGFR,MAP2K1,RAF1,MAPK1,MYLK,CCND1,CDK4,KDR,CDK1,IGF1R,PDGFRA,PDGFRB,CCNB3,CCNB1,CCNB2,CCNE2,CDK2,CCNE1,FGFR2,FGFR3,FGFR4,FGFR1,INSR,ABL2,ABL1,MAP2K4,MAP2K6,PHKG2,PHKA2,PHKA1,PHKB,PHKG1,IKBKB,FRK,HCK,STK17A,AURKC,CSK,MAPK10,YES1,FGR,BMP2K,MKNK2,MAP4K5,BMX,EPHA8,LYN,EPHA3,LCK…
P17612	cAMP-dependent protein kinase (PKA)	FN	FN	UA	FN	CHEMBL388978	STAUROSPORINE	Pan-kinase inhibitor	P49841,P17252,P05771,P05129,Q05655,Q02156,P24723,Q13557,Q13554,Q13555,Q9UQM7,P12931,Q15139,P41743,O94806,Q04759,Q05513,P22612,P17612,P22694,P00533,Q02750,P04049,P28482,Q15746,P24385,P11802,P35968,P06493,P08069,P16234,P09619,Q8WWL7,P14635,O95067,O96020,P24941,P24864,P21802,P22607,P22455,P11362,P06213,P42684,P00519,P45985,P52564,P15735,P46019,P46020,Q93100,Q16816,O14920,P42685,P08631,Q9UEE5,Q9UQB9,…	GSK3B,PRKCA,PRKCB,PRKCG,PRKCD,PRKCE,PRKCH,CAMK2D,CAMK2B,CAMK2G,CAMK2A,SRC,PRKD1,PRKCI,PRKD3,PRKCQ,PRKCZ,PRKACG,PRKACA,PRKACB,EGFR,MAP2K1,RAF1,MAPK1,MYLK,CCND1,CDK4,KDR,CDK1,IGF1R,PDGFRA,PDGFRB,CCNB3,CCNB1,CCNB2,CCNE2,CDK2,CCNE1,FGFR2,FGFR3,FGFR4,FGFR1,INSR,ABL2,ABL1,MAP2K4,MAP2K6,PHKG2,PHKA2,PHKA1,PHKB,PHKG1,IKBKB,FRK,HCK,STK17A,AURKC,CSK,MAPK10,YES1,FGR,BMP2K,MKNK2,MAP4K5,BMX,EPHA8,LYN,EPHA3,LCK…
P45983	c-Jun N-terminal kinase 1	FN	FN	UA	UA	CHEMBL388978	STAUROSPORINE	Pan-kinase inhibitor	P49841,P17252,P05771,P05129,Q05655,Q02156,P24723,Q13557,Q13554,Q13555,Q9UQM7,P12931,Q15139,P41743,O94806,Q04759,Q05513,P22612,P17612,P22694,P00533,Q02750,P04049,P28482,Q15746,P24385,P11802,P35968,P06493,P08069,P16234,P09619,Q8WWL7,P14635,O95067,O96020,P24941,P24864,P21802,P22607,P22455,P11362,P06213,P42684,P00519,P45985,P52564,P15735,P46019,P46020,Q93100,Q16816,O14920,P42685,P08631,Q9UEE5,Q9UQB9,…	GSK3B,PRKCA,PRKCB,PRKCG,PRKCD,PRKCE,PRKCH,CAMK2D,CAMK2B,CAMK2G,CAMK2A,SRC,PRKD1,PRKCI,PRKD3,PRKCQ,PRKCZ,PRKACG,PRKACA,PRKACB,EGFR,MAP2K1,RAF1,MAPK1,MYLK,CCND1,CDK4,KDR,CDK1,IGF1R,PDGFRA,PDGFRB,CCNB3,CCNB1,CCNB2,CCNE2,CDK2,CCNE1,FGFR2,FGFR3,FGFR4,FGFR1,INSR,ABL2,ABL1,MAP2K4,MAP2K6,PHKG2,PHKA2,PHKA1,PHKB,PHKG1,IKBKB,FRK,HCK,STK17A,AURKC,CSK,MAPK10,YES1,FGR,BMP2K,MKNK2,MAP4K5,BMX,EPHA8,LYN,EPHA3,LCK…
P04629	Nerve growth factor receptor Trk-A	UA	FN	UA	UA	CHEMBL388978	STAUROSPORINE	Pan-kinase inhibitor	P49841,P17252,P05771,P05129,Q05655,Q02156,P24723,Q13557,Q13554,Q13555,Q9UQM7,P12931,Q15139,P41743,O94806,Q04759,Q05513,P22612,P17612,P22694,P00533,Q02750,P04049,P28482,Q15746,P24385,P11802,P35968,P06493,P08069,P16234,P09619,Q8WWL7,P14635,O95067,O96020,P24941,P24864,P21802,P22607,P22455,P11362,P06213,P42684,P00519,P45985,P52564,P15735,P46019,P46020,Q93100,Q16816,O14920,P42685,P08631,Q9UEE5,Q9UQB9,…	GSK3B,PRKCA,PRKCB,PRKCG,PRKCD,PRKCE,PRKCH,CAMK2D,CAMK2B,CAMK2G,CAMK2A,SRC,PRKD1,PRKCI,PRKD3,PRKCQ,PRKCZ,PRKACG,PRKACA,PRKACB,EGFR,MAP2K1,RAF1,MAPK1,MYLK,CCND1,CDK4,KDR,CDK1,IGF1R,PDGFRA,PDGFRB,CCNB3,CCNB1,CCNB2,CCNE2,CDK2,CCNE1,FGFR2,FGFR3,FGFR4,FGFR1,INSR,ABL2,ABL1,MAP2K4,MAP2K6,PHKG2,PHKA2,PHKA1,PHKB,PHKG1,IKBKB,FRK,HCK,STK17A,AURKC,CSK,MAPK10,YES1,FGR,BMP2K,MKNK2,MAP4K5,BMX,EPHA8,LYN,EPHA3,LCK…
O15530	3-phosphoinositide dependent protein kinase-1	FN	FN	UA	FN	CHEMBL388978	STAUROSPORINE	Pan-kinase inhibitor	P49841,P17252,P05771,P05129,Q05655,Q02156,P24723,Q13557,Q13554,Q13555,Q9UQM7,P12931,Q15139,P41743,O94806,Q04759,Q05513,P22612,P17612,P22694,P00533,Q02750,P04049,P28482,Q15746,P24385,P11802,P35968,P06493,P08069,P16234,P09619,Q8WWL7,P14635,O95067,O96020,P24941,P24864,P21802,P22607,P22455,P11362,P06213,P42684,P00519,P45985,P52564,P15735,P46019,P46020,Q93100,Q16816,O14920,P42685,P08631,Q9UEE5,Q9UQB9,…	GSK3B,PRKCA,PRKCB,PRKCG,PRKCD,PRKCE,PRKCH,CAMK2D,CAMK2B,CAMK2G,CAMK2A,SRC,PRKD1,PRKCI,PRKD3,PRKCQ,PRKCZ,PRKACG,PRKACA,PRKACB,EGFR,MAP2K1,RAF1,MAPK1,MYLK,CCND1,CDK4,KDR,CDK1,IGF1R,PDGFRA,PDGFRB,CCNB3,CCNB1,CCNB2,CCNE2,CDK2,CCNE1,FGFR2,FGFR3,FGFR4,FGFR1,INSR,ABL2,ABL1,MAP2K4,MAP2K6,PHKG2,PHKA2,PHKA1,PHKB,PHKG1,IKBKB,FRK,HCK,STK17A,AURKC,CSK,MAPK10,YES1,FGR,BMP2K,MKNK2,MAP4K5,BMX,EPHA8,LYN,EPHA3,LCK…
P08922	Proto-oncogene tyrosine-protein kinase ROS	UA	FN	UA	CR	CHEMBL388978	STAUROSPORINE	Pan-kinase inhibitor	P49841,P17252,P05771,P05129,Q05655,Q02156,P24723,Q13557,Q13554,Q13555,Q9UQM7,P12931,Q15139,P41743,O94806,Q04759,Q05513,P22612,P17612,P22694,P00533,Q02750,P04049,P28482,Q15746,P24385,P11802,P35968,P06493,P08069,P16234,P09619,Q8WWL7,P14635,O95067,O96020,P24941,P24864,P21802,P22607,P22455,P11362,P06213,P42684,P00519,P45985,P52564,P15735,P46019,P46020,Q93100,Q16816,O14920,P42685,P08631,Q9UEE5,Q9UQB9,…	GSK3B,PRKCA,PRKCB,PRKCG,PRKCD,PRKCE,PRKCH,CAMK2D,CAMK2B,CAMK2G,CAMK2A,SRC,PRKD1,PRKCI,PRKD3,PRKCQ,PRKCZ,PRKACG,PRKACA,PRKACB,EGFR,MAP2K1,RAF1,MAPK1,MYLK,CCND1,CDK4,KDR,CDK1,IGF1R,PDGFRA,PDGFRB,CCNB3,CCNB1,CCNB2,CCNE2,CDK2,CCNE1,FGFR2,FGFR3,FGFR4,FGFR1,INSR,ABL2,ABL1,MAP2K4,MAP2K6,PHKG2,PHKA2,PHKA1,PHKB,PHKG1,IKBKB,FRK,HCK,STK17A,AURKC,CSK,MAPK10,YES1,FGR,BMP2K,MKNK2,MAP4K5,BMX,EPHA8,LYN,EPHA3,LCK…
Q5S007	Leucine-rich repeat serine/threonine-protein kinase 2		FN	UA	UA	CHEMBL388978	STAUROSPORINE	Pan-kinase inhibitor	P49841,P17252,P05771,P05129,Q05655,Q02156,P24723,Q13557,Q13554,Q13555,Q9UQM7,P12931,Q15139,P41743,O94806,Q04759,Q05513,P22612,P17612,P22694,P00533,Q02750,P04049,P28482,Q15746,P24385,P11802,P35968,P06493,P08069,P16234,P09619,Q8WWL7,P14635,O95067,O96020,P24941,P24864,P21802,P22607,P22455,P11362,P06213,P42684,P00519,P45985,P52564,P15735,P46019,P46020,Q93100,Q16816,O14920,P42685,P08631,Q9UEE5,Q9UQB9,…	GSK3B,PRKCA,PRKCB,PRKCG,PRKCD,PRKCE,PRKCH,CAMK2D,CAMK2B,CAMK2G,CAMK2A,SRC,PRKD1,PRKCI,PRKD3,PRKCQ,PRKCZ,PRKACG,PRKACA,PRKACB,EGFR,MAP2K1,RAF1,MAPK1,MYLK,CCND1,CDK4,KDR,CDK1,IGF1R,PDGFRA,PDGFRB,CCNB3,CCNB1,CCNB2,CCNE2,CDK2,CCNE1,FGFR2,FGFR3,FGFR4,FGFR1,INSR,ABL2,ABL1,MAP2K4,MAP2K6,PHKG2,PHKA2,PHKA1,PHKB,PHKG1,IKBKB,FRK,HCK,STK17A,AURKC,CSK,MAPK10,YES1,FGR,BMP2K,MKNK2,MAP4K5,BMX,EPHA8,LYN,EPHA3,LCK…
Q02779	Mitogen-activated protein kinase kinase kinase 10	FN	FN	UA	UA	CHEMBL388978	STAUROSPORINE	Pan-kinase inhibitor	P49841,P17252,P05771,P05129,Q05655,Q02156,P24723,Q13557,Q13554,Q13555,Q9UQM7,P12931,Q15139,P41743,O94806,Q04759,Q05513,P22612,P17612,P22694,P00533,Q02750,P04049,P28482,Q15746,P24385,P11802,P35968,P06493,P08069,P16234,P09619,Q8WWL7,P14635,O95067,O96020,P24941,P24864,P21802,P22607,P22455,P11362,P06213,P42684,P00519,P45985,P52564,P15735,P46019,P46020,Q93100,Q16816,O14920,P42685,P08631,Q9UEE5,Q9UQB9,…	GSK3B,PRKCA,PRKCB,PRKCG,PRKCD,PRKCE,PRKCH,CAMK2D,CAMK2B,CAMK2G,CAMK2A,SRC,PRKD1,PRKCI,PRKD3,PRKCQ,PRKCZ,PRKACG,PRKACA,PRKACB,EGFR,MAP2K1,RAF1,MAPK1,MYLK,CCND1,CDK4,KDR,CDK1,IGF1R,PDGFRA,PDGFRB,CCNB3,CCNB1,CCNB2,CCNE2,CDK2,CCNE1,FGFR2,FGFR3,FGFR4,FGFR1,INSR,ABL2,ABL1,MAP2K4,MAP2K6,PHKG2,PHKA2,PHKA1,PHKB,PHKG1,IKBKB,FRK,HCK,STK17A,AURKC,CSK,MAPK10,YES1,FGR,BMP2K,MKNK2,MAP4K5,BMX,EPHA8,LYN,EPHA3,LCK…
P17252	Protein kinase C (PKC)	FN	UA	UA	FN	CHEMBL388978	STAUROSPORINE	Pan-kinase inhibitor	P49841,P17252,P05771,P05129,Q05655,Q02156,P24723,Q13557,Q13554,Q13555,Q9UQM7,P12931,Q15139,P41743,O94806,Q04759,Q05513,P22612,P17612,P22694,P00533,Q02750,P04049,P28482,Q15746,P24385,P11802,P35968,P06493,P08069,P16234,P09619,Q8WWL7,P14635,O95067,O96020,P24941,P24864,P21802,P22607,P22455,P11362,P06213,P42684,P00519,P45985,P52564,P15735,P46019,P46020,Q93100,Q16816,O14920,P42685,P08631,Q9UEE5,Q9UQB9,…	GSK3B,PRKCA,PRKCB,PRKCG,PRKCD,PRKCE,PRKCH,CAMK2D,CAMK2B,CAMK2G,CAMK2A,SRC,PRKD1,PRKCI,PRKD3,PRKCQ,PRKCZ,PRKACG,PRKACA,PRKACB,EGFR,MAP2K1,RAF1,MAPK1,MYLK,CCND1,CDK4,KDR,CDK1,IGF1R,PDGFRA,PDGFRB,CCNB3,CCNB1,CCNB2,CCNE2,CDK2,CCNE1,FGFR2,FGFR3,FGFR4,FGFR1,INSR,ABL2,ABL1,MAP2K4,MAP2K6,PHKG2,PHKA2,PHKA1,PHKB,PHKG1,IKBKB,FRK,HCK,STK17A,AURKC,CSK,MAPK10,YES1,FGR,BMP2K,MKNK2,MAP4K5,BMX,EPHA8,LYN,EPHA3,LCK…
Q05513	Protein kinase C (PKC)	UA	FN	FN	UA	CHEMBL388978	STAUROSPORINE	Pan-kinase inhibitor	P49841,P17252,P05771,P05129,Q05655,Q02156,P24723,Q13557,Q13554,Q13555,Q9UQM7,P12931,Q15139,P41743,O94806,Q04759,Q05513,P22612,P17612,P22694,P00533,Q02750,P04049,P28482,Q15746,P24385,P11802,P35968,P06493,P08069,P16234,P09619,Q8WWL7,P14635,O95067,O96020,P24941,P24864,P21802,P22607,P22455,P11362,P06213,P42684,P00519,P45985,P52564,P15735,P46019,P46020,Q93100,Q16816,O14920,P42685,P08631,Q9UEE5,Q9UQB9,…	GSK3B,PRKCA,PRKCB,PRKCG,PRKCD,PRKCE,PRKCH,CAMK2D,CAMK2B,CAMK2G,CAMK2A,SRC,PRKD1,PRKCI,PRKD3,PRKCQ,PRKCZ,PRKACG,PRKACA,PRKACB,EGFR,MAP2K1,RAF1,MAPK1,MYLK,CCND1,CDK4,KDR,CDK1,IGF1R,PDGFRA,PDGFRB,CCNB3,CCNB1,CCNB2,CCNE2,CDK2,CCNE1,FGFR2,FGFR3,FGFR4,FGFR1,INSR,ABL2,ABL1,MAP2K4,MAP2K6,PHKG2,PHKA2,PHKA1,PHKB,PHKG1,IKBKB,FRK,HCK,STK17A,AURKC,CSK,MAPK10,YES1,FGR,BMP2K,MKNK2,MAP4K5,BMX,EPHA8,LYN,EPHA3,LCK…
P17612	cAMP-dependent protein kinase (PKA)	FN	FN	UA	FN	CHEMBL388978	STAUROSPORINE	Pan-kinase inhibitor	P49841,P17252,P05771,P05129,Q05655,Q02156,P24723,Q13557,Q13554,Q13555,Q9UQM7,P12931,Q15139,P41743,O94806,Q04759,Q05513,P22612,P17612,P22694,P00533,Q02750,P04049,P28482,Q15746,P24385,P11802,P35968,P06493,P08069,P16234,P09619,Q8WWL7,P14635,O95067,O96020,P24941,P24864,P21802,P22607,P22455,P11362,P06213,P42684,P00519,P45985,P52564,P15735,P46019,P46020,Q93100,Q16816,O14920,P42685,P08631,Q9UEE5,Q9UQB9,…	GSK3B,PRKCA,PRKCB,PRKCG,PRKCD,PRKCE,PRKCH,CAMK2D,CAMK2B,CAMK2G,CAMK2A,SRC,PRKD1,PRKCI,PRKD3,PRKCQ,PRKCZ,PRKACG,PRKACA,PRKACB,EGFR,MAP2K1,RAF1,MAPK1,MYLK,CCND1,CDK4,KDR,CDK1,IGF1R,PDGFRA,PDGFRB,CCNB3,CCNB1,CCNB2,CCNE2,CDK2,CCNE1,FGFR2,FGFR3,FGFR4,FGFR1,INSR,ABL2,ABL1,MAP2K4,MAP2K6,PHKG2,PHKA2,PHKA1,PHKB,PHKG1,IKBKB,FRK,HCK,STK17A,AURKC,CSK,MAPK10,YES1,FGR,BMP2K,MKNK2,MAP4K5,BMX,EPHA8,LYN,EPHA3,LCK…
P28482	MAP kinase ERK2	FN	FN	UA	FN	CHEMBL388978	STAUROSPORINE	Pan-kinase inhibitor	P49841,P17252,P05771,P05129,Q05655,Q02156,P24723,Q13557,Q13554,Q13555,Q9UQM7,P12931,Q15139,P41743,O94806,Q04759,Q05513,P22612,P17612,P22694,P00533,Q02750,P04049,P28482,Q15746,P24385,P11802,P35968,P06493,P08069,P16234,P09619,Q8WWL7,P14635,O95067,O96020,P24941,P24864,P21802,P22607,P22455,P11362,P06213,P42684,P00519,P45985,P52564,P15735,P46019,P46020,Q93100,Q16816,O14920,P42685,P08631,Q9UEE5,Q9UQB9,…	GSK3B,PRKCA,PRKCB,PRKCG,PRKCD,PRKCE,PRKCH,CAMK2D,CAMK2B,CAMK2G,CAMK2A,SRC,PRKD1,PRKCI,PRKD3,PRKCQ,PRKCZ,PRKACG,PRKACA,PRKACB,EGFR,MAP2K1,RAF1,MAPK1,MYLK,CCND1,CDK4,KDR,CDK1,IGF1R,PDGFRA,PDGFRB,CCNB3,CCNB1,CCNB2,CCNE2,CDK2,CCNE1,FGFR2,FGFR3,FGFR4,FGFR1,INSR,ABL2,ABL1,MAP2K4,MAP2K6,PHKG2,PHKA2,PHKA1,PHKB,PHKG1,IKBKB,FRK,HCK,STK17A,AURKC,CSK,MAPK10,YES1,FGR,BMP2K,MKNK2,MAP4K5,BMX,EPHA8,LYN,EPHA3,LCK…
P17252	Protein kinase C (PKC)	FN	UA	UA	FN	CHEMBL388978	STAUROSPORINE	Pan-kinase inhibitor	P49841,P17252,P05771,P05129,Q05655,Q02156,P24723,Q13557,Q13554,Q13555,Q9UQM7,P12931,Q15139,P41743,O94806,Q04759,Q05513,P22612,P17612,P22694,P00533,Q02750,P04049,P28482,Q15746,P24385,P11802,P35968,P06493,P08069,P16234,P09619,Q8WWL7,P14635,O95067,O96020,P24941,P24864,P21802,P22607,P22455,P11362,P06213,P42684,P00519,P45985,P52564,P15735,P46019,P46020,Q93100,Q16816,O14920,P42685,P08631,Q9UEE5,Q9UQB9,…	GSK3B,PRKCA,PRKCB,PRKCG,PRKCD,PRKCE,PRKCH,CAMK2D,CAMK2B,CAMK2G,CAMK2A,SRC,PRKD1,PRKCI,PRKD3,PRKCQ,PRKCZ,PRKACG,PRKACA,PRKACB,EGFR,MAP2K1,RAF1,MAPK1,MYLK,CCND1,CDK4,KDR,CDK1,IGF1R,PDGFRA,PDGFRB,CCNB3,CCNB1,CCNB2,CCNE2,CDK2,CCNE1,FGFR2,FGFR3,FGFR4,FGFR1,INSR,ABL2,ABL1,MAP2K4,MAP2K6,PHKG2,PHKA2,PHKA1,PHKB,PHKG1,IKBKB,FRK,HCK,STK17A,AURKC,CSK,MAPK10,YES1,FGR,BMP2K,MKNK2,MAP4K5,BMX,EPHA8,LYN,EPHA3,LCK…
Q05513	Protein kinase C (PKC)	UA	FN	FN	UA	CHEMBL388978	STAUROSPORINE	Pan-kinase inhibitor	P49841,P17252,P05771,P05129,Q05655,Q02156,P24723,Q13557,Q13554,Q13555,Q9UQM7,P12931,Q15139,P41743,O94806,Q04759,Q05513,P22612,P17612,P22694,P00533,Q02750,P04049,P28482,Q15746,P24385,P11802,P35968,P06493,P08069,P16234,P09619,Q8WWL7,P14635,O95067,O96020,P24941,P24864,P21802,P22607,P22455,P11362,P06213,P42684,P00519,P45985,P52564,P15735,P46019,P46020,Q93100,Q16816,O14920,P42685,P08631,Q9UEE5,Q9UQB9,…	GSK3B,PRKCA,PRKCB,PRKCG,PRKCD,PRKCE,PRKCH,CAMK2D,CAMK2B,CAMK2G,CAMK2A,SRC,PRKD1,PRKCI,PRKD3,PRKCQ,PRKCZ,PRKACG,PRKACA,PRKACB,EGFR,MAP2K1,RAF1,MAPK1,MYLK,CCND1,CDK4,KDR,CDK1,IGF1R,PDGFRA,PDGFRB,CCNB3,CCNB1,CCNB2,CCNE2,CDK2,CCNE1,FGFR2,FGFR3,FGFR4,FGFR1,INSR,ABL2,ABL1,MAP2K4,MAP2K6,PHKG2,PHKA2,PHKA1,PHKB,PHKG1,IKBKB,FRK,HCK,STK17A,AURKC,CSK,MAPK10,YES1,FGR,BMP2K,MKNK2,MAP4K5,BMX,EPHA8,LYN,EPHA3,LCK…
Q04771	Activin receptor type-1	UA	FN	FN	UA	CHEMBL388978	STAUROSPORINE	Pan-kinase inhibitor	P49841,P17252,P05771,P05129,Q05655,Q02156,P24723,Q13557,Q13554,Q13555,Q9UQM7,P12931,Q15139,P41743,O94806,Q04759,Q05513,P22612,P17612,P22694,P00533,Q02750,P04049,P28482,Q15746,P24385,P11802,P35968,P06493,P08069,P16234,P09619,Q8WWL7,P14635,O95067,O96020,P24941,P24864,P21802,P22607,P22455,P11362,P06213,P42684,P00519,P45985,P52564,P15735,P46019,P46020,Q93100,Q16816,O14920,P42685,P08631,Q9UEE5,Q9UQB9,…	GSK3B,PRKCA,PRKCB,PRKCG,PRKCD,PRKCE,PRKCH,CAMK2D,CAMK2B,CAMK2G,CAMK2A,SRC,PRKD1,PRKCI,PRKD3,PRKCQ,PRKCZ,PRKACG,PRKACA,PRKACB,EGFR,MAP2K1,RAF1,MAPK1,MYLK,CCND1,CDK4,KDR,CDK1,IGF1R,PDGFRA,PDGFRB,CCNB3,CCNB1,CCNB2,CCNE2,CDK2,CCNE1,FGFR2,FGFR3,FGFR4,FGFR1,INSR,ABL2,ABL1,MAP2K4,MAP2K6,PHKG2,PHKA2,PHKA1,PHKB,PHKG1,IKBKB,FRK,HCK,STK17A,AURKC,CSK,MAPK10,YES1,FGR,BMP2K,MKNK2,MAP4K5,BMX,EPHA8,LYN,EPHA3,LCK…
P46734	Dual specificity mitogen-activated protein kinase kinase 3	UA	FN	UA	UA	CHEMBL388978	STAUROSPORINE	Pan-kinase inhibitor	P49841,P17252,P05771,P05129,Q05655,Q02156,P24723,Q13557,Q13554,Q13555,Q9UQM7,P12931,Q15139,P41743,O94806,Q04759,Q05513,P22612,P17612,P22694,P00533,Q02750,P04049,P28482,Q15746,P24385,P11802,P35968,P06493,P08069,P16234,P09619,Q8WWL7,P14635,O95067,O96020,P24941,P24864,P21802,P22607,P22455,P11362,P06213,P42684,P00519,P45985,P52564,P15735,P46019,P46020,Q93100,Q16816,O14920,P42685,P08631,Q9UEE5,Q9UQB9,…	GSK3B,PRKCA,PRKCB,PRKCG,PRKCD,PRKCE,PRKCH,CAMK2D,CAMK2B,CAMK2G,CAMK2A,SRC,PRKD1,PRKCI,PRKD3,PRKCQ,PRKCZ,PRKACG,PRKACA,PRKACB,EGFR,MAP2K1,RAF1,MAPK1,MYLK,CCND1,CDK4,KDR,CDK1,IGF1R,PDGFRA,PDGFRB,CCNB3,CCNB1,CCNB2,CCNE2,CDK2,CCNE1,FGFR2,FGFR3,FGFR4,FGFR1,INSR,ABL2,ABL1,MAP2K4,MAP2K6,PHKG2,PHKA2,PHKA1,PHKB,PHKG1,IKBKB,FRK,HCK,STK17A,AURKC,CSK,MAPK10,YES1,FGR,BMP2K,MKNK2,MAP4K5,BMX,EPHA8,LYN,EPHA3,LCK…
P04629	Nerve growth factor receptor Trk-A	UA	FN	UA	UA	CHEMBL388978	STAUROSPORINE	Pan-kinase inhibitor	P49841,P17252,P05771,P05129,Q05655,Q02156,P24723,Q13557,Q13554,Q13555,Q9UQM7,P12931,Q15139,P41743,O94806,Q04759,Q05513,P22612,P17612,P22694,P00533,Q02750,P04049,P28482,Q15746,P24385,P11802,P35968,P06493,P08069,P16234,P09619,Q8WWL7,P14635,O95067,O96020,P24941,P24864,P21802,P22607,P22455,P11362,P06213,P42684,P00519,P45985,P52564,P15735,P46019,P46020,Q93100,Q16816,O14920,P42685,P08631,Q9UEE5,Q9UQB9,…	GSK3B,PRKCA,PRKCB,PRKCG,PRKCD,PRKCE,PRKCH,CAMK2D,CAMK2B,CAMK2G,CAMK2A,SRC,PRKD1,PRKCI,PRKD3,PRKCQ,PRKCZ,PRKACG,PRKACA,PRKACB,EGFR,MAP2K1,RAF1,MAPK1,MYLK,CCND1,CDK4,KDR,CDK1,IGF1R,PDGFRA,PDGFRB,CCNB3,CCNB1,CCNB2,CCNE2,CDK2,CCNE1,FGFR2,FGFR3,FGFR4,FGFR1,INSR,ABL2,ABL1,MAP2K4,MAP2K6,PHKG2,PHKA2,PHKA1,PHKB,PHKG1,IKBKB,FRK,HCK,STK17A,AURKC,CSK,MAPK10,YES1,FGR,BMP2K,MKNK2,MAP4K5,BMX,EPHA8,LYN,EPHA3,LCK…
P04629	Nerve growth factor receptor Trk-A	UA	FN	UA	UA	CHEMBL388978	STAUROSPORINE	Pan-kinase inhibitor	P49841,P17252,P05771,P05129,Q05655,Q02156,P24723,Q13557,Q13554,Q13555,Q9UQM7,P12931,Q15139,P41743,O94806,Q04759,Q05513,P22612,P17612,P22694,P00533,Q02750,P04049,P28482,Q15746,P24385,P11802,P35968,P06493,P08069,P16234,P09619,Q8WWL7,P14635,O95067,O96020,P24941,P24864,P21802,P22607,P22455,P11362,P06213,P42684,P00519,P45985,P52564,P15735,P46019,P46020,Q93100,Q16816,O14920,P42685,P08631,Q9UEE5,Q9UQB9,…	GSK3B,PRKCA,PRKCB,PRKCG,PRKCD,PRKCE,PRKCH,CAMK2D,CAMK2B,CAMK2G,CAMK2A,SRC,PRKD1,PRKCI,PRKD3,PRKCQ,PRKCZ,PRKACG,PRKACA,PRKACB,EGFR,MAP2K1,RAF1,MAPK1,MYLK,CCND1,CDK4,KDR,CDK1,IGF1R,PDGFRA,PDGFRB,CCNB3,CCNB1,CCNB2,CCNE2,CDK2,CCNE1,FGFR2,FGFR3,FGFR4,FGFR1,INSR,ABL2,ABL1,MAP2K4,MAP2K6,PHKG2,PHKA2,PHKA1,PHKB,PHKG1,IKBKB,FRK,HCK,STK17A,AURKC,CSK,MAPK10,YES1,FGR,BMP2K,MKNK2,MAP4K5,BMX,EPHA8,LYN,EPHA3,LCK…
Q13177	Serine/threonine-protein kinase PAK 2	UA	FN	UA	UA	CHEMBL388978	STAUROSPORINE	Pan-kinase inhibitor	P49841,P17252,P05771,P05129,Q05655,Q02156,P24723,Q13557,Q13554,Q13555,Q9UQM7,P12931,Q15139,P41743,O94806,Q04759,Q05513,P22612,P17612,P22694,P00533,Q02750,P04049,P28482,Q15746,P24385,P11802,P35968,P06493,P08069,P16234,P09619,Q8WWL7,P14635,O95067,O96020,P24941,P24864,P21802,P22607,P22455,P11362,P06213,P42684,P00519,P45985,P52564,P15735,P46019,P46020,Q93100,Q16816,O14920,P42685,P08631,Q9UEE5,Q9UQB9,…	GSK3B,PRKCA,PRKCB,PRKCG,PRKCD,PRKCE,PRKCH,CAMK2D,CAMK2B,CAMK2G,CAMK2A,SRC,PRKD1,PRKCI,PRKD3,PRKCQ,PRKCZ,PRKACG,PRKACA,PRKACB,EGFR,MAP2K1,RAF1,MAPK1,MYLK,CCND1,CDK4,KDR,CDK1,IGF1R,PDGFRA,PDGFRB,CCNB3,CCNB1,CCNB2,CCNE2,CDK2,CCNE1,FGFR2,FGFR3,FGFR4,FGFR1,INSR,ABL2,ABL1,MAP2K4,MAP2K6,PHKG2,PHKA2,PHKA1,PHKB,PHKG1,IKBKB,FRK,HCK,STK17A,AURKC,CSK,MAPK10,YES1,FGR,BMP2K,MKNK2,MAP4K5,BMX,EPHA8,LYN,EPHA3,LCK…
Q13043	Serine/threonine-protein kinase MST1	FN	FN	UA	UA	CHEMBL388978	STAUROSPORINE	Pan-kinase inhibitor	P49841,P17252,P05771,P05129,Q05655,Q02156,P24723,Q13557,Q13554,Q13555,Q9UQM7,P12931,Q15139,P41743,O94806,Q04759,Q05513,P22612,P17612,P22694,P00533,Q02750,P04049,P28482,Q15746,P24385,P11802,P35968,P06493,P08069,P16234,P09619,Q8WWL7,P14635,O95067,O96020,P24941,P24864,P21802,P22607,P22455,P11362,P06213,P42684,P00519,P45985,P52564,P15735,P46019,P46020,Q93100,Q16816,O14920,P42685,P08631,Q9UEE5,Q9UQB9,…	GSK3B,PRKCA,PRKCB,PRKCG,PRKCD,PRKCE,PRKCH,CAMK2D,CAMK2B,CAMK2G,CAMK2A,SRC,PRKD1,PRKCI,PRKD3,PRKCQ,PRKCZ,PRKACG,PRKACA,PRKACB,EGFR,MAP2K1,RAF1,MAPK1,MYLK,CCND1,CDK4,KDR,CDK1,IGF1R,PDGFRA,PDGFRB,CCNB3,CCNB1,CCNB2,CCNE2,CDK2,CCNE1,FGFR2,FGFR3,FGFR4,FGFR1,INSR,ABL2,ABL1,MAP2K4,MAP2K6,PHKG2,PHKA2,PHKA1,PHKB,PHKG1,IKBKB,FRK,HCK,STK17A,AURKC,CSK,MAPK10,YES1,FGR,BMP2K,MKNK2,MAP4K5,BMX,EPHA8,LYN,EPHA3,LCK…
P17252	Protein kinase C (PKC)	FN	UA	UA	FN	CHEMBL388978	STAUROSPORINE	Pan-kinase inhibitor	P49841,P17252,P05771,P05129,Q05655,Q02156,P24723,Q13557,Q13554,Q13555,Q9UQM7,P12931,Q15139,P41743,O94806,Q04759,Q05513,P22612,P17612,P22694,P00533,Q02750,P04049,P28482,Q15746,P24385,P11802,P35968,P06493,P08069,P16234,P09619,Q8WWL7,P14635,O95067,O96020,P24941,P24864,P21802,P22607,P22455,P11362,P06213,P42684,P00519,P45985,P52564,P15735,P46019,P46020,Q93100,Q16816,O14920,P42685,P08631,Q9UEE5,Q9UQB9,…	GSK3B,PRKCA,PRKCB,PRKCG,PRKCD,PRKCE,PRKCH,CAMK2D,CAMK2B,CAMK2G,CAMK2A,SRC,PRKD1,PRKCI,PRKD3,PRKCQ,PRKCZ,PRKACG,PRKACA,PRKACB,EGFR,MAP2K1,RAF1,MAPK1,MYLK,CCND1,CDK4,KDR,CDK1,IGF1R,PDGFRA,PDGFRB,CCNB3,CCNB1,CCNB2,CCNE2,CDK2,CCNE1,FGFR2,FGFR3,FGFR4,FGFR1,INSR,ABL2,ABL1,MAP2K4,MAP2K6,PHKG2,PHKA2,PHKA1,PHKB,PHKG1,IKBKB,FRK,HCK,STK17A,AURKC,CSK,MAPK10,YES1,FGR,BMP2K,MKNK2,MAP4K5,BMX,EPHA8,LYN,EPHA3,LCK…
Q05513	Protein kinase C (PKC)	UA	FN	FN	UA	CHEMBL388978	STAUROSPORINE	Pan-kinase inhibitor	P49841,P17252,P05771,P05129,Q05655,Q02156,P24723,Q13557,Q13554,Q13555,Q9UQM7,P12931,Q15139,P41743,O94806,Q04759,Q05513,P22612,P17612,P22694,P00533,Q02750,P04049,P28482,Q15746,P24385,P11802,P35968,P06493,P08069,P16234,P09619,Q8WWL7,P14635,O95067,O96020,P24941,P24864,P21802,P22607,P22455,P11362,P06213,P42684,P00519,P45985,P52564,P15735,P46019,P46020,Q93100,Q16816,O14920,P42685,P08631,Q9UEE5,Q9UQB9,…	GSK3B,PRKCA,PRKCB,PRKCG,PRKCD,PRKCE,PRKCH,CAMK2D,CAMK2B,CAMK2G,CAMK2A,SRC,PRKD1,PRKCI,PRKD3,PRKCQ,PRKCZ,PRKACG,PRKACA,PRKACB,EGFR,MAP2K1,RAF1,MAPK1,MYLK,CCND1,CDK4,KDR,CDK1,IGF1R,PDGFRA,PDGFRB,CCNB3,CCNB1,CCNB2,CCNE2,CDK2,CCNE1,FGFR2,FGFR3,FGFR4,FGFR1,INSR,ABL2,ABL1,MAP2K4,MAP2K6,PHKG2,PHKA2,PHKA1,PHKB,PHKG1,IKBKB,FRK,HCK,STK17A,AURKC,CSK,MAPK10,YES1,FGR,BMP2K,MKNK2,MAP4K5,BMX,EPHA8,LYN,EPHA3,LCK…
O43318	Mitogen-activated protein kinase kinase kinase 7	UA	FN	UA	UA	CHEMBL388978	STAUROSPORINE	Pan-kinase inhibitor	P49841,P17252,P05771,P05129,Q05655,Q02156,P24723,Q13557,Q13554,Q13555,Q9UQM7,P12931,Q15139,P41743,O94806,Q04759,Q05513,P22612,P17612,P22694,P00533,Q02750,P04049,P28482,Q15746,P24385,P11802,P35968,P06493,P08069,P16234,P09619,Q8WWL7,P14635,O95067,O96020,P24941,P24864,P21802,P22607,P22455,P11362,P06213,P42684,P00519,P45985,P52564,P15735,P46019,P46020,Q93100,Q16816,O14920,P42685,P08631,Q9UEE5,Q9UQB9,…	GSK3B,PRKCA,PRKCB,PRKCG,PRKCD,PRKCE,PRKCH,CAMK2D,CAMK2B,CAMK2G,CAMK2A,SRC,PRKD1,PRKCI,PRKD3,PRKCQ,PRKCZ,PRKACG,PRKACA,PRKACB,EGFR,MAP2K1,RAF1,MAPK1,MYLK,CCND1,CDK4,KDR,CDK1,IGF1R,PDGFRA,PDGFRB,CCNB3,CCNB1,CCNB2,CCNE2,CDK2,CCNE1,FGFR2,FGFR3,FGFR4,FGFR1,INSR,ABL2,ABL1,MAP2K4,MAP2K6,PHKG2,PHKA2,PHKA1,PHKB,PHKG1,IKBKB,FRK,HCK,STK17A,AURKC,CSK,MAPK10,YES1,FGR,BMP2K,MKNK2,MAP4K5,BMX,EPHA8,LYN,EPHA3,LCK…
P30530	Tyrosine-protein kinase receptor UFO	FN	UA	UA	UA	CHEMBL388978	STAUROSPORINE	Pan-kinase inhibitor	P49841,P17252,P05771,P05129,Q05655,Q02156,P24723,Q13557,Q13554,Q13555,Q9UQM7,P12931,Q15139,P41743,O94806,Q04759,Q05513,P22612,P17612,P22694,P00533,Q02750,P04049,P28482,Q15746,P24385,P11802,P35968,P06493,P08069,P16234,P09619,Q8WWL7,P14635,O95067,O96020,P24941,P24864,P21802,P22607,P22455,P11362,P06213,P42684,P00519,P45985,P52564,P15735,P46019,P46020,Q93100,Q16816,O14920,P42685,P08631,Q9UEE5,Q9UQB9,…	GSK3B,PRKCA,PRKCB,PRKCG,PRKCD,PRKCE,PRKCH,CAMK2D,CAMK2B,CAMK2G,CAMK2A,SRC,PRKD1,PRKCI,PRKD3,PRKCQ,PRKCZ,PRKACG,PRKACA,PRKACB,EGFR,MAP2K1,RAF1,MAPK1,MYLK,CCND1,CDK4,KDR,CDK1,IGF1R,PDGFRA,PDGFRB,CCNB3,CCNB1,CCNB2,CCNE2,CDK2,CCNE1,FGFR2,FGFR3,FGFR4,FGFR1,INSR,ABL2,ABL1,MAP2K4,MAP2K6,PHKG2,PHKA2,PHKA1,PHKB,PHKG1,IKBKB,FRK,HCK,STK17A,AURKC,CSK,MAPK10,YES1,FGR,BMP2K,MKNK2,MAP4K5,BMX,EPHA8,LYN,EPHA3,LCK…
Q16584	Mitogen-activated protein kinase kinase kinase 11	FN	FN	UA	UA	CHEMBL388978	STAUROSPORINE	Pan-kinase inhibitor	P49841,P17252,P05771,P05129,Q05655,Q02156,P24723,Q13557,Q13554,Q13555,Q9UQM7,P12931,Q15139,P41743,O94806,Q04759,Q05513,P22612,P17612,P22694,P00533,Q02750,P04049,P28482,Q15746,P24385,P11802,P35968,P06493,P08069,P16234,P09619,Q8WWL7,P14635,O95067,O96020,P24941,P24864,P21802,P22607,P22455,P11362,P06213,P42684,P00519,P45985,P52564,P15735,P46019,P46020,Q93100,Q16816,O14920,P42685,P08631,Q9UEE5,Q9UQB9,…	GSK3B,PRKCA,PRKCB,PRKCG,PRKCD,PRKCE,PRKCH,CAMK2D,CAMK2B,CAMK2G,CAMK2A,SRC,PRKD1,PRKCI,PRKD3,PRKCQ,PRKCZ,PRKACG,PRKACA,PRKACB,EGFR,MAP2K1,RAF1,MAPK1,MYLK,CCND1,CDK4,KDR,CDK1,IGF1R,PDGFRA,PDGFRB,CCNB3,CCNB1,CCNB2,CCNE2,CDK2,CCNE1,FGFR2,FGFR3,FGFR4,FGFR1,INSR,ABL2,ABL1,MAP2K4,MAP2K6,PHKG2,PHKA2,PHKA1,PHKB,PHKG1,IKBKB,FRK,HCK,STK17A,AURKC,CSK,MAPK10,YES1,FGR,BMP2K,MKNK2,MAP4K5,BMX,EPHA8,LYN,EPHA3,LCK…
Q04912	Macrophage-stimulating protein receptor	FN	CR		FN	CHEMBL388978	STAUROSPORINE	Pan-kinase inhibitor	P49841,P17252,P05771,P05129,Q05655,Q02156,P24723,Q13557,Q13554,Q13555,Q9UQM7,P12931,Q15139,P41743,O94806,Q04759,Q05513,P22612,P17612,P22694,P00533,Q02750,P04049,P28482,Q15746,P24385,P11802,P35968,P06493,P08069,P16234,P09619,Q8WWL7,P14635,O95067,O96020,P24941,P24864,P21802,P22607,P22455,P11362,P06213,P42684,P00519,P45985,P52564,P15735,P46019,P46020,Q93100,Q16816,O14920,P42685,P08631,Q9UEE5,Q9UQB9,…	GSK3B,PRKCA,PRKCB,PRKCG,PRKCD,PRKCE,PRKCH,CAMK2D,CAMK2B,CAMK2G,CAMK2A,SRC,PRKD1,PRKCI,PRKD3,PRKCQ,PRKCZ,PRKACG,PRKACA,PRKACB,EGFR,MAP2K1,RAF1,MAPK1,MYLK,CCND1,CDK4,KDR,CDK1,IGF1R,PDGFRA,PDGFRB,CCNB3,CCNB1,CCNB2,CCNE2,CDK2,CCNE1,FGFR2,FGFR3,FGFR4,FGFR1,INSR,ABL2,ABL1,MAP2K4,MAP2K6,PHKG2,PHKA2,PHKA1,PHKB,PHKG1,IKBKB,FRK,HCK,STK17A,AURKC,CSK,MAPK10,YES1,FGR,BMP2K,MKNK2,MAP4K5,BMX,EPHA8,LYN,EPHA3,LCK…
P17252	Protein kinase C alpha	FN	UA	UA	FN	CHEMBL388978	STAUROSPORINE	Pan-kinase inhibitor	P49841,P17252,P05771,P05129,Q05655,Q02156,P24723,Q13557,Q13554,Q13555,Q9UQM7,P12931,Q15139,P41743,O94806,Q04759,Q05513,P22612,P17612,P22694,P00533,Q02750,P04049,P28482,Q15746,P24385,P11802,P35968,P06493,P08069,P16234,P09619,Q8WWL7,P14635,O95067,O96020,P24941,P24864,P21802,P22607,P22455,P11362,P06213,P42684,P00519,P45985,P52564,P15735,P46019,P46020,Q93100,Q16816,O14920,P42685,P08631,Q9UEE5,Q9UQB9,…	GSK3B,PRKCA,PRKCB,PRKCG,PRKCD,PRKCE,PRKCH,CAMK2D,CAMK2B,CAMK2G,CAMK2A,SRC,PRKD1,PRKCI,PRKD3,PRKCQ,PRKCZ,PRKACG,PRKACA,PRKACB,EGFR,MAP2K1,RAF1,MAPK1,MYLK,CCND1,CDK4,KDR,CDK1,IGF1R,PDGFRA,PDGFRB,CCNB3,CCNB1,CCNB2,CCNE2,CDK2,CCNE1,FGFR2,FGFR3,FGFR4,FGFR1,INSR,ABL2,ABL1,MAP2K4,MAP2K6,PHKG2,PHKA2,PHKA1,PHKB,PHKG1,IKBKB,FRK,HCK,STK17A,AURKC,CSK,MAPK10,YES1,FGR,BMP2K,MKNK2,MAP4K5,BMX,EPHA8,LYN,EPHA3,LCK…
O75676	Ribosomal protein S6 kinase alpha 4	UA	FN	FN	UA	CHEMBL388978	STAUROSPORINE	Pan-kinase inhibitor	P49841,P17252,P05771,P05129,Q05655,Q02156,P24723,Q13557,Q13554,Q13555,Q9UQM7,P12931,Q15139,P41743,O94806,Q04759,Q05513,P22612,P17612,P22694,P00533,Q02750,P04049,P28482,Q15746,P24385,P11802,P35968,P06493,P08069,P16234,P09619,Q8WWL7,P14635,O95067,O96020,P24941,P24864,P21802,P22607,P22455,P11362,P06213,P42684,P00519,P45985,P52564,P15735,P46019,P46020,Q93100,Q16816,O14920,P42685,P08631,Q9UEE5,Q9UQB9,…	GSK3B,PRKCA,PRKCB,PRKCG,PRKCD,PRKCE,PRKCH,CAMK2D,CAMK2B,CAMK2G,CAMK2A,SRC,PRKD1,PRKCI,PRKD3,PRKCQ,PRKCZ,PRKACG,PRKACA,PRKACB,EGFR,MAP2K1,RAF1,MAPK1,MYLK,CCND1,CDK4,KDR,CDK1,IGF1R,PDGFRA,PDGFRB,CCNB3,CCNB1,CCNB2,CCNE2,CDK2,CCNE1,FGFR2,FGFR3,FGFR4,FGFR1,INSR,ABL2,ABL1,MAP2K4,MAP2K6,PHKG2,PHKA2,PHKA1,PHKB,PHKG1,IKBKB,FRK,HCK,STK17A,AURKC,CSK,MAPK10,YES1,FGR,BMP2K,MKNK2,MAP4K5,BMX,EPHA8,LYN,EPHA3,LCK…
P23443	Ribosomal protein S6 kinase 1	FN	FN	UA	FN	CHEMBL388978	STAUROSPORINE	Pan-kinase inhibitor	P49841,P17252,P05771,P05129,Q05655,Q02156,P24723,Q13557,Q13554,Q13555,Q9UQM7,P12931,Q15139,P41743,O94806,Q04759,Q05513,P22612,P17612,P22694,P00533,Q02750,P04049,P28482,Q15746,P24385,P11802,P35968,P06493,P08069,P16234,P09619,Q8WWL7,P14635,O95067,O96020,P24941,P24864,P21802,P22607,P22455,P11362,P06213,P42684,P00519,P45985,P52564,P15735,P46019,P46020,Q93100,Q16816,O14920,P42685,P08631,Q9UEE5,Q9UQB9,…	GSK3B,PRKCA,PRKCB,PRKCG,PRKCD,PRKCE,PRKCH,CAMK2D,CAMK2B,CAMK2G,CAMK2A,SRC,PRKD1,PRKCI,PRKD3,PRKCQ,PRKCZ,PRKACG,PRKACA,PRKACB,EGFR,MAP2K1,RAF1,MAPK1,MYLK,CCND1,CDK4,KDR,CDK1,IGF1R,PDGFRA,PDGFRB,CCNB3,CCNB1,CCNB2,CCNE2,CDK2,CCNE1,FGFR2,FGFR3,FGFR4,FGFR1,INSR,ABL2,ABL1,MAP2K4,MAP2K6,PHKG2,PHKA2,PHKA1,PHKB,PHKG1,IKBKB,FRK,HCK,STK17A,AURKC,CSK,MAPK10,YES1,FGR,BMP2K,MKNK2,MAP4K5,BMX,EPHA8,LYN,EPHA3,LCK…
Q13627	Dual-specificity tyrosine-phosphorylation regulated kinase 1A	UA	FN	UA	UA	CHEMBL388978	STAUROSPORINE	Pan-kinase inhibitor	P49841,P17252,P05771,P05129,Q05655,Q02156,P24723,Q13557,Q13554,Q13555,Q9UQM7,P12931,Q15139,P41743,O94806,Q04759,Q05513,P22612,P17612,P22694,P00533,Q02750,P04049,P28482,Q15746,P24385,P11802,P35968,P06493,P08069,P16234,P09619,Q8WWL7,P14635,O95067,O96020,P24941,P24864,P21802,P22607,P22455,P11362,P06213,P42684,P00519,P45985,P52564,P15735,P46019,P46020,Q93100,Q16816,O14920,P42685,P08631,Q9UEE5,Q9UQB9,…	GSK3B,PRKCA,PRKCB,PRKCG,PRKCD,PRKCE,PRKCH,CAMK2D,CAMK2B,CAMK2G,CAMK2A,SRC,PRKD1,PRKCI,PRKD3,PRKCQ,PRKCZ,PRKACG,PRKACA,PRKACB,EGFR,MAP2K1,RAF1,MAPK1,MYLK,CCND1,CDK4,KDR,CDK1,IGF1R,PDGFRA,PDGFRB,CCNB3,CCNB1,CCNB2,CCNE2,CDK2,CCNE1,FGFR2,FGFR3,FGFR4,FGFR1,INSR,ABL2,ABL1,MAP2K4,MAP2K6,PHKG2,PHKA2,PHKA1,PHKB,PHKG1,IKBKB,FRK,HCK,STK17A,AURKC,CSK,MAPK10,YES1,FGR,BMP2K,MKNK2,MAP4K5,BMX,EPHA8,LYN,EPHA3,LCK…
P17252	Protein kinase C alpha	FN	UA	UA	FN	CHEMBL388978	STAUROSPORINE	Pan-kinase inhibitor	P49841,P17252,P05771,P05129,Q05655,Q02156,P24723,Q13557,Q13554,Q13555,Q9UQM7,P12931,Q15139,P41743,O94806,Q04759,Q05513,P22612,P17612,P22694,P00533,Q02750,P04049,P28482,Q15746,P24385,P11802,P35968,P06493,P08069,P16234,P09619,Q8WWL7,P14635,O95067,O96020,P24941,P24864,P21802,P22607,P22455,P11362,P06213,P42684,P00519,P45985,P52564,P15735,P46019,P46020,Q93100,Q16816,O14920,P42685,P08631,Q9UEE5,Q9UQB9,…	GSK3B,PRKCA,PRKCB,PRKCG,PRKCD,PRKCE,PRKCH,CAMK2D,CAMK2B,CAMK2G,CAMK2A,SRC,PRKD1,PRKCI,PRKD3,PRKCQ,PRKCZ,PRKACG,PRKACA,PRKACB,EGFR,MAP2K1,RAF1,MAPK1,MYLK,CCND1,CDK4,KDR,CDK1,IGF1R,PDGFRA,PDGFRB,CCNB3,CCNB1,CCNB2,CCNE2,CDK2,CCNE1,FGFR2,FGFR3,FGFR4,FGFR1,INSR,ABL2,ABL1,MAP2K4,MAP2K6,PHKG2,PHKA2,PHKA1,PHKB,PHKG1,IKBKB,FRK,HCK,STK17A,AURKC,CSK,MAPK10,YES1,FGR,BMP2K,MKNK2,MAP4K5,BMX,EPHA8,LYN,EPHA3,LCK…
P49674	Casein kinase I epsilon	UA	FN	UA	UA	CHEMBL388978	STAUROSPORINE	Pan-kinase inhibitor	P49841,P17252,P05771,P05129,Q05655,Q02156,P24723,Q13557,Q13554,Q13555,Q9UQM7,P12931,Q15139,P41743,O94806,Q04759,Q05513,P22612,P17612,P22694,P00533,Q02750,P04049,P28482,Q15746,P24385,P11802,P35968,P06493,P08069,P16234,P09619,Q8WWL7,P14635,O95067,O96020,P24941,P24864,P21802,P22607,P22455,P11362,P06213,P42684,P00519,P45985,P52564,P15735,P46019,P46020,Q93100,Q16816,O14920,P42685,P08631,Q9UEE5,Q9UQB9,…	GSK3B,PRKCA,PRKCB,PRKCG,PRKCD,PRKCE,PRKCH,CAMK2D,CAMK2B,CAMK2G,CAMK2A,SRC,PRKD1,PRKCI,PRKD3,PRKCQ,PRKCZ,PRKACG,PRKACA,PRKACB,EGFR,MAP2K1,RAF1,MAPK1,MYLK,CCND1,CDK4,KDR,CDK1,IGF1R,PDGFRA,PDGFRB,CCNB3,CCNB1,CCNB2,CCNE2,CDK2,CCNE1,FGFR2,FGFR3,FGFR4,FGFR1,INSR,ABL2,ABL1,MAP2K4,MAP2K6,PHKG2,PHKA2,PHKA1,PHKB,PHKG1,IKBKB,FRK,HCK,STK17A,AURKC,CSK,MAPK10,YES1,FGR,BMP2K,MKNK2,MAP4K5,BMX,EPHA8,LYN,EPHA3,LCK…
P53778	MAP kinase p38 gamma	UA	FN	UA	UA	CHEMBL388978	STAUROSPORINE	Pan-kinase inhibitor	P49841,P17252,P05771,P05129,Q05655,Q02156,P24723,Q13557,Q13554,Q13555,Q9UQM7,P12931,Q15139,P41743,O94806,Q04759,Q05513,P22612,P17612,P22694,P00533,Q02750,P04049,P28482,Q15746,P24385,P11802,P35968,P06493,P08069,P16234,P09619,Q8WWL7,P14635,O95067,O96020,P24941,P24864,P21802,P22607,P22455,P11362,P06213,P42684,P00519,P45985,P52564,P15735,P46019,P46020,Q93100,Q16816,O14920,P42685,P08631,Q9UEE5,Q9UQB9,…	GSK3B,PRKCA,PRKCB,PRKCG,PRKCD,PRKCE,PRKCH,CAMK2D,CAMK2B,CAMK2G,CAMK2A,SRC,PRKD1,PRKCI,PRKD3,PRKCQ,PRKCZ,PRKACG,PRKACA,PRKACB,EGFR,MAP2K1,RAF1,MAPK1,MYLK,CCND1,CDK4,KDR,CDK1,IGF1R,PDGFRA,PDGFRB,CCNB3,CCNB1,CCNB2,CCNE2,CDK2,CCNE1,FGFR2,FGFR3,FGFR4,FGFR1,INSR,ABL2,ABL1,MAP2K4,MAP2K6,PHKG2,PHKA2,PHKA1,PHKB,PHKG1,IKBKB,FRK,HCK,STK17A,AURKC,CSK,MAPK10,YES1,FGR,BMP2K,MKNK2,MAP4K5,BMX,EPHA8,LYN,EPHA3,LCK…
Q13177	Serine/threonine-protein kinase PAK 2	UA	FN	UA	UA	CHEMBL388978	STAUROSPORINE	Pan-kinase inhibitor	P49841,P17252,P05771,P05129,Q05655,Q02156,P24723,Q13557,Q13554,Q13555,Q9UQM7,P12931,Q15139,P41743,O94806,Q04759,Q05513,P22612,P17612,P22694,P00533,Q02750,P04049,P28482,Q15746,P24385,P11802,P35968,P06493,P08069,P16234,P09619,Q8WWL7,P14635,O95067,O96020,P24941,P24864,P21802,P22607,P22455,P11362,P06213,P42684,P00519,P45985,P52564,P15735,P46019,P46020,Q93100,Q16816,O14920,P42685,P08631,Q9UEE5,Q9UQB9,…	GSK3B,PRKCA,PRKCB,PRKCG,PRKCD,PRKCE,PRKCH,CAMK2D,CAMK2B,CAMK2G,CAMK2A,SRC,PRKD1,PRKCI,PRKD3,PRKCQ,PRKCZ,PRKACG,PRKACA,PRKACB,EGFR,MAP2K1,RAF1,MAPK1,MYLK,CCND1,CDK4,KDR,CDK1,IGF1R,PDGFRA,PDGFRB,CCNB3,CCNB1,CCNB2,CCNE2,CDK2,CCNE1,FGFR2,FGFR3,FGFR4,FGFR1,INSR,ABL2,ABL1,MAP2K4,MAP2K6,PHKG2,PHKA2,PHKA1,PHKB,PHKG1,IKBKB,FRK,HCK,STK17A,AURKC,CSK,MAPK10,YES1,FGR,BMP2K,MKNK2,MAP4K5,BMX,EPHA8,LYN,EPHA3,LCK…
Q02779	Mitogen-activated protein kinase kinase kinase 10	FN	FN	UA	UA	CHEMBL388978	STAUROSPORINE	Pan-kinase inhibitor	P49841,P17252,P05771,P05129,Q05655,Q02156,P24723,Q13557,Q13554,Q13555,Q9UQM7,P12931,Q15139,P41743,O94806,Q04759,Q05513,P22612,P17612,P22694,P00533,Q02750,P04049,P28482,Q15746,P24385,P11802,P35968,P06493,P08069,P16234,P09619,Q8WWL7,P14635,O95067,O96020,P24941,P24864,P21802,P22607,P22455,P11362,P06213,P42684,P00519,P45985,P52564,P15735,P46019,P46020,Q93100,Q16816,O14920,P42685,P08631,Q9UEE5,Q9UQB9,…	GSK3B,PRKCA,PRKCB,PRKCG,PRKCD,PRKCE,PRKCH,CAMK2D,CAMK2B,CAMK2G,CAMK2A,SRC,PRKD1,PRKCI,PRKD3,PRKCQ,PRKCZ,PRKACG,PRKACA,PRKACB,EGFR,MAP2K1,RAF1,MAPK1,MYLK,CCND1,CDK4,KDR,CDK1,IGF1R,PDGFRA,PDGFRB,CCNB3,CCNB1,CCNB2,CCNE2,CDK2,CCNE1,FGFR2,FGFR3,FGFR4,FGFR1,INSR,ABL2,ABL1,MAP2K4,MAP2K6,PHKG2,PHKA2,PHKA1,PHKB,PHKG1,IKBKB,FRK,HCK,STK17A,AURKC,CSK,MAPK10,YES1,FGR,BMP2K,MKNK2,MAP4K5,BMX,EPHA8,LYN,EPHA3,LCK…
P57059	Serine/threonine-protein kinase SIK1	UA	FN	FN	UA	CHEMBL388978	STAUROSPORINE	Pan-kinase inhibitor	P49841,P17252,P05771,P05129,Q05655,Q02156,P24723,Q13557,Q13554,Q13555,Q9UQM7,P12931,Q15139,P41743,O94806,Q04759,Q05513,P22612,P17612,P22694,P00533,Q02750,P04049,P28482,Q15746,P24385,P11802,P35968,P06493,P08069,P16234,P09619,Q8WWL7,P14635,O95067,O96020,P24941,P24864,P21802,P22607,P22455,P11362,P06213,P42684,P00519,P45985,P52564,P15735,P46019,P46020,Q93100,Q16816,O14920,P42685,P08631,Q9UEE5,Q9UQB9,…	GSK3B,PRKCA,PRKCB,PRKCG,PRKCD,PRKCE,PRKCH,CAMK2D,CAMK2B,CAMK2G,CAMK2A,SRC,PRKD1,PRKCI,PRKD3,PRKCQ,PRKCZ,PRKACG,PRKACA,PRKACB,EGFR,MAP2K1,RAF1,MAPK1,MYLK,CCND1,CDK4,KDR,CDK1,IGF1R,PDGFRA,PDGFRB,CCNB3,CCNB1,CCNB2,CCNE2,CDK2,CCNE1,FGFR2,FGFR3,FGFR4,FGFR1,INSR,ABL2,ABL1,MAP2K4,MAP2K6,PHKG2,PHKA2,PHKA1,PHKB,PHKG1,IKBKB,FRK,HCK,STK17A,AURKC,CSK,MAPK10,YES1,FGR,BMP2K,MKNK2,MAP4K5,BMX,EPHA8,LYN,EPHA3,LCK…
P28482	MAP kinase ERK2	FN	FN	UA	FN	CHEMBL388978	STAUROSPORINE	Pan-kinase inhibitor	P49841,P17252,P05771,P05129,Q05655,Q02156,P24723,Q13557,Q13554,Q13555,Q9UQM7,P12931,Q15139,P41743,O94806,Q04759,Q05513,P22612,P17612,P22694,P00533,Q02750,P04049,P28482,Q15746,P24385,P11802,P35968,P06493,P08069,P16234,P09619,Q8WWL7,P14635,O95067,O96020,P24941,P24864,P21802,P22607,P22455,P11362,P06213,P42684,P00519,P45985,P52564,P15735,P46019,P46020,Q93100,Q16816,O14920,P42685,P08631,Q9UEE5,Q9UQB9,…	GSK3B,PRKCA,PRKCB,PRKCG,PRKCD,PRKCE,PRKCH,CAMK2D,CAMK2B,CAMK2G,CAMK2A,SRC,PRKD1,PRKCI,PRKD3,PRKCQ,PRKCZ,PRKACG,PRKACA,PRKACB,EGFR,MAP2K1,RAF1,MAPK1,MYLK,CCND1,CDK4,KDR,CDK1,IGF1R,PDGFRA,PDGFRB,CCNB3,CCNB1,CCNB2,CCNE2,CDK2,CCNE1,FGFR2,FGFR3,FGFR4,FGFR1,INSR,ABL2,ABL1,MAP2K4,MAP2K6,PHKG2,PHKA2,PHKA1,PHKB,PHKG1,IKBKB,FRK,HCK,STK17A,AURKC,CSK,MAPK10,YES1,FGR,BMP2K,MKNK2,MAP4K5,BMX,EPHA8,LYN,EPHA3,LCK…
P53778	MAP kinase p38 gamma	UA	FN	UA	UA	CHEMBL388978	STAUROSPORINE	Pan-kinase inhibitor	P49841,P17252,P05771,P05129,Q05655,Q02156,P24723,Q13557,Q13554,Q13555,Q9UQM7,P12931,Q15139,P41743,O94806,Q04759,Q05513,P22612,P17612,P22694,P00533,Q02750,P04049,P28482,Q15746,P24385,P11802,P35968,P06493,P08069,P16234,P09619,Q8WWL7,P14635,O95067,O96020,P24941,P24864,P21802,P22607,P22455,P11362,P06213,P42684,P00519,P45985,P52564,P15735,P46019,P46020,Q93100,Q16816,O14920,P42685,P08631,Q9UEE5,Q9UQB9,…	GSK3B,PRKCA,PRKCB,PRKCG,PRKCD,PRKCE,PRKCH,CAMK2D,CAMK2B,CAMK2G,CAMK2A,SRC,PRKD1,PRKCI,PRKD3,PRKCQ,PRKCZ,PRKACG,PRKACA,PRKACB,EGFR,MAP2K1,RAF1,MAPK1,MYLK,CCND1,CDK4,KDR,CDK1,IGF1R,PDGFRA,PDGFRB,CCNB3,CCNB1,CCNB2,CCNE2,CDK2,CCNE1,FGFR2,FGFR3,FGFR4,FGFR1,INSR,ABL2,ABL1,MAP2K4,MAP2K6,PHKG2,PHKA2,PHKA1,PHKB,PHKG1,IKBKB,FRK,HCK,STK17A,AURKC,CSK,MAPK10,YES1,FGR,BMP2K,MKNK2,MAP4K5,BMX,EPHA8,LYN,EPHA3,LCK…
P17252	Protein kinase C (PKC)	FN	UA	UA	FN	CHEMBL388978	STAUROSPORINE	Pan-kinase inhibitor	P49841,P17252,P05771,P05129,Q05655,Q02156,P24723,Q13557,Q13554,Q13555,Q9UQM7,P12931,Q15139,P41743,O94806,Q04759,Q05513,P22612,P17612,P22694,P00533,Q02750,P04049,P28482,Q15746,P24385,P11802,P35968,P06493,P08069,P16234,P09619,Q8WWL7,P14635,O95067,O96020,P24941,P24864,P21802,P22607,P22455,P11362,P06213,P42684,P00519,P45985,P52564,P15735,P46019,P46020,Q93100,Q16816,O14920,P42685,P08631,Q9UEE5,Q9UQB9,…	GSK3B,PRKCA,PRKCB,PRKCG,PRKCD,PRKCE,PRKCH,CAMK2D,CAMK2B,CAMK2G,CAMK2A,SRC,PRKD1,PRKCI,PRKD3,PRKCQ,PRKCZ,PRKACG,PRKACA,PRKACB,EGFR,MAP2K1,RAF1,MAPK1,MYLK,CCND1,CDK4,KDR,CDK1,IGF1R,PDGFRA,PDGFRB,CCNB3,CCNB1,CCNB2,CCNE2,CDK2,CCNE1,FGFR2,FGFR3,FGFR4,FGFR1,INSR,ABL2,ABL1,MAP2K4,MAP2K6,PHKG2,PHKA2,PHKA1,PHKB,PHKG1,IKBKB,FRK,HCK,STK17A,AURKC,CSK,MAPK10,YES1,FGR,BMP2K,MKNK2,MAP4K5,BMX,EPHA8,LYN,EPHA3,LCK…
Q05513	Protein kinase C (PKC)	UA	FN	FN	UA	CHEMBL388978	STAUROSPORINE	Pan-kinase inhibitor	P49841,P17252,P05771,P05129,Q05655,Q02156,P24723,Q13557,Q13554,Q13555,Q9UQM7,P12931,Q15139,P41743,O94806,Q04759,Q05513,P22612,P17612,P22694,P00533,Q02750,P04049,P28482,Q15746,P24385,P11802,P35968,P06493,P08069,P16234,P09619,Q8WWL7,P14635,O95067,O96020,P24941,P24864,P21802,P22607,P22455,P11362,P06213,P42684,P00519,P45985,P52564,P15735,P46019,P46020,Q93100,Q16816,O14920,P42685,P08631,Q9UEE5,Q9UQB9,…	GSK3B,PRKCA,PRKCB,PRKCG,PRKCD,PRKCE,PRKCH,CAMK2D,CAMK2B,CAMK2G,CAMK2A,SRC,PRKD1,PRKCI,PRKD3,PRKCQ,PRKCZ,PRKACG,PRKACA,PRKACB,EGFR,MAP2K1,RAF1,MAPK1,MYLK,CCND1,CDK4,KDR,CDK1,IGF1R,PDGFRA,PDGFRB,CCNB3,CCNB1,CCNB2,CCNE2,CDK2,CCNE1,FGFR2,FGFR3,FGFR4,FGFR1,INSR,ABL2,ABL1,MAP2K4,MAP2K6,PHKG2,PHKA2,PHKA1,PHKB,PHKG1,IKBKB,FRK,HCK,STK17A,AURKC,CSK,MAPK10,YES1,FGR,BMP2K,MKNK2,MAP4K5,BMX,EPHA8,LYN,EPHA3,LCK…
P17252	Protein kinase C alpha	FN	UA	UA	FN	CHEMBL388978	STAUROSPORINE	Pan-kinase inhibitor	P49841,P17252,P05771,P05129,Q05655,Q02156,P24723,Q13557,Q13554,Q13555,Q9UQM7,P12931,Q15139,P41743,O94806,Q04759,Q05513,P22612,P17612,P22694,P00533,Q02750,P04049,P28482,Q15746,P24385,P11802,P35968,P06493,P08069,P16234,P09619,Q8WWL7,P14635,O95067,O96020,P24941,P24864,P21802,P22607,P22455,P11362,P06213,P42684,P00519,P45985,P52564,P15735,P46019,P46020,Q93100,Q16816,O14920,P42685,P08631,Q9UEE5,Q9UQB9,…	GSK3B,PRKCA,PRKCB,PRKCG,PRKCD,PRKCE,PRKCH,CAMK2D,CAMK2B,CAMK2G,CAMK2A,SRC,PRKD1,PRKCI,PRKD3,PRKCQ,PRKCZ,PRKACG,PRKACA,PRKACB,EGFR,MAP2K1,RAF1,MAPK1,MYLK,CCND1,CDK4,KDR,CDK1,IGF1R,PDGFRA,PDGFRB,CCNB3,CCNB1,CCNB2,CCNE2,CDK2,CCNE1,FGFR2,FGFR3,FGFR4,FGFR1,INSR,ABL2,ABL1,MAP2K4,MAP2K6,PHKG2,PHKA2,PHKA1,PHKB,PHKG1,IKBKB,FRK,HCK,STK17A,AURKC,CSK,MAPK10,YES1,FGR,BMP2K,MKNK2,MAP4K5,BMX,EPHA8,LYN,EPHA3,LCK…
P17252	Protein kinase C (PKC)	FN	UA	UA	FN	CHEMBL388978	STAUROSPORINE	Pan-kinase inhibitor	P49841,P17252,P05771,P05129,Q05655,Q02156,P24723,Q13557,Q13554,Q13555,Q9UQM7,P12931,Q15139,P41743,O94806,Q04759,Q05513,P22612,P17612,P22694,P00533,Q02750,P04049,P28482,Q15746,P24385,P11802,P35968,P06493,P08069,P16234,P09619,Q8WWL7,P14635,O95067,O96020,P24941,P24864,P21802,P22607,P22455,P11362,P06213,P42684,P00519,P45985,P52564,P15735,P46019,P46020,Q93100,Q16816,O14920,P42685,P08631,Q9UEE5,Q9UQB9,…	GSK3B,PRKCA,PRKCB,PRKCG,PRKCD,PRKCE,PRKCH,CAMK2D,CAMK2B,CAMK2G,CAMK2A,SRC,PRKD1,PRKCI,PRKD3,PRKCQ,PRKCZ,PRKACG,PRKACA,PRKACB,EGFR,MAP2K1,RAF1,MAPK1,MYLK,CCND1,CDK4,KDR,CDK1,IGF1R,PDGFRA,PDGFRB,CCNB3,CCNB1,CCNB2,CCNE2,CDK2,CCNE1,FGFR2,FGFR3,FGFR4,FGFR1,INSR,ABL2,ABL1,MAP2K4,MAP2K6,PHKG2,PHKA2,PHKA1,PHKB,PHKG1,IKBKB,FRK,HCK,STK17A,AURKC,CSK,MAPK10,YES1,FGR,BMP2K,MKNK2,MAP4K5,BMX,EPHA8,LYN,EPHA3,LCK…
Q05513	Protein kinase C (PKC)	UA	FN	FN	UA	CHEMBL388978	STAUROSPORINE	Pan-kinase inhibitor	P49841,P17252,P05771,P05129,Q05655,Q02156,P24723,Q13557,Q13554,Q13555,Q9UQM7,P12931,Q15139,P41743,O94806,Q04759,Q05513,P22612,P17612,P22694,P00533,Q02750,P04049,P28482,Q15746,P24385,P11802,P35968,P06493,P08069,P16234,P09619,Q8WWL7,P14635,O95067,O96020,P24941,P24864,P21802,P22607,P22455,P11362,P06213,P42684,P00519,P45985,P52564,P15735,P46019,P46020,Q93100,Q16816,O14920,P42685,P08631,Q9UEE5,Q9UQB9,…	GSK3B,PRKCA,PRKCB,PRKCG,PRKCD,PRKCE,PRKCH,CAMK2D,CAMK2B,CAMK2G,CAMK2A,SRC,PRKD1,PRKCI,PRKD3,PRKCQ,PRKCZ,PRKACG,PRKACA,PRKACB,EGFR,MAP2K1,RAF1,MAPK1,MYLK,CCND1,CDK4,KDR,CDK1,IGF1R,PDGFRA,PDGFRB,CCNB3,CCNB1,CCNB2,CCNE2,CDK2,CCNE1,FGFR2,FGFR3,FGFR4,FGFR1,INSR,ABL2,ABL1,MAP2K4,MAP2K6,PHKG2,PHKA2,PHKA1,PHKB,PHKG1,IKBKB,FRK,HCK,STK17A,AURKC,CSK,MAPK10,YES1,FGR,BMP2K,MKNK2,MAP4K5,BMX,EPHA8,LYN,EPHA3,LCK…
Q13153	Serine/threonine-protein kinase PAK 1	FN	FN	UA	FN	CHEMBL388978	STAUROSPORINE	Pan-kinase inhibitor	P49841,P17252,P05771,P05129,Q05655,Q02156,P24723,Q13557,Q13554,Q13555,Q9UQM7,P12931,Q15139,P41743,O94806,Q04759,Q05513,P22612,P17612,P22694,P00533,Q02750,P04049,P28482,Q15746,P24385,P11802,P35968,P06493,P08069,P16234,P09619,Q8WWL7,P14635,O95067,O96020,P24941,P24864,P21802,P22607,P22455,P11362,P06213,P42684,P00519,P45985,P52564,P15735,P46019,P46020,Q93100,Q16816,O14920,P42685,P08631,Q9UEE5,Q9UQB9,…	GSK3B,PRKCA,PRKCB,PRKCG,PRKCD,PRKCE,PRKCH,CAMK2D,CAMK2B,CAMK2G,CAMK2A,SRC,PRKD1,PRKCI,PRKD3,PRKCQ,PRKCZ,PRKACG,PRKACA,PRKACB,EGFR,MAP2K1,RAF1,MAPK1,MYLK,CCND1,CDK4,KDR,CDK1,IGF1R,PDGFRA,PDGFRB,CCNB3,CCNB1,CCNB2,CCNE2,CDK2,CCNE1,FGFR2,FGFR3,FGFR4,FGFR1,INSR,ABL2,ABL1,MAP2K4,MAP2K6,PHKG2,PHKA2,PHKA1,PHKB,PHKG1,IKBKB,FRK,HCK,STK17A,AURKC,CSK,MAPK10,YES1,FGR,BMP2K,MKNK2,MAP4K5,BMX,EPHA8,LYN,EPHA3,LCK…
P28482	MAP kinase ERK2	FN	FN	UA	FN	CHEMBL388978	STAUROSPORINE	Pan-kinase inhibitor	P49841,P17252,P05771,P05129,Q05655,Q02156,P24723,Q13557,Q13554,Q13555,Q9UQM7,P12931,Q15139,P41743,O94806,Q04759,Q05513,P22612,P17612,P22694,P00533,Q02750,P04049,P28482,Q15746,P24385,P11802,P35968,P06493,P08069,P16234,P09619,Q8WWL7,P14635,O95067,O96020,P24941,P24864,P21802,P22607,P22455,P11362,P06213,P42684,P00519,P45985,P52564,P15735,P46019,P46020,Q93100,Q16816,O14920,P42685,P08631,Q9UEE5,Q9UQB9,…	GSK3B,PRKCA,PRKCB,PRKCG,PRKCD,PRKCE,PRKCH,CAMK2D,CAMK2B,CAMK2G,CAMK2A,SRC,PRKD1,PRKCI,PRKD3,PRKCQ,PRKCZ,PRKACG,PRKACA,PRKACB,EGFR,MAP2K1,RAF1,MAPK1,MYLK,CCND1,CDK4,KDR,CDK1,IGF1R,PDGFRA,PDGFRB,CCNB3,CCNB1,CCNB2,CCNE2,CDK2,CCNE1,FGFR2,FGFR3,FGFR4,FGFR1,INSR,ABL2,ABL1,MAP2K4,MAP2K6,PHKG2,PHKA2,PHKA1,PHKB,PHKG1,IKBKB,FRK,HCK,STK17A,AURKC,CSK,MAPK10,YES1,FGR,BMP2K,MKNK2,MAP4K5,BMX,EPHA8,LYN,EPHA3,LCK…
Q13464	Rho-associated protein kinase 1	UA	FN	UA	UA	CHEMBL388978	STAUROSPORINE	Pan-kinase inhibitor	P49841,P17252,P05771,P05129,Q05655,Q02156,P24723,Q13557,Q13554,Q13555,Q9UQM7,P12931,Q15139,P41743,O94806,Q04759,Q05513,P22612,P17612,P22694,P00533,Q02750,P04049,P28482,Q15746,P24385,P11802,P35968,P06493,P08069,P16234,P09619,Q8WWL7,P14635,O95067,O96020,P24941,P24864,P21802,P22607,P22455,P11362,P06213,P42684,P00519,P45985,P52564,P15735,P46019,P46020,Q93100,Q16816,O14920,P42685,P08631,Q9UEE5,Q9UQB9,…	GSK3B,PRKCA,PRKCB,PRKCG,PRKCD,PRKCE,PRKCH,CAMK2D,CAMK2B,CAMK2G,CAMK2A,SRC,PRKD1,PRKCI,PRKD3,PRKCQ,PRKCZ,PRKACG,PRKACA,PRKACB,EGFR,MAP2K1,RAF1,MAPK1,MYLK,CCND1,CDK4,KDR,CDK1,IGF1R,PDGFRA,PDGFRB,CCNB3,CCNB1,CCNB2,CCNE2,CDK2,CCNE1,FGFR2,FGFR3,FGFR4,FGFR1,INSR,ABL2,ABL1,MAP2K4,MAP2K6,PHKG2,PHKA2,PHKA1,PHKB,PHKG1,IKBKB,FRK,HCK,STK17A,AURKC,CSK,MAPK10,YES1,FGR,BMP2K,MKNK2,MAP4K5,BMX,EPHA8,LYN,EPHA3,LCK…
Q15750	Mitogen-activated protein kinase kinase kinase 7-interacting protein 1	UA	FN	FN	UA	CHEMBL388978	STAUROSPORINE	Pan-kinase inhibitor	P49841,P17252,P05771,P05129,Q05655,Q02156,P24723,Q13557,Q13554,Q13555,Q9UQM7,P12931,Q15139,P41743,O94806,Q04759,Q05513,P22612,P17612,P22694,P00533,Q02750,P04049,P28482,Q15746,P24385,P11802,P35968,P06493,P08069,P16234,P09619,Q8WWL7,P14635,O95067,O96020,P24941,P24864,P21802,P22607,P22455,P11362,P06213,P42684,P00519,P45985,P52564,P15735,P46019,P46020,Q93100,Q16816,O14920,P42685,P08631,Q9UEE5,Q9UQB9,…	GSK3B,PRKCA,PRKCB,PRKCG,PRKCD,PRKCE,PRKCH,CAMK2D,CAMK2B,CAMK2G,CAMK2A,SRC,PRKD1,PRKCI,PRKD3,PRKCQ,PRKCZ,PRKACG,PRKACA,PRKACB,EGFR,MAP2K1,RAF1,MAPK1,MYLK,CCND1,CDK4,KDR,CDK1,IGF1R,PDGFRA,PDGFRB,CCNB3,CCNB1,CCNB2,CCNE2,CDK2,CCNE1,FGFR2,FGFR3,FGFR4,FGFR1,INSR,ABL2,ABL1,MAP2K4,MAP2K6,PHKG2,PHKA2,PHKA1,PHKB,PHKG1,IKBKB,FRK,HCK,STK17A,AURKC,CSK,MAPK10,YES1,FGR,BMP2K,MKNK2,MAP4K5,BMX,EPHA8,LYN,EPHA3,LCK…
P08922	Proto-oncogene tyrosine-protein kinase ROS	UA	FN	UA	CR	CHEMBL388978	STAUROSPORINE	Pan-kinase inhibitor	P49841,P17252,P05771,P05129,Q05655,Q02156,P24723,Q13557,Q13554,Q13555,Q9UQM7,P12931,Q15139,P41743,O94806,Q04759,Q05513,P22612,P17612,P22694,P00533,Q02750,P04049,P28482,Q15746,P24385,P11802,P35968,P06493,P08069,P16234,P09619,Q8WWL7,P14635,O95067,O96020,P24941,P24864,P21802,P22607,P22455,P11362,P06213,P42684,P00519,P45985,P52564,P15735,P46019,P46020,Q93100,Q16816,O14920,P42685,P08631,Q9UEE5,Q9UQB9,…	GSK3B,PRKCA,PRKCB,PRKCG,PRKCD,PRKCE,PRKCH,CAMK2D,CAMK2B,CAMK2G,CAMK2A,SRC,PRKD1,PRKCI,PRKD3,PRKCQ,PRKCZ,PRKACG,PRKACA,PRKACB,EGFR,MAP2K1,RAF1,MAPK1,MYLK,CCND1,CDK4,KDR,CDK1,IGF1R,PDGFRA,PDGFRB,CCNB3,CCNB1,CCNB2,CCNE2,CDK2,CCNE1,FGFR2,FGFR3,FGFR4,FGFR1,INSR,ABL2,ABL1,MAP2K4,MAP2K6,PHKG2,PHKA2,PHKA1,PHKB,PHKG1,IKBKB,FRK,HCK,STK17A,AURKC,CSK,MAPK10,YES1,FGR,BMP2K,MKNK2,MAP4K5,BMX,EPHA8,LYN,EPHA3,LCK…
P04629	Nerve growth factor receptor Trk-A	UA	FN	UA	UA	CHEMBL388978	STAUROSPORINE	Pan-kinase inhibitor	P49841,P17252,P05771,P05129,Q05655,Q02156,P24723,Q13557,Q13554,Q13555,Q9UQM7,P12931,Q15139,P41743,O94806,Q04759,Q05513,P22612,P17612,P22694,P00533,Q02750,P04049,P28482,Q15746,P24385,P11802,P35968,P06493,P08069,P16234,P09619,Q8WWL7,P14635,O95067,O96020,P24941,P24864,P21802,P22607,P22455,P11362,P06213,P42684,P00519,P45985,P52564,P15735,P46019,P46020,Q93100,Q16816,O14920,P42685,P08631,Q9UEE5,Q9UQB9,…	GSK3B,PRKCA,PRKCB,PRKCG,PRKCD,PRKCE,PRKCH,CAMK2D,CAMK2B,CAMK2G,CAMK2A,SRC,PRKD1,PRKCI,PRKD3,PRKCQ,PRKCZ,PRKACG,PRKACA,PRKACB,EGFR,MAP2K1,RAF1,MAPK1,MYLK,CCND1,CDK4,KDR,CDK1,IGF1R,PDGFRA,PDGFRB,CCNB3,CCNB1,CCNB2,CCNE2,CDK2,CCNE1,FGFR2,FGFR3,FGFR4,FGFR1,INSR,ABL2,ABL1,MAP2K4,MAP2K6,PHKG2,PHKA2,PHKA1,PHKB,PHKG1,IKBKB,FRK,HCK,STK17A,AURKC,CSK,MAPK10,YES1,FGR,BMP2K,MKNK2,MAP4K5,BMX,EPHA8,LYN,EPHA3,LCK…
Q16584	Mitogen-activated protein kinase kinase kinase 11	FN	FN	UA	UA	CHEMBL388978	STAUROSPORINE	Pan-kinase inhibitor	P49841,P17252,P05771,P05129,Q05655,Q02156,P24723,Q13557,Q13554,Q13555,Q9UQM7,P12931,Q15139,P41743,O94806,Q04759,Q05513,P22612,P17612,P22694,P00533,Q02750,P04049,P28482,Q15746,P24385,P11802,P35968,P06493,P08069,P16234,P09619,Q8WWL7,P14635,O95067,O96020,P24941,P24864,P21802,P22607,P22455,P11362,P06213,P42684,P00519,P45985,P52564,P15735,P46019,P46020,Q93100,Q16816,O14920,P42685,P08631,Q9UEE5,Q9UQB9,…	GSK3B,PRKCA,PRKCB,PRKCG,PRKCD,PRKCE,PRKCH,CAMK2D,CAMK2B,CAMK2G,CAMK2A,SRC,PRKD1,PRKCI,PRKD3,PRKCQ,PRKCZ,PRKACG,PRKACA,PRKACB,EGFR,MAP2K1,RAF1,MAPK1,MYLK,CCND1,CDK4,KDR,CDK1,IGF1R,PDGFRA,PDGFRB,CCNB3,CCNB1,CCNB2,CCNE2,CDK2,CCNE1,FGFR2,FGFR3,FGFR4,FGFR1,INSR,ABL2,ABL1,MAP2K4,MAP2K6,PHKG2,PHKA2,PHKA1,PHKB,PHKG1,IKBKB,FRK,HCK,STK17A,AURKC,CSK,MAPK10,YES1,FGR,BMP2K,MKNK2,MAP4K5,BMX,EPHA8,LYN,EPHA3,LCK…
Q5S007	Leucine-rich repeat serine/threonine-protein kinase 2		FN	UA	UA	CHEMBL388978	STAUROSPORINE	Pan-kinase inhibitor	P49841,P17252,P05771,P05129,Q05655,Q02156,P24723,Q13557,Q13554,Q13555,Q9UQM7,P12931,Q15139,P41743,O94806,Q04759,Q05513,P22612,P17612,P22694,P00533,Q02750,P04049,P28482,Q15746,P24385,P11802,P35968,P06493,P08069,P16234,P09619,Q8WWL7,P14635,O95067,O96020,P24941,P24864,P21802,P22607,P22455,P11362,P06213,P42684,P00519,P45985,P52564,P15735,P46019,P46020,Q93100,Q16816,O14920,P42685,P08631,Q9UEE5,Q9UQB9,…	GSK3B,PRKCA,PRKCB,PRKCG,PRKCD,PRKCE,PRKCH,CAMK2D,CAMK2B,CAMK2G,CAMK2A,SRC,PRKD1,PRKCI,PRKD3,PRKCQ,PRKCZ,PRKACG,PRKACA,PRKACB,EGFR,MAP2K1,RAF1,MAPK1,MYLK,CCND1,CDK4,KDR,CDK1,IGF1R,PDGFRA,PDGFRB,CCNB3,CCNB1,CCNB2,CCNE2,CDK2,CCNE1,FGFR2,FGFR3,FGFR4,FGFR1,INSR,ABL2,ABL1,MAP2K4,MAP2K6,PHKG2,PHKA2,PHKA1,PHKB,PHKG1,IKBKB,FRK,HCK,STK17A,AURKC,CSK,MAPK10,YES1,FGR,BMP2K,MKNK2,MAP4K5,BMX,EPHA8,LYN,EPHA3,LCK…
O75676	Ribosomal protein S6 kinase alpha 4	UA	FN	FN	UA	CHEMBL388978	STAUROSPORINE	Pan-kinase inhibitor	P49841,P17252,P05771,P05129,Q05655,Q02156,P24723,Q13557,Q13554,Q13555,Q9UQM7,P12931,Q15139,P41743,O94806,Q04759,Q05513,P22612,P17612,P22694,P00533,Q02750,P04049,P28482,Q15746,P24385,P11802,P35968,P06493,P08069,P16234,P09619,Q8WWL7,P14635,O95067,O96020,P24941,P24864,P21802,P22607,P22455,P11362,P06213,P42684,P00519,P45985,P52564,P15735,P46019,P46020,Q93100,Q16816,O14920,P42685,P08631,Q9UEE5,Q9UQB9,…	GSK3B,PRKCA,PRKCB,PRKCG,PRKCD,PRKCE,PRKCH,CAMK2D,CAMK2B,CAMK2G,CAMK2A,SRC,PRKD1,PRKCI,PRKD3,PRKCQ,PRKCZ,PRKACG,PRKACA,PRKACB,EGFR,MAP2K1,RAF1,MAPK1,MYLK,CCND1,CDK4,KDR,CDK1,IGF1R,PDGFRA,PDGFRB,CCNB3,CCNB1,CCNB2,CCNE2,CDK2,CCNE1,FGFR2,FGFR3,FGFR4,FGFR1,INSR,ABL2,ABL1,MAP2K4,MAP2K6,PHKG2,PHKA2,PHKA1,PHKB,PHKG1,IKBKB,FRK,HCK,STK17A,AURKC,CSK,MAPK10,YES1,FGR,BMP2K,MKNK2,MAP4K5,BMX,EPHA8,LYN,EPHA3,LCK…
P42679	Tyrosine-protein kinase CTK	FN	UA	UA	UA	CHEMBL388978	STAUROSPORINE	Pan-kinase inhibitor	P49841,P17252,P05771,P05129,Q05655,Q02156,P24723,Q13557,Q13554,Q13555,Q9UQM7,P12931,Q15139,P41743,O94806,Q04759,Q05513,P22612,P17612,P22694,P00533,Q02750,P04049,P28482,Q15746,P24385,P11802,P35968,P06493,P08069,P16234,P09619,Q8WWL7,P14635,O95067,O96020,P24941,P24864,P21802,P22607,P22455,P11362,P06213,P42684,P00519,P45985,P52564,P15735,P46019,P46020,Q93100,Q16816,O14920,P42685,P08631,Q9UEE5,Q9UQB9,…	GSK3B,PRKCA,PRKCB,PRKCG,PRKCD,PRKCE,PRKCH,CAMK2D,CAMK2B,CAMK2G,CAMK2A,SRC,PRKD1,PRKCI,PRKD3,PRKCQ,PRKCZ,PRKACG,PRKACA,PRKACB,EGFR,MAP2K1,RAF1,MAPK1,MYLK,CCND1,CDK4,KDR,CDK1,IGF1R,PDGFRA,PDGFRB,CCNB3,CCNB1,CCNB2,CCNE2,CDK2,CCNE1,FGFR2,FGFR3,FGFR4,FGFR1,INSR,ABL2,ABL1,MAP2K4,MAP2K6,PHKG2,PHKA2,PHKA1,PHKB,PHKG1,IKBKB,FRK,HCK,STK17A,AURKC,CSK,MAPK10,YES1,FGR,BMP2K,MKNK2,MAP4K5,BMX,EPHA8,LYN,EPHA3,LCK…
P17252	Protein kinase C (PKC)	FN	UA	UA	FN	CHEMBL388978	STAUROSPORINE	Pan-kinase inhibitor	P49841,P17252,P05771,P05129,Q05655,Q02156,P24723,Q13557,Q13554,Q13555,Q9UQM7,P12931,Q15139,P41743,O94806,Q04759,Q05513,P22612,P17612,P22694,P00533,Q02750,P04049,P28482,Q15746,P24385,P11802,P35968,P06493,P08069,P16234,P09619,Q8WWL7,P14635,O95067,O96020,P24941,P24864,P21802,P22607,P22455,P11362,P06213,P42684,P00519,P45985,P52564,P15735,P46019,P46020,Q93100,Q16816,O14920,P42685,P08631,Q9UEE5,Q9UQB9,…	GSK3B,PRKCA,PRKCB,PRKCG,PRKCD,PRKCE,PRKCH,CAMK2D,CAMK2B,CAMK2G,CAMK2A,SRC,PRKD1,PRKCI,PRKD3,PRKCQ,PRKCZ,PRKACG,PRKACA,PRKACB,EGFR,MAP2K1,RAF1,MAPK1,MYLK,CCND1,CDK4,KDR,CDK1,IGF1R,PDGFRA,PDGFRB,CCNB3,CCNB1,CCNB2,CCNE2,CDK2,CCNE1,FGFR2,FGFR3,FGFR4,FGFR1,INSR,ABL2,ABL1,MAP2K4,MAP2K6,PHKG2,PHKA2,PHKA1,PHKB,PHKG1,IKBKB,FRK,HCK,STK17A,AURKC,CSK,MAPK10,YES1,FGR,BMP2K,MKNK2,MAP4K5,BMX,EPHA8,LYN,EPHA3,LCK…
Q05513	Protein kinase C (PKC)	UA	FN	FN	UA	CHEMBL388978	STAUROSPORINE	Pan-kinase inhibitor	P49841,P17252,P05771,P05129,Q05655,Q02156,P24723,Q13557,Q13554,Q13555,Q9UQM7,P12931,Q15139,P41743,O94806,Q04759,Q05513,P22612,P17612,P22694,P00533,Q02750,P04049,P28482,Q15746,P24385,P11802,P35968,P06493,P08069,P16234,P09619,Q8WWL7,P14635,O95067,O96020,P24941,P24864,P21802,P22607,P22455,P11362,P06213,P42684,P00519,P45985,P52564,P15735,P46019,P46020,Q93100,Q16816,O14920,P42685,P08631,Q9UEE5,Q9UQB9,…	GSK3B,PRKCA,PRKCB,PRKCG,PRKCD,PRKCE,PRKCH,CAMK2D,CAMK2B,CAMK2G,CAMK2A,SRC,PRKD1,PRKCI,PRKD3,PRKCQ,PRKCZ,PRKACG,PRKACA,PRKACB,EGFR,MAP2K1,RAF1,MAPK1,MYLK,CCND1,CDK4,KDR,CDK1,IGF1R,PDGFRA,PDGFRB,CCNB3,CCNB1,CCNB2,CCNE2,CDK2,CCNE1,FGFR2,FGFR3,FGFR4,FGFR1,INSR,ABL2,ABL1,MAP2K4,MAP2K6,PHKG2,PHKA2,PHKA1,PHKB,PHKG1,IKBKB,FRK,HCK,STK17A,AURKC,CSK,MAPK10,YES1,FGR,BMP2K,MKNK2,MAP4K5,BMX,EPHA8,LYN,EPHA3,LCK…
Q8N4C8	Misshapen-like kinase 1	FN	UA	UA	FN	CHEMBL388978	STAUROSPORINE	Pan-kinase inhibitor	P49841,P17252,P05771,P05129,Q05655,Q02156,P24723,Q13557,Q13554,Q13555,Q9UQM7,P12931,Q15139,P41743,O94806,Q04759,Q05513,P22612,P17612,P22694,P00533,Q02750,P04049,P28482,Q15746,P24385,P11802,P35968,P06493,P08069,P16234,P09619,Q8WWL7,P14635,O95067,O96020,P24941,P24864,P21802,P22607,P22455,P11362,P06213,P42684,P00519,P45985,P52564,P15735,P46019,P46020,Q93100,Q16816,O14920,P42685,P08631,Q9UEE5,Q9UQB9,…	GSK3B,PRKCA,PRKCB,PRKCG,PRKCD,PRKCE,PRKCH,CAMK2D,CAMK2B,CAMK2G,CAMK2A,SRC,PRKD1,PRKCI,PRKD3,PRKCQ,PRKCZ,PRKACG,PRKACA,PRKACB,EGFR,MAP2K1,RAF1,MAPK1,MYLK,CCND1,CDK4,KDR,CDK1,IGF1R,PDGFRA,PDGFRB,CCNB3,CCNB1,CCNB2,CCNE2,CDK2,CCNE1,FGFR2,FGFR3,FGFR4,FGFR1,INSR,ABL2,ABL1,MAP2K4,MAP2K6,PHKG2,PHKA2,PHKA1,PHKB,PHKG1,IKBKB,FRK,HCK,STK17A,AURKC,CSK,MAPK10,YES1,FGR,BMP2K,MKNK2,MAP4K5,BMX,EPHA8,LYN,EPHA3,LCK…
Q9H2K8	Serine/threonine-protein kinase TAO3	FN	FN	UA	UA	CHEMBL388978	STAUROSPORINE	Pan-kinase inhibitor	P49841,P17252,P05771,P05129,Q05655,Q02156,P24723,Q13557,Q13554,Q13555,Q9UQM7,P12931,Q15139,P41743,O94806,Q04759,Q05513,P22612,P17612,P22694,P00533,Q02750,P04049,P28482,Q15746,P24385,P11802,P35968,P06493,P08069,P16234,P09619,Q8WWL7,P14635,O95067,O96020,P24941,P24864,P21802,P22607,P22455,P11362,P06213,P42684,P00519,P45985,P52564,P15735,P46019,P46020,Q93100,Q16816,O14920,P42685,P08631,Q9UEE5,Q9UQB9,…	GSK3B,PRKCA,PRKCB,PRKCG,PRKCD,PRKCE,PRKCH,CAMK2D,CAMK2B,CAMK2G,CAMK2A,SRC,PRKD1,PRKCI,PRKD3,PRKCQ,PRKCZ,PRKACG,PRKACA,PRKACB,EGFR,MAP2K1,RAF1,MAPK1,MYLK,CCND1,CDK4,KDR,CDK1,IGF1R,PDGFRA,PDGFRB,CCNB3,CCNB1,CCNB2,CCNE2,CDK2,CCNE1,FGFR2,FGFR3,FGFR4,FGFR1,INSR,ABL2,ABL1,MAP2K4,MAP2K6,PHKG2,PHKA2,PHKA1,PHKB,PHKG1,IKBKB,FRK,HCK,STK17A,AURKC,CSK,MAPK10,YES1,FGR,BMP2K,MKNK2,MAP4K5,BMX,EPHA8,LYN,EPHA3,LCK…
Q5S007	Leucine-rich repeat serine/threonine-protein kinase 2		FN	UA	UA	CHEMBL388978	STAUROSPORINE	Pan-kinase inhibitor	P49841,P17252,P05771,P05129,Q05655,Q02156,P24723,Q13557,Q13554,Q13555,Q9UQM7,P12931,Q15139,P41743,O94806,Q04759,Q05513,P22612,P17612,P22694,P00533,Q02750,P04049,P28482,Q15746,P24385,P11802,P35968,P06493,P08069,P16234,P09619,Q8WWL7,P14635,O95067,O96020,P24941,P24864,P21802,P22607,P22455,P11362,P06213,P42684,P00519,P45985,P52564,P15735,P46019,P46020,Q93100,Q16816,O14920,P42685,P08631,Q9UEE5,Q9UQB9,…	GSK3B,PRKCA,PRKCB,PRKCG,PRKCD,PRKCE,PRKCH,CAMK2D,CAMK2B,CAMK2G,CAMK2A,SRC,PRKD1,PRKCI,PRKD3,PRKCQ,PRKCZ,PRKACG,PRKACA,PRKACB,EGFR,MAP2K1,RAF1,MAPK1,MYLK,CCND1,CDK4,KDR,CDK1,IGF1R,PDGFRA,PDGFRB,CCNB3,CCNB1,CCNB2,CCNE2,CDK2,CCNE1,FGFR2,FGFR3,FGFR4,FGFR1,INSR,ABL2,ABL1,MAP2K4,MAP2K6,PHKG2,PHKA2,PHKA1,PHKB,PHKG1,IKBKB,FRK,HCK,STK17A,AURKC,CSK,MAPK10,YES1,FGR,BMP2K,MKNK2,MAP4K5,BMX,EPHA8,LYN,EPHA3,LCK…
P53778	MAP kinase p38 gamma	UA	FN	UA	UA	CHEMBL388978	STAUROSPORINE	Pan-kinase inhibitor	P49841,P17252,P05771,P05129,Q05655,Q02156,P24723,Q13557,Q13554,Q13555,Q9UQM7,P12931,Q15139,P41743,O94806,Q04759,Q05513,P22612,P17612,P22694,P00533,Q02750,P04049,P28482,Q15746,P24385,P11802,P35968,P06493,P08069,P16234,P09619,Q8WWL7,P14635,O95067,O96020,P24941,P24864,P21802,P22607,P22455,P11362,P06213,P42684,P00519,P45985,P52564,P15735,P46019,P46020,Q93100,Q16816,O14920,P42685,P08631,Q9UEE5,Q9UQB9,…	GSK3B,PRKCA,PRKCB,PRKCG,PRKCD,PRKCE,PRKCH,CAMK2D,CAMK2B,CAMK2G,CAMK2A,SRC,PRKD1,PRKCI,PRKD3,PRKCQ,PRKCZ,PRKACG,PRKACA,PRKACB,EGFR,MAP2K1,RAF1,MAPK1,MYLK,CCND1,CDK4,KDR,CDK1,IGF1R,PDGFRA,PDGFRB,CCNB3,CCNB1,CCNB2,CCNE2,CDK2,CCNE1,FGFR2,FGFR3,FGFR4,FGFR1,INSR,ABL2,ABL1,MAP2K4,MAP2K6,PHKG2,PHKA2,PHKA1,PHKB,PHKG1,IKBKB,FRK,HCK,STK17A,AURKC,CSK,MAPK10,YES1,FGR,BMP2K,MKNK2,MAP4K5,BMX,EPHA8,LYN,EPHA3,LCK…
P17252	Protein kinase C (PKC)	FN	UA	UA	FN	CHEMBL388978	STAUROSPORINE	Pan-kinase inhibitor	P49841,P17252,P05771,P05129,Q05655,Q02156,P24723,Q13557,Q13554,Q13555,Q9UQM7,P12931,Q15139,P41743,O94806,Q04759,Q05513,P22612,P17612,P22694,P00533,Q02750,P04049,P28482,Q15746,P24385,P11802,P35968,P06493,P08069,P16234,P09619,Q8WWL7,P14635,O95067,O96020,P24941,P24864,P21802,P22607,P22455,P11362,P06213,P42684,P00519,P45985,P52564,P15735,P46019,P46020,Q93100,Q16816,O14920,P42685,P08631,Q9UEE5,Q9UQB9,…	GSK3B,PRKCA,PRKCB,PRKCG,PRKCD,PRKCE,PRKCH,CAMK2D,CAMK2B,CAMK2G,CAMK2A,SRC,PRKD1,PRKCI,PRKD3,PRKCQ,PRKCZ,PRKACG,PRKACA,PRKACB,EGFR,MAP2K1,RAF1,MAPK1,MYLK,CCND1,CDK4,KDR,CDK1,IGF1R,PDGFRA,PDGFRB,CCNB3,CCNB1,CCNB2,CCNE2,CDK2,CCNE1,FGFR2,FGFR3,FGFR4,FGFR1,INSR,ABL2,ABL1,MAP2K4,MAP2K6,PHKG2,PHKA2,PHKA1,PHKB,PHKG1,IKBKB,FRK,HCK,STK17A,AURKC,CSK,MAPK10,YES1,FGR,BMP2K,MKNK2,MAP4K5,BMX,EPHA8,LYN,EPHA3,LCK…
Q05513	Protein kinase C (PKC)	UA	FN	FN	UA	CHEMBL388978	STAUROSPORINE	Pan-kinase inhibitor	P49841,P17252,P05771,P05129,Q05655,Q02156,P24723,Q13557,Q13554,Q13555,Q9UQM7,P12931,Q15139,P41743,O94806,Q04759,Q05513,P22612,P17612,P22694,P00533,Q02750,P04049,P28482,Q15746,P24385,P11802,P35968,P06493,P08069,P16234,P09619,Q8WWL7,P14635,O95067,O96020,P24941,P24864,P21802,P22607,P22455,P11362,P06213,P42684,P00519,P45985,P52564,P15735,P46019,P46020,Q93100,Q16816,O14920,P42685,P08631,Q9UEE5,Q9UQB9,…	GSK3B,PRKCA,PRKCB,PRKCG,PRKCD,PRKCE,PRKCH,CAMK2D,CAMK2B,CAMK2G,CAMK2A,SRC,PRKD1,PRKCI,PRKD3,PRKCQ,PRKCZ,PRKACG,PRKACA,PRKACB,EGFR,MAP2K1,RAF1,MAPK1,MYLK,CCND1,CDK4,KDR,CDK1,IGF1R,PDGFRA,PDGFRB,CCNB3,CCNB1,CCNB2,CCNE2,CDK2,CCNE1,FGFR2,FGFR3,FGFR4,FGFR1,INSR,ABL2,ABL1,MAP2K4,MAP2K6,PHKG2,PHKA2,PHKA1,PHKB,PHKG1,IKBKB,FRK,HCK,STK17A,AURKC,CSK,MAPK10,YES1,FGR,BMP2K,MKNK2,MAP4K5,BMX,EPHA8,LYN,EPHA3,LCK…
Q13163	Dual specificity mitogen-activated protein kinase kinase 5	FN	UA	UA	UA	CHEMBL388978	STAUROSPORINE	Pan-kinase inhibitor	P49841,P17252,P05771,P05129,Q05655,Q02156,P24723,Q13557,Q13554,Q13555,Q9UQM7,P12931,Q15139,P41743,O94806,Q04759,Q05513,P22612,P17612,P22694,P00533,Q02750,P04049,P28482,Q15746,P24385,P11802,P35968,P06493,P08069,P16234,P09619,Q8WWL7,P14635,O95067,O96020,P24941,P24864,P21802,P22607,P22455,P11362,P06213,P42684,P00519,P45985,P52564,P15735,P46019,P46020,Q93100,Q16816,O14920,P42685,P08631,Q9UEE5,Q9UQB9,…	GSK3B,PRKCA,PRKCB,PRKCG,PRKCD,PRKCE,PRKCH,CAMK2D,CAMK2B,CAMK2G,CAMK2A,SRC,PRKD1,PRKCI,PRKD3,PRKCQ,PRKCZ,PRKACG,PRKACA,PRKACB,EGFR,MAP2K1,RAF1,MAPK1,MYLK,CCND1,CDK4,KDR,CDK1,IGF1R,PDGFRA,PDGFRB,CCNB3,CCNB1,CCNB2,CCNE2,CDK2,CCNE1,FGFR2,FGFR3,FGFR4,FGFR1,INSR,ABL2,ABL1,MAP2K4,MAP2K6,PHKG2,PHKA2,PHKA1,PHKB,PHKG1,IKBKB,FRK,HCK,STK17A,AURKC,CSK,MAPK10,YES1,FGR,BMP2K,MKNK2,MAP4K5,BMX,EPHA8,LYN,EPHA3,LCK…
P17612	cAMP-dependent protein kinase (PKA)	FN	FN	UA	FN	CHEMBL388978	STAUROSPORINE	Pan-kinase inhibitor	P49841,P17252,P05771,P05129,Q05655,Q02156,P24723,Q13557,Q13554,Q13555,Q9UQM7,P12931,Q15139,P41743,O94806,Q04759,Q05513,P22612,P17612,P22694,P00533,Q02750,P04049,P28482,Q15746,P24385,P11802,P35968,P06493,P08069,P16234,P09619,Q8WWL7,P14635,O95067,O96020,P24941,P24864,P21802,P22607,P22455,P11362,P06213,P42684,P00519,P45985,P52564,P15735,P46019,P46020,Q93100,Q16816,O14920,P42685,P08631,Q9UEE5,Q9UQB9,…	GSK3B,PRKCA,PRKCB,PRKCG,PRKCD,PRKCE,PRKCH,CAMK2D,CAMK2B,CAMK2G,CAMK2A,SRC,PRKD1,PRKCI,PRKD3,PRKCQ,PRKCZ,PRKACG,PRKACA,PRKACB,EGFR,MAP2K1,RAF1,MAPK1,MYLK,CCND1,CDK4,KDR,CDK1,IGF1R,PDGFRA,PDGFRB,CCNB3,CCNB1,CCNB2,CCNE2,CDK2,CCNE1,FGFR2,FGFR3,FGFR4,FGFR1,INSR,ABL2,ABL1,MAP2K4,MAP2K6,PHKG2,PHKA2,PHKA1,PHKB,PHKG1,IKBKB,FRK,HCK,STK17A,AURKC,CSK,MAPK10,YES1,FGR,BMP2K,MKNK2,MAP4K5,BMX,EPHA8,LYN,EPHA3,LCK…
P17612	cAMP-dependent protein kinase (PKA)	FN	FN	UA	FN	CHEMBL388978	STAUROSPORINE	Pan-kinase inhibitor	P49841,P17252,P05771,P05129,Q05655,Q02156,P24723,Q13557,Q13554,Q13555,Q9UQM7,P12931,Q15139,P41743,O94806,Q04759,Q05513,P22612,P17612,P22694,P00533,Q02750,P04049,P28482,Q15746,P24385,P11802,P35968,P06493,P08069,P16234,P09619,Q8WWL7,P14635,O95067,O96020,P24941,P24864,P21802,P22607,P22455,P11362,P06213,P42684,P00519,P45985,P52564,P15735,P46019,P46020,Q93100,Q16816,O14920,P42685,P08631,Q9UEE5,Q9UQB9,…	GSK3B,PRKCA,PRKCB,PRKCG,PRKCD,PRKCE,PRKCH,CAMK2D,CAMK2B,CAMK2G,CAMK2A,SRC,PRKD1,PRKCI,PRKD3,PRKCQ,PRKCZ,PRKACG,PRKACA,PRKACB,EGFR,MAP2K1,RAF1,MAPK1,MYLK,CCND1,CDK4,KDR,CDK1,IGF1R,PDGFRA,PDGFRB,CCNB3,CCNB1,CCNB2,CCNE2,CDK2,CCNE1,FGFR2,FGFR3,FGFR4,FGFR1,INSR,ABL2,ABL1,MAP2K4,MAP2K6,PHKG2,PHKA2,PHKA1,PHKB,PHKG1,IKBKB,FRK,HCK,STK17A,AURKC,CSK,MAPK10,YES1,FGR,BMP2K,MKNK2,MAP4K5,BMX,EPHA8,LYN,EPHA3,LCK…
P17612	cAMP-dependent protein kinase alpha-catalytic subunit	FN	FN	UA	FN	CHEMBL388978	STAUROSPORINE	Pan-kinase inhibitor	P49841,P17252,P05771,P05129,Q05655,Q02156,P24723,Q13557,Q13554,Q13555,Q9UQM7,P12931,Q15139,P41743,O94806,Q04759,Q05513,P22612,P17612,P22694,P00533,Q02750,P04049,P28482,Q15746,P24385,P11802,P35968,P06493,P08069,P16234,P09619,Q8WWL7,P14635,O95067,O96020,P24941,P24864,P21802,P22607,P22455,P11362,P06213,P42684,P00519,P45985,P52564,P15735,P46019,P46020,Q93100,Q16816,O14920,P42685,P08631,Q9UEE5,Q9UQB9,…	GSK3B,PRKCA,PRKCB,PRKCG,PRKCD,PRKCE,PRKCH,CAMK2D,CAMK2B,CAMK2G,CAMK2A,SRC,PRKD1,PRKCI,PRKD3,PRKCQ,PRKCZ,PRKACG,PRKACA,PRKACB,EGFR,MAP2K1,RAF1,MAPK1,MYLK,CCND1,CDK4,KDR,CDK1,IGF1R,PDGFRA,PDGFRB,CCNB3,CCNB1,CCNB2,CCNE2,CDK2,CCNE1,FGFR2,FGFR3,FGFR4,FGFR1,INSR,ABL2,ABL1,MAP2K4,MAP2K6,PHKG2,PHKA2,PHKA1,PHKB,PHKG1,IKBKB,FRK,HCK,STK17A,AURKC,CSK,MAPK10,YES1,FGR,BMP2K,MKNK2,MAP4K5,BMX,EPHA8,LYN,EPHA3,LCK…
P46734	Dual specificity mitogen-activated protein kinase kinase 3	UA	FN	UA	UA	CHEMBL388978	STAUROSPORINE	Pan-kinase inhibitor	P49841,P17252,P05771,P05129,Q05655,Q02156,P24723,Q13557,Q13554,Q13555,Q9UQM7,P12931,Q15139,P41743,O94806,Q04759,Q05513,P22612,P17612,P22694,P00533,Q02750,P04049,P28482,Q15746,P24385,P11802,P35968,P06493,P08069,P16234,P09619,Q8WWL7,P14635,O95067,O96020,P24941,P24864,P21802,P22607,P22455,P11362,P06213,P42684,P00519,P45985,P52564,P15735,P46019,P46020,Q93100,Q16816,O14920,P42685,P08631,Q9UEE5,Q9UQB9,…	GSK3B,PRKCA,PRKCB,PRKCG,PRKCD,PRKCE,PRKCH,CAMK2D,CAMK2B,CAMK2G,CAMK2A,SRC,PRKD1,PRKCI,PRKD3,PRKCQ,PRKCZ,PRKACG,PRKACA,PRKACB,EGFR,MAP2K1,RAF1,MAPK1,MYLK,CCND1,CDK4,KDR,CDK1,IGF1R,PDGFRA,PDGFRB,CCNB3,CCNB1,CCNB2,CCNE2,CDK2,CCNE1,FGFR2,FGFR3,FGFR4,FGFR1,INSR,ABL2,ABL1,MAP2K4,MAP2K6,PHKG2,PHKA2,PHKA1,PHKB,PHKG1,IKBKB,FRK,HCK,STK17A,AURKC,CSK,MAPK10,YES1,FGR,BMP2K,MKNK2,MAP4K5,BMX,EPHA8,LYN,EPHA3,LCK…
Q04912	Macrophage-stimulating protein receptor	FN	CR		FN	CHEMBL388978	STAUROSPORINE	Pan-kinase inhibitor	P49841,P17252,P05771,P05129,Q05655,Q02156,P24723,Q13557,Q13554,Q13555,Q9UQM7,P12931,Q15139,P41743,O94806,Q04759,Q05513,P22612,P17612,P22694,P00533,Q02750,P04049,P28482,Q15746,P24385,P11802,P35968,P06493,P08069,P16234,P09619,Q8WWL7,P14635,O95067,O96020,P24941,P24864,P21802,P22607,P22455,P11362,P06213,P42684,P00519,P45985,P52564,P15735,P46019,P46020,Q93100,Q16816,O14920,P42685,P08631,Q9UEE5,Q9UQB9,…	GSK3B,PRKCA,PRKCB,PRKCG,PRKCD,PRKCE,PRKCH,CAMK2D,CAMK2B,CAMK2G,CAMK2A,SRC,PRKD1,PRKCI,PRKD3,PRKCQ,PRKCZ,PRKACG,PRKACA,PRKACB,EGFR,MAP2K1,RAF1,MAPK1,MYLK,CCND1,CDK4,KDR,CDK1,IGF1R,PDGFRA,PDGFRB,CCNB3,CCNB1,CCNB2,CCNE2,CDK2,CCNE1,FGFR2,FGFR3,FGFR4,FGFR1,INSR,ABL2,ABL1,MAP2K4,MAP2K6,PHKG2,PHKA2,PHKA1,PHKB,PHKG1,IKBKB,FRK,HCK,STK17A,AURKC,CSK,MAPK10,YES1,FGR,BMP2K,MKNK2,MAP4K5,BMX,EPHA8,LYN,EPHA3,LCK…
P80192	Mitogen-activated protein kinase kinase kinase 9	FN	FN	UA	UA	CHEMBL388978	STAUROSPORINE	Pan-kinase inhibitor	P49841,P17252,P05771,P05129,Q05655,Q02156,P24723,Q13557,Q13554,Q13555,Q9UQM7,P12931,Q15139,P41743,O94806,Q04759,Q05513,P22612,P17612,P22694,P00533,Q02750,P04049,P28482,Q15746,P24385,P11802,P35968,P06493,P08069,P16234,P09619,Q8WWL7,P14635,O95067,O96020,P24941,P24864,P21802,P22607,P22455,P11362,P06213,P42684,P00519,P45985,P52564,P15735,P46019,P46020,Q93100,Q16816,O14920,P42685,P08631,Q9UEE5,Q9UQB9,…	GSK3B,PRKCA,PRKCB,PRKCG,PRKCD,PRKCE,PRKCH,CAMK2D,CAMK2B,CAMK2G,CAMK2A,SRC,PRKD1,PRKCI,PRKD3,PRKCQ,PRKCZ,PRKACG,PRKACA,PRKACB,EGFR,MAP2K1,RAF1,MAPK1,MYLK,CCND1,CDK4,KDR,CDK1,IGF1R,PDGFRA,PDGFRB,CCNB3,CCNB1,CCNB2,CCNE2,CDK2,CCNE1,FGFR2,FGFR3,FGFR4,FGFR1,INSR,ABL2,ABL1,MAP2K4,MAP2K6,PHKG2,PHKA2,PHKA1,PHKB,PHKG1,IKBKB,FRK,HCK,STK17A,AURKC,CSK,MAPK10,YES1,FGR,BMP2K,MKNK2,MAP4K5,BMX,EPHA8,LYN,EPHA3,LCK…
P53779	c-Jun N-terminal kinase 3	FN	FN	UA	UA	CHEMBL388978	STAUROSPORINE	Pan-kinase inhibitor	P49841,P17252,P05771,P05129,Q05655,Q02156,P24723,Q13557,Q13554,Q13555,Q9UQM7,P12931,Q15139,P41743,O94806,Q04759,Q05513,P22612,P17612,P22694,P00533,Q02750,P04049,P28482,Q15746,P24385,P11802,P35968,P06493,P08069,P16234,P09619,Q8WWL7,P14635,O95067,O96020,P24941,P24864,P21802,P22607,P22455,P11362,P06213,P42684,P00519,P45985,P52564,P15735,P46019,P46020,Q93100,Q16816,O14920,P42685,P08631,Q9UEE5,Q9UQB9,…	GSK3B,PRKCA,PRKCB,PRKCG,PRKCD,PRKCE,PRKCH,CAMK2D,CAMK2B,CAMK2G,CAMK2A,SRC,PRKD1,PRKCI,PRKD3,PRKCQ,PRKCZ,PRKACG,PRKACA,PRKACB,EGFR,MAP2K1,RAF1,MAPK1,MYLK,CCND1,CDK4,KDR,CDK1,IGF1R,PDGFRA,PDGFRB,CCNB3,CCNB1,CCNB2,CCNE2,CDK2,CCNE1,FGFR2,FGFR3,FGFR4,FGFR1,INSR,ABL2,ABL1,MAP2K4,MAP2K6,PHKG2,PHKA2,PHKA1,PHKB,PHKG1,IKBKB,FRK,HCK,STK17A,AURKC,CSK,MAPK10,YES1,FGR,BMP2K,MKNK2,MAP4K5,BMX,EPHA8,LYN,EPHA3,LCK…
O95382	Mitogen-activated protein kinase kinase kinase 6	FN	FN	UA	UA	CHEMBL388978	STAUROSPORINE	Pan-kinase inhibitor	P49841,P17252,P05771,P05129,Q05655,Q02156,P24723,Q13557,Q13554,Q13555,Q9UQM7,P12931,Q15139,P41743,O94806,Q04759,Q05513,P22612,P17612,P22694,P00533,Q02750,P04049,P28482,Q15746,P24385,P11802,P35968,P06493,P08069,P16234,P09619,Q8WWL7,P14635,O95067,O96020,P24941,P24864,P21802,P22607,P22455,P11362,P06213,P42684,P00519,P45985,P52564,P15735,P46019,P46020,Q93100,Q16816,O14920,P42685,P08631,Q9UEE5,Q9UQB9,…	GSK3B,PRKCA,PRKCB,PRKCG,PRKCD,PRKCE,PRKCH,CAMK2D,CAMK2B,CAMK2G,CAMK2A,SRC,PRKD1,PRKCI,PRKD3,PRKCQ,PRKCZ,PRKACG,PRKACA,PRKACB,EGFR,MAP2K1,RAF1,MAPK1,MYLK,CCND1,CDK4,KDR,CDK1,IGF1R,PDGFRA,PDGFRB,CCNB3,CCNB1,CCNB2,CCNE2,CDK2,CCNE1,FGFR2,FGFR3,FGFR4,FGFR1,INSR,ABL2,ABL1,MAP2K4,MAP2K6,PHKG2,PHKA2,PHKA1,PHKB,PHKG1,IKBKB,FRK,HCK,STK17A,AURKC,CSK,MAPK10,YES1,FGR,BMP2K,MKNK2,MAP4K5,BMX,EPHA8,LYN,EPHA3,LCK…
P17252	Protein kinase C alpha	FN	UA	UA	FN	CHEMBL388978	STAUROSPORINE	Pan-kinase inhibitor	P49841,P17252,P05771,P05129,Q05655,Q02156,P24723,Q13557,Q13554,Q13555,Q9UQM7,P12931,Q15139,P41743,O94806,Q04759,Q05513,P22612,P17612,P22694,P00533,Q02750,P04049,P28482,Q15746,P24385,P11802,P35968,P06493,P08069,P16234,P09619,Q8WWL7,P14635,O95067,O96020,P24941,P24864,P21802,P22607,P22455,P11362,P06213,P42684,P00519,P45985,P52564,P15735,P46019,P46020,Q93100,Q16816,O14920,P42685,P08631,Q9UEE5,Q9UQB9,…	GSK3B,PRKCA,PRKCB,PRKCG,PRKCD,PRKCE,PRKCH,CAMK2D,CAMK2B,CAMK2G,CAMK2A,SRC,PRKD1,PRKCI,PRKD3,PRKCQ,PRKCZ,PRKACG,PRKACA,PRKACB,EGFR,MAP2K1,RAF1,MAPK1,MYLK,CCND1,CDK4,KDR,CDK1,IGF1R,PDGFRA,PDGFRB,CCNB3,CCNB1,CCNB2,CCNE2,CDK2,CCNE1,FGFR2,FGFR3,FGFR4,FGFR1,INSR,ABL2,ABL1,MAP2K4,MAP2K6,PHKG2,PHKA2,PHKA1,PHKB,PHKG1,IKBKB,FRK,HCK,STK17A,AURKC,CSK,MAPK10,YES1,FGR,BMP2K,MKNK2,MAP4K5,BMX,EPHA8,LYN,EPHA3,LCK…
P17252	Protein kinase C alpha	FN	UA	UA	FN	CHEMBL388978	STAUROSPORINE	Pan-kinase inhibitor	P49841,P17252,P05771,P05129,Q05655,Q02156,P24723,Q13557,Q13554,Q13555,Q9UQM7,P12931,Q15139,P41743,O94806,Q04759,Q05513,P22612,P17612,P22694,P00533,Q02750,P04049,P28482,Q15746,P24385,P11802,P35968,P06493,P08069,P16234,P09619,Q8WWL7,P14635,O95067,O96020,P24941,P24864,P21802,P22607,P22455,P11362,P06213,P42684,P00519,P45985,P52564,P15735,P46019,P46020,Q93100,Q16816,O14920,P42685,P08631,Q9UEE5,Q9UQB9,…	GSK3B,PRKCA,PRKCB,PRKCG,PRKCD,PRKCE,PRKCH,CAMK2D,CAMK2B,CAMK2G,CAMK2A,SRC,PRKD1,PRKCI,PRKD3,PRKCQ,PRKCZ,PRKACG,PRKACA,PRKACB,EGFR,MAP2K1,RAF1,MAPK1,MYLK,CCND1,CDK4,KDR,CDK1,IGF1R,PDGFRA,PDGFRB,CCNB3,CCNB1,CCNB2,CCNE2,CDK2,CCNE1,FGFR2,FGFR3,FGFR4,FGFR1,INSR,ABL2,ABL1,MAP2K4,MAP2K6,PHKG2,PHKA2,PHKA1,PHKB,PHKG1,IKBKB,FRK,HCK,STK17A,AURKC,CSK,MAPK10,YES1,FGR,BMP2K,MKNK2,MAP4K5,BMX,EPHA8,LYN,EPHA3,LCK…
O43318	Mitogen-activated protein kinase kinase kinase 7	UA	FN	UA	UA	CHEMBL388978	STAUROSPORINE	Pan-kinase inhibitor	P49841,P17252,P05771,P05129,Q05655,Q02156,P24723,Q13557,Q13554,Q13555,Q9UQM7,P12931,Q15139,P41743,O94806,Q04759,Q05513,P22612,P17612,P22694,P00533,Q02750,P04049,P28482,Q15746,P24385,P11802,P35968,P06493,P08069,P16234,P09619,Q8WWL7,P14635,O95067,O96020,P24941,P24864,P21802,P22607,P22455,P11362,P06213,P42684,P00519,P45985,P52564,P15735,P46019,P46020,Q93100,Q16816,O14920,P42685,P08631,Q9UEE5,Q9UQB9,…	GSK3B,PRKCA,PRKCB,PRKCG,PRKCD,PRKCE,PRKCH,CAMK2D,CAMK2B,CAMK2G,CAMK2A,SRC,PRKD1,PRKCI,PRKD3,PRKCQ,PRKCZ,PRKACG,PRKACA,PRKACB,EGFR,MAP2K1,RAF1,MAPK1,MYLK,CCND1,CDK4,KDR,CDK1,IGF1R,PDGFRA,PDGFRB,CCNB3,CCNB1,CCNB2,CCNE2,CDK2,CCNE1,FGFR2,FGFR3,FGFR4,FGFR1,INSR,ABL2,ABL1,MAP2K4,MAP2K6,PHKG2,PHKA2,PHKA1,PHKB,PHKG1,IKBKB,FRK,HCK,STK17A,AURKC,CSK,MAPK10,YES1,FGR,BMP2K,MKNK2,MAP4K5,BMX,EPHA8,LYN,EPHA3,LCK…
Q16584	Mitogen-activated protein kinase kinase kinase 11	FN	FN	UA	UA	CHEMBL388978	STAUROSPORINE	Pan-kinase inhibitor	P49841,P17252,P05771,P05129,Q05655,Q02156,P24723,Q13557,Q13554,Q13555,Q9UQM7,P12931,Q15139,P41743,O94806,Q04759,Q05513,P22612,P17612,P22694,P00533,Q02750,P04049,P28482,Q15746,P24385,P11802,P35968,P06493,P08069,P16234,P09619,Q8WWL7,P14635,O95067,O96020,P24941,P24864,P21802,P22607,P22455,P11362,P06213,P42684,P00519,P45985,P52564,P15735,P46019,P46020,Q93100,Q16816,O14920,P42685,P08631,Q9UEE5,Q9UQB9,…	GSK3B,PRKCA,PRKCB,PRKCG,PRKCD,PRKCE,PRKCH,CAMK2D,CAMK2B,CAMK2G,CAMK2A,SRC,PRKD1,PRKCI,PRKD3,PRKCQ,PRKCZ,PRKACG,PRKACA,PRKACB,EGFR,MAP2K1,RAF1,MAPK1,MYLK,CCND1,CDK4,KDR,CDK1,IGF1R,PDGFRA,PDGFRB,CCNB3,CCNB1,CCNB2,CCNE2,CDK2,CCNE1,FGFR2,FGFR3,FGFR4,FGFR1,INSR,ABL2,ABL1,MAP2K4,MAP2K6,PHKG2,PHKA2,PHKA1,PHKB,PHKG1,IKBKB,FRK,HCK,STK17A,AURKC,CSK,MAPK10,YES1,FGR,BMP2K,MKNK2,MAP4K5,BMX,EPHA8,LYN,EPHA3,LCK…
P17612	cAMP-dependent protein kinase (PKA)	FN	FN	UA	FN	CHEMBL388978	STAUROSPORINE	Pan-kinase inhibitor	P49841,P17252,P05771,P05129,Q05655,Q02156,P24723,Q13557,Q13554,Q13555,Q9UQM7,P12931,Q15139,P41743,O94806,Q04759,Q05513,P22612,P17612,P22694,P00533,Q02750,P04049,P28482,Q15746,P24385,P11802,P35968,P06493,P08069,P16234,P09619,Q8WWL7,P14635,O95067,O96020,P24941,P24864,P21802,P22607,P22455,P11362,P06213,P42684,P00519,P45985,P52564,P15735,P46019,P46020,Q93100,Q16816,O14920,P42685,P08631,Q9UEE5,Q9UQB9,…	GSK3B,PRKCA,PRKCB,PRKCG,PRKCD,PRKCE,PRKCH,CAMK2D,CAMK2B,CAMK2G,CAMK2A,SRC,PRKD1,PRKCI,PRKD3,PRKCQ,PRKCZ,PRKACG,PRKACA,PRKACB,EGFR,MAP2K1,RAF1,MAPK1,MYLK,CCND1,CDK4,KDR,CDK1,IGF1R,PDGFRA,PDGFRB,CCNB3,CCNB1,CCNB2,CCNE2,CDK2,CCNE1,FGFR2,FGFR3,FGFR4,FGFR1,INSR,ABL2,ABL1,MAP2K4,MAP2K6,PHKG2,PHKA2,PHKA1,PHKB,PHKG1,IKBKB,FRK,HCK,STK17A,AURKC,CSK,MAPK10,YES1,FGR,BMP2K,MKNK2,MAP4K5,BMX,EPHA8,LYN,EPHA3,LCK…
Q13153	Serine/threonine-protein kinase PAK 1	FN	FN	UA	FN	CHEMBL388978	STAUROSPORINE	Pan-kinase inhibitor	P49841,P17252,P05771,P05129,Q05655,Q02156,P24723,Q13557,Q13554,Q13555,Q9UQM7,P12931,Q15139,P41743,O94806,Q04759,Q05513,P22612,P17612,P22694,P00533,Q02750,P04049,P28482,Q15746,P24385,P11802,P35968,P06493,P08069,P16234,P09619,Q8WWL7,P14635,O95067,O96020,P24941,P24864,P21802,P22607,P22455,P11362,P06213,P42684,P00519,P45985,P52564,P15735,P46019,P46020,Q93100,Q16816,O14920,P42685,P08631,Q9UEE5,Q9UQB9,…	GSK3B,PRKCA,PRKCB,PRKCG,PRKCD,PRKCE,PRKCH,CAMK2D,CAMK2B,CAMK2G,CAMK2A,SRC,PRKD1,PRKCI,PRKD3,PRKCQ,PRKCZ,PRKACG,PRKACA,PRKACB,EGFR,MAP2K1,RAF1,MAPK1,MYLK,CCND1,CDK4,KDR,CDK1,IGF1R,PDGFRA,PDGFRB,CCNB3,CCNB1,CCNB2,CCNE2,CDK2,CCNE1,FGFR2,FGFR3,FGFR4,FGFR1,INSR,ABL2,ABL1,MAP2K4,MAP2K6,PHKG2,PHKA2,PHKA1,PHKB,PHKG1,IKBKB,FRK,HCK,STK17A,AURKC,CSK,MAPK10,YES1,FGR,BMP2K,MKNK2,MAP4K5,BMX,EPHA8,LYN,EPHA3,LCK…
P17612	cAMP-dependent protein kinase (PKA)	FN	FN	UA	FN	CHEMBL388978	STAUROSPORINE	Pan-kinase inhibitor	P49841,P17252,P05771,P05129,Q05655,Q02156,P24723,Q13557,Q13554,Q13555,Q9UQM7,P12931,Q15139,P41743,O94806,Q04759,Q05513,P22612,P17612,P22694,P00533,Q02750,P04049,P28482,Q15746,P24385,P11802,P35968,P06493,P08069,P16234,P09619,Q8WWL7,P14635,O95067,O96020,P24941,P24864,P21802,P22607,P22455,P11362,P06213,P42684,P00519,P45985,P52564,P15735,P46019,P46020,Q93100,Q16816,O14920,P42685,P08631,Q9UEE5,Q9UQB9,…	GSK3B,PRKCA,PRKCB,PRKCG,PRKCD,PRKCE,PRKCH,CAMK2D,CAMK2B,CAMK2G,CAMK2A,SRC,PRKD1,PRKCI,PRKD3,PRKCQ,PRKCZ,PRKACG,PRKACA,PRKACB,EGFR,MAP2K1,RAF1,MAPK1,MYLK,CCND1,CDK4,KDR,CDK1,IGF1R,PDGFRA,PDGFRB,CCNB3,CCNB1,CCNB2,CCNE2,CDK2,CCNE1,FGFR2,FGFR3,FGFR4,FGFR1,INSR,ABL2,ABL1,MAP2K4,MAP2K6,PHKG2,PHKA2,PHKA1,PHKB,PHKG1,IKBKB,FRK,HCK,STK17A,AURKC,CSK,MAPK10,YES1,FGR,BMP2K,MKNK2,MAP4K5,BMX,EPHA8,LYN,EPHA3,LCK…
P17612	cAMP-dependent protein kinase (PKA)	FN	FN	UA	FN	CHEMBL388978	STAUROSPORINE	Pan-kinase inhibitor	P49841,P17252,P05771,P05129,Q05655,Q02156,P24723,Q13557,Q13554,Q13555,Q9UQM7,P12931,Q15139,P41743,O94806,Q04759,Q05513,P22612,P17612,P22694,P00533,Q02750,P04049,P28482,Q15746,P24385,P11802,P35968,P06493,P08069,P16234,P09619,Q8WWL7,P14635,O95067,O96020,P24941,P24864,P21802,P22607,P22455,P11362,P06213,P42684,P00519,P45985,P52564,P15735,P46019,P46020,Q93100,Q16816,O14920,P42685,P08631,Q9UEE5,Q9UQB9,…	GSK3B,PRKCA,PRKCB,PRKCG,PRKCD,PRKCE,PRKCH,CAMK2D,CAMK2B,CAMK2G,CAMK2A,SRC,PRKD1,PRKCI,PRKD3,PRKCQ,PRKCZ,PRKACG,PRKACA,PRKACB,EGFR,MAP2K1,RAF1,MAPK1,MYLK,CCND1,CDK4,KDR,CDK1,IGF1R,PDGFRA,PDGFRB,CCNB3,CCNB1,CCNB2,CCNE2,CDK2,CCNE1,FGFR2,FGFR3,FGFR4,FGFR1,INSR,ABL2,ABL1,MAP2K4,MAP2K6,PHKG2,PHKA2,PHKA1,PHKB,PHKG1,IKBKB,FRK,HCK,STK17A,AURKC,CSK,MAPK10,YES1,FGR,BMP2K,MKNK2,MAP4K5,BMX,EPHA8,LYN,EPHA3,LCK…
P17612	cAMP-dependent protein kinase alpha-catalytic subunit	FN	FN	UA	FN	CHEMBL388978	STAUROSPORINE	Pan-kinase inhibitor	P49841,P17252,P05771,P05129,Q05655,Q02156,P24723,Q13557,Q13554,Q13555,Q9UQM7,P12931,Q15139,P41743,O94806,Q04759,Q05513,P22612,P17612,P22694,P00533,Q02750,P04049,P28482,Q15746,P24385,P11802,P35968,P06493,P08069,P16234,P09619,Q8WWL7,P14635,O95067,O96020,P24941,P24864,P21802,P22607,P22455,P11362,P06213,P42684,P00519,P45985,P52564,P15735,P46019,P46020,Q93100,Q16816,O14920,P42685,P08631,Q9UEE5,Q9UQB9,…	GSK3B,PRKCA,PRKCB,PRKCG,PRKCD,PRKCE,PRKCH,CAMK2D,CAMK2B,CAMK2G,CAMK2A,SRC,PRKD1,PRKCI,PRKD3,PRKCQ,PRKCZ,PRKACG,PRKACA,PRKACB,EGFR,MAP2K1,RAF1,MAPK1,MYLK,CCND1,CDK4,KDR,CDK1,IGF1R,PDGFRA,PDGFRB,CCNB3,CCNB1,CCNB2,CCNE2,CDK2,CCNE1,FGFR2,FGFR3,FGFR4,FGFR1,INSR,ABL2,ABL1,MAP2K4,MAP2K6,PHKG2,PHKA2,PHKA1,PHKB,PHKG1,IKBKB,FRK,HCK,STK17A,AURKC,CSK,MAPK10,YES1,FGR,BMP2K,MKNK2,MAP4K5,BMX,EPHA8,LYN,EPHA3,LCK…
P17252	Protein kinase C (PKC)	FN	UA	UA	FN	CHEMBL388978	STAUROSPORINE	Pan-kinase inhibitor	P49841,P17252,P05771,P05129,Q05655,Q02156,P24723,Q13557,Q13554,Q13555,Q9UQM7,P12931,Q15139,P41743,O94806,Q04759,Q05513,P22612,P17612,P22694,P00533,Q02750,P04049,P28482,Q15746,P24385,P11802,P35968,P06493,P08069,P16234,P09619,Q8WWL7,P14635,O95067,O96020,P24941,P24864,P21802,P22607,P22455,P11362,P06213,P42684,P00519,P45985,P52564,P15735,P46019,P46020,Q93100,Q16816,O14920,P42685,P08631,Q9UEE5,Q9UQB9,…	GSK3B,PRKCA,PRKCB,PRKCG,PRKCD,PRKCE,PRKCH,CAMK2D,CAMK2B,CAMK2G,CAMK2A,SRC,PRKD1,PRKCI,PRKD3,PRKCQ,PRKCZ,PRKACG,PRKACA,PRKACB,EGFR,MAP2K1,RAF1,MAPK1,MYLK,CCND1,CDK4,KDR,CDK1,IGF1R,PDGFRA,PDGFRB,CCNB3,CCNB1,CCNB2,CCNE2,CDK2,CCNE1,FGFR2,FGFR3,FGFR4,FGFR1,INSR,ABL2,ABL1,MAP2K4,MAP2K6,PHKG2,PHKA2,PHKA1,PHKB,PHKG1,IKBKB,FRK,HCK,STK17A,AURKC,CSK,MAPK10,YES1,FGR,BMP2K,MKNK2,MAP4K5,BMX,EPHA8,LYN,EPHA3,LCK…
Q05513	Protein kinase C (PKC)	UA	FN	FN	UA	CHEMBL388978	STAUROSPORINE	Pan-kinase inhibitor	P49841,P17252,P05771,P05129,Q05655,Q02156,P24723,Q13557,Q13554,Q13555,Q9UQM7,P12931,Q15139,P41743,O94806,Q04759,Q05513,P22612,P17612,P22694,P00533,Q02750,P04049,P28482,Q15746,P24385,P11802,P35968,P06493,P08069,P16234,P09619,Q8WWL7,P14635,O95067,O96020,P24941,P24864,P21802,P22607,P22455,P11362,P06213,P42684,P00519,P45985,P52564,P15735,P46019,P46020,Q93100,Q16816,O14920,P42685,P08631,Q9UEE5,Q9UQB9,…	GSK3B,PRKCA,PRKCB,PRKCG,PRKCD,PRKCE,PRKCH,CAMK2D,CAMK2B,CAMK2G,CAMK2A,SRC,PRKD1,PRKCI,PRKD3,PRKCQ,PRKCZ,PRKACG,PRKACA,PRKACB,EGFR,MAP2K1,RAF1,MAPK1,MYLK,CCND1,CDK4,KDR,CDK1,IGF1R,PDGFRA,PDGFRB,CCNB3,CCNB1,CCNB2,CCNE2,CDK2,CCNE1,FGFR2,FGFR3,FGFR4,FGFR1,INSR,ABL2,ABL1,MAP2K4,MAP2K6,PHKG2,PHKA2,PHKA1,PHKB,PHKG1,IKBKB,FRK,HCK,STK17A,AURKC,CSK,MAPK10,YES1,FGR,BMP2K,MKNK2,MAP4K5,BMX,EPHA8,LYN,EPHA3,LCK…
Q13153	Serine/threonine-protein kinase PAK 1	FN	FN	UA	FN	CHEMBL388978	STAUROSPORINE	Pan-kinase inhibitor	P49841,P17252,P05771,P05129,Q05655,Q02156,P24723,Q13557,Q13554,Q13555,Q9UQM7,P12931,Q15139,P41743,O94806,Q04759,Q05513,P22612,P17612,P22694,P00533,Q02750,P04049,P28482,Q15746,P24385,P11802,P35968,P06493,P08069,P16234,P09619,Q8WWL7,P14635,O95067,O96020,P24941,P24864,P21802,P22607,P22455,P11362,P06213,P42684,P00519,P45985,P52564,P15735,P46019,P46020,Q93100,Q16816,O14920,P42685,P08631,Q9UEE5,Q9UQB9,…	GSK3B,PRKCA,PRKCB,PRKCG,PRKCD,PRKCE,PRKCH,CAMK2D,CAMK2B,CAMK2G,CAMK2A,SRC,PRKD1,PRKCI,PRKD3,PRKCQ,PRKCZ,PRKACG,PRKACA,PRKACB,EGFR,MAP2K1,RAF1,MAPK1,MYLK,CCND1,CDK4,KDR,CDK1,IGF1R,PDGFRA,PDGFRB,CCNB3,CCNB1,CCNB2,CCNE2,CDK2,CCNE1,FGFR2,FGFR3,FGFR4,FGFR1,INSR,ABL2,ABL1,MAP2K4,MAP2K6,PHKG2,PHKA2,PHKA1,PHKB,PHKG1,IKBKB,FRK,HCK,STK17A,AURKC,CSK,MAPK10,YES1,FGR,BMP2K,MKNK2,MAP4K5,BMX,EPHA8,LYN,EPHA3,LCK…
P17252	Protein kinase C alpha	FN	UA	UA	FN	CHEMBL388978	STAUROSPORINE	Pan-kinase inhibitor	P49841,P17252,P05771,P05129,Q05655,Q02156,P24723,Q13557,Q13554,Q13555,Q9UQM7,P12931,Q15139,P41743,O94806,Q04759,Q05513,P22612,P17612,P22694,P00533,Q02750,P04049,P28482,Q15746,P24385,P11802,P35968,P06493,P08069,P16234,P09619,Q8WWL7,P14635,O95067,O96020,P24941,P24864,P21802,P22607,P22455,P11362,P06213,P42684,P00519,P45985,P52564,P15735,P46019,P46020,Q93100,Q16816,O14920,P42685,P08631,Q9UEE5,Q9UQB9,…	GSK3B,PRKCA,PRKCB,PRKCG,PRKCD,PRKCE,PRKCH,CAMK2D,CAMK2B,CAMK2G,CAMK2A,SRC,PRKD1,PRKCI,PRKD3,PRKCQ,PRKCZ,PRKACG,PRKACA,PRKACB,EGFR,MAP2K1,RAF1,MAPK1,MYLK,CCND1,CDK4,KDR,CDK1,IGF1R,PDGFRA,PDGFRB,CCNB3,CCNB1,CCNB2,CCNE2,CDK2,CCNE1,FGFR2,FGFR3,FGFR4,FGFR1,INSR,ABL2,ABL1,MAP2K4,MAP2K6,PHKG2,PHKA2,PHKA1,PHKB,PHKG1,IKBKB,FRK,HCK,STK17A,AURKC,CSK,MAPK10,YES1,FGR,BMP2K,MKNK2,MAP4K5,BMX,EPHA8,LYN,EPHA3,LCK…
P53779	c-Jun N-terminal kinase 3	FN	FN	UA	UA	CHEMBL388978	STAUROSPORINE	Pan-kinase inhibitor	P49841,P17252,P05771,P05129,Q05655,Q02156,P24723,Q13557,Q13554,Q13555,Q9UQM7,P12931,Q15139,P41743,O94806,Q04759,Q05513,P22612,P17612,P22694,P00533,Q02750,P04049,P28482,Q15746,P24385,P11802,P35968,P06493,P08069,P16234,P09619,Q8WWL7,P14635,O95067,O96020,P24941,P24864,P21802,P22607,P22455,P11362,P06213,P42684,P00519,P45985,P52564,P15735,P46019,P46020,Q93100,Q16816,O14920,P42685,P08631,Q9UEE5,Q9UQB9,…	GSK3B,PRKCA,PRKCB,PRKCG,PRKCD,PRKCE,PRKCH,CAMK2D,CAMK2B,CAMK2G,CAMK2A,SRC,PRKD1,PRKCI,PRKD3,PRKCQ,PRKCZ,PRKACG,PRKACA,PRKACB,EGFR,MAP2K1,RAF1,MAPK1,MYLK,CCND1,CDK4,KDR,CDK1,IGF1R,PDGFRA,PDGFRB,CCNB3,CCNB1,CCNB2,CCNE2,CDK2,CCNE1,FGFR2,FGFR3,FGFR4,FGFR1,INSR,ABL2,ABL1,MAP2K4,MAP2K6,PHKG2,PHKA2,PHKA1,PHKB,PHKG1,IKBKB,FRK,HCK,STK17A,AURKC,CSK,MAPK10,YES1,FGR,BMP2K,MKNK2,MAP4K5,BMX,EPHA8,LYN,EPHA3,LCK…
P17612	cAMP-dependent protein kinase alpha-catalytic subunit	FN	FN	UA	FN	CHEMBL388978	STAUROSPORINE	Pan-kinase inhibitor	P49841,P17252,P05771,P05129,Q05655,Q02156,P24723,Q13557,Q13554,Q13555,Q9UQM7,P12931,Q15139,P41743,O94806,Q04759,Q05513,P22612,P17612,P22694,P00533,Q02750,P04049,P28482,Q15746,P24385,P11802,P35968,P06493,P08069,P16234,P09619,Q8WWL7,P14635,O95067,O96020,P24941,P24864,P21802,P22607,P22455,P11362,P06213,P42684,P00519,P45985,P52564,P15735,P46019,P46020,Q93100,Q16816,O14920,P42685,P08631,Q9UEE5,Q9UQB9,…	GSK3B,PRKCA,PRKCB,PRKCG,PRKCD,PRKCE,PRKCH,CAMK2D,CAMK2B,CAMK2G,CAMK2A,SRC,PRKD1,PRKCI,PRKD3,PRKCQ,PRKCZ,PRKACG,PRKACA,PRKACB,EGFR,MAP2K1,RAF1,MAPK1,MYLK,CCND1,CDK4,KDR,CDK1,IGF1R,PDGFRA,PDGFRB,CCNB3,CCNB1,CCNB2,CCNE2,CDK2,CCNE1,FGFR2,FGFR3,FGFR4,FGFR1,INSR,ABL2,ABL1,MAP2K4,MAP2K6,PHKG2,PHKA2,PHKA1,PHKB,PHKG1,IKBKB,FRK,HCK,STK17A,AURKC,CSK,MAPK10,YES1,FGR,BMP2K,MKNK2,MAP4K5,BMX,EPHA8,LYN,EPHA3,LCK…
Q06418	Tyrosine-protein kinase receptor TYRO3	FN	UA	UA	UA	CHEMBL388978	STAUROSPORINE	Pan-kinase inhibitor	P49841,P17252,P05771,P05129,Q05655,Q02156,P24723,Q13557,Q13554,Q13555,Q9UQM7,P12931,Q15139,P41743,O94806,Q04759,Q05513,P22612,P17612,P22694,P00533,Q02750,P04049,P28482,Q15746,P24385,P11802,P35968,P06493,P08069,P16234,P09619,Q8WWL7,P14635,O95067,O96020,P24941,P24864,P21802,P22607,P22455,P11362,P06213,P42684,P00519,P45985,P52564,P15735,P46019,P46020,Q93100,Q16816,O14920,P42685,P08631,Q9UEE5,Q9UQB9,…	GSK3B,PRKCA,PRKCB,PRKCG,PRKCD,PRKCE,PRKCH,CAMK2D,CAMK2B,CAMK2G,CAMK2A,SRC,PRKD1,PRKCI,PRKD3,PRKCQ,PRKCZ,PRKACG,PRKACA,PRKACB,EGFR,MAP2K1,RAF1,MAPK1,MYLK,CCND1,CDK4,KDR,CDK1,IGF1R,PDGFRA,PDGFRB,CCNB3,CCNB1,CCNB2,CCNE2,CDK2,CCNE1,FGFR2,FGFR3,FGFR4,FGFR1,INSR,ABL2,ABL1,MAP2K4,MAP2K6,PHKG2,PHKA2,PHKA1,PHKB,PHKG1,IKBKB,FRK,HCK,STK17A,AURKC,CSK,MAPK10,YES1,FGR,BMP2K,MKNK2,MAP4K5,BMX,EPHA8,LYN,EPHA3,LCK…
P17252	Protein kinase C alpha	FN	UA	UA	FN	CHEMBL388978	STAUROSPORINE	Pan-kinase inhibitor	P49841,P17252,P05771,P05129,Q05655,Q02156,P24723,Q13557,Q13554,Q13555,Q9UQM7,P12931,Q15139,P41743,O94806,Q04759,Q05513,P22612,P17612,P22694,P00533,Q02750,P04049,P28482,Q15746,P24385,P11802,P35968,P06493,P08069,P16234,P09619,Q8WWL7,P14635,O95067,O96020,P24941,P24864,P21802,P22607,P22455,P11362,P06213,P42684,P00519,P45985,P52564,P15735,P46019,P46020,Q93100,Q16816,O14920,P42685,P08631,Q9UEE5,Q9UQB9,…	GSK3B,PRKCA,PRKCB,PRKCG,PRKCD,PRKCE,PRKCH,CAMK2D,CAMK2B,CAMK2G,CAMK2A,SRC,PRKD1,PRKCI,PRKD3,PRKCQ,PRKCZ,PRKACG,PRKACA,PRKACB,EGFR,MAP2K1,RAF1,MAPK1,MYLK,CCND1,CDK4,KDR,CDK1,IGF1R,PDGFRA,PDGFRB,CCNB3,CCNB1,CCNB2,CCNE2,CDK2,CCNE1,FGFR2,FGFR3,FGFR4,FGFR1,INSR,ABL2,ABL1,MAP2K4,MAP2K6,PHKG2,PHKA2,PHKA1,PHKB,PHKG1,IKBKB,FRK,HCK,STK17A,AURKC,CSK,MAPK10,YES1,FGR,BMP2K,MKNK2,MAP4K5,BMX,EPHA8,LYN,EPHA3,LCK…
Q06418	Tyrosine-protein kinase receptor TYRO3	FN	UA	UA	UA	CHEMBL388978	STAUROSPORINE	Pan-kinase inhibitor	P49841,P17252,P05771,P05129,Q05655,Q02156,P24723,Q13557,Q13554,Q13555,Q9UQM7,P12931,Q15139,P41743,O94806,Q04759,Q05513,P22612,P17612,P22694,P00533,Q02750,P04049,P28482,Q15746,P24385,P11802,P35968,P06493,P08069,P16234,P09619,Q8WWL7,P14635,O95067,O96020,P24941,P24864,P21802,P22607,P22455,P11362,P06213,P42684,P00519,P45985,P52564,P15735,P46019,P46020,Q93100,Q16816,O14920,P42685,P08631,Q9UEE5,Q9UQB9,…	GSK3B,PRKCA,PRKCB,PRKCG,PRKCD,PRKCE,PRKCH,CAMK2D,CAMK2B,CAMK2G,CAMK2A,SRC,PRKD1,PRKCI,PRKD3,PRKCQ,PRKCZ,PRKACG,PRKACA,PRKACB,EGFR,MAP2K1,RAF1,MAPK1,MYLK,CCND1,CDK4,KDR,CDK1,IGF1R,PDGFRA,PDGFRB,CCNB3,CCNB1,CCNB2,CCNE2,CDK2,CCNE1,FGFR2,FGFR3,FGFR4,FGFR1,INSR,ABL2,ABL1,MAP2K4,MAP2K6,PHKG2,PHKA2,PHKA1,PHKB,PHKG1,IKBKB,FRK,HCK,STK17A,AURKC,CSK,MAPK10,YES1,FGR,BMP2K,MKNK2,MAP4K5,BMX,EPHA8,LYN,EPHA3,LCK…
P17612	cAMP-dependent protein kinase (PKA)	FN	FN	UA	FN	CHEMBL388978	STAUROSPORINE	Pan-kinase inhibitor	P49841,P17252,P05771,P05129,Q05655,Q02156,P24723,Q13557,Q13554,Q13555,Q9UQM7,P12931,Q15139,P41743,O94806,Q04759,Q05513,P22612,P17612,P22694,P00533,Q02750,P04049,P28482,Q15746,P24385,P11802,P35968,P06493,P08069,P16234,P09619,Q8WWL7,P14635,O95067,O96020,P24941,P24864,P21802,P22607,P22455,P11362,P06213,P42684,P00519,P45985,P52564,P15735,P46019,P46020,Q93100,Q16816,O14920,P42685,P08631,Q9UEE5,Q9UQB9,…	GSK3B,PRKCA,PRKCB,PRKCG,PRKCD,PRKCE,PRKCH,CAMK2D,CAMK2B,CAMK2G,CAMK2A,SRC,PRKD1,PRKCI,PRKD3,PRKCQ,PRKCZ,PRKACG,PRKACA,PRKACB,EGFR,MAP2K1,RAF1,MAPK1,MYLK,CCND1,CDK4,KDR,CDK1,IGF1R,PDGFRA,PDGFRB,CCNB3,CCNB1,CCNB2,CCNE2,CDK2,CCNE1,FGFR2,FGFR3,FGFR4,FGFR1,INSR,ABL2,ABL1,MAP2K4,MAP2K6,PHKG2,PHKA2,PHKA1,PHKB,PHKG1,IKBKB,FRK,HCK,STK17A,AURKC,CSK,MAPK10,YES1,FGR,BMP2K,MKNK2,MAP4K5,BMX,EPHA8,LYN,EPHA3,LCK…
P49674	Casein kinase I epsilon	UA	FN	UA	UA	CHEMBL388978	STAUROSPORINE	Pan-kinase inhibitor	P49841,P17252,P05771,P05129,Q05655,Q02156,P24723,Q13557,Q13554,Q13555,Q9UQM7,P12931,Q15139,P41743,O94806,Q04759,Q05513,P22612,P17612,P22694,P00533,Q02750,P04049,P28482,Q15746,P24385,P11802,P35968,P06493,P08069,P16234,P09619,Q8WWL7,P14635,O95067,O96020,P24941,P24864,P21802,P22607,P22455,P11362,P06213,P42684,P00519,P45985,P52564,P15735,P46019,P46020,Q93100,Q16816,O14920,P42685,P08631,Q9UEE5,Q9UQB9,…	GSK3B,PRKCA,PRKCB,PRKCG,PRKCD,PRKCE,PRKCH,CAMK2D,CAMK2B,CAMK2G,CAMK2A,SRC,PRKD1,PRKCI,PRKD3,PRKCQ,PRKCZ,PRKACG,PRKACA,PRKACB,EGFR,MAP2K1,RAF1,MAPK1,MYLK,CCND1,CDK4,KDR,CDK1,IGF1R,PDGFRA,PDGFRB,CCNB3,CCNB1,CCNB2,CCNE2,CDK2,CCNE1,FGFR2,FGFR3,FGFR4,FGFR1,INSR,ABL2,ABL1,MAP2K4,MAP2K6,PHKG2,PHKA2,PHKA1,PHKB,PHKG1,IKBKB,FRK,HCK,STK17A,AURKC,CSK,MAPK10,YES1,FGR,BMP2K,MKNK2,MAP4K5,BMX,EPHA8,LYN,EPHA3,LCK…
Q13043	Serine/threonine-protein kinase MST1	FN	FN	UA	UA	CHEMBL388978	STAUROSPORINE	Pan-kinase inhibitor	P49841,P17252,P05771,P05129,Q05655,Q02156,P24723,Q13557,Q13554,Q13555,Q9UQM7,P12931,Q15139,P41743,O94806,Q04759,Q05513,P22612,P17612,P22694,P00533,Q02750,P04049,P28482,Q15746,P24385,P11802,P35968,P06493,P08069,P16234,P09619,Q8WWL7,P14635,O95067,O96020,P24941,P24864,P21802,P22607,P22455,P11362,P06213,P42684,P00519,P45985,P52564,P15735,P46019,P46020,Q93100,Q16816,O14920,P42685,P08631,Q9UEE5,Q9UQB9,…	GSK3B,PRKCA,PRKCB,PRKCG,PRKCD,PRKCE,PRKCH,CAMK2D,CAMK2B,CAMK2G,CAMK2A,SRC,PRKD1,PRKCI,PRKD3,PRKCQ,PRKCZ,PRKACG,PRKACA,PRKACB,EGFR,MAP2K1,RAF1,MAPK1,MYLK,CCND1,CDK4,KDR,CDK1,IGF1R,PDGFRA,PDGFRB,CCNB3,CCNB1,CCNB2,CCNE2,CDK2,CCNE1,FGFR2,FGFR3,FGFR4,FGFR1,INSR,ABL2,ABL1,MAP2K4,MAP2K6,PHKG2,PHKA2,PHKA1,PHKB,PHKG1,IKBKB,FRK,HCK,STK17A,AURKC,CSK,MAPK10,YES1,FGR,BMP2K,MKNK2,MAP4K5,BMX,EPHA8,LYN,EPHA3,LCK…
O15530	3-phosphoinositide dependent protein kinase-1	FN	FN	UA	FN	CHEMBL388978	STAUROSPORINE	Pan-kinase inhibitor	P49841,P17252,P05771,P05129,Q05655,Q02156,P24723,Q13557,Q13554,Q13555,Q9UQM7,P12931,Q15139,P41743,O94806,Q04759,Q05513,P22612,P17612,P22694,P00533,Q02750,P04049,P28482,Q15746,P24385,P11802,P35968,P06493,P08069,P16234,P09619,Q8WWL7,P14635,O95067,O96020,P24941,P24864,P21802,P22607,P22455,P11362,P06213,P42684,P00519,P45985,P52564,P15735,P46019,P46020,Q93100,Q16816,O14920,P42685,P08631,Q9UEE5,Q9UQB9,…	GSK3B,PRKCA,PRKCB,PRKCG,PRKCD,PRKCE,PRKCH,CAMK2D,CAMK2B,CAMK2G,CAMK2A,SRC,PRKD1,PRKCI,PRKD3,PRKCQ,PRKCZ,PRKACG,PRKACA,PRKACB,EGFR,MAP2K1,RAF1,MAPK1,MYLK,CCND1,CDK4,KDR,CDK1,IGF1R,PDGFRA,PDGFRB,CCNB3,CCNB1,CCNB2,CCNE2,CDK2,CCNE1,FGFR2,FGFR3,FGFR4,FGFR1,INSR,ABL2,ABL1,MAP2K4,MAP2K6,PHKG2,PHKA2,PHKA1,PHKB,PHKG1,IKBKB,FRK,HCK,STK17A,AURKC,CSK,MAPK10,YES1,FGR,BMP2K,MKNK2,MAP4K5,BMX,EPHA8,LYN,EPHA3,LCK…
Q13043	Serine/threonine-protein kinase MST1	FN	FN	UA	UA	CHEMBL388978	STAUROSPORINE	Pan-kinase inhibitor	P49841,P17252,P05771,P05129,Q05655,Q02156,P24723,Q13557,Q13554,Q13555,Q9UQM7,P12931,Q15139,P41743,O94806,Q04759,Q05513,P22612,P17612,P22694,P00533,Q02750,P04049,P28482,Q15746,P24385,P11802,P35968,P06493,P08069,P16234,P09619,Q8WWL7,P14635,O95067,O96020,P24941,P24864,P21802,P22607,P22455,P11362,P06213,P42684,P00519,P45985,P52564,P15735,P46019,P46020,Q93100,Q16816,O14920,P42685,P08631,Q9UEE5,Q9UQB9,…	GSK3B,PRKCA,PRKCB,PRKCG,PRKCD,PRKCE,PRKCH,CAMK2D,CAMK2B,CAMK2G,CAMK2A,SRC,PRKD1,PRKCI,PRKD3,PRKCQ,PRKCZ,PRKACG,PRKACA,PRKACB,EGFR,MAP2K1,RAF1,MAPK1,MYLK,CCND1,CDK4,KDR,CDK1,IGF1R,PDGFRA,PDGFRB,CCNB3,CCNB1,CCNB2,CCNE2,CDK2,CCNE1,FGFR2,FGFR3,FGFR4,FGFR1,INSR,ABL2,ABL1,MAP2K4,MAP2K6,PHKG2,PHKA2,PHKA1,PHKB,PHKG1,IKBKB,FRK,HCK,STK17A,AURKC,CSK,MAPK10,YES1,FGR,BMP2K,MKNK2,MAP4K5,BMX,EPHA8,LYN,EPHA3,LCK…
P17252	Protein kinase C (PKC)	FN	UA	UA	FN	CHEMBL388978	STAUROSPORINE	Pan-kinase inhibitor	P49841,P17252,P05771,P05129,Q05655,Q02156,P24723,Q13557,Q13554,Q13555,Q9UQM7,P12931,Q15139,P41743,O94806,Q04759,Q05513,P22612,P17612,P22694,P00533,Q02750,P04049,P28482,Q15746,P24385,P11802,P35968,P06493,P08069,P16234,P09619,Q8WWL7,P14635,O95067,O96020,P24941,P24864,P21802,P22607,P22455,P11362,P06213,P42684,P00519,P45985,P52564,P15735,P46019,P46020,Q93100,Q16816,O14920,P42685,P08631,Q9UEE5,Q9UQB9,…	GSK3B,PRKCA,PRKCB,PRKCG,PRKCD,PRKCE,PRKCH,CAMK2D,CAMK2B,CAMK2G,CAMK2A,SRC,PRKD1,PRKCI,PRKD3,PRKCQ,PRKCZ,PRKACG,PRKACA,PRKACB,EGFR,MAP2K1,RAF1,MAPK1,MYLK,CCND1,CDK4,KDR,CDK1,IGF1R,PDGFRA,PDGFRB,CCNB3,CCNB1,CCNB2,CCNE2,CDK2,CCNE1,FGFR2,FGFR3,FGFR4,FGFR1,INSR,ABL2,ABL1,MAP2K4,MAP2K6,PHKG2,PHKA2,PHKA1,PHKB,PHKG1,IKBKB,FRK,HCK,STK17A,AURKC,CSK,MAPK10,YES1,FGR,BMP2K,MKNK2,MAP4K5,BMX,EPHA8,LYN,EPHA3,LCK…
Q05513	Protein kinase C (PKC)	UA	FN	FN	UA	CHEMBL388978	STAUROSPORINE	Pan-kinase inhibitor	P49841,P17252,P05771,P05129,Q05655,Q02156,P24723,Q13557,Q13554,Q13555,Q9UQM7,P12931,Q15139,P41743,O94806,Q04759,Q05513,P22612,P17612,P22694,P00533,Q02750,P04049,P28482,Q15746,P24385,P11802,P35968,P06493,P08069,P16234,P09619,Q8WWL7,P14635,O95067,O96020,P24941,P24864,P21802,P22607,P22455,P11362,P06213,P42684,P00519,P45985,P52564,P15735,P46019,P46020,Q93100,Q16816,O14920,P42685,P08631,Q9UEE5,Q9UQB9,…	GSK3B,PRKCA,PRKCB,PRKCG,PRKCD,PRKCE,PRKCH,CAMK2D,CAMK2B,CAMK2G,CAMK2A,SRC,PRKD1,PRKCI,PRKD3,PRKCQ,PRKCZ,PRKACG,PRKACA,PRKACB,EGFR,MAP2K1,RAF1,MAPK1,MYLK,CCND1,CDK4,KDR,CDK1,IGF1R,PDGFRA,PDGFRB,CCNB3,CCNB1,CCNB2,CCNE2,CDK2,CCNE1,FGFR2,FGFR3,FGFR4,FGFR1,INSR,ABL2,ABL1,MAP2K4,MAP2K6,PHKG2,PHKA2,PHKA1,PHKB,PHKG1,IKBKB,FRK,HCK,STK17A,AURKC,CSK,MAPK10,YES1,FGR,BMP2K,MKNK2,MAP4K5,BMX,EPHA8,LYN,EPHA3,LCK…
P28482	MAP kinase ERK2	FN	FN	UA	FN	CHEMBL388978	STAUROSPORINE	Pan-kinase inhibitor	P49841,P17252,P05771,P05129,Q05655,Q02156,P24723,Q13557,Q13554,Q13555,Q9UQM7,P12931,Q15139,P41743,O94806,Q04759,Q05513,P22612,P17612,P22694,P00533,Q02750,P04049,P28482,Q15746,P24385,P11802,P35968,P06493,P08069,P16234,P09619,Q8WWL7,P14635,O95067,O96020,P24941,P24864,P21802,P22607,P22455,P11362,P06213,P42684,P00519,P45985,P52564,P15735,P46019,P46020,Q93100,Q16816,O14920,P42685,P08631,Q9UEE5,Q9UQB9,…	GSK3B,PRKCA,PRKCB,PRKCG,PRKCD,PRKCE,PRKCH,CAMK2D,CAMK2B,CAMK2G,CAMK2A,SRC,PRKD1,PRKCI,PRKD3,PRKCQ,PRKCZ,PRKACG,PRKACA,PRKACB,EGFR,MAP2K1,RAF1,MAPK1,MYLK,CCND1,CDK4,KDR,CDK1,IGF1R,PDGFRA,PDGFRB,CCNB3,CCNB1,CCNB2,CCNE2,CDK2,CCNE1,FGFR2,FGFR3,FGFR4,FGFR1,INSR,ABL2,ABL1,MAP2K4,MAP2K6,PHKG2,PHKA2,PHKA1,PHKB,PHKG1,IKBKB,FRK,HCK,STK17A,AURKC,CSK,MAPK10,YES1,FGR,BMP2K,MKNK2,MAP4K5,BMX,EPHA8,LYN,EPHA3,LCK…
Q06418	Tyrosine-protein kinase receptor TYRO3	FN	UA	UA	UA	CHEMBL388978	STAUROSPORINE	Pan-kinase inhibitor	P49841,P17252,P05771,P05129,Q05655,Q02156,P24723,Q13557,Q13554,Q13555,Q9UQM7,P12931,Q15139,P41743,O94806,Q04759,Q05513,P22612,P17612,P22694,P00533,Q02750,P04049,P28482,Q15746,P24385,P11802,P35968,P06493,P08069,P16234,P09619,Q8WWL7,P14635,O95067,O96020,P24941,P24864,P21802,P22607,P22455,P11362,P06213,P42684,P00519,P45985,P52564,P15735,P46019,P46020,Q93100,Q16816,O14920,P42685,P08631,Q9UEE5,Q9UQB9,…	GSK3B,PRKCA,PRKCB,PRKCG,PRKCD,PRKCE,PRKCH,CAMK2D,CAMK2B,CAMK2G,CAMK2A,SRC,PRKD1,PRKCI,PRKD3,PRKCQ,PRKCZ,PRKACG,PRKACA,PRKACB,EGFR,MAP2K1,RAF1,MAPK1,MYLK,CCND1,CDK4,KDR,CDK1,IGF1R,PDGFRA,PDGFRB,CCNB3,CCNB1,CCNB2,CCNE2,CDK2,CCNE1,FGFR2,FGFR3,FGFR4,FGFR1,INSR,ABL2,ABL1,MAP2K4,MAP2K6,PHKG2,PHKA2,PHKA1,PHKB,PHKG1,IKBKB,FRK,HCK,STK17A,AURKC,CSK,MAPK10,YES1,FGR,BMP2K,MKNK2,MAP4K5,BMX,EPHA8,LYN,EPHA3,LCK…
P17252	Protein kinase C (PKC)	FN	UA	UA	FN	CHEMBL268368	STAUROSPORINE AGLYCON	Precursor of Staurosporine	Q15139,P41743,P24723,P05771,P05129,Q05655,P17252,O94806,Q02156,Q04759,Q05513,P24385,P11802,Q13557,Q13554,Q13555,Q9UQM7	PRKD1,PRKCI,PRKCH,PRKCB,PRKCG,PRKCD,PRKCA,PRKD3,PRKCE,PRKCQ,PRKCZ,CCND1,CDK4,CAMK2D,CAMK2B,CAMK2G,CAMK2A
Q05513	Protein kinase C (PKC)	UA	FN	FN	UA	CHEMBL268368	STAUROSPORINE AGLYCON	Precursor of Staurosporine	Q15139,P41743,P24723,P05771,P05129,Q05655,P17252,O94806,Q02156,Q04759,Q05513,P24385,P11802,Q13557,Q13554,Q13555,Q9UQM7	PRKD1,PRKCI,PRKCH,PRKCB,PRKCG,PRKCD,PRKCA,PRKD3,PRKCE,PRKCQ,PRKCZ,CCND1,CDK4,CAMK2D,CAMK2B,CAMK2G,CAMK2A
P37023	Serine/threonine-protein kinase receptor R3	FN	FN	FN	CR	CHEMBL509032	TAE-684	ALK inhibitor	Q9UM73,Q02763,P06213,P36888,Q15046,P49759,Q12866,Q9UQB9,Q96GD4,Q13131,P37023,Q06187,P11802,P22607,P52333,P10721,P08581,P15735,P08069,O96017,Q15349,Q07912,P04629,Q52WX2,Q8N4C8,Q8N568,Q15303,Q92918,Q9UF33,Q8WXR4,Q6PHR2,Q04771,Q8WU08,O00238,O14757,O75460,P51617,P30530,P51451,Q16566,P50613,Q08345,P07332,P35916,P42685,P08631,P23458,P07948,P27448,Q99759,Q16584,O75914,P09619,Q15139,P27361,Q13164,P45983,…	ALK,TEK,INSR,FLT3,KARS,CLK1,MERTK,AURKC,AURKB,PRKAA1,ACVRL1,BTK,CDK4,FGFR3,JAK3,KIT,MET,PHKG2,IGF1R,CHEK2,RPS6KA2,TNK2,NTRK1,SBK1,MINK1,DCLK2,ERBB4,MAP4K1,EPHA6,MYO3B,ULK3,ACVR1,STK32A,BMPR1B,CHEK1,ERN1,IRAK1,AXL,BLK,CAMK4,CDK7,DDR1,FES,FLT4,FRK,HCK,JAK1,LYN,MARK3,MAP3K3,MAP3K11,PAK3,PDGFRB,PRKD1,MAPK3,MAPK7,MAPK8,MAPK10,MAP2K3,GRK1,ROS1,RPS6KA1,MAP2K4,TEC,TGFBR2,TTK,TXK,TYK2,ULK1,AURKA,MAP4K3,BR…
P80192	Mitogen-activated protein kinase kinase kinase 9	FN	FN	UA	UA	CHEMBL509032	TAE-684	ALK inhibitor	Q9UM73,Q02763,P06213,P36888,Q15046,P49759,Q12866,Q9UQB9,Q96GD4,Q13131,P37023,Q06187,P11802,P22607,P52333,P10721,P08581,P15735,P08069,O96017,Q15349,Q07912,P04629,Q52WX2,Q8N4C8,Q8N568,Q15303,Q92918,Q9UF33,Q8WXR4,Q6PHR2,Q04771,Q8WU08,O00238,O14757,O75460,P51617,P30530,P51451,Q16566,P50613,Q08345,P07332,P35916,P42685,P08631,P23458,P07948,P27448,Q99759,Q16584,O75914,P09619,Q15139,P27361,Q13164,P45983,…	ALK,TEK,INSR,FLT3,KARS,CLK1,MERTK,AURKC,AURKB,PRKAA1,ACVRL1,BTK,CDK4,FGFR3,JAK3,KIT,MET,PHKG2,IGF1R,CHEK2,RPS6KA2,TNK2,NTRK1,SBK1,MINK1,DCLK2,ERBB4,MAP4K1,EPHA6,MYO3B,ULK3,ACVR1,STK32A,BMPR1B,CHEK1,ERN1,IRAK1,AXL,BLK,CAMK4,CDK7,DDR1,FES,FLT4,FRK,HCK,JAK1,LYN,MARK3,MAP3K3,MAP3K11,PAK3,PDGFRB,PRKD1,MAPK3,MAPK7,MAPK8,MAPK10,MAP2K3,GRK1,ROS1,RPS6KA1,MAP2K4,TEC,TGFBR2,TTK,TXK,TYK2,ULK1,AURKA,MAP4K3,BR…
Q04771	Activin receptor type-1	UA	FN	FN	UA	CHEMBL509032	TAE-684	ALK inhibitor	Q9UM73,Q02763,P06213,P36888,Q15046,P49759,Q12866,Q9UQB9,Q96GD4,Q13131,P37023,Q06187,P11802,P22607,P52333,P10721,P08581,P15735,P08069,O96017,Q15349,Q07912,P04629,Q52WX2,Q8N4C8,Q8N568,Q15303,Q92918,Q9UF33,Q8WXR4,Q6PHR2,Q04771,Q8WU08,O00238,O14757,O75460,P51617,P30530,P51451,Q16566,P50613,Q08345,P07332,P35916,P42685,P08631,P23458,P07948,P27448,Q99759,Q16584,O75914,P09619,Q15139,P27361,Q13164,P45983,…	ALK,TEK,INSR,FLT3,KARS,CLK1,MERTK,AURKC,AURKB,PRKAA1,ACVRL1,BTK,CDK4,FGFR3,JAK3,KIT,MET,PHKG2,IGF1R,CHEK2,RPS6KA2,TNK2,NTRK1,SBK1,MINK1,DCLK2,ERBB4,MAP4K1,EPHA6,MYO3B,ULK3,ACVR1,STK32A,BMPR1B,CHEK1,ERN1,IRAK1,AXL,BLK,CAMK4,CDK7,DDR1,FES,FLT4,FRK,HCK,JAK1,LYN,MARK3,MAP3K3,MAP3K11,PAK3,PDGFRB,PRKD1,MAPK3,MAPK7,MAPK8,MAPK10,MAP2K3,GRK1,ROS1,RPS6KA1,MAP2K4,TEC,TGFBR2,TTK,TXK,TYK2,ULK1,AURKA,MAP4K3,BR…
Q12852	Mitogen-activated protein kinase kinase kinase 12	FN	FN	UA	UA	CHEMBL509032	TAE-684	ALK inhibitor	Q9UM73,Q02763,P06213,P36888,Q15046,P49759,Q12866,Q9UQB9,Q96GD4,Q13131,P37023,Q06187,P11802,P22607,P52333,P10721,P08581,P15735,P08069,O96017,Q15349,Q07912,P04629,Q52WX2,Q8N4C8,Q8N568,Q15303,Q92918,Q9UF33,Q8WXR4,Q6PHR2,Q04771,Q8WU08,O00238,O14757,O75460,P51617,P30530,P51451,Q16566,P50613,Q08345,P07332,P35916,P42685,P08631,P23458,P07948,P27448,Q99759,Q16584,O75914,P09619,Q15139,P27361,Q13164,P45983,…	ALK,TEK,INSR,FLT3,KARS,CLK1,MERTK,AURKC,AURKB,PRKAA1,ACVRL1,BTK,CDK4,FGFR3,JAK3,KIT,MET,PHKG2,IGF1R,CHEK2,RPS6KA2,TNK2,NTRK1,SBK1,MINK1,DCLK2,ERBB4,MAP4K1,EPHA6,MYO3B,ULK3,ACVR1,STK32A,BMPR1B,CHEK1,ERN1,IRAK1,AXL,BLK,CAMK4,CDK7,DDR1,FES,FLT4,FRK,HCK,JAK1,LYN,MARK3,MAP3K3,MAP3K11,PAK3,PDGFRB,PRKD1,MAPK3,MAPK7,MAPK8,MAPK10,MAP2K3,GRK1,ROS1,RPS6KA1,MAP2K4,TEC,TGFBR2,TTK,TXK,TYK2,ULK1,AURKA,MAP4K3,BR…
Q8N4C8	Misshapen-like kinase 1	FN	UA	UA	FN	CHEMBL509032	TAE-684	ALK inhibitor	Q9UM73,Q02763,P06213,P36888,Q15046,P49759,Q12866,Q9UQB9,Q96GD4,Q13131,P37023,Q06187,P11802,P22607,P52333,P10721,P08581,P15735,P08069,O96017,Q15349,Q07912,P04629,Q52WX2,Q8N4C8,Q8N568,Q15303,Q92918,Q9UF33,Q8WXR4,Q6PHR2,Q04771,Q8WU08,O00238,O14757,O75460,P51617,P30530,P51451,Q16566,P50613,Q08345,P07332,P35916,P42685,P08631,P23458,P07948,P27448,Q99759,Q16584,O75914,P09619,Q15139,P27361,Q13164,P45983,…	ALK,TEK,INSR,FLT3,KARS,CLK1,MERTK,AURKC,AURKB,PRKAA1,ACVRL1,BTK,CDK4,FGFR3,JAK3,KIT,MET,PHKG2,IGF1R,CHEK2,RPS6KA2,TNK2,NTRK1,SBK1,MINK1,DCLK2,ERBB4,MAP4K1,EPHA6,MYO3B,ULK3,ACVR1,STK32A,BMPR1B,CHEK1,ERN1,IRAK1,AXL,BLK,CAMK4,CDK7,DDR1,FES,FLT4,FRK,HCK,JAK1,LYN,MARK3,MAP3K3,MAP3K11,PAK3,PDGFRB,PRKD1,MAPK3,MAPK7,MAPK8,MAPK10,MAP2K3,GRK1,ROS1,RPS6KA1,MAP2K4,TEC,TGFBR2,TTK,TXK,TYK2,ULK1,AURKA,MAP4K3,BR…
O00238	Bone morphogenetic protein receptor type-1B	FN	FN	FN	UA	CHEMBL509032	TAE-684	ALK inhibitor	Q9UM73,Q02763,P06213,P36888,Q15046,P49759,Q12866,Q9UQB9,Q96GD4,Q13131,P37023,Q06187,P11802,P22607,P52333,P10721,P08581,P15735,P08069,O96017,Q15349,Q07912,P04629,Q52WX2,Q8N4C8,Q8N568,Q15303,Q92918,Q9UF33,Q8WXR4,Q6PHR2,Q04771,Q8WU08,O00238,O14757,O75460,P51617,P30530,P51451,Q16566,P50613,Q08345,P07332,P35916,P42685,P08631,P23458,P07948,P27448,Q99759,Q16584,O75914,P09619,Q15139,P27361,Q13164,P45983,…	ALK,TEK,INSR,FLT3,KARS,CLK1,MERTK,AURKC,AURKB,PRKAA1,ACVRL1,BTK,CDK4,FGFR3,JAK3,KIT,MET,PHKG2,IGF1R,CHEK2,RPS6KA2,TNK2,NTRK1,SBK1,MINK1,DCLK2,ERBB4,MAP4K1,EPHA6,MYO3B,ULK3,ACVR1,STK32A,BMPR1B,CHEK1,ERN1,IRAK1,AXL,BLK,CAMK4,CDK7,DDR1,FES,FLT4,FRK,HCK,JAK1,LYN,MARK3,MAP3K3,MAP3K11,PAK3,PDGFRB,PRKD1,MAPK3,MAPK7,MAPK8,MAPK10,MAP2K3,GRK1,ROS1,RPS6KA1,MAP2K4,TEC,TGFBR2,TTK,TXK,TYK2,ULK1,AURKA,MAP4K3,BR…
P30530	Tyrosine-protein kinase receptor UFO	FN	UA	UA	UA	CHEMBL509032	TAE-684	ALK inhibitor	Q9UM73,Q02763,P06213,P36888,Q15046,P49759,Q12866,Q9UQB9,Q96GD4,Q13131,P37023,Q06187,P11802,P22607,P52333,P10721,P08581,P15735,P08069,O96017,Q15349,Q07912,P04629,Q52WX2,Q8N4C8,Q8N568,Q15303,Q92918,Q9UF33,Q8WXR4,Q6PHR2,Q04771,Q8WU08,O00238,O14757,O75460,P51617,P30530,P51451,Q16566,P50613,Q08345,P07332,P35916,P42685,P08631,P23458,P07948,P27448,Q99759,Q16584,O75914,P09619,Q15139,P27361,Q13164,P45983,…	ALK,TEK,INSR,FLT3,KARS,CLK1,MERTK,AURKC,AURKB,PRKAA1,ACVRL1,BTK,CDK4,FGFR3,JAK3,KIT,MET,PHKG2,IGF1R,CHEK2,RPS6KA2,TNK2,NTRK1,SBK1,MINK1,DCLK2,ERBB4,MAP4K1,EPHA6,MYO3B,ULK3,ACVR1,STK32A,BMPR1B,CHEK1,ERN1,IRAK1,AXL,BLK,CAMK4,CDK7,DDR1,FES,FLT4,FRK,HCK,JAK1,LYN,MARK3,MAP3K3,MAP3K11,PAK3,PDGFRB,PRKD1,MAPK3,MAPK7,MAPK8,MAPK10,MAP2K3,GRK1,ROS1,RPS6KA1,MAP2K4,TEC,TGFBR2,TTK,TXK,TYK2,ULK1,AURKA,MAP4K3,BR…
P30530	Tyrosine-protein kinase receptor UFO	FN	UA	UA	UA	CHEMBL509032	TAE-684	ALK inhibitor	Q9UM73,Q02763,P06213,P36888,Q15046,P49759,Q12866,Q9UQB9,Q96GD4,Q13131,P37023,Q06187,P11802,P22607,P52333,P10721,P08581,P15735,P08069,O96017,Q15349,Q07912,P04629,Q52WX2,Q8N4C8,Q8N568,Q15303,Q92918,Q9UF33,Q8WXR4,Q6PHR2,Q04771,Q8WU08,O00238,O14757,O75460,P51617,P30530,P51451,Q16566,P50613,Q08345,P07332,P35916,P42685,P08631,P23458,P07948,P27448,Q99759,Q16584,O75914,P09619,Q15139,P27361,Q13164,P45983,…	ALK,TEK,INSR,FLT3,KARS,CLK1,MERTK,AURKC,AURKB,PRKAA1,ACVRL1,BTK,CDK4,FGFR3,JAK3,KIT,MET,PHKG2,IGF1R,CHEK2,RPS6KA2,TNK2,NTRK1,SBK1,MINK1,DCLK2,ERBB4,MAP4K1,EPHA6,MYO3B,ULK3,ACVR1,STK32A,BMPR1B,CHEK1,ERN1,IRAK1,AXL,BLK,CAMK4,CDK7,DDR1,FES,FLT4,FRK,HCK,JAK1,LYN,MARK3,MAP3K3,MAP3K11,PAK3,PDGFRB,PRKD1,MAPK3,MAPK7,MAPK8,MAPK10,MAP2K3,GRK1,ROS1,RPS6KA1,MAP2K4,TEC,TGFBR2,TTK,TXK,TYK2,ULK1,AURKA,MAP4K3,BR…
P53779	c-Jun N-terminal kinase 3	FN	FN	UA	UA	CHEMBL509032	TAE-684	ALK inhibitor	Q9UM73,Q02763,P06213,P36888,Q15046,P49759,Q12866,Q9UQB9,Q96GD4,Q13131,P37023,Q06187,P11802,P22607,P52333,P10721,P08581,P15735,P08069,O96017,Q15349,Q07912,P04629,Q52WX2,Q8N4C8,Q8N568,Q15303,Q92918,Q9UF33,Q8WXR4,Q6PHR2,Q04771,Q8WU08,O00238,O14757,O75460,P51617,P30530,P51451,Q16566,P50613,Q08345,P07332,P35916,P42685,P08631,P23458,P07948,P27448,Q99759,Q16584,O75914,P09619,Q15139,P27361,Q13164,P45983,…	ALK,TEK,INSR,FLT3,KARS,CLK1,MERTK,AURKC,AURKB,PRKAA1,ACVRL1,BTK,CDK4,FGFR3,JAK3,KIT,MET,PHKG2,IGF1R,CHEK2,RPS6KA2,TNK2,NTRK1,SBK1,MINK1,DCLK2,ERBB4,MAP4K1,EPHA6,MYO3B,ULK3,ACVR1,STK32A,BMPR1B,CHEK1,ERN1,IRAK1,AXL,BLK,CAMK4,CDK7,DDR1,FES,FLT4,FRK,HCK,JAK1,LYN,MARK3,MAP3K3,MAP3K11,PAK3,PDGFRB,PRKD1,MAPK3,MAPK7,MAPK8,MAPK10,MAP2K3,GRK1,ROS1,RPS6KA1,MAP2K4,TEC,TGFBR2,TTK,TXK,TYK2,ULK1,AURKA,MAP4K3,BR…
Q13464	Rho-associated protein kinase 1	UA	FN	UA	UA	CHEMBL509032	TAE-684	ALK inhibitor	Q9UM73,Q02763,P06213,P36888,Q15046,P49759,Q12866,Q9UQB9,Q96GD4,Q13131,P37023,Q06187,P11802,P22607,P52333,P10721,P08581,P15735,P08069,O96017,Q15349,Q07912,P04629,Q52WX2,Q8N4C8,Q8N568,Q15303,Q92918,Q9UF33,Q8WXR4,Q6PHR2,Q04771,Q8WU08,O00238,O14757,O75460,P51617,P30530,P51451,Q16566,P50613,Q08345,P07332,P35916,P42685,P08631,P23458,P07948,P27448,Q99759,Q16584,O75914,P09619,Q15139,P27361,Q13164,P45983,…	ALK,TEK,INSR,FLT3,KARS,CLK1,MERTK,AURKC,AURKB,PRKAA1,ACVRL1,BTK,CDK4,FGFR3,JAK3,KIT,MET,PHKG2,IGF1R,CHEK2,RPS6KA2,TNK2,NTRK1,SBK1,MINK1,DCLK2,ERBB4,MAP4K1,EPHA6,MYO3B,ULK3,ACVR1,STK32A,BMPR1B,CHEK1,ERN1,IRAK1,AXL,BLK,CAMK4,CDK7,DDR1,FES,FLT4,FRK,HCK,JAK1,LYN,MARK3,MAP3K3,MAP3K11,PAK3,PDGFRB,PRKD1,MAPK3,MAPK7,MAPK8,MAPK10,MAP2K3,GRK1,ROS1,RPS6KA1,MAP2K4,TEC,TGFBR2,TTK,TXK,TYK2,ULK1,AURKA,MAP4K3,BR…
P17612	cAMP-dependent protein kinase alpha-catalytic subunit	FN	FN	UA	FN	CHEMBL509032	TAE-684	ALK inhibitor	Q9UM73,Q02763,P06213,P36888,Q15046,P49759,Q12866,Q9UQB9,Q96GD4,Q13131,P37023,Q06187,P11802,P22607,P52333,P10721,P08581,P15735,P08069,O96017,Q15349,Q07912,P04629,Q52WX2,Q8N4C8,Q8N568,Q15303,Q92918,Q9UF33,Q8WXR4,Q6PHR2,Q04771,Q8WU08,O00238,O14757,O75460,P51617,P30530,P51451,Q16566,P50613,Q08345,P07332,P35916,P42685,P08631,P23458,P07948,P27448,Q99759,Q16584,O75914,P09619,Q15139,P27361,Q13164,P45983,…	ALK,TEK,INSR,FLT3,KARS,CLK1,MERTK,AURKC,AURKB,PRKAA1,ACVRL1,BTK,CDK4,FGFR3,JAK3,KIT,MET,PHKG2,IGF1R,CHEK2,RPS6KA2,TNK2,NTRK1,SBK1,MINK1,DCLK2,ERBB4,MAP4K1,EPHA6,MYO3B,ULK3,ACVR1,STK32A,BMPR1B,CHEK1,ERN1,IRAK1,AXL,BLK,CAMK4,CDK7,DDR1,FES,FLT4,FRK,HCK,JAK1,LYN,MARK3,MAP3K3,MAP3K11,PAK3,PDGFRB,PRKD1,MAPK3,MAPK7,MAPK8,MAPK10,MAP2K3,GRK1,ROS1,RPS6KA1,MAP2K4,TEC,TGFBR2,TTK,TXK,TYK2,ULK1,AURKA,MAP4K3,BR…
P45984	c-Jun N-terminal kinase 2	FN	FN	UA	UA	CHEMBL509032	TAE-684	ALK inhibitor	Q9UM73,Q02763,P06213,P36888,Q15046,P49759,Q12866,Q9UQB9,Q96GD4,Q13131,P37023,Q06187,P11802,P22607,P52333,P10721,P08581,P15735,P08069,O96017,Q15349,Q07912,P04629,Q52WX2,Q8N4C8,Q8N568,Q15303,Q92918,Q9UF33,Q8WXR4,Q6PHR2,Q04771,Q8WU08,O00238,O14757,O75460,P51617,P30530,P51451,Q16566,P50613,Q08345,P07332,P35916,P42685,P08631,P23458,P07948,P27448,Q99759,Q16584,O75914,P09619,Q15139,P27361,Q13164,P45983,…	ALK,TEK,INSR,FLT3,KARS,CLK1,MERTK,AURKC,AURKB,PRKAA1,ACVRL1,BTK,CDK4,FGFR3,JAK3,KIT,MET,PHKG2,IGF1R,CHEK2,RPS6KA2,TNK2,NTRK1,SBK1,MINK1,DCLK2,ERBB4,MAP4K1,EPHA6,MYO3B,ULK3,ACVR1,STK32A,BMPR1B,CHEK1,ERN1,IRAK1,AXL,BLK,CAMK4,CDK7,DDR1,FES,FLT4,FRK,HCK,JAK1,LYN,MARK3,MAP3K3,MAP3K11,PAK3,PDGFRB,PRKD1,MAPK3,MAPK7,MAPK8,MAPK10,MAP2K3,GRK1,ROS1,RPS6KA1,MAP2K4,TEC,TGFBR2,TTK,TXK,TYK2,ULK1,AURKA,MAP4K3,BR…
P45983	c-Jun N-terminal kinase 1	FN	FN	UA	UA	CHEMBL509032	TAE-684	ALK inhibitor	Q9UM73,Q02763,P06213,P36888,Q15046,P49759,Q12866,Q9UQB9,Q96GD4,Q13131,P37023,Q06187,P11802,P22607,P52333,P10721,P08581,P15735,P08069,O96017,Q15349,Q07912,P04629,Q52WX2,Q8N4C8,Q8N568,Q15303,Q92918,Q9UF33,Q8WXR4,Q6PHR2,Q04771,Q8WU08,O00238,O14757,O75460,P51617,P30530,P51451,Q16566,P50613,Q08345,P07332,P35916,P42685,P08631,P23458,P07948,P27448,Q99759,Q16584,O75914,P09619,Q15139,P27361,Q13164,P45983,…	ALK,TEK,INSR,FLT3,KARS,CLK1,MERTK,AURKC,AURKB,PRKAA1,ACVRL1,BTK,CDK4,FGFR3,JAK3,KIT,MET,PHKG2,IGF1R,CHEK2,RPS6KA2,TNK2,NTRK1,SBK1,MINK1,DCLK2,ERBB4,MAP4K1,EPHA6,MYO3B,ULK3,ACVR1,STK32A,BMPR1B,CHEK1,ERN1,IRAK1,AXL,BLK,CAMK4,CDK7,DDR1,FES,FLT4,FRK,HCK,JAK1,LYN,MARK3,MAP3K3,MAP3K11,PAK3,PDGFRB,PRKD1,MAPK3,MAPK7,MAPK8,MAPK10,MAP2K3,GRK1,ROS1,RPS6KA1,MAP2K4,TEC,TGFBR2,TTK,TXK,TYK2,ULK1,AURKA,MAP4K3,BR…
P08922	Proto-oncogene tyrosine-protein kinase ROS	UA	FN	UA	CR	CHEMBL509032	TAE-684	ALK inhibitor	Q9UM73,Q02763,P06213,P36888,Q15046,P49759,Q12866,Q9UQB9,Q96GD4,Q13131,P37023,Q06187,P11802,P22607,P52333,P10721,P08581,P15735,P08069,O96017,Q15349,Q07912,P04629,Q52WX2,Q8N4C8,Q8N568,Q15303,Q92918,Q9UF33,Q8WXR4,Q6PHR2,Q04771,Q8WU08,O00238,O14757,O75460,P51617,P30530,P51451,Q16566,P50613,Q08345,P07332,P35916,P42685,P08631,P23458,P07948,P27448,Q99759,Q16584,O75914,P09619,Q15139,P27361,Q13164,P45983,…	ALK,TEK,INSR,FLT3,KARS,CLK1,MERTK,AURKC,AURKB,PRKAA1,ACVRL1,BTK,CDK4,FGFR3,JAK3,KIT,MET,PHKG2,IGF1R,CHEK2,RPS6KA2,TNK2,NTRK1,SBK1,MINK1,DCLK2,ERBB4,MAP4K1,EPHA6,MYO3B,ULK3,ACVR1,STK32A,BMPR1B,CHEK1,ERN1,IRAK1,AXL,BLK,CAMK4,CDK7,DDR1,FES,FLT4,FRK,HCK,JAK1,LYN,MARK3,MAP3K3,MAP3K11,PAK3,PDGFRB,PRKD1,MAPK3,MAPK7,MAPK8,MAPK10,MAP2K3,GRK1,ROS1,RPS6KA1,MAP2K4,TEC,TGFBR2,TTK,TXK,TYK2,ULK1,AURKA,MAP4K3,BR…
Q5S007	Leucine-rich repeat serine/threonine-protein kinase 2		FN	UA	UA	CHEMBL509032	TAE-684	ALK inhibitor	Q9UM73,Q02763,P06213,P36888,Q15046,P49759,Q12866,Q9UQB9,Q96GD4,Q13131,P37023,Q06187,P11802,P22607,P52333,P10721,P08581,P15735,P08069,O96017,Q15349,Q07912,P04629,Q52WX2,Q8N4C8,Q8N568,Q15303,Q92918,Q9UF33,Q8WXR4,Q6PHR2,Q04771,Q8WU08,O00238,O14757,O75460,P51617,P30530,P51451,Q16566,P50613,Q08345,P07332,P35916,P42685,P08631,P23458,P07948,P27448,Q99759,Q16584,O75914,P09619,Q15139,P27361,Q13164,P45983,…	ALK,TEK,INSR,FLT3,KARS,CLK1,MERTK,AURKC,AURKB,PRKAA1,ACVRL1,BTK,CDK4,FGFR3,JAK3,KIT,MET,PHKG2,IGF1R,CHEK2,RPS6KA2,TNK2,NTRK1,SBK1,MINK1,DCLK2,ERBB4,MAP4K1,EPHA6,MYO3B,ULK3,ACVR1,STK32A,BMPR1B,CHEK1,ERN1,IRAK1,AXL,BLK,CAMK4,CDK7,DDR1,FES,FLT4,FRK,HCK,JAK1,LYN,MARK3,MAP3K3,MAP3K11,PAK3,PDGFRB,PRKD1,MAPK3,MAPK7,MAPK8,MAPK10,MAP2K3,GRK1,ROS1,RPS6KA1,MAP2K4,TEC,TGFBR2,TTK,TXK,TYK2,ULK1,AURKA,MAP4K3,BR…
Q13164	Mitogen-activated protein kinase 7	UA	FN	UA	UA	CHEMBL509032	TAE-684	ALK inhibitor	Q9UM73,Q02763,P06213,P36888,Q15046,P49759,Q12866,Q9UQB9,Q96GD4,Q13131,P37023,Q06187,P11802,P22607,P52333,P10721,P08581,P15735,P08069,O96017,Q15349,Q07912,P04629,Q52WX2,Q8N4C8,Q8N568,Q15303,Q92918,Q9UF33,Q8WXR4,Q6PHR2,Q04771,Q8WU08,O00238,O14757,O75460,P51617,P30530,P51451,Q16566,P50613,Q08345,P07332,P35916,P42685,P08631,P23458,P07948,P27448,Q99759,Q16584,O75914,P09619,Q15139,P27361,Q13164,P45983,…	ALK,TEK,INSR,FLT3,KARS,CLK1,MERTK,AURKC,AURKB,PRKAA1,ACVRL1,BTK,CDK4,FGFR3,JAK3,KIT,MET,PHKG2,IGF1R,CHEK2,RPS6KA2,TNK2,NTRK1,SBK1,MINK1,DCLK2,ERBB4,MAP4K1,EPHA6,MYO3B,ULK3,ACVR1,STK32A,BMPR1B,CHEK1,ERN1,IRAK1,AXL,BLK,CAMK4,CDK7,DDR1,FES,FLT4,FRK,HCK,JAK1,LYN,MARK3,MAP3K3,MAP3K11,PAK3,PDGFRB,PRKD1,MAPK3,MAPK7,MAPK8,MAPK10,MAP2K3,GRK1,ROS1,RPS6KA1,MAP2K4,TEC,TGFBR2,TTK,TXK,TYK2,ULK1,AURKA,MAP4K3,BR…
P28482	MAP kinase ERK2	FN	FN	UA	FN	CHEMBL509032	TAE-684	ALK inhibitor	Q9UM73,Q02763,P06213,P36888,Q15046,P49759,Q12866,Q9UQB9,Q96GD4,Q13131,P37023,Q06187,P11802,P22607,P52333,P10721,P08581,P15735,P08069,O96017,Q15349,Q07912,P04629,Q52WX2,Q8N4C8,Q8N568,Q15303,Q92918,Q9UF33,Q8WXR4,Q6PHR2,Q04771,Q8WU08,O00238,O14757,O75460,P51617,P30530,P51451,Q16566,P50613,Q08345,P07332,P35916,P42685,P08631,P23458,P07948,P27448,Q99759,Q16584,O75914,P09619,Q15139,P27361,Q13164,P45983,…	ALK,TEK,INSR,FLT3,KARS,CLK1,MERTK,AURKC,AURKB,PRKAA1,ACVRL1,BTK,CDK4,FGFR3,JAK3,KIT,MET,PHKG2,IGF1R,CHEK2,RPS6KA2,TNK2,NTRK1,SBK1,MINK1,DCLK2,ERBB4,MAP4K1,EPHA6,MYO3B,ULK3,ACVR1,STK32A,BMPR1B,CHEK1,ERN1,IRAK1,AXL,BLK,CAMK4,CDK7,DDR1,FES,FLT4,FRK,HCK,JAK1,LYN,MARK3,MAP3K3,MAP3K11,PAK3,PDGFRB,PRKD1,MAPK3,MAPK7,MAPK8,MAPK10,MAP2K3,GRK1,ROS1,RPS6KA1,MAP2K4,TEC,TGFBR2,TTK,TXK,TYK2,ULK1,AURKA,MAP4K3,BR…
P04629	Nerve growth factor receptor Trk-A	UA	FN	UA	UA	CHEMBL509032	TAE-684	ALK inhibitor	Q9UM73,Q02763,P06213,P36888,Q15046,P49759,Q12866,Q9UQB9,Q96GD4,Q13131,P37023,Q06187,P11802,P22607,P52333,P10721,P08581,P15735,P08069,O96017,Q15349,Q07912,P04629,Q52WX2,Q8N4C8,Q8N568,Q15303,Q92918,Q9UF33,Q8WXR4,Q6PHR2,Q04771,Q8WU08,O00238,O14757,O75460,P51617,P30530,P51451,Q16566,P50613,Q08345,P07332,P35916,P42685,P08631,P23458,P07948,P27448,Q99759,Q16584,O75914,P09619,Q15139,P27361,Q13164,P45983,…	ALK,TEK,INSR,FLT3,KARS,CLK1,MERTK,AURKC,AURKB,PRKAA1,ACVRL1,BTK,CDK4,FGFR3,JAK3,KIT,MET,PHKG2,IGF1R,CHEK2,RPS6KA2,TNK2,NTRK1,SBK1,MINK1,DCLK2,ERBB4,MAP4K1,EPHA6,MYO3B,ULK3,ACVR1,STK32A,BMPR1B,CHEK1,ERN1,IRAK1,AXL,BLK,CAMK4,CDK7,DDR1,FES,FLT4,FRK,HCK,JAK1,LYN,MARK3,MAP3K3,MAP3K11,PAK3,PDGFRB,PRKD1,MAPK3,MAPK7,MAPK8,MAPK10,MAP2K3,GRK1,ROS1,RPS6KA1,MAP2K4,TEC,TGFBR2,TTK,TXK,TYK2,ULK1,AURKA,MAP4K3,BR…
Q13043	Serine/threonine-protein kinase MST1	FN	FN	UA	UA	CHEMBL509032	TAE-684	ALK inhibitor	Q9UM73,Q02763,P06213,P36888,Q15046,P49759,Q12866,Q9UQB9,Q96GD4,Q13131,P37023,Q06187,P11802,P22607,P52333,P10721,P08581,P15735,P08069,O96017,Q15349,Q07912,P04629,Q52WX2,Q8N4C8,Q8N568,Q15303,Q92918,Q9UF33,Q8WXR4,Q6PHR2,Q04771,Q8WU08,O00238,O14757,O75460,P51617,P30530,P51451,Q16566,P50613,Q08345,P07332,P35916,P42685,P08631,P23458,P07948,P27448,Q99759,Q16584,O75914,P09619,Q15139,P27361,Q13164,P45983,…	ALK,TEK,INSR,FLT3,KARS,CLK1,MERTK,AURKC,AURKB,PRKAA1,ACVRL1,BTK,CDK4,FGFR3,JAK3,KIT,MET,PHKG2,IGF1R,CHEK2,RPS6KA2,TNK2,NTRK1,SBK1,MINK1,DCLK2,ERBB4,MAP4K1,EPHA6,MYO3B,ULK3,ACVR1,STK32A,BMPR1B,CHEK1,ERN1,IRAK1,AXL,BLK,CAMK4,CDK7,DDR1,FES,FLT4,FRK,HCK,JAK1,LYN,MARK3,MAP3K3,MAP3K11,PAK3,PDGFRB,PRKD1,MAPK3,MAPK7,MAPK8,MAPK10,MAP2K3,GRK1,ROS1,RPS6KA1,MAP2K4,TEC,TGFBR2,TTK,TXK,TYK2,ULK1,AURKA,MAP4K3,BR…
P36897	TGF-beta receptor type I	FN	FN	FN	FN	CHEMBL509032	TAE-684	ALK inhibitor	Q9UM73,Q02763,P06213,P36888,Q15046,P49759,Q12866,Q9UQB9,Q96GD4,Q13131,P37023,Q06187,P11802,P22607,P52333,P10721,P08581,P15735,P08069,O96017,Q15349,Q07912,P04629,Q52WX2,Q8N4C8,Q8N568,Q15303,Q92918,Q9UF33,Q8WXR4,Q6PHR2,Q04771,Q8WU08,O00238,O14757,O75460,P51617,P30530,P51451,Q16566,P50613,Q08345,P07332,P35916,P42685,P08631,P23458,P07948,P27448,Q99759,Q16584,O75914,P09619,Q15139,P27361,Q13164,P45983,…	ALK,TEK,INSR,FLT3,KARS,CLK1,MERTK,AURKC,AURKB,PRKAA1,ACVRL1,BTK,CDK4,FGFR3,JAK3,KIT,MET,PHKG2,IGF1R,CHEK2,RPS6KA2,TNK2,NTRK1,SBK1,MINK1,DCLK2,ERBB4,MAP4K1,EPHA6,MYO3B,ULK3,ACVR1,STK32A,BMPR1B,CHEK1,ERN1,IRAK1,AXL,BLK,CAMK4,CDK7,DDR1,FES,FLT4,FRK,HCK,JAK1,LYN,MARK3,MAP3K3,MAP3K11,PAK3,PDGFRB,PRKD1,MAPK3,MAPK7,MAPK8,MAPK10,MAP2K3,GRK1,ROS1,RPS6KA1,MAP2K4,TEC,TGFBR2,TTK,TXK,TYK2,ULK1,AURKA,MAP4K3,BR…
Q16584	Mitogen-activated protein kinase kinase kinase 11	FN	FN	UA	UA	CHEMBL509032	TAE-684	ALK inhibitor	Q9UM73,Q02763,P06213,P36888,Q15046,P49759,Q12866,Q9UQB9,Q96GD4,Q13131,P37023,Q06187,P11802,P22607,P52333,P10721,P08581,P15735,P08069,O96017,Q15349,Q07912,P04629,Q52WX2,Q8N4C8,Q8N568,Q15303,Q92918,Q9UF33,Q8WXR4,Q6PHR2,Q04771,Q8WU08,O00238,O14757,O75460,P51617,P30530,P51451,Q16566,P50613,Q08345,P07332,P35916,P42685,P08631,P23458,P07948,P27448,Q99759,Q16584,O75914,P09619,Q15139,P27361,Q13164,P45983,…	ALK,TEK,INSR,FLT3,KARS,CLK1,MERTK,AURKC,AURKB,PRKAA1,ACVRL1,BTK,CDK4,FGFR3,JAK3,KIT,MET,PHKG2,IGF1R,CHEK2,RPS6KA2,TNK2,NTRK1,SBK1,MINK1,DCLK2,ERBB4,MAP4K1,EPHA6,MYO3B,ULK3,ACVR1,STK32A,BMPR1B,CHEK1,ERN1,IRAK1,AXL,BLK,CAMK4,CDK7,DDR1,FES,FLT4,FRK,HCK,JAK1,LYN,MARK3,MAP3K3,MAP3K11,PAK3,PDGFRB,PRKD1,MAPK3,MAPK7,MAPK8,MAPK10,MAP2K3,GRK1,ROS1,RPS6KA1,MAP2K4,TEC,TGFBR2,TTK,TXK,TYK2,ULK1,AURKA,MAP4K3,BR…
Q13464	Rho-associated protein kinase 1	UA	FN	UA	UA	CHEMBL509032	TAE-684	ALK inhibitor	Q9UM73,Q02763,P06213,P36888,Q15046,P49759,Q12866,Q9UQB9,Q96GD4,Q13131,P37023,Q06187,P11802,P22607,P52333,P10721,P08581,P15735,P08069,O96017,Q15349,Q07912,P04629,Q52WX2,Q8N4C8,Q8N568,Q15303,Q92918,Q9UF33,Q8WXR4,Q6PHR2,Q04771,Q8WU08,O00238,O14757,O75460,P51617,P30530,P51451,Q16566,P50613,Q08345,P07332,P35916,P42685,P08631,P23458,P07948,P27448,Q99759,Q16584,O75914,P09619,Q15139,P27361,Q13164,P45983,…	ALK,TEK,INSR,FLT3,KARS,CLK1,MERTK,AURKC,AURKB,PRKAA1,ACVRL1,BTK,CDK4,FGFR3,JAK3,KIT,MET,PHKG2,IGF1R,CHEK2,RPS6KA2,TNK2,NTRK1,SBK1,MINK1,DCLK2,ERBB4,MAP4K1,EPHA6,MYO3B,ULK3,ACVR1,STK32A,BMPR1B,CHEK1,ERN1,IRAK1,AXL,BLK,CAMK4,CDK7,DDR1,FES,FLT4,FRK,HCK,JAK1,LYN,MARK3,MAP3K3,MAP3K11,PAK3,PDGFRB,PRKD1,MAPK3,MAPK7,MAPK8,MAPK10,MAP2K3,GRK1,ROS1,RPS6KA1,MAP2K4,TEC,TGFBR2,TTK,TXK,TYK2,ULK1,AURKA,MAP4K3,BR…
P57059	Serine/threonine-protein kinase SIK1	UA	FN	FN	UA	CHEMBL509032	TAE-684	ALK inhibitor	Q9UM73,Q02763,P06213,P36888,Q15046,P49759,Q12866,Q9UQB9,Q96GD4,Q13131,P37023,Q06187,P11802,P22607,P52333,P10721,P08581,P15735,P08069,O96017,Q15349,Q07912,P04629,Q52WX2,Q8N4C8,Q8N568,Q15303,Q92918,Q9UF33,Q8WXR4,Q6PHR2,Q04771,Q8WU08,O00238,O14757,O75460,P51617,P30530,P51451,Q16566,P50613,Q08345,P07332,P35916,P42685,P08631,P23458,P07948,P27448,Q99759,Q16584,O75914,P09619,Q15139,P27361,Q13164,P45983,…	ALK,TEK,INSR,FLT3,KARS,CLK1,MERTK,AURKC,AURKB,PRKAA1,ACVRL1,BTK,CDK4,FGFR3,JAK3,KIT,MET,PHKG2,IGF1R,CHEK2,RPS6KA2,TNK2,NTRK1,SBK1,MINK1,DCLK2,ERBB4,MAP4K1,EPHA6,MYO3B,ULK3,ACVR1,STK32A,BMPR1B,CHEK1,ERN1,IRAK1,AXL,BLK,CAMK4,CDK7,DDR1,FES,FLT4,FRK,HCK,JAK1,LYN,MARK3,MAP3K3,MAP3K11,PAK3,PDGFRB,PRKD1,MAPK3,MAPK7,MAPK8,MAPK10,MAP2K3,GRK1,ROS1,RPS6KA1,MAP2K4,TEC,TGFBR2,TTK,TXK,TYK2,ULK1,AURKA,MAP4K3,BR…
Q16584	Mitogen-activated protein kinase kinase kinase 11	FN	FN	UA	UA	CHEMBL509032	TAE-684	ALK inhibitor	Q9UM73,Q02763,P06213,P36888,Q15046,P49759,Q12866,Q9UQB9,Q96GD4,Q13131,P37023,Q06187,P11802,P22607,P52333,P10721,P08581,P15735,P08069,O96017,Q15349,Q07912,P04629,Q52WX2,Q8N4C8,Q8N568,Q15303,Q92918,Q9UF33,Q8WXR4,Q6PHR2,Q04771,Q8WU08,O00238,O14757,O75460,P51617,P30530,P51451,Q16566,P50613,Q08345,P07332,P35916,P42685,P08631,P23458,P07948,P27448,Q99759,Q16584,O75914,P09619,Q15139,P27361,Q13164,P45983,…	ALK,TEK,INSR,FLT3,KARS,CLK1,MERTK,AURKC,AURKB,PRKAA1,ACVRL1,BTK,CDK4,FGFR3,JAK3,KIT,MET,PHKG2,IGF1R,CHEK2,RPS6KA2,TNK2,NTRK1,SBK1,MINK1,DCLK2,ERBB4,MAP4K1,EPHA6,MYO3B,ULK3,ACVR1,STK32A,BMPR1B,CHEK1,ERN1,IRAK1,AXL,BLK,CAMK4,CDK7,DDR1,FES,FLT4,FRK,HCK,JAK1,LYN,MARK3,MAP3K3,MAP3K11,PAK3,PDGFRB,PRKD1,MAPK3,MAPK7,MAPK8,MAPK10,MAP2K3,GRK1,ROS1,RPS6KA1,MAP2K4,TEC,TGFBR2,TTK,TXK,TYK2,ULK1,AURKA,MAP4K3,BR…
Q5S007	Leucine-rich repeat serine/threonine-protein kinase 2		FN	UA	UA	CHEMBL509032	TAE-684	ALK inhibitor	Q9UM73,Q02763,P06213,P36888,Q15046,P49759,Q12866,Q9UQB9,Q96GD4,Q13131,P37023,Q06187,P11802,P22607,P52333,P10721,P08581,P15735,P08069,O96017,Q15349,Q07912,P04629,Q52WX2,Q8N4C8,Q8N568,Q15303,Q92918,Q9UF33,Q8WXR4,Q6PHR2,Q04771,Q8WU08,O00238,O14757,O75460,P51617,P30530,P51451,Q16566,P50613,Q08345,P07332,P35916,P42685,P08631,P23458,P07948,P27448,Q99759,Q16584,O75914,P09619,Q15139,P27361,Q13164,P45983,…	ALK,TEK,INSR,FLT3,KARS,CLK1,MERTK,AURKC,AURKB,PRKAA1,ACVRL1,BTK,CDK4,FGFR3,JAK3,KIT,MET,PHKG2,IGF1R,CHEK2,RPS6KA2,TNK2,NTRK1,SBK1,MINK1,DCLK2,ERBB4,MAP4K1,EPHA6,MYO3B,ULK3,ACVR1,STK32A,BMPR1B,CHEK1,ERN1,IRAK1,AXL,BLK,CAMK4,CDK7,DDR1,FES,FLT4,FRK,HCK,JAK1,LYN,MARK3,MAP3K3,MAP3K11,PAK3,PDGFRB,PRKD1,MAPK3,MAPK7,MAPK8,MAPK10,MAP2K3,GRK1,ROS1,RPS6KA1,MAP2K4,TEC,TGFBR2,TTK,TXK,TYK2,ULK1,AURKA,MAP4K3,BR…
P45983	c-Jun N-terminal kinase 1	FN	FN	UA	UA	CHEMBL509032	TAE-684	ALK inhibitor	Q9UM73,Q02763,P06213,P36888,Q15046,P49759,Q12866,Q9UQB9,Q96GD4,Q13131,P37023,Q06187,P11802,P22607,P52333,P10721,P08581,P15735,P08069,O96017,Q15349,Q07912,P04629,Q52WX2,Q8N4C8,Q8N568,Q15303,Q92918,Q9UF33,Q8WXR4,Q6PHR2,Q04771,Q8WU08,O00238,O14757,O75460,P51617,P30530,P51451,Q16566,P50613,Q08345,P07332,P35916,P42685,P08631,P23458,P07948,P27448,Q99759,Q16584,O75914,P09619,Q15139,P27361,Q13164,P45983,…	ALK,TEK,INSR,FLT3,KARS,CLK1,MERTK,AURKC,AURKB,PRKAA1,ACVRL1,BTK,CDK4,FGFR3,JAK3,KIT,MET,PHKG2,IGF1R,CHEK2,RPS6KA2,TNK2,NTRK1,SBK1,MINK1,DCLK2,ERBB4,MAP4K1,EPHA6,MYO3B,ULK3,ACVR1,STK32A,BMPR1B,CHEK1,ERN1,IRAK1,AXL,BLK,CAMK4,CDK7,DDR1,FES,FLT4,FRK,HCK,JAK1,LYN,MARK3,MAP3K3,MAP3K11,PAK3,PDGFRB,PRKD1,MAPK3,MAPK7,MAPK8,MAPK10,MAP2K3,GRK1,ROS1,RPS6KA1,MAP2K4,TEC,TGFBR2,TTK,TXK,TYK2,ULK1,AURKA,MAP4K3,BR…
Q9H2K8	Serine/threonine-protein kinase TAO3	FN	FN	UA	UA	CHEMBL509032	TAE-684	ALK inhibitor	Q9UM73,Q02763,P06213,P36888,Q15046,P49759,Q12866,Q9UQB9,Q96GD4,Q13131,P37023,Q06187,P11802,P22607,P52333,P10721,P08581,P15735,P08069,O96017,Q15349,Q07912,P04629,Q52WX2,Q8N4C8,Q8N568,Q15303,Q92918,Q9UF33,Q8WXR4,Q6PHR2,Q04771,Q8WU08,O00238,O14757,O75460,P51617,P30530,P51451,Q16566,P50613,Q08345,P07332,P35916,P42685,P08631,P23458,P07948,P27448,Q99759,Q16584,O75914,P09619,Q15139,P27361,Q13164,P45983,…	ALK,TEK,INSR,FLT3,KARS,CLK1,MERTK,AURKC,AURKB,PRKAA1,ACVRL1,BTK,CDK4,FGFR3,JAK3,KIT,MET,PHKG2,IGF1R,CHEK2,RPS6KA2,TNK2,NTRK1,SBK1,MINK1,DCLK2,ERBB4,MAP4K1,EPHA6,MYO3B,ULK3,ACVR1,STK32A,BMPR1B,CHEK1,ERN1,IRAK1,AXL,BLK,CAMK4,CDK7,DDR1,FES,FLT4,FRK,HCK,JAK1,LYN,MARK3,MAP3K3,MAP3K11,PAK3,PDGFRB,PRKD1,MAPK3,MAPK7,MAPK8,MAPK10,MAP2K3,GRK1,ROS1,RPS6KA1,MAP2K4,TEC,TGFBR2,TTK,TXK,TYK2,ULK1,AURKA,MAP4K3,BR…
Q13163	Dual specificity mitogen-activated protein kinase kinase 5	FN	UA	UA	UA	CHEMBL509032	TAE-684	ALK inhibitor	Q9UM73,Q02763,P06213,P36888,Q15046,P49759,Q12866,Q9UQB9,Q96GD4,Q13131,P37023,Q06187,P11802,P22607,P52333,P10721,P08581,P15735,P08069,O96017,Q15349,Q07912,P04629,Q52WX2,Q8N4C8,Q8N568,Q15303,Q92918,Q9UF33,Q8WXR4,Q6PHR2,Q04771,Q8WU08,O00238,O14757,O75460,P51617,P30530,P51451,Q16566,P50613,Q08345,P07332,P35916,P42685,P08631,P23458,P07948,P27448,Q99759,Q16584,O75914,P09619,Q15139,P27361,Q13164,P45983,…	ALK,TEK,INSR,FLT3,KARS,CLK1,MERTK,AURKC,AURKB,PRKAA1,ACVRL1,BTK,CDK4,FGFR3,JAK3,KIT,MET,PHKG2,IGF1R,CHEK2,RPS6KA2,TNK2,NTRK1,SBK1,MINK1,DCLK2,ERBB4,MAP4K1,EPHA6,MYO3B,ULK3,ACVR1,STK32A,BMPR1B,CHEK1,ERN1,IRAK1,AXL,BLK,CAMK4,CDK7,DDR1,FES,FLT4,FRK,HCK,JAK1,LYN,MARK3,MAP3K3,MAP3K11,PAK3,PDGFRB,PRKD1,MAPK3,MAPK7,MAPK8,MAPK10,MAP2K3,GRK1,ROS1,RPS6KA1,MAP2K4,TEC,TGFBR2,TTK,TXK,TYK2,ULK1,AURKA,MAP4K3,BR…
P46734	Dual specificity mitogen-activated protein kinase kinase 3	UA	FN	UA	UA	CHEMBL509032	TAE-684	ALK inhibitor	Q9UM73,Q02763,P06213,P36888,Q15046,P49759,Q12866,Q9UQB9,Q96GD4,Q13131,P37023,Q06187,P11802,P22607,P52333,P10721,P08581,P15735,P08069,O96017,Q15349,Q07912,P04629,Q52WX2,Q8N4C8,Q8N568,Q15303,Q92918,Q9UF33,Q8WXR4,Q6PHR2,Q04771,Q8WU08,O00238,O14757,O75460,P51617,P30530,P51451,Q16566,P50613,Q08345,P07332,P35916,P42685,P08631,P23458,P07948,P27448,Q99759,Q16584,O75914,P09619,Q15139,P27361,Q13164,P45983,…	ALK,TEK,INSR,FLT3,KARS,CLK1,MERTK,AURKC,AURKB,PRKAA1,ACVRL1,BTK,CDK4,FGFR3,JAK3,KIT,MET,PHKG2,IGF1R,CHEK2,RPS6KA2,TNK2,NTRK1,SBK1,MINK1,DCLK2,ERBB4,MAP4K1,EPHA6,MYO3B,ULK3,ACVR1,STK32A,BMPR1B,CHEK1,ERN1,IRAK1,AXL,BLK,CAMK4,CDK7,DDR1,FES,FLT4,FRK,HCK,JAK1,LYN,MARK3,MAP3K3,MAP3K11,PAK3,PDGFRB,PRKD1,MAPK3,MAPK7,MAPK8,MAPK10,MAP2K3,GRK1,ROS1,RPS6KA1,MAP2K4,TEC,TGFBR2,TTK,TXK,TYK2,ULK1,AURKA,MAP4K3,BR…
P28482	MAP kinase ERK2	FN	FN	UA	FN	CHEMBL509032	TAE-684	ALK inhibitor	Q9UM73,Q02763,P06213,P36888,Q15046,P49759,Q12866,Q9UQB9,Q96GD4,Q13131,P37023,Q06187,P11802,P22607,P52333,P10721,P08581,P15735,P08069,O96017,Q15349,Q07912,P04629,Q52WX2,Q8N4C8,Q8N568,Q15303,Q92918,Q9UF33,Q8WXR4,Q6PHR2,Q04771,Q8WU08,O00238,O14757,O75460,P51617,P30530,P51451,Q16566,P50613,Q08345,P07332,P35916,P42685,P08631,P23458,P07948,P27448,Q99759,Q16584,O75914,P09619,Q15139,P27361,Q13164,P45983,…	ALK,TEK,INSR,FLT3,KARS,CLK1,MERTK,AURKC,AURKB,PRKAA1,ACVRL1,BTK,CDK4,FGFR3,JAK3,KIT,MET,PHKG2,IGF1R,CHEK2,RPS6KA2,TNK2,NTRK1,SBK1,MINK1,DCLK2,ERBB4,MAP4K1,EPHA6,MYO3B,ULK3,ACVR1,STK32A,BMPR1B,CHEK1,ERN1,IRAK1,AXL,BLK,CAMK4,CDK7,DDR1,FES,FLT4,FRK,HCK,JAK1,LYN,MARK3,MAP3K3,MAP3K11,PAK3,PDGFRB,PRKD1,MAPK3,MAPK7,MAPK8,MAPK10,MAP2K3,GRK1,ROS1,RPS6KA1,MAP2K4,TEC,TGFBR2,TTK,TXK,TYK2,ULK1,AURKA,MAP4K3,BR…
O43318	Mitogen-activated protein kinase kinase kinase 7	UA	FN	UA	UA	CHEMBL509032	TAE-684	ALK inhibitor	Q9UM73,Q02763,P06213,P36888,Q15046,P49759,Q12866,Q9UQB9,Q96GD4,Q13131,P37023,Q06187,P11802,P22607,P52333,P10721,P08581,P15735,P08069,O96017,Q15349,Q07912,P04629,Q52WX2,Q8N4C8,Q8N568,Q15303,Q92918,Q9UF33,Q8WXR4,Q6PHR2,Q04771,Q8WU08,O00238,O14757,O75460,P51617,P30530,P51451,Q16566,P50613,Q08345,P07332,P35916,P42685,P08631,P23458,P07948,P27448,Q99759,Q16584,O75914,P09619,Q15139,P27361,Q13164,P45983,…	ALK,TEK,INSR,FLT3,KARS,CLK1,MERTK,AURKC,AURKB,PRKAA1,ACVRL1,BTK,CDK4,FGFR3,JAK3,KIT,MET,PHKG2,IGF1R,CHEK2,RPS6KA2,TNK2,NTRK1,SBK1,MINK1,DCLK2,ERBB4,MAP4K1,EPHA6,MYO3B,ULK3,ACVR1,STK32A,BMPR1B,CHEK1,ERN1,IRAK1,AXL,BLK,CAMK4,CDK7,DDR1,FES,FLT4,FRK,HCK,JAK1,LYN,MARK3,MAP3K3,MAP3K11,PAK3,PDGFRB,PRKD1,MAPK3,MAPK7,MAPK8,MAPK10,MAP2K3,GRK1,ROS1,RPS6KA1,MAP2K4,TEC,TGFBR2,TTK,TXK,TYK2,ULK1,AURKA,MAP4K3,BR…
P27361	MAP kinase ERK1	FN	FN	UA	FN	CHEMBL509032	TAE-684	ALK inhibitor	Q9UM73,Q02763,P06213,P36888,Q15046,P49759,Q12866,Q9UQB9,Q96GD4,Q13131,P37023,Q06187,P11802,P22607,P52333,P10721,P08581,P15735,P08069,O96017,Q15349,Q07912,P04629,Q52WX2,Q8N4C8,Q8N568,Q15303,Q92918,Q9UF33,Q8WXR4,Q6PHR2,Q04771,Q8WU08,O00238,O14757,O75460,P51617,P30530,P51451,Q16566,P50613,Q08345,P07332,P35916,P42685,P08631,P23458,P07948,P27448,Q99759,Q16584,O75914,P09619,Q15139,P27361,Q13164,P45983,…	ALK,TEK,INSR,FLT3,KARS,CLK1,MERTK,AURKC,AURKB,PRKAA1,ACVRL1,BTK,CDK4,FGFR3,JAK3,KIT,MET,PHKG2,IGF1R,CHEK2,RPS6KA2,TNK2,NTRK1,SBK1,MINK1,DCLK2,ERBB4,MAP4K1,EPHA6,MYO3B,ULK3,ACVR1,STK32A,BMPR1B,CHEK1,ERN1,IRAK1,AXL,BLK,CAMK4,CDK7,DDR1,FES,FLT4,FRK,HCK,JAK1,LYN,MARK3,MAP3K3,MAP3K11,PAK3,PDGFRB,PRKD1,MAPK3,MAPK7,MAPK8,MAPK10,MAP2K3,GRK1,ROS1,RPS6KA1,MAP2K4,TEC,TGFBR2,TTK,TXK,TYK2,ULK1,AURKA,MAP4K3,BR…
O15530	3-phosphoinositide dependent protein kinase-1	FN	FN	UA	FN	CHEMBL509032	TAE-684	ALK inhibitor	Q9UM73,Q02763,P06213,P36888,Q15046,P49759,Q12866,Q9UQB9,Q96GD4,Q13131,P37023,Q06187,P11802,P22607,P52333,P10721,P08581,P15735,P08069,O96017,Q15349,Q07912,P04629,Q52WX2,Q8N4C8,Q8N568,Q15303,Q92918,Q9UF33,Q8WXR4,Q6PHR2,Q04771,Q8WU08,O00238,O14757,O75460,P51617,P30530,P51451,Q16566,P50613,Q08345,P07332,P35916,P42685,P08631,P23458,P07948,P27448,Q99759,Q16584,O75914,P09619,Q15139,P27361,Q13164,P45983,…	ALK,TEK,INSR,FLT3,KARS,CLK1,MERTK,AURKC,AURKB,PRKAA1,ACVRL1,BTK,CDK4,FGFR3,JAK3,KIT,MET,PHKG2,IGF1R,CHEK2,RPS6KA2,TNK2,NTRK1,SBK1,MINK1,DCLK2,ERBB4,MAP4K1,EPHA6,MYO3B,ULK3,ACVR1,STK32A,BMPR1B,CHEK1,ERN1,IRAK1,AXL,BLK,CAMK4,CDK7,DDR1,FES,FLT4,FRK,HCK,JAK1,LYN,MARK3,MAP3K3,MAP3K11,PAK3,PDGFRB,PRKD1,MAPK3,MAPK7,MAPK8,MAPK10,MAP2K3,GRK1,ROS1,RPS6KA1,MAP2K4,TEC,TGFBR2,TTK,TXK,TYK2,ULK1,AURKA,MAP4K3,BR…
Q5S007	Leucine-rich repeat serine/threonine-protein kinase 2		FN	UA	UA	CHEMBL509032	TAE-684	ALK inhibitor	Q9UM73,Q02763,P06213,P36888,Q15046,P49759,Q12866,Q9UQB9,Q96GD4,Q13131,P37023,Q06187,P11802,P22607,P52333,P10721,P08581,P15735,P08069,O96017,Q15349,Q07912,P04629,Q52WX2,Q8N4C8,Q8N568,Q15303,Q92918,Q9UF33,Q8WXR4,Q6PHR2,Q04771,Q8WU08,O00238,O14757,O75460,P51617,P30530,P51451,Q16566,P50613,Q08345,P07332,P35916,P42685,P08631,P23458,P07948,P27448,Q99759,Q16584,O75914,P09619,Q15139,P27361,Q13164,P45983,…	ALK,TEK,INSR,FLT3,KARS,CLK1,MERTK,AURKC,AURKB,PRKAA1,ACVRL1,BTK,CDK4,FGFR3,JAK3,KIT,MET,PHKG2,IGF1R,CHEK2,RPS6KA2,TNK2,NTRK1,SBK1,MINK1,DCLK2,ERBB4,MAP4K1,EPHA6,MYO3B,ULK3,ACVR1,STK32A,BMPR1B,CHEK1,ERN1,IRAK1,AXL,BLK,CAMK4,CDK7,DDR1,FES,FLT4,FRK,HCK,JAK1,LYN,MARK3,MAP3K3,MAP3K11,PAK3,PDGFRB,PRKD1,MAPK3,MAPK7,MAPK8,MAPK10,MAP2K3,GRK1,ROS1,RPS6KA1,MAP2K4,TEC,TGFBR2,TTK,TXK,TYK2,ULK1,AURKA,MAP4K3,BR…
P36894	Bone morphogenetic protein receptor type-1A	FN	FN	FN	UA	CHEMBL509032	TAE-684	ALK inhibitor	Q9UM73,Q02763,P06213,P36888,Q15046,P49759,Q12866,Q9UQB9,Q96GD4,Q13131,P37023,Q06187,P11802,P22607,P52333,P10721,P08581,P15735,P08069,O96017,Q15349,Q07912,P04629,Q52WX2,Q8N4C8,Q8N568,Q15303,Q92918,Q9UF33,Q8WXR4,Q6PHR2,Q04771,Q8WU08,O00238,O14757,O75460,P51617,P30530,P51451,Q16566,P50613,Q08345,P07332,P35916,P42685,P08631,P23458,P07948,P27448,Q99759,Q16584,O75914,P09619,Q15139,P27361,Q13164,P45983,…	ALK,TEK,INSR,FLT3,KARS,CLK1,MERTK,AURKC,AURKB,PRKAA1,ACVRL1,BTK,CDK4,FGFR3,JAK3,KIT,MET,PHKG2,IGF1R,CHEK2,RPS6KA2,TNK2,NTRK1,SBK1,MINK1,DCLK2,ERBB4,MAP4K1,EPHA6,MYO3B,ULK3,ACVR1,STK32A,BMPR1B,CHEK1,ERN1,IRAK1,AXL,BLK,CAMK4,CDK7,DDR1,FES,FLT4,FRK,HCK,JAK1,LYN,MARK3,MAP3K3,MAP3K11,PAK3,PDGFRB,PRKD1,MAPK3,MAPK7,MAPK8,MAPK10,MAP2K3,GRK1,ROS1,RPS6KA1,MAP2K4,TEC,TGFBR2,TTK,TXK,TYK2,ULK1,AURKA,MAP4K3,BR…
P45984	c-Jun N-terminal kinase 2	FN	FN	UA	UA	CHEMBL509032	TAE-684	ALK inhibitor	Q9UM73,Q02763,P06213,P36888,Q15046,P49759,Q12866,Q9UQB9,Q96GD4,Q13131,P37023,Q06187,P11802,P22607,P52333,P10721,P08581,P15735,P08069,O96017,Q15349,Q07912,P04629,Q52WX2,Q8N4C8,Q8N568,Q15303,Q92918,Q9UF33,Q8WXR4,Q6PHR2,Q04771,Q8WU08,O00238,O14757,O75460,P51617,P30530,P51451,Q16566,P50613,Q08345,P07332,P35916,P42685,P08631,P23458,P07948,P27448,Q99759,Q16584,O75914,P09619,Q15139,P27361,Q13164,P45983,…	ALK,TEK,INSR,FLT3,KARS,CLK1,MERTK,AURKC,AURKB,PRKAA1,ACVRL1,BTK,CDK4,FGFR3,JAK3,KIT,MET,PHKG2,IGF1R,CHEK2,RPS6KA2,TNK2,NTRK1,SBK1,MINK1,DCLK2,ERBB4,MAP4K1,EPHA6,MYO3B,ULK3,ACVR1,STK32A,BMPR1B,CHEK1,ERN1,IRAK1,AXL,BLK,CAMK4,CDK7,DDR1,FES,FLT4,FRK,HCK,JAK1,LYN,MARK3,MAP3K3,MAP3K11,PAK3,PDGFRB,PRKD1,MAPK3,MAPK7,MAPK8,MAPK10,MAP2K3,GRK1,ROS1,RPS6KA1,MAP2K4,TEC,TGFBR2,TTK,TXK,TYK2,ULK1,AURKA,MAP4K3,BR…
Q04771	Activin receptor type-1	UA	FN	FN	UA	CHEMBL509032	TAE-684	ALK inhibitor	Q9UM73,Q02763,P06213,P36888,Q15046,P49759,Q12866,Q9UQB9,Q96GD4,Q13131,P37023,Q06187,P11802,P22607,P52333,P10721,P08581,P15735,P08069,O96017,Q15349,Q07912,P04629,Q52WX2,Q8N4C8,Q8N568,Q15303,Q92918,Q9UF33,Q8WXR4,Q6PHR2,Q04771,Q8WU08,O00238,O14757,O75460,P51617,P30530,P51451,Q16566,P50613,Q08345,P07332,P35916,P42685,P08631,P23458,P07948,P27448,Q99759,Q16584,O75914,P09619,Q15139,P27361,Q13164,P45983,…	ALK,TEK,INSR,FLT3,KARS,CLK1,MERTK,AURKC,AURKB,PRKAA1,ACVRL1,BTK,CDK4,FGFR3,JAK3,KIT,MET,PHKG2,IGF1R,CHEK2,RPS6KA2,TNK2,NTRK1,SBK1,MINK1,DCLK2,ERBB4,MAP4K1,EPHA6,MYO3B,ULK3,ACVR1,STK32A,BMPR1B,CHEK1,ERN1,IRAK1,AXL,BLK,CAMK4,CDK7,DDR1,FES,FLT4,FRK,HCK,JAK1,LYN,MARK3,MAP3K3,MAP3K11,PAK3,PDGFRB,PRKD1,MAPK3,MAPK7,MAPK8,MAPK10,MAP2K3,GRK1,ROS1,RPS6KA1,MAP2K4,TEC,TGFBR2,TTK,TXK,TYK2,ULK1,AURKA,MAP4K3,BR…
Q04912	Macrophage-stimulating protein receptor	FN	CR		FN	CHEMBL509032	TAE-684	ALK inhibitor	Q9UM73,Q02763,P06213,P36888,Q15046,P49759,Q12866,Q9UQB9,Q96GD4,Q13131,P37023,Q06187,P11802,P22607,P52333,P10721,P08581,P15735,P08069,O96017,Q15349,Q07912,P04629,Q52WX2,Q8N4C8,Q8N568,Q15303,Q92918,Q9UF33,Q8WXR4,Q6PHR2,Q04771,Q8WU08,O00238,O14757,O75460,P51617,P30530,P51451,Q16566,P50613,Q08345,P07332,P35916,P42685,P08631,P23458,P07948,P27448,Q99759,Q16584,O75914,P09619,Q15139,P27361,Q13164,P45983,…	ALK,TEK,INSR,FLT3,KARS,CLK1,MERTK,AURKC,AURKB,PRKAA1,ACVRL1,BTK,CDK4,FGFR3,JAK3,KIT,MET,PHKG2,IGF1R,CHEK2,RPS6KA2,TNK2,NTRK1,SBK1,MINK1,DCLK2,ERBB4,MAP4K1,EPHA6,MYO3B,ULK3,ACVR1,STK32A,BMPR1B,CHEK1,ERN1,IRAK1,AXL,BLK,CAMK4,CDK7,DDR1,FES,FLT4,FRK,HCK,JAK1,LYN,MARK3,MAP3K3,MAP3K11,PAK3,PDGFRB,PRKD1,MAPK3,MAPK7,MAPK8,MAPK10,MAP2K3,GRK1,ROS1,RPS6KA1,MAP2K4,TEC,TGFBR2,TTK,TXK,TYK2,ULK1,AURKA,MAP4K3,BR…
P42345	FK506 binding protein 12	UA	FN	UA	UA	CHEMBL1081312			P35968,P12931,P11274,P00519,P42336,P42345,O00329,P78527,P08631,P00533,P54760,P07949,Q9UBF8,Q04912,Q02750,P07333,P29376,Q5S007,O75116,P53667,Q07912,P09619,P06239,P11362,P48729,Q12851,O94806,Q04771,P08069,P16234,Q13464,P17948,P06241	KDR,SRC,BCR,ABL1,PIK3CA,MTOR,PIK3CD,PRKDC,HCK,EGFR,EPHB4,RET,PI4KB,MST1R,MAP2K1,CSF1R,LTK,LRRK2,ROCK2,LIMK1,TNK2,PDGFRB,LCK,FGFR1,CSNK1A1,MAP4K2,PRKD3,ACVR1,IGF1R,PDGFRA,ROCK1,FLT1,FYN
Q13464	Rho-associated protein kinase 1	UA	FN	UA	UA	CHEMBL1081312			P35968,P12931,P11274,P00519,P42336,P42345,O00329,P78527,P08631,P00533,P54760,P07949,Q9UBF8,Q04912,Q02750,P07333,P29376,Q5S007,O75116,P53667,Q07912,P09619,P06239,P11362,P48729,Q12851,O94806,Q04771,P08069,P16234,Q13464,P17948,P06241	KDR,SRC,BCR,ABL1,PIK3CA,MTOR,PIK3CD,PRKDC,HCK,EGFR,EPHB4,RET,PI4KB,MST1R,MAP2K1,CSF1R,LTK,LRRK2,ROCK2,LIMK1,TNK2,PDGFRB,LCK,FGFR1,CSNK1A1,MAP4K2,PRKD3,ACVR1,IGF1R,PDGFRA,ROCK1,FLT1,FYN
P42345	FK506 binding protein 12	UA	FN	UA	UA	CHEMBL1081312			P35968,P12931,P11274,P00519,P42336,P42345,O00329,P78527,P08631,P00533,P54760,P07949,Q9UBF8,Q04912,Q02750,P07333,P29376,Q5S007,O75116,P53667,Q07912,P09619,P06239,P11362,P48729,Q12851,O94806,Q04771,P08069,P16234,Q13464,P17948,P06241	KDR,SRC,BCR,ABL1,PIK3CA,MTOR,PIK3CD,PRKDC,HCK,EGFR,EPHB4,RET,PI4KB,MST1R,MAP2K1,CSF1R,LTK,LRRK2,ROCK2,LIMK1,TNK2,PDGFRB,LCK,FGFR1,CSNK1A1,MAP4K2,PRKD3,ACVR1,IGF1R,PDGFRA,ROCK1,FLT1,FYN
Q5S007	Leucine-rich repeat serine/threonine-protein kinase 2		FN	UA	UA	CHEMBL1081312			P35968,P12931,P11274,P00519,P42336,P42345,O00329,P78527,P08631,P00533,P54760,P07949,Q9UBF8,Q04912,Q02750,P07333,P29376,Q5S007,O75116,P53667,Q07912,P09619,P06239,P11362,P48729,Q12851,O94806,Q04771,P08069,P16234,Q13464,P17948,P06241	KDR,SRC,BCR,ABL1,PIK3CA,MTOR,PIK3CD,PRKDC,HCK,EGFR,EPHB4,RET,PI4KB,MST1R,MAP2K1,CSF1R,LTK,LRRK2,ROCK2,LIMK1,TNK2,PDGFRB,LCK,FGFR1,CSNK1A1,MAP4K2,PRKD3,ACVR1,IGF1R,PDGFRA,ROCK1,FLT1,FYN
Q04771	Activin receptor type-1	UA	FN	FN	UA	CHEMBL1081312			P35968,P12931,P11274,P00519,P42336,P42345,O00329,P78527,P08631,P00533,P54760,P07949,Q9UBF8,Q04912,Q02750,P07333,P29376,Q5S007,O75116,P53667,Q07912,P09619,P06239,P11362,P48729,Q12851,O94806,Q04771,P08069,P16234,Q13464,P17948,P06241	KDR,SRC,BCR,ABL1,PIK3CA,MTOR,PIK3CD,PRKDC,HCK,EGFR,EPHB4,RET,PI4KB,MST1R,MAP2K1,CSF1R,LTK,LRRK2,ROCK2,LIMK1,TNK2,PDGFRB,LCK,FGFR1,CSNK1A1,MAP4K2,PRKD3,ACVR1,IGF1R,PDGFRA,ROCK1,FLT1,FYN
Q04912	Macrophage-stimulating protein receptor	FN	CR		FN	CHEMBL1081312			P35968,P12931,P11274,P00519,P42336,P42345,O00329,P78527,P08631,P00533,P54760,P07949,Q9UBF8,Q04912,Q02750,P07333,P29376,Q5S007,O75116,P53667,Q07912,P09619,P06239,P11362,P48729,Q12851,O94806,Q04771,P08069,P16234,Q13464,P17948,P06241	KDR,SRC,BCR,ABL1,PIK3CA,MTOR,PIK3CD,PRKDC,HCK,EGFR,EPHB4,RET,PI4KB,MST1R,MAP2K1,CSF1R,LTK,LRRK2,ROCK2,LIMK1,TNK2,PDGFRB,LCK,FGFR1,CSNK1A1,MAP4K2,PRKD3,ACVR1,IGF1R,PDGFRA,ROCK1,FLT1,FYN
P17252	Protein kinase C (PKC)	FN	UA	UA	FN	CHEMBL113185			P43403,Q15139,P41743,P24723,P05771,P05129,Q05655,P17252,O94806,Q02156,Q04759,Q05513	ZAP70,PRKD1,PRKCI,PRKCH,PRKCB,PRKCG,PRKCD,PRKCA,PRKD3,PRKCE,PRKCQ,PRKCZ
Q05513	Protein kinase C (PKC)	UA	FN	FN	UA	CHEMBL113185			P43403,Q15139,P41743,P24723,P05771,P05129,Q05655,P17252,O94806,Q02156,Q04759,Q05513	ZAP70,PRKD1,PRKCI,PRKCH,PRKCB,PRKCG,PRKCD,PRKCA,PRKD3,PRKCE,PRKCQ,PRKCZ
P36897	TGF-beta receptor type I	FN	FN	FN	FN	CHEMBL1163955			P36897	TGFBR1
P36897	TGF-beta receptor type I	FN	FN	FN	FN	CHEMBL1164022			P36897	TGFBR1
P36897	TGF-beta receptor type I	FN	FN	FN	FN	CHEMBL1164843			P36897	TGFBR1
P36897	TGF-beta receptor type I	FN	FN	FN	FN	CHEMBL1164957			P36897	TGFBR1
P36897	TGF-beta receptor type I	FN	FN	FN	FN	CHEMBL1164971			P36897	TGFBR1
P36897	TGF-beta receptor type I	FN	FN	FN	FN	CHEMBL1165063			P36897	TGFBR1
P36897	TGF-beta receptor type I	FN	FN	FN	FN	CHEMBL1165374			P36897	TGFBR1
P36897	TGF-beta receptor type I	FN	FN	FN	FN	CHEMBL1165694			P36897	TGFBR1
P36897	TGF-beta receptor type I	FN	FN	FN	FN	CHEMBL118928			P36897	TGFBR1
P36897	TGF-beta receptor type I	FN	FN	FN	FN	CHEMBL118928			P36897	TGFBR1
P36897	TGF-beta receptor type I	FN	FN	FN	FN	CHEMBL118928			P36897	TGFBR1
P36897	TGF-beta receptor type I	FN	FN	FN	FN	CHEMBL118928			P36897	TGFBR1
P36897	TGF-beta receptor type I	FN	FN	FN	FN	CHEMBL119936			P10828,P36897	THRB,TGFBR1
P36897	TGF-beta receptor type I	FN	FN	FN	FN	CHEMBL119976			P10828,P36897	THRB,TGFBR1
P36897	TGF-beta receptor type I	FN	FN	FN	FN	CHEMBL120587			P10828,Q16539,P36897	THRB,MAPK14,TGFBR1
P36897	TGF-beta receptor type I	FN	FN	FN	FN	CHEMBL120718			P10828,P36897	THRB,TGFBR1
P36897	TGF-beta receptor type I	FN	FN	FN	FN	CHEMBL121554			P10828,P36897	THRB,TGFBR1
P36897	TGF-beta receptor type I	FN	FN	FN	FN	CHEMBL121795			P10828,P36897	THRB,TGFBR1
P36897	TGF-beta receptor type I	FN	FN	FN	FN	CHEMBL122583			P10828,P36897	THRB,TGFBR1
P04629	Nerve growth factor receptor Trk-A	UA	FN	UA	UA	CHEMBL1231124			O60674,P04629,P42229,P40763	JAK2,NTRK1,STAT5A,STAT3
P40763	Signal transducer and activator of transcription 3	FN	FN	FN	FN	CHEMBL1231124			O60674,P04629,P42229,P40763	JAK2,NTRK1,STAT5A,STAT3
P42229	Signal transducer and activator of transcription 5A	UA	FN	FN	FN	CHEMBL1231124			O60674,P04629,P42229,P40763	JAK2,NTRK1,STAT5A,STAT3
P40763	Signal transducer and activator of transcription 3	FN	FN	FN	FN	CHEMBL1231124			O60674,P04629,P42229,P40763	JAK2,NTRK1,STAT5A,STAT3
P42229	Signal transducer and activator of transcription 5A	UA	FN	FN	FN	CHEMBL1231124			O60674,P04629,P42229,P40763	JAK2,NTRK1,STAT5A,STAT3
P36897	TGF-beta receptor type I	FN	FN	FN	FN	CHEMBL1237161			P36897	TGFBR1
Q8N4C8	Misshapen-like kinase 1	FN	UA	UA	FN	CHEMBL1241473			Q9H4B4,Q9UM73,P30530,O60674,O00444,P07333,P07949,Q13131,P51812,O95819,P23443,Q13627,Q05655,Q13188,P49760,P12931,P08581,O14757,Q9HBY8,P27448,P35968,P06239,P24941,P07948,Q7L7X3,P28482,P68400,P04629,P49840,P48730,P11362,Q05397,Q96GD4,P29597,P36888,Q8N4C8,O43293,P45984,P00519,Q00535,P49137,O96013,P51451,Q12851,P45983,P06213,P51957,Q08881,P29317,O94806,O96017,O00311,Q13153,Q9BXA7,Q14289,O43781,P05129,…	PLK3,ALK,AXL,JAK2,PLK4,CSF1R,RET,PRKAA1,RPS6KA3,MAP4K4,RPS6KB1,DYRK1A,PRKCD,STK3,CLK2,SRC,MET,CHEK1,SGK2,MARK3,KDR,LCK,CDK2,LYN,TAOK1,MAPK1,CSNK2A1,NTRK1,GSK3A,CSNK1D,FGFR1,PTK2,AURKB,TYK2,FLT3,MINK1,DAPK3,MAPK9,ABL1,CDK5,MAPKAPK2,PAK4,BLK,MAP4K2,MAPK8,INSR,NEK4,ITK,EPHA2,PRKD3,CHEK2,CDC7,PAK1,TSSK1B,PTK2B,DYRK3,PRKCG,MELK,JAK3,IGF1R,HIPK2,PIM1,NEK2,PLK1,FLT4,MARK2,CDK1,GSK3B,ROCK1,PRKACA,IRAK4,F…
P30530	Tyrosine-protein kinase receptor UFO	FN	UA	UA	UA	CHEMBL1241473			Q9H4B4,Q9UM73,P30530,O60674,O00444,P07333,P07949,Q13131,P51812,O95819,P23443,Q13627,Q05655,Q13188,P49760,P12931,P08581,O14757,Q9HBY8,P27448,P35968,P06239,P24941,P07948,Q7L7X3,P28482,P68400,P04629,P49840,P48730,P11362,Q05397,Q96GD4,P29597,P36888,Q8N4C8,O43293,P45984,P00519,Q00535,P49137,O96013,P51451,Q12851,P45983,P06213,P51957,Q08881,P29317,O94806,O96017,O00311,Q13153,Q9BXA7,Q14289,O43781,P05129,…	PLK3,ALK,AXL,JAK2,PLK4,CSF1R,RET,PRKAA1,RPS6KA3,MAP4K4,RPS6KB1,DYRK1A,PRKCD,STK3,CLK2,SRC,MET,CHEK1,SGK2,MARK3,KDR,LCK,CDK2,LYN,TAOK1,MAPK1,CSNK2A1,NTRK1,GSK3A,CSNK1D,FGFR1,PTK2,AURKB,TYK2,FLT3,MINK1,DAPK3,MAPK9,ABL1,CDK5,MAPKAPK2,PAK4,BLK,MAP4K2,MAPK8,INSR,NEK4,ITK,EPHA2,PRKD3,CHEK2,CDC7,PAK1,TSSK1B,PTK2B,DYRK3,PRKCG,MELK,JAK3,IGF1R,HIPK2,PIM1,NEK2,PLK1,FLT4,MARK2,CDK1,GSK3B,ROCK1,PRKACA,IRAK4,F…
P17612	cAMP-dependent protein kinase alpha-catalytic subunit	FN	FN	UA	FN	CHEMBL1241473			Q9H4B4,Q9UM73,P30530,O60674,O00444,P07333,P07949,Q13131,P51812,O95819,P23443,Q13627,Q05655,Q13188,P49760,P12931,P08581,O14757,Q9HBY8,P27448,P35968,P06239,P24941,P07948,Q7L7X3,P28482,P68400,P04629,P49840,P48730,P11362,Q05397,Q96GD4,P29597,P36888,Q8N4C8,O43293,P45984,P00519,Q00535,P49137,O96013,P51451,Q12851,P45983,P06213,P51957,Q08881,P29317,O94806,O96017,O00311,Q13153,Q9BXA7,Q14289,O43781,P05129,…	PLK3,ALK,AXL,JAK2,PLK4,CSF1R,RET,PRKAA1,RPS6KA3,MAP4K4,RPS6KB1,DYRK1A,PRKCD,STK3,CLK2,SRC,MET,CHEK1,SGK2,MARK3,KDR,LCK,CDK2,LYN,TAOK1,MAPK1,CSNK2A1,NTRK1,GSK3A,CSNK1D,FGFR1,PTK2,AURKB,TYK2,FLT3,MINK1,DAPK3,MAPK9,ABL1,CDK5,MAPKAPK2,PAK4,BLK,MAP4K2,MAPK8,INSR,NEK4,ITK,EPHA2,PRKD3,CHEK2,CDC7,PAK1,TSSK1B,PTK2B,DYRK3,PRKCG,MELK,JAK3,IGF1R,HIPK2,PIM1,NEK2,PLK1,FLT4,MARK2,CDK1,GSK3B,ROCK1,PRKACA,IRAK4,F…
P28482	MAP kinase ERK2	FN	FN	UA	FN	CHEMBL1241473			Q9H4B4,Q9UM73,P30530,O60674,O00444,P07333,P07949,Q13131,P51812,O95819,P23443,Q13627,Q05655,Q13188,P49760,P12931,P08581,O14757,Q9HBY8,P27448,P35968,P06239,P24941,P07948,Q7L7X3,P28482,P68400,P04629,P49840,P48730,P11362,Q05397,Q96GD4,P29597,P36888,Q8N4C8,O43293,P45984,P00519,Q00535,P49137,O96013,P51451,Q12851,P45983,P06213,P51957,Q08881,P29317,O94806,O96017,O00311,Q13153,Q9BXA7,Q14289,O43781,P05129,…	PLK3,ALK,AXL,JAK2,PLK4,CSF1R,RET,PRKAA1,RPS6KA3,MAP4K4,RPS6KB1,DYRK1A,PRKCD,STK3,CLK2,SRC,MET,CHEK1,SGK2,MARK3,KDR,LCK,CDK2,LYN,TAOK1,MAPK1,CSNK2A1,NTRK1,GSK3A,CSNK1D,FGFR1,PTK2,AURKB,TYK2,FLT3,MINK1,DAPK3,MAPK9,ABL1,CDK5,MAPKAPK2,PAK4,BLK,MAP4K2,MAPK8,INSR,NEK4,ITK,EPHA2,PRKD3,CHEK2,CDC7,PAK1,TSSK1B,PTK2B,DYRK3,PRKCG,MELK,JAK3,IGF1R,HIPK2,PIM1,NEK2,PLK1,FLT4,MARK2,CDK1,GSK3B,ROCK1,PRKACA,IRAK4,F…
Q13464	Rho-associated protein kinase 1	UA	FN	UA	UA	CHEMBL1241473			Q9H4B4,Q9UM73,P30530,O60674,O00444,P07333,P07949,Q13131,P51812,O95819,P23443,Q13627,Q05655,Q13188,P49760,P12931,P08581,O14757,Q9HBY8,P27448,P35968,P06239,P24941,P07948,Q7L7X3,P28482,P68400,P04629,P49840,P48730,P11362,Q05397,Q96GD4,P29597,P36888,Q8N4C8,O43293,P45984,P00519,Q00535,P49137,O96013,P51451,Q12851,P45983,P06213,P51957,Q08881,P29317,O94806,O96017,O00311,Q13153,Q9BXA7,Q14289,O43781,P05129,…	PLK3,ALK,AXL,JAK2,PLK4,CSF1R,RET,PRKAA1,RPS6KA3,MAP4K4,RPS6KB1,DYRK1A,PRKCD,STK3,CLK2,SRC,MET,CHEK1,SGK2,MARK3,KDR,LCK,CDK2,LYN,TAOK1,MAPK1,CSNK2A1,NTRK1,GSK3A,CSNK1D,FGFR1,PTK2,AURKB,TYK2,FLT3,MINK1,DAPK3,MAPK9,ABL1,CDK5,MAPKAPK2,PAK4,BLK,MAP4K2,MAPK8,INSR,NEK4,ITK,EPHA2,PRKD3,CHEK2,CDC7,PAK1,TSSK1B,PTK2B,DYRK3,PRKCG,MELK,JAK3,IGF1R,HIPK2,PIM1,NEK2,PLK1,FLT4,MARK2,CDK1,GSK3B,ROCK1,PRKACA,IRAK4,F…
Q13153	Serine/threonine-protein kinase PAK 1	FN	FN	UA	FN	CHEMBL1241473			Q9H4B4,Q9UM73,P30530,O60674,O00444,P07333,P07949,Q13131,P51812,O95819,P23443,Q13627,Q05655,Q13188,P49760,P12931,P08581,O14757,Q9HBY8,P27448,P35968,P06239,P24941,P07948,Q7L7X3,P28482,P68400,P04629,P49840,P48730,P11362,Q05397,Q96GD4,P29597,P36888,Q8N4C8,O43293,P45984,P00519,Q00535,P49137,O96013,P51451,Q12851,P45983,P06213,P51957,Q08881,P29317,O94806,O96017,O00311,Q13153,Q9BXA7,Q14289,O43781,P05129,…	PLK3,ALK,AXL,JAK2,PLK4,CSF1R,RET,PRKAA1,RPS6KA3,MAP4K4,RPS6KB1,DYRK1A,PRKCD,STK3,CLK2,SRC,MET,CHEK1,SGK2,MARK3,KDR,LCK,CDK2,LYN,TAOK1,MAPK1,CSNK2A1,NTRK1,GSK3A,CSNK1D,FGFR1,PTK2,AURKB,TYK2,FLT3,MINK1,DAPK3,MAPK9,ABL1,CDK5,MAPKAPK2,PAK4,BLK,MAP4K2,MAPK8,INSR,NEK4,ITK,EPHA2,PRKD3,CHEK2,CDC7,PAK1,TSSK1B,PTK2B,DYRK3,PRKCG,MELK,JAK3,IGF1R,HIPK2,PIM1,NEK2,PLK1,FLT4,MARK2,CDK1,GSK3B,ROCK1,PRKACA,IRAK4,F…
P45983	c-Jun N-terminal kinase 1	FN	FN	UA	UA	CHEMBL1241473			Q9H4B4,Q9UM73,P30530,O60674,O00444,P07333,P07949,Q13131,P51812,O95819,P23443,Q13627,Q05655,Q13188,P49760,P12931,P08581,O14757,Q9HBY8,P27448,P35968,P06239,P24941,P07948,Q7L7X3,P28482,P68400,P04629,P49840,P48730,P11362,Q05397,Q96GD4,P29597,P36888,Q8N4C8,O43293,P45984,P00519,Q00535,P49137,O96013,P51451,Q12851,P45983,P06213,P51957,Q08881,P29317,O94806,O96017,O00311,Q13153,Q9BXA7,Q14289,O43781,P05129,…	PLK3,ALK,AXL,JAK2,PLK4,CSF1R,RET,PRKAA1,RPS6KA3,MAP4K4,RPS6KB1,DYRK1A,PRKCD,STK3,CLK2,SRC,MET,CHEK1,SGK2,MARK3,KDR,LCK,CDK2,LYN,TAOK1,MAPK1,CSNK2A1,NTRK1,GSK3A,CSNK1D,FGFR1,PTK2,AURKB,TYK2,FLT3,MINK1,DAPK3,MAPK9,ABL1,CDK5,MAPKAPK2,PAK4,BLK,MAP4K2,MAPK8,INSR,NEK4,ITK,EPHA2,PRKD3,CHEK2,CDC7,PAK1,TSSK1B,PTK2B,DYRK3,PRKCG,MELK,JAK3,IGF1R,HIPK2,PIM1,NEK2,PLK1,FLT4,MARK2,CDK1,GSK3B,ROCK1,PRKACA,IRAK4,F…
P48730	Casein kinase I delta	FN	FN	FN	UA	CHEMBL1241473			Q9H4B4,Q9UM73,P30530,O60674,O00444,P07333,P07949,Q13131,P51812,O95819,P23443,Q13627,Q05655,Q13188,P49760,P12931,P08581,O14757,Q9HBY8,P27448,P35968,P06239,P24941,P07948,Q7L7X3,P28482,P68400,P04629,P49840,P48730,P11362,Q05397,Q96GD4,P29597,P36888,Q8N4C8,O43293,P45984,P00519,Q00535,P49137,O96013,P51451,Q12851,P45983,P06213,P51957,Q08881,P29317,O94806,O96017,O00311,Q13153,Q9BXA7,Q14289,O43781,P05129,…	PLK3,ALK,AXL,JAK2,PLK4,CSF1R,RET,PRKAA1,RPS6KA3,MAP4K4,RPS6KB1,DYRK1A,PRKCD,STK3,CLK2,SRC,MET,CHEK1,SGK2,MARK3,KDR,LCK,CDK2,LYN,TAOK1,MAPK1,CSNK2A1,NTRK1,GSK3A,CSNK1D,FGFR1,PTK2,AURKB,TYK2,FLT3,MINK1,DAPK3,MAPK9,ABL1,CDK5,MAPKAPK2,PAK4,BLK,MAP4K2,MAPK8,INSR,NEK4,ITK,EPHA2,PRKD3,CHEK2,CDC7,PAK1,TSSK1B,PTK2B,DYRK3,PRKCG,MELK,JAK3,IGF1R,HIPK2,PIM1,NEK2,PLK1,FLT4,MARK2,CDK1,GSK3B,ROCK1,PRKACA,IRAK4,F…
P04629	Nerve growth factor receptor Trk-A	UA	FN	UA	UA	CHEMBL1241473			Q9H4B4,Q9UM73,P30530,O60674,O00444,P07333,P07949,Q13131,P51812,O95819,P23443,Q13627,Q05655,Q13188,P49760,P12931,P08581,O14757,Q9HBY8,P27448,P35968,P06239,P24941,P07948,Q7L7X3,P28482,P68400,P04629,P49840,P48730,P11362,Q05397,Q96GD4,P29597,P36888,Q8N4C8,O43293,P45984,P00519,Q00535,P49137,O96013,P51451,Q12851,P45983,P06213,P51957,Q08881,P29317,O94806,O96017,O00311,Q13153,Q9BXA7,Q14289,O43781,P05129,…	PLK3,ALK,AXL,JAK2,PLK4,CSF1R,RET,PRKAA1,RPS6KA3,MAP4K4,RPS6KB1,DYRK1A,PRKCD,STK3,CLK2,SRC,MET,CHEK1,SGK2,MARK3,KDR,LCK,CDK2,LYN,TAOK1,MAPK1,CSNK2A1,NTRK1,GSK3A,CSNK1D,FGFR1,PTK2,AURKB,TYK2,FLT3,MINK1,DAPK3,MAPK9,ABL1,CDK5,MAPKAPK2,PAK4,BLK,MAP4K2,MAPK8,INSR,NEK4,ITK,EPHA2,PRKD3,CHEK2,CDC7,PAK1,TSSK1B,PTK2B,DYRK3,PRKCG,MELK,JAK3,IGF1R,HIPK2,PIM1,NEK2,PLK1,FLT4,MARK2,CDK1,GSK3B,ROCK1,PRKACA,IRAK4,F…
O15530	3-phosphoinositide dependent protein kinase-1	FN	FN	UA	FN	CHEMBL1241473			Q9H4B4,Q9UM73,P30530,O60674,O00444,P07333,P07949,Q13131,P51812,O95819,P23443,Q13627,Q05655,Q13188,P49760,P12931,P08581,O14757,Q9HBY8,P27448,P35968,P06239,P24941,P07948,Q7L7X3,P28482,P68400,P04629,P49840,P48730,P11362,Q05397,Q96GD4,P29597,P36888,Q8N4C8,O43293,P45984,P00519,Q00535,P49137,O96013,P51451,Q12851,P45983,P06213,P51957,Q08881,P29317,O94806,O96017,O00311,Q13153,Q9BXA7,Q14289,O43781,P05129,…	PLK3,ALK,AXL,JAK2,PLK4,CSF1R,RET,PRKAA1,RPS6KA3,MAP4K4,RPS6KB1,DYRK1A,PRKCD,STK3,CLK2,SRC,MET,CHEK1,SGK2,MARK3,KDR,LCK,CDK2,LYN,TAOK1,MAPK1,CSNK2A1,NTRK1,GSK3A,CSNK1D,FGFR1,PTK2,AURKB,TYK2,FLT3,MINK1,DAPK3,MAPK9,ABL1,CDK5,MAPKAPK2,PAK4,BLK,MAP4K2,MAPK8,INSR,NEK4,ITK,EPHA2,PRKD3,CHEK2,CDC7,PAK1,TSSK1B,PTK2B,DYRK3,PRKCG,MELK,JAK3,IGF1R,HIPK2,PIM1,NEK2,PLK1,FLT4,MARK2,CDK1,GSK3B,ROCK1,PRKACA,IRAK4,F…
P45984	c-Jun N-terminal kinase 2	FN	FN	UA	UA	CHEMBL1241473			Q9H4B4,Q9UM73,P30530,O60674,O00444,P07333,P07949,Q13131,P51812,O95819,P23443,Q13627,Q05655,Q13188,P49760,P12931,P08581,O14757,Q9HBY8,P27448,P35968,P06239,P24941,P07948,Q7L7X3,P28482,P68400,P04629,P49840,P48730,P11362,Q05397,Q96GD4,P29597,P36888,Q8N4C8,O43293,P45984,P00519,Q00535,P49137,O96013,P51451,Q12851,P45983,P06213,P51957,Q08881,P29317,O94806,O96017,O00311,Q13153,Q9BXA7,Q14289,O43781,P05129,…	PLK3,ALK,AXL,JAK2,PLK4,CSF1R,RET,PRKAA1,RPS6KA3,MAP4K4,RPS6KB1,DYRK1A,PRKCD,STK3,CLK2,SRC,MET,CHEK1,SGK2,MARK3,KDR,LCK,CDK2,LYN,TAOK1,MAPK1,CSNK2A1,NTRK1,GSK3A,CSNK1D,FGFR1,PTK2,AURKB,TYK2,FLT3,MINK1,DAPK3,MAPK9,ABL1,CDK5,MAPKAPK2,PAK4,BLK,MAP4K2,MAPK8,INSR,NEK4,ITK,EPHA2,PRKD3,CHEK2,CDC7,PAK1,TSSK1B,PTK2B,DYRK3,PRKCG,MELK,JAK3,IGF1R,HIPK2,PIM1,NEK2,PLK1,FLT4,MARK2,CDK1,GSK3B,ROCK1,PRKACA,IRAK4,F…
Q13627	Dual-specificity tyrosine-phosphorylation regulated kinase 1A	UA	FN	UA	UA	CHEMBL1241473			Q9H4B4,Q9UM73,P30530,O60674,O00444,P07333,P07949,Q13131,P51812,O95819,P23443,Q13627,Q05655,Q13188,P49760,P12931,P08581,O14757,Q9HBY8,P27448,P35968,P06239,P24941,P07948,Q7L7X3,P28482,P68400,P04629,P49840,P48730,P11362,Q05397,Q96GD4,P29597,P36888,Q8N4C8,O43293,P45984,P00519,Q00535,P49137,O96013,P51451,Q12851,P45983,P06213,P51957,Q08881,P29317,O94806,O96017,O00311,Q13153,Q9BXA7,Q14289,O43781,P05129,…	PLK3,ALK,AXL,JAK2,PLK4,CSF1R,RET,PRKAA1,RPS6KA3,MAP4K4,RPS6KB1,DYRK1A,PRKCD,STK3,CLK2,SRC,MET,CHEK1,SGK2,MARK3,KDR,LCK,CDK2,LYN,TAOK1,MAPK1,CSNK2A1,NTRK1,GSK3A,CSNK1D,FGFR1,PTK2,AURKB,TYK2,FLT3,MINK1,DAPK3,MAPK9,ABL1,CDK5,MAPKAPK2,PAK4,BLK,MAP4K2,MAPK8,INSR,NEK4,ITK,EPHA2,PRKD3,CHEK2,CDC7,PAK1,TSSK1B,PTK2B,DYRK3,PRKCG,MELK,JAK3,IGF1R,HIPK2,PIM1,NEK2,PLK1,FLT4,MARK2,CDK1,GSK3B,ROCK1,PRKACA,IRAK4,F…
P23443	Ribosomal protein S6 kinase 1	FN	FN	UA	FN	CHEMBL1241473			Q9H4B4,Q9UM73,P30530,O60674,O00444,P07333,P07949,Q13131,P51812,O95819,P23443,Q13627,Q05655,Q13188,P49760,P12931,P08581,O14757,Q9HBY8,P27448,P35968,P06239,P24941,P07948,Q7L7X3,P28482,P68400,P04629,P49840,P48730,P11362,Q05397,Q96GD4,P29597,P36888,Q8N4C8,O43293,P45984,P00519,Q00535,P49137,O96013,P51451,Q12851,P45983,P06213,P51957,Q08881,P29317,O94806,O96017,O00311,Q13153,Q9BXA7,Q14289,O43781,P05129,…	PLK3,ALK,AXL,JAK2,PLK4,CSF1R,RET,PRKAA1,RPS6KA3,MAP4K4,RPS6KB1,DYRK1A,PRKCD,STK3,CLK2,SRC,MET,CHEK1,SGK2,MARK3,KDR,LCK,CDK2,LYN,TAOK1,MAPK1,CSNK2A1,NTRK1,GSK3A,CSNK1D,FGFR1,PTK2,AURKB,TYK2,FLT3,MINK1,DAPK3,MAPK9,ABL1,CDK5,MAPKAPK2,PAK4,BLK,MAP4K2,MAPK8,INSR,NEK4,ITK,EPHA2,PRKD3,CHEK2,CDC7,PAK1,TSSK1B,PTK2B,DYRK3,PRKCG,MELK,JAK3,IGF1R,HIPK2,PIM1,NEK2,PLK1,FLT4,MARK2,CDK1,GSK3B,ROCK1,PRKACA,IRAK4,F…
P37023	Serine/threonine-protein kinase receptor R3	FN	FN	FN	CR	CHEMBL1241674			Q9UBF8,O00329,P42345,P78527,P00519,P37023,P52333,P10721,Q8N4C8,Q9UF33,Q04771,Q13705,O00238,Q13873,O43293,P27037,P51451,P48729,P49674,P21860,P35916,P08631,P23458,P09619,O00750,P48736,Q02750,P46734,P37173,P42681,P29597,Q92630,O43353,O75676,Q8IWQ3,P36896,P36894,Q09013,O75747,Q12851,P51812,P36897,P53355,O60674,P00533,P21709,P29320,P09769,O14976,P06239,Q02156,P12931,P07947,Q9H422,O94804,P16234,P42336,…	PI4KB,PIK3CD,MTOR,PRKDC,ABL1,ACVRL1,JAK3,KIT,MINK1,EPHA6,ACVR1,ACVR2B,BMPR1B,BMPR2,DAPK3,ACVR2A,BLK,CSNK1A1,CSNK1E,ERBB3,FLT4,HCK,JAK1,PDGFRB,PIK3C2B,PIK3CG,MAP2K1,MAP2K3,TGFBR2,TXK,TYK2,DYRK2,RIPK2,RPS6KA4,BRSK2,ACVR1B,BMPR1A,DMPK,PIK3C2G,MAP4K2,RPS6KA3,TGFBR1,DAPK1,JAK2,EGFR,EPHA1,EPHA3,FGR,GAK,LCK,PRKCE,SRC,YES1,HIPK3,STK10,PDGFRA,PIK3CA,PIK3CB,TESK1,PIM2,PIP5K1C,PLK4,DAPK2,SLK,MELK,TNIK,TAOK2…
Q04771	Activin receptor type-1	UA	FN	FN	UA	CHEMBL1241674			Q9UBF8,O00329,P42345,P78527,P00519,P37023,P52333,P10721,Q8N4C8,Q9UF33,Q04771,Q13705,O00238,Q13873,O43293,P27037,P51451,P48729,P49674,P21860,P35916,P08631,P23458,P09619,O00750,P48736,Q02750,P46734,P37173,P42681,P29597,Q92630,O43353,O75676,Q8IWQ3,P36896,P36894,Q09013,O75747,Q12851,P51812,P36897,P53355,O60674,P00533,P21709,P29320,P09769,O14976,P06239,Q02156,P12931,P07947,Q9H422,O94804,P16234,P42336,…	PI4KB,PIK3CD,MTOR,PRKDC,ABL1,ACVRL1,JAK3,KIT,MINK1,EPHA6,ACVR1,ACVR2B,BMPR1B,BMPR2,DAPK3,ACVR2A,BLK,CSNK1A1,CSNK1E,ERBB3,FLT4,HCK,JAK1,PDGFRB,PIK3C2B,PIK3CG,MAP2K1,MAP2K3,TGFBR2,TXK,TYK2,DYRK2,RIPK2,RPS6KA4,BRSK2,ACVR1B,BMPR1A,DMPK,PIK3C2G,MAP4K2,RPS6KA3,TGFBR1,DAPK1,JAK2,EGFR,EPHA1,EPHA3,FGR,GAK,LCK,PRKCE,SRC,YES1,HIPK3,STK10,PDGFRA,PIK3CA,PIK3CB,TESK1,PIM2,PIP5K1C,PLK4,DAPK2,SLK,MELK,TNIK,TAOK2…
Q8N4C8	Misshapen-like kinase 1	FN	UA	UA	FN	CHEMBL1241674			Q9UBF8,O00329,P42345,P78527,P00519,P37023,P52333,P10721,Q8N4C8,Q9UF33,Q04771,Q13705,O00238,Q13873,O43293,P27037,P51451,P48729,P49674,P21860,P35916,P08631,P23458,P09619,O00750,P48736,Q02750,P46734,P37173,P42681,P29597,Q92630,O43353,O75676,Q8IWQ3,P36896,P36894,Q09013,O75747,Q12851,P51812,P36897,P53355,O60674,P00533,P21709,P29320,P09769,O14976,P06239,Q02156,P12931,P07947,Q9H422,O94804,P16234,P42336,…	PI4KB,PIK3CD,MTOR,PRKDC,ABL1,ACVRL1,JAK3,KIT,MINK1,EPHA6,ACVR1,ACVR2B,BMPR1B,BMPR2,DAPK3,ACVR2A,BLK,CSNK1A1,CSNK1E,ERBB3,FLT4,HCK,JAK1,PDGFRB,PIK3C2B,PIK3CG,MAP2K1,MAP2K3,TGFBR2,TXK,TYK2,DYRK2,RIPK2,RPS6KA4,BRSK2,ACVR1B,BMPR1A,DMPK,PIK3C2G,MAP4K2,RPS6KA3,TGFBR1,DAPK1,JAK2,EGFR,EPHA1,EPHA3,FGR,GAK,LCK,PRKCE,SRC,YES1,HIPK3,STK10,PDGFRA,PIK3CA,PIK3CB,TESK1,PIM2,PIP5K1C,PLK4,DAPK2,SLK,MELK,TNIK,TAOK2…
O00238	Bone morphogenetic protein receptor type-1B	FN	FN	FN	UA	CHEMBL1241674			Q9UBF8,O00329,P42345,P78527,P00519,P37023,P52333,P10721,Q8N4C8,Q9UF33,Q04771,Q13705,O00238,Q13873,O43293,P27037,P51451,P48729,P49674,P21860,P35916,P08631,P23458,P09619,O00750,P48736,Q02750,P46734,P37173,P42681,P29597,Q92630,O43353,O75676,Q8IWQ3,P36896,P36894,Q09013,O75747,Q12851,P51812,P36897,P53355,O60674,P00533,P21709,P29320,P09769,O14976,P06239,Q02156,P12931,P07947,Q9H422,O94804,P16234,P42336,…	PI4KB,PIK3CD,MTOR,PRKDC,ABL1,ACVRL1,JAK3,KIT,MINK1,EPHA6,ACVR1,ACVR2B,BMPR1B,BMPR2,DAPK3,ACVR2A,BLK,CSNK1A1,CSNK1E,ERBB3,FLT4,HCK,JAK1,PDGFRB,PIK3C2B,PIK3CG,MAP2K1,MAP2K3,TGFBR2,TXK,TYK2,DYRK2,RIPK2,RPS6KA4,BRSK2,ACVR1B,BMPR1A,DMPK,PIK3C2G,MAP4K2,RPS6KA3,TGFBR1,DAPK1,JAK2,EGFR,EPHA1,EPHA3,FGR,GAK,LCK,PRKCE,SRC,YES1,HIPK3,STK10,PDGFRA,PIK3CA,PIK3CB,TESK1,PIM2,PIP5K1C,PLK4,DAPK2,SLK,MELK,TNIK,TAOK2…
P42345	FK506 binding protein 12	UA	FN	UA	UA	CHEMBL1241674			Q9UBF8,O00329,P42345,P78527,P00519,P37023,P52333,P10721,Q8N4C8,Q9UF33,Q04771,Q13705,O00238,Q13873,O43293,P27037,P51451,P48729,P49674,P21860,P35916,P08631,P23458,P09619,O00750,P48736,Q02750,P46734,P37173,P42681,P29597,Q92630,O43353,O75676,Q8IWQ3,P36896,P36894,Q09013,O75747,Q12851,P51812,P36897,P53355,O60674,P00533,P21709,P29320,P09769,O14976,P06239,Q02156,P12931,P07947,Q9H422,O94804,P16234,P42336,…	PI4KB,PIK3CD,MTOR,PRKDC,ABL1,ACVRL1,JAK3,KIT,MINK1,EPHA6,ACVR1,ACVR2B,BMPR1B,BMPR2,DAPK3,ACVR2A,BLK,CSNK1A1,CSNK1E,ERBB3,FLT4,HCK,JAK1,PDGFRB,PIK3C2B,PIK3CG,MAP2K1,MAP2K3,TGFBR2,TXK,TYK2,DYRK2,RIPK2,RPS6KA4,BRSK2,ACVR1B,BMPR1A,DMPK,PIK3C2G,MAP4K2,RPS6KA3,TGFBR1,DAPK1,JAK2,EGFR,EPHA1,EPHA3,FGR,GAK,LCK,PRKCE,SRC,YES1,HIPK3,STK10,PDGFRA,PIK3CA,PIK3CB,TESK1,PIM2,PIP5K1C,PLK4,DAPK2,SLK,MELK,TNIK,TAOK2…
P36897	TGF-beta receptor type I	FN	FN	FN	FN	CHEMBL1241674			Q9UBF8,O00329,P42345,P78527,P00519,P37023,P52333,P10721,Q8N4C8,Q9UF33,Q04771,Q13705,O00238,Q13873,O43293,P27037,P51451,P48729,P49674,P21860,P35916,P08631,P23458,P09619,O00750,P48736,Q02750,P46734,P37173,P42681,P29597,Q92630,O43353,O75676,Q8IWQ3,P36896,P36894,Q09013,O75747,Q12851,P51812,P36897,P53355,O60674,P00533,P21709,P29320,P09769,O14976,P06239,Q02156,P12931,P07947,Q9H422,O94804,P16234,P42336,…	PI4KB,PIK3CD,MTOR,PRKDC,ABL1,ACVRL1,JAK3,KIT,MINK1,EPHA6,ACVR1,ACVR2B,BMPR1B,BMPR2,DAPK3,ACVR2A,BLK,CSNK1A1,CSNK1E,ERBB3,FLT4,HCK,JAK1,PDGFRB,PIK3C2B,PIK3CG,MAP2K1,MAP2K3,TGFBR2,TXK,TYK2,DYRK2,RIPK2,RPS6KA4,BRSK2,ACVR1B,BMPR1A,DMPK,PIK3C2G,MAP4K2,RPS6KA3,TGFBR1,DAPK1,JAK2,EGFR,EPHA1,EPHA3,FGR,GAK,LCK,PRKCE,SRC,YES1,HIPK3,STK10,PDGFRA,PIK3CA,PIK3CB,TESK1,PIM2,PIP5K1C,PLK4,DAPK2,SLK,MELK,TNIK,TAOK2…
P57059	Serine/threonine-protein kinase SIK1	UA	FN	FN	UA	CHEMBL1241674			Q9UBF8,O00329,P42345,P78527,P00519,P37023,P52333,P10721,Q8N4C8,Q9UF33,Q04771,Q13705,O00238,Q13873,O43293,P27037,P51451,P48729,P49674,P21860,P35916,P08631,P23458,P09619,O00750,P48736,Q02750,P46734,P37173,P42681,P29597,Q92630,O43353,O75676,Q8IWQ3,P36896,P36894,Q09013,O75747,Q12851,P51812,P36897,P53355,O60674,P00533,P21709,P29320,P09769,O14976,P06239,Q02156,P12931,P07947,Q9H422,O94804,P16234,P42336,…	PI4KB,PIK3CD,MTOR,PRKDC,ABL1,ACVRL1,JAK3,KIT,MINK1,EPHA6,ACVR1,ACVR2B,BMPR1B,BMPR2,DAPK3,ACVR2A,BLK,CSNK1A1,CSNK1E,ERBB3,FLT4,HCK,JAK1,PDGFRB,PIK3C2B,PIK3CG,MAP2K1,MAP2K3,TGFBR2,TXK,TYK2,DYRK2,RIPK2,RPS6KA4,BRSK2,ACVR1B,BMPR1A,DMPK,PIK3C2G,MAP4K2,RPS6KA3,TGFBR1,DAPK1,JAK2,EGFR,EPHA1,EPHA3,FGR,GAK,LCK,PRKCE,SRC,YES1,HIPK3,STK10,PDGFRA,PIK3CA,PIK3CB,TESK1,PIM2,PIP5K1C,PLK4,DAPK2,SLK,MELK,TNIK,TAOK2…
O75676	Ribosomal protein S6 kinase alpha 4	UA	FN	FN	UA	CHEMBL1241674			Q9UBF8,O00329,P42345,P78527,P00519,P37023,P52333,P10721,Q8N4C8,Q9UF33,Q04771,Q13705,O00238,Q13873,O43293,P27037,P51451,P48729,P49674,P21860,P35916,P08631,P23458,P09619,O00750,P48736,Q02750,P46734,P37173,P42681,P29597,Q92630,O43353,O75676,Q8IWQ3,P36896,P36894,Q09013,O75747,Q12851,P51812,P36897,P53355,O60674,P00533,P21709,P29320,P09769,O14976,P06239,Q02156,P12931,P07947,Q9H422,O94804,P16234,P42336,…	PI4KB,PIK3CD,MTOR,PRKDC,ABL1,ACVRL1,JAK3,KIT,MINK1,EPHA6,ACVR1,ACVR2B,BMPR1B,BMPR2,DAPK3,ACVR2A,BLK,CSNK1A1,CSNK1E,ERBB3,FLT4,HCK,JAK1,PDGFRB,PIK3C2B,PIK3CG,MAP2K1,MAP2K3,TGFBR2,TXK,TYK2,DYRK2,RIPK2,RPS6KA4,BRSK2,ACVR1B,BMPR1A,DMPK,PIK3C2G,MAP4K2,RPS6KA3,TGFBR1,DAPK1,JAK2,EGFR,EPHA1,EPHA3,FGR,GAK,LCK,PRKCE,SRC,YES1,HIPK3,STK10,PDGFRA,PIK3CA,PIK3CB,TESK1,PIM2,PIP5K1C,PLK4,DAPK2,SLK,MELK,TNIK,TAOK2…
Q5S007	Leucine-rich repeat serine/threonine-protein kinase 2		FN	UA	UA	CHEMBL1241674			Q9UBF8,O00329,P42345,P78527,P00519,P37023,P52333,P10721,Q8N4C8,Q9UF33,Q04771,Q13705,O00238,Q13873,O43293,P27037,P51451,P48729,P49674,P21860,P35916,P08631,P23458,P09619,O00750,P48736,Q02750,P46734,P37173,P42681,P29597,Q92630,O43353,O75676,Q8IWQ3,P36896,P36894,Q09013,O75747,Q12851,P51812,P36897,P53355,O60674,P00533,P21709,P29320,P09769,O14976,P06239,Q02156,P12931,P07947,Q9H422,O94804,P16234,P42336,…	PI4KB,PIK3CD,MTOR,PRKDC,ABL1,ACVRL1,JAK3,KIT,MINK1,EPHA6,ACVR1,ACVR2B,BMPR1B,BMPR2,DAPK3,ACVR2A,BLK,CSNK1A1,CSNK1E,ERBB3,FLT4,HCK,JAK1,PDGFRB,PIK3C2B,PIK3CG,MAP2K1,MAP2K3,TGFBR2,TXK,TYK2,DYRK2,RIPK2,RPS6KA4,BRSK2,ACVR1B,BMPR1A,DMPK,PIK3C2G,MAP4K2,RPS6KA3,TGFBR1,DAPK1,JAK2,EGFR,EPHA1,EPHA3,FGR,GAK,LCK,PRKCE,SRC,YES1,HIPK3,STK10,PDGFRA,PIK3CA,PIK3CB,TESK1,PIM2,PIP5K1C,PLK4,DAPK2,SLK,MELK,TNIK,TAOK2…
Q9H2K8	Serine/threonine-protein kinase TAO3	FN	FN	UA	UA	CHEMBL1241674			Q9UBF8,O00329,P42345,P78527,P00519,P37023,P52333,P10721,Q8N4C8,Q9UF33,Q04771,Q13705,O00238,Q13873,O43293,P27037,P51451,P48729,P49674,P21860,P35916,P08631,P23458,P09619,O00750,P48736,Q02750,P46734,P37173,P42681,P29597,Q92630,O43353,O75676,Q8IWQ3,P36896,P36894,Q09013,O75747,Q12851,P51812,P36897,P53355,O60674,P00533,P21709,P29320,P09769,O14976,P06239,Q02156,P12931,P07947,Q9H422,O94804,P16234,P42336,…	PI4KB,PIK3CD,MTOR,PRKDC,ABL1,ACVRL1,JAK3,KIT,MINK1,EPHA6,ACVR1,ACVR2B,BMPR1B,BMPR2,DAPK3,ACVR2A,BLK,CSNK1A1,CSNK1E,ERBB3,FLT4,HCK,JAK1,PDGFRB,PIK3C2B,PIK3CG,MAP2K1,MAP2K3,TGFBR2,TXK,TYK2,DYRK2,RIPK2,RPS6KA4,BRSK2,ACVR1B,BMPR1A,DMPK,PIK3C2G,MAP4K2,RPS6KA3,TGFBR1,DAPK1,JAK2,EGFR,EPHA1,EPHA3,FGR,GAK,LCK,PRKCE,SRC,YES1,HIPK3,STK10,PDGFRA,PIK3CA,PIK3CB,TESK1,PIM2,PIP5K1C,PLK4,DAPK2,SLK,MELK,TNIK,TAOK2…
Q13163	Dual specificity mitogen-activated protein kinase kinase 5	FN	UA	UA	UA	CHEMBL1241674			Q9UBF8,O00329,P42345,P78527,P00519,P37023,P52333,P10721,Q8N4C8,Q9UF33,Q04771,Q13705,O00238,Q13873,O43293,P27037,P51451,P48729,P49674,P21860,P35916,P08631,P23458,P09619,O00750,P48736,Q02750,P46734,P37173,P42681,P29597,Q92630,O43353,O75676,Q8IWQ3,P36896,P36894,Q09013,O75747,Q12851,P51812,P36897,P53355,O60674,P00533,P21709,P29320,P09769,O14976,P06239,Q02156,P12931,P07947,Q9H422,O94804,P16234,P42336,…	PI4KB,PIK3CD,MTOR,PRKDC,ABL1,ACVRL1,JAK3,KIT,MINK1,EPHA6,ACVR1,ACVR2B,BMPR1B,BMPR2,DAPK3,ACVR2A,BLK,CSNK1A1,CSNK1E,ERBB3,FLT4,HCK,JAK1,PDGFRB,PIK3C2B,PIK3CG,MAP2K1,MAP2K3,TGFBR2,TXK,TYK2,DYRK2,RIPK2,RPS6KA4,BRSK2,ACVR1B,BMPR1A,DMPK,PIK3C2G,MAP4K2,RPS6KA3,TGFBR1,DAPK1,JAK2,EGFR,EPHA1,EPHA3,FGR,GAK,LCK,PRKCE,SRC,YES1,HIPK3,STK10,PDGFRA,PIK3CA,PIK3CB,TESK1,PIM2,PIP5K1C,PLK4,DAPK2,SLK,MELK,TNIK,TAOK2…
P46734	Dual specificity mitogen-activated protein kinase kinase 3	UA	FN	UA	UA	CHEMBL1241674			Q9UBF8,O00329,P42345,P78527,P00519,P37023,P52333,P10721,Q8N4C8,Q9UF33,Q04771,Q13705,O00238,Q13873,O43293,P27037,P51451,P48729,P49674,P21860,P35916,P08631,P23458,P09619,O00750,P48736,Q02750,P46734,P37173,P42681,P29597,Q92630,O43353,O75676,Q8IWQ3,P36896,P36894,Q09013,O75747,Q12851,P51812,P36897,P53355,O60674,P00533,P21709,P29320,P09769,O14976,P06239,Q02156,P12931,P07947,Q9H422,O94804,P16234,P42336,…	PI4KB,PIK3CD,MTOR,PRKDC,ABL1,ACVRL1,JAK3,KIT,MINK1,EPHA6,ACVR1,ACVR2B,BMPR1B,BMPR2,DAPK3,ACVR2A,BLK,CSNK1A1,CSNK1E,ERBB3,FLT4,HCK,JAK1,PDGFRB,PIK3C2B,PIK3CG,MAP2K1,MAP2K3,TGFBR2,TXK,TYK2,DYRK2,RIPK2,RPS6KA4,BRSK2,ACVR1B,BMPR1A,DMPK,PIK3C2G,MAP4K2,RPS6KA3,TGFBR1,DAPK1,JAK2,EGFR,EPHA1,EPHA3,FGR,GAK,LCK,PRKCE,SRC,YES1,HIPK3,STK10,PDGFRA,PIK3CA,PIK3CB,TESK1,PIM2,PIP5K1C,PLK4,DAPK2,SLK,MELK,TNIK,TAOK2…
P42345	FK506 binding protein 12	UA	FN	UA	UA	CHEMBL1241674			Q9UBF8,O00329,P42345,P78527,P00519,P37023,P52333,P10721,Q8N4C8,Q9UF33,Q04771,Q13705,O00238,Q13873,O43293,P27037,P51451,P48729,P49674,P21860,P35916,P08631,P23458,P09619,O00750,P48736,Q02750,P46734,P37173,P42681,P29597,Q92630,O43353,O75676,Q8IWQ3,P36896,P36894,Q09013,O75747,Q12851,P51812,P36897,P53355,O60674,P00533,P21709,P29320,P09769,O14976,P06239,Q02156,P12931,P07947,Q9H422,O94804,P16234,P42336,…	PI4KB,PIK3CD,MTOR,PRKDC,ABL1,ACVRL1,JAK3,KIT,MINK1,EPHA6,ACVR1,ACVR2B,BMPR1B,BMPR2,DAPK3,ACVR2A,BLK,CSNK1A1,CSNK1E,ERBB3,FLT4,HCK,JAK1,PDGFRB,PIK3C2B,PIK3CG,MAP2K1,MAP2K3,TGFBR2,TXK,TYK2,DYRK2,RIPK2,RPS6KA4,BRSK2,ACVR1B,BMPR1A,DMPK,PIK3C2G,MAP4K2,RPS6KA3,TGFBR1,DAPK1,JAK2,EGFR,EPHA1,EPHA3,FGR,GAK,LCK,PRKCE,SRC,YES1,HIPK3,STK10,PDGFRA,PIK3CA,PIK3CB,TESK1,PIM2,PIP5K1C,PLK4,DAPK2,SLK,MELK,TNIK,TAOK2…
Q13705	Activin receptor type-2B	UA	FN	UA	FN	CHEMBL1241674			Q9UBF8,O00329,P42345,P78527,P00519,P37023,P52333,P10721,Q8N4C8,Q9UF33,Q04771,Q13705,O00238,Q13873,O43293,P27037,P51451,P48729,P49674,P21860,P35916,P08631,P23458,P09619,O00750,P48736,Q02750,P46734,P37173,P42681,P29597,Q92630,O43353,O75676,Q8IWQ3,P36896,P36894,Q09013,O75747,Q12851,P51812,P36897,P53355,O60674,P00533,P21709,P29320,P09769,O14976,P06239,Q02156,P12931,P07947,Q9H422,O94804,P16234,P42336,…	PI4KB,PIK3CD,MTOR,PRKDC,ABL1,ACVRL1,JAK3,KIT,MINK1,EPHA6,ACVR1,ACVR2B,BMPR1B,BMPR2,DAPK3,ACVR2A,BLK,CSNK1A1,CSNK1E,ERBB3,FLT4,HCK,JAK1,PDGFRB,PIK3C2B,PIK3CG,MAP2K1,MAP2K3,TGFBR2,TXK,TYK2,DYRK2,RIPK2,RPS6KA4,BRSK2,ACVR1B,BMPR1A,DMPK,PIK3C2G,MAP4K2,RPS6KA3,TGFBR1,DAPK1,JAK2,EGFR,EPHA1,EPHA3,FGR,GAK,LCK,PRKCE,SRC,YES1,HIPK3,STK10,PDGFRA,PIK3CA,PIK3CB,TESK1,PIM2,PIP5K1C,PLK4,DAPK2,SLK,MELK,TNIK,TAOK2…
Q13873	Bone morphogenetic protein receptor type-2	UA	UA	FN	UA	CHEMBL1241674			Q9UBF8,O00329,P42345,P78527,P00519,P37023,P52333,P10721,Q8N4C8,Q9UF33,Q04771,Q13705,O00238,Q13873,O43293,P27037,P51451,P48729,P49674,P21860,P35916,P08631,P23458,P09619,O00750,P48736,Q02750,P46734,P37173,P42681,P29597,Q92630,O43353,O75676,Q8IWQ3,P36896,P36894,Q09013,O75747,Q12851,P51812,P36897,P53355,O60674,P00533,P21709,P29320,P09769,O14976,P06239,Q02156,P12931,P07947,Q9H422,O94804,P16234,P42336,…	PI4KB,PIK3CD,MTOR,PRKDC,ABL1,ACVRL1,JAK3,KIT,MINK1,EPHA6,ACVR1,ACVR2B,BMPR1B,BMPR2,DAPK3,ACVR2A,BLK,CSNK1A1,CSNK1E,ERBB3,FLT4,HCK,JAK1,PDGFRB,PIK3C2B,PIK3CG,MAP2K1,MAP2K3,TGFBR2,TXK,TYK2,DYRK2,RIPK2,RPS6KA4,BRSK2,ACVR1B,BMPR1A,DMPK,PIK3C2G,MAP4K2,RPS6KA3,TGFBR1,DAPK1,JAK2,EGFR,EPHA1,EPHA3,FGR,GAK,LCK,PRKCE,SRC,YES1,HIPK3,STK10,PDGFRA,PIK3CA,PIK3CB,TESK1,PIM2,PIP5K1C,PLK4,DAPK2,SLK,MELK,TNIK,TAOK2…
P36894	Bone morphogenetic protein receptor type-1A	FN	FN	FN	UA	CHEMBL1241674			Q9UBF8,O00329,P42345,P78527,P00519,P37023,P52333,P10721,Q8N4C8,Q9UF33,Q04771,Q13705,O00238,Q13873,O43293,P27037,P51451,P48729,P49674,P21860,P35916,P08631,P23458,P09619,O00750,P48736,Q02750,P46734,P37173,P42681,P29597,Q92630,O43353,O75676,Q8IWQ3,P36896,P36894,Q09013,O75747,Q12851,P51812,P36897,P53355,O60674,P00533,P21709,P29320,P09769,O14976,P06239,Q02156,P12931,P07947,Q9H422,O94804,P16234,P42336,…	PI4KB,PIK3CD,MTOR,PRKDC,ABL1,ACVRL1,JAK3,KIT,MINK1,EPHA6,ACVR1,ACVR2B,BMPR1B,BMPR2,DAPK3,ACVR2A,BLK,CSNK1A1,CSNK1E,ERBB3,FLT4,HCK,JAK1,PDGFRB,PIK3C2B,PIK3CG,MAP2K1,MAP2K3,TGFBR2,TXK,TYK2,DYRK2,RIPK2,RPS6KA4,BRSK2,ACVR1B,BMPR1A,DMPK,PIK3C2G,MAP4K2,RPS6KA3,TGFBR1,DAPK1,JAK2,EGFR,EPHA1,EPHA3,FGR,GAK,LCK,PRKCE,SRC,YES1,HIPK3,STK10,PDGFRA,PIK3CA,PIK3CB,TESK1,PIM2,PIP5K1C,PLK4,DAPK2,SLK,MELK,TNIK,TAOK2…
P42345	FK506 binding protein 12	UA	FN	UA	UA	CHEMBL1241674			Q9UBF8,O00329,P42345,P78527,P00519,P37023,P52333,P10721,Q8N4C8,Q9UF33,Q04771,Q13705,O00238,Q13873,O43293,P27037,P51451,P48729,P49674,P21860,P35916,P08631,P23458,P09619,O00750,P48736,Q02750,P46734,P37173,P42681,P29597,Q92630,O43353,O75676,Q8IWQ3,P36896,P36894,Q09013,O75747,Q12851,P51812,P36897,P53355,O60674,P00533,P21709,P29320,P09769,O14976,P06239,Q02156,P12931,P07947,Q9H422,O94804,P16234,P42336,…	PI4KB,PIK3CD,MTOR,PRKDC,ABL1,ACVRL1,JAK3,KIT,MINK1,EPHA6,ACVR1,ACVR2B,BMPR1B,BMPR2,DAPK3,ACVR2A,BLK,CSNK1A1,CSNK1E,ERBB3,FLT4,HCK,JAK1,PDGFRB,PIK3C2B,PIK3CG,MAP2K1,MAP2K3,TGFBR2,TXK,TYK2,DYRK2,RIPK2,RPS6KA4,BRSK2,ACVR1B,BMPR1A,DMPK,PIK3C2G,MAP4K2,RPS6KA3,TGFBR1,DAPK1,JAK2,EGFR,EPHA1,EPHA3,FGR,GAK,LCK,PRKCE,SRC,YES1,HIPK3,STK10,PDGFRA,PIK3CA,PIK3CB,TESK1,PIM2,PIP5K1C,PLK4,DAPK2,SLK,MELK,TNIK,TAOK2…
P49674	Casein kinase I epsilon	UA	FN	UA	UA	CHEMBL1241674			Q9UBF8,O00329,P42345,P78527,P00519,P37023,P52333,P10721,Q8N4C8,Q9UF33,Q04771,Q13705,O00238,Q13873,O43293,P27037,P51451,P48729,P49674,P21860,P35916,P08631,P23458,P09619,O00750,P48736,Q02750,P46734,P37173,P42681,P29597,Q92630,O43353,O75676,Q8IWQ3,P36896,P36894,Q09013,O75747,Q12851,P51812,P36897,P53355,O60674,P00533,P21709,P29320,P09769,O14976,P06239,Q02156,P12931,P07947,Q9H422,O94804,P16234,P42336,…	PI4KB,PIK3CD,MTOR,PRKDC,ABL1,ACVRL1,JAK3,KIT,MINK1,EPHA6,ACVR1,ACVR2B,BMPR1B,BMPR2,DAPK3,ACVR2A,BLK,CSNK1A1,CSNK1E,ERBB3,FLT4,HCK,JAK1,PDGFRB,PIK3C2B,PIK3CG,MAP2K1,MAP2K3,TGFBR2,TXK,TYK2,DYRK2,RIPK2,RPS6KA4,BRSK2,ACVR1B,BMPR1A,DMPK,PIK3C2G,MAP4K2,RPS6KA3,TGFBR1,DAPK1,JAK2,EGFR,EPHA1,EPHA3,FGR,GAK,LCK,PRKCE,SRC,YES1,HIPK3,STK10,PDGFRA,PIK3CA,PIK3CB,TESK1,PIM2,PIP5K1C,PLK4,DAPK2,SLK,MELK,TNIK,TAOK2…
P48730	Casein kinase I delta	FN	FN	FN	UA	CHEMBL1241674			Q9UBF8,O00329,P42345,P78527,P00519,P37023,P52333,P10721,Q8N4C8,Q9UF33,Q04771,Q13705,O00238,Q13873,O43293,P27037,P51451,P48729,P49674,P21860,P35916,P08631,P23458,P09619,O00750,P48736,Q02750,P46734,P37173,P42681,P29597,Q92630,O43353,O75676,Q8IWQ3,P36896,P36894,Q09013,O75747,Q12851,P51812,P36897,P53355,O60674,P00533,P21709,P29320,P09769,O14976,P06239,Q02156,P12931,P07947,Q9H422,O94804,P16234,P42336,…	PI4KB,PIK3CD,MTOR,PRKDC,ABL1,ACVRL1,JAK3,KIT,MINK1,EPHA6,ACVR1,ACVR2B,BMPR1B,BMPR2,DAPK3,ACVR2A,BLK,CSNK1A1,CSNK1E,ERBB3,FLT4,HCK,JAK1,PDGFRB,PIK3C2B,PIK3CG,MAP2K1,MAP2K3,TGFBR2,TXK,TYK2,DYRK2,RIPK2,RPS6KA4,BRSK2,ACVR1B,BMPR1A,DMPK,PIK3C2G,MAP4K2,RPS6KA3,TGFBR1,DAPK1,JAK2,EGFR,EPHA1,EPHA3,FGR,GAK,LCK,PRKCE,SRC,YES1,HIPK3,STK10,PDGFRA,PIK3CA,PIK3CB,TESK1,PIM2,PIP5K1C,PLK4,DAPK2,SLK,MELK,TNIK,TAOK2…
P36897	TGF-beta receptor type I	FN	FN	FN	FN	CHEMBL125738			P36897	TGFBR1
P36897	TGF-beta receptor type I	FN	FN	FN	FN	CHEMBL125738			P36897	TGFBR1
P36897	TGF-beta receptor type I	FN	FN	FN	FN	CHEMBL125846			P36897	TGFBR1
P36897	TGF-beta receptor type I	FN	FN	FN	FN	CHEMBL125846			P36897	TGFBR1
P36897	TGF-beta receptor type I	FN	FN	FN	FN	CHEMBL125846			P36897	TGFBR1
P36897	TGF-beta receptor type I	FN	FN	FN	FN	CHEMBL126180			P36897	TGFBR1
P36897	TGF-beta receptor type I	FN	FN	FN	FN	CHEMBL126180			P36897	TGFBR1
P36897	TGF-beta receptor type I	FN	FN	FN	FN	CHEMBL126180			P36897	TGFBR1
P36897	TGF-beta receptor type I	FN	FN	FN	FN	CHEMBL126676			P36897,Q16539	TGFBR1,MAPK14
P36897	TGF-beta receptor type I	FN	FN	FN	FN	CHEMBL126676			P36897,Q16539	TGFBR1,MAPK14
P36897	TGF-beta receptor type I	FN	FN	FN	FN	CHEMBL126789			P36897	TGFBR1
P36897	TGF-beta receptor type I	FN	FN	FN	FN	CHEMBL1269806			P36897	TGFBR1
P17252	Protein kinase C alpha	FN	UA	UA	FN	CHEMBL1270399			O14965,Q96GD4,O14757,P51812,P31749,Q16566,P24941,P48730,P00533,P28482,O14920,O60674,P08581,P17252,Q9H4B4,O75116,Q96PF2	AURKA,AURKB,CHEK1,RPS6KA3,AKT1,CAMK4,CDK2,CSNK1D,EGFR,MAPK1,IKBKB,JAK2,MET,PRKCA,PLK3,ROCK2,TSSK2
P28482	MAP kinase ERK2	FN	FN	UA	FN	CHEMBL1270399			O14965,Q96GD4,O14757,P51812,P31749,Q16566,P24941,P48730,P00533,P28482,O14920,O60674,P08581,P17252,Q9H4B4,O75116,Q96PF2	AURKA,AURKB,CHEK1,RPS6KA3,AKT1,CAMK4,CDK2,CSNK1D,EGFR,MAPK1,IKBKB,JAK2,MET,PRKCA,PLK3,ROCK2,TSSK2
P48730	Casein kinase I delta	FN	FN	FN	UA	CHEMBL1270399			O14965,Q96GD4,O14757,P51812,P31749,Q16566,P24941,P48730,P00533,P28482,O14920,O60674,P08581,P17252,Q9H4B4,O75116,Q96PF2	AURKA,AURKB,CHEK1,RPS6KA3,AKT1,CAMK4,CDK2,CSNK1D,EGFR,MAPK1,IKBKB,JAK2,MET,PRKCA,PLK3,ROCK2,TSSK2
P36897	TGF-beta receptor type I	FN	FN	FN	FN	CHEMBL1271470			P36897,P16234	TGFBR1,PDGFRA
P36897	TGF-beta receptor type I	FN	FN	FN	FN	CHEMBL1271471			P36897	TGFBR1
P36897	TGF-beta receptor type I	FN	FN	FN	FN	CHEMBL1271472			P36897	TGFBR1
P36897	TGF-beta receptor type I	FN	FN	FN	FN	CHEMBL1271524			P36897,P16234	TGFBR1,PDGFRA
P36897	TGF-beta receptor type I	FN	FN	FN	FN	CHEMBL1271576			P36897,P16234	TGFBR1,PDGFRA
P36897	TGF-beta receptor type I	FN	FN	FN	FN	CHEMBL1271577			P36897,P16234	TGFBR1,PDGFRA
P36897	TGF-beta receptor type I	FN	FN	FN	FN	CHEMBL1271578			P36897	TGFBR1
P36897	TGF-beta receptor type I	FN	FN	FN	FN	CHEMBL1271631			P36897,P16234	TGFBR1,PDGFRA
P36897	TGF-beta receptor type I	FN	FN	FN	FN	CHEMBL1271632			P36897	TGFBR1
P36897	TGF-beta receptor type I	FN	FN	FN	FN	CHEMBL1271683			P36897,P16234	TGFBR1,PDGFRA
P36897	TGF-beta receptor type I	FN	FN	FN	FN	CHEMBL1271736			P36897,P16234	TGFBR1,PDGFRA
P36897	TGF-beta receptor type I	FN	FN	FN	FN	CHEMBL1271796			P36897,P16234	TGFBR1,PDGFRA
P36897	TGF-beta receptor type I	FN	FN	FN	FN	CHEMBL1271853			P36897,P16234	TGFBR1,PDGFRA
P36897	TGF-beta receptor type I	FN	FN	FN	FN	CHEMBL1271910			P36897	TGFBR1
P36897	TGF-beta receptor type I	FN	FN	FN	FN	CHEMBL1271965			P36897,P16234	TGFBR1,PDGFRA
P36897	TGF-beta receptor type I	FN	FN	FN	FN	CHEMBL1272020			P36897	TGFBR1
P36897	TGF-beta receptor type I	FN	FN	FN	FN	CHEMBL1272021			P36897	TGFBR1
P36897	TGF-beta receptor type I	FN	FN	FN	FN	CHEMBL1272076			P36897	TGFBR1
P36897	TGF-beta receptor type I	FN	FN	FN	FN	CHEMBL1272078			P36897	TGFBR1
P36897	TGF-beta receptor type I	FN	FN	FN	FN	CHEMBL1272127			P36897	TGFBR1
P36897	TGF-beta receptor type I	FN	FN	FN	FN	CHEMBL1272128			P36897,P16234	TGFBR1,PDGFRA
P36897	TGF-beta receptor type I	FN	FN	FN	FN	CHEMBL1272182			P36897,P16234	TGFBR1,PDGFRA
P36897	TGF-beta receptor type I	FN	FN	FN	FN	CHEMBL1272238			P36897,P16234	TGFBR1,PDGFRA
P36897	TGF-beta receptor type I	FN	FN	FN	FN	CHEMBL1272289			P36897,P16234	TGFBR1,PDGFRA
P36897	TGF-beta receptor type I	FN	FN	FN	FN	CHEMBL1272290			P36897,P16234	TGFBR1,PDGFRA
P36897	TGF-beta receptor type I	FN	FN	FN	FN	CHEMBL1272291			P36897,P16234	TGFBR1,PDGFRA
P36897	TGF-beta receptor type I	FN	FN	FN	FN	CHEMBL129153			P36897,Q16539	TGFBR1,MAPK14
P36897	TGF-beta receptor type I	FN	FN	FN	FN	CHEMBL129153			P36897,Q16539	TGFBR1,MAPK14
P36897	TGF-beta receptor type I	FN	FN	FN	FN	CHEMBL129153			P36897,Q16539	TGFBR1,MAPK14
P36897	TGF-beta receptor type I	FN	FN	FN	FN	CHEMBL129677			P36897,Q16539	TGFBR1,MAPK14
P36897	TGF-beta receptor type I	FN	FN	FN	FN	CHEMBL129677			P36897,Q16539	TGFBR1,MAPK14
P36897	TGF-beta receptor type I	FN	FN	FN	FN	CHEMBL129677			P36897,Q16539	TGFBR1,MAPK14
P36897	TGF-beta receptor type I	FN	FN	FN	FN	CHEMBL129678			P36897,Q16539	TGFBR1,MAPK14
P36897	TGF-beta receptor type I	FN	FN	FN	FN	CHEMBL129678			P36897,Q16539	TGFBR1,MAPK14
P36897	TGF-beta receptor type I	FN	FN	FN	FN	CHEMBL129678			P36897,Q16539	TGFBR1,MAPK14
P36897	TGF-beta receptor type I	FN	FN	FN	FN	CHEMBL129760			P36897	TGFBR1
P36897	TGF-beta receptor type I	FN	FN	FN	FN	CHEMBL129760			P36897	TGFBR1
P36897	TGF-beta receptor type I	FN	FN	FN	FN	CHEMBL129760			P36897	TGFBR1
P17252	Protein kinase C (PKC)	FN	UA	UA	FN	CHEMBL129946			Q15139,P41743,P24723,P05771,P05129,Q05655,P17252,O94806,Q02156,Q04759,Q05513,P00533,P12931	PRKD1,PRKCI,PRKCH,PRKCB,PRKCG,PRKCD,PRKCA,PRKD3,PRKCE,PRKCQ,PRKCZ,EGFR,SRC
Q05513	Protein kinase C (PKC)	UA	FN	FN	UA	CHEMBL129946			Q15139,P41743,P24723,P05771,P05129,Q05655,P17252,O94806,Q02156,Q04759,Q05513,P00533,P12931	PRKD1,PRKCI,PRKCH,PRKCB,PRKCG,PRKCD,PRKCA,PRKD3,PRKCE,PRKCQ,PRKCZ,EGFR,SRC
P36897	TGF-beta receptor type I	FN	FN	FN	FN	CHEMBL130025			P36897,Q16539	TGFBR1,MAPK14
P36897	TGF-beta receptor type I	FN	FN	FN	FN	CHEMBL130025			P36897,Q16539	TGFBR1,MAPK14
P17252	Protein kinase C (PKC)	FN	UA	UA	FN	CHEMBL130049			Q15139,P41743,P24723,P05771,P05129,Q05655,P17252,O94806,Q02156,Q04759,Q05513,P22612,P17612,P22694	PRKD1,PRKCI,PRKCH,PRKCB,PRKCG,PRKCD,PRKCA,PRKD3,PRKCE,PRKCQ,PRKCZ,PRKACG,PRKACA,PRKACB
Q05513	Protein kinase C (PKC)	UA	FN	FN	UA	CHEMBL130049			Q15139,P41743,P24723,P05771,P05129,Q05655,P17252,O94806,Q02156,Q04759,Q05513,P22612,P17612,P22694	PRKD1,PRKCI,PRKCH,PRKCB,PRKCG,PRKCD,PRKCA,PRKD3,PRKCE,PRKCQ,PRKCZ,PRKACG,PRKACA,PRKACB
P17612	cAMP-dependent protein kinase (PKA)	FN	FN	UA	FN	CHEMBL130049			Q15139,P41743,P24723,P05771,P05129,Q05655,P17252,O94806,Q02156,Q04759,Q05513,P22612,P17612,P22694	PRKD1,PRKCI,PRKCH,PRKCB,PRKCG,PRKCD,PRKCA,PRKD3,PRKCE,PRKCQ,PRKCZ,PRKACG,PRKACA,PRKACB
P17252	Protein kinase C (PKC)	FN	UA	UA	FN	CHEMBL130163			Q15139,P41743,P24723,P05771,P05129,Q05655,P17252,O94806,Q02156,Q04759,Q05513	PRKD1,PRKCI,PRKCH,PRKCB,PRKCG,PRKCD,PRKCA,PRKD3,PRKCE,PRKCQ,PRKCZ
Q05513	Protein kinase C (PKC)	UA	FN	FN	UA	CHEMBL130163			Q15139,P41743,P24723,P05771,P05129,Q05655,P17252,O94806,Q02156,Q04759,Q05513	PRKD1,PRKCI,PRKCH,PRKCB,PRKCG,PRKCD,PRKCA,PRKD3,PRKCE,PRKCQ,PRKCZ
P17252	Protein kinase C (PKC)	FN	UA	UA	FN	CHEMBL130181			Q15139,P41743,P24723,P05771,P05129,Q05655,P17252,O94806,Q02156,Q04759,Q05513	PRKD1,PRKCI,PRKCH,PRKCB,PRKCG,PRKCD,PRKCA,PRKD3,PRKCE,PRKCQ,PRKCZ
Q05513	Protein kinase C (PKC)	UA	FN	FN	UA	CHEMBL130181			Q15139,P41743,P24723,P05771,P05129,Q05655,P17252,O94806,Q02156,Q04759,Q05513	PRKD1,PRKCI,PRKCH,PRKCB,PRKCG,PRKCD,PRKCA,PRKD3,PRKCE,PRKCQ,PRKCZ
P17252	Protein kinase C (PKC)	FN	UA	UA	FN	CHEMBL130208			Q15139,P41743,P24723,P05771,P05129,Q05655,P17252,O94806,Q02156,Q04759,Q05513	PRKD1,PRKCI,PRKCH,PRKCB,PRKCG,PRKCD,PRKCA,PRKD3,PRKCE,PRKCQ,PRKCZ
Q05513	Protein kinase C (PKC)	UA	FN	FN	UA	CHEMBL130208			Q15139,P41743,P24723,P05771,P05129,Q05655,P17252,O94806,Q02156,Q04759,Q05513	PRKD1,PRKCI,PRKCH,PRKCB,PRKCG,PRKCD,PRKCA,PRKD3,PRKCE,PRKCQ,PRKCZ
P17252	Protein kinase C (PKC)	FN	UA	UA	FN	CHEMBL131020			Q15139,P41743,P24723,P05771,P05129,Q05655,P17252,O94806,Q02156,Q04759,Q05513	PRKD1,PRKCI,PRKCH,PRKCB,PRKCG,PRKCD,PRKCA,PRKD3,PRKCE,PRKCQ,PRKCZ
Q05513	Protein kinase C (PKC)	UA	FN	FN	UA	CHEMBL131020			Q15139,P41743,P24723,P05771,P05129,Q05655,P17252,O94806,Q02156,Q04759,Q05513	PRKD1,PRKCI,PRKCH,PRKCB,PRKCG,PRKCD,PRKCA,PRKD3,PRKCE,PRKCQ,PRKCZ
P17252	Protein kinase C (PKC)	FN	UA	UA	FN	CHEMBL131426			Q15139,P41743,P24723,P05771,P05129,Q05655,P17252,O94806,Q02156,Q04759,Q05513	PRKD1,PRKCI,PRKCH,PRKCB,PRKCG,PRKCD,PRKCA,PRKD3,PRKCE,PRKCQ,PRKCZ
Q05513	Protein kinase C (PKC)	UA	FN	FN	UA	CHEMBL131426			Q15139,P41743,P24723,P05771,P05129,Q05655,P17252,O94806,Q02156,Q04759,Q05513	PRKD1,PRKCI,PRKCH,PRKCB,PRKCG,PRKCD,PRKCA,PRKD3,PRKCE,PRKCQ,PRKCZ
P17252	Protein kinase C (PKC)	FN	UA	UA	FN	CHEMBL131590			Q15139,P41743,P24723,P05771,P05129,Q05655,P17252,O94806,Q02156,Q04759,Q05513	PRKD1,PRKCI,PRKCH,PRKCB,PRKCG,PRKCD,PRKCA,PRKD3,PRKCE,PRKCQ,PRKCZ
Q05513	Protein kinase C (PKC)	UA	FN	FN	UA	CHEMBL131590			Q15139,P41743,P24723,P05771,P05129,Q05655,P17252,O94806,Q02156,Q04759,Q05513	PRKD1,PRKCI,PRKCH,PRKCB,PRKCG,PRKCD,PRKCA,PRKD3,PRKCE,PRKCQ,PRKCZ
P17252	Protein kinase C (PKC)	FN	UA	UA	FN	CHEMBL131715			Q15139,P41743,P24723,P05771,P05129,Q05655,P17252,O94806,Q02156,Q04759,Q05513	PRKD1,PRKCI,PRKCH,PRKCB,PRKCG,PRKCD,PRKCA,PRKD3,PRKCE,PRKCQ,PRKCZ
Q05513	Protein kinase C (PKC)	UA	FN	FN	UA	CHEMBL131715			Q15139,P41743,P24723,P05771,P05129,Q05655,P17252,O94806,Q02156,Q04759,Q05513	PRKD1,PRKCI,PRKCH,PRKCB,PRKCG,PRKCD,PRKCA,PRKD3,PRKCE,PRKCQ,PRKCZ
P17252	Protein kinase C (PKC)	FN	UA	UA	FN	CHEMBL132169			Q15139,P41743,P24723,P05771,P05129,Q05655,P17252,O94806,Q02156,Q04759,Q05513	PRKD1,PRKCI,PRKCH,PRKCB,PRKCG,PRKCD,PRKCA,PRKD3,PRKCE,PRKCQ,PRKCZ
Q05513	Protein kinase C (PKC)	UA	FN	FN	UA	CHEMBL132169			Q15139,P41743,P24723,P05771,P05129,Q05655,P17252,O94806,Q02156,Q04759,Q05513	PRKD1,PRKCI,PRKCH,PRKCB,PRKCG,PRKCD,PRKCA,PRKD3,PRKCE,PRKCQ,PRKCZ
P17252	Protein kinase C (PKC)	FN	UA	UA	FN	CHEMBL132170			Q15139,P41743,P24723,P05771,P05129,Q05655,P17252,O94806,Q02156,Q04759,Q05513	PRKD1,PRKCI,PRKCH,PRKCB,PRKCG,PRKCD,PRKCA,PRKD3,PRKCE,PRKCQ,PRKCZ
Q05513	Protein kinase C (PKC)	UA	FN	FN	UA	CHEMBL132170			Q15139,P41743,P24723,P05771,P05129,Q05655,P17252,O94806,Q02156,Q04759,Q05513	PRKD1,PRKCI,PRKCH,PRKCB,PRKCG,PRKCD,PRKCA,PRKD3,PRKCE,PRKCQ,PRKCZ
P40763	Signal transducer and activator of transcription 3	FN	FN	FN	FN	CHEMBL1322557			P40763	STAT3
P17252	Protein kinase C (PKC)	FN	UA	UA	FN	CHEMBL132348			Q15139,P41743,P24723,P05771,P05129,Q05655,P17252,O94806,Q02156,Q04759,Q05513,P22612,P17612,P22694,P00533	PRKD1,PRKCI,PRKCH,PRKCB,PRKCG,PRKCD,PRKCA,PRKD3,PRKCE,PRKCQ,PRKCZ,PRKACG,PRKACA,PRKACB,EGFR
Q05513	Protein kinase C (PKC)	UA	FN	FN	UA	CHEMBL132348			Q15139,P41743,P24723,P05771,P05129,Q05655,P17252,O94806,Q02156,Q04759,Q05513,P22612,P17612,P22694,P00533	PRKD1,PRKCI,PRKCH,PRKCB,PRKCG,PRKCD,PRKCA,PRKD3,PRKCE,PRKCQ,PRKCZ,PRKACG,PRKACA,PRKACB,EGFR
P17612	cAMP-dependent protein kinase (PKA)	FN	FN	UA	FN	CHEMBL132348			Q15139,P41743,P24723,P05771,P05129,Q05655,P17252,O94806,Q02156,Q04759,Q05513,P22612,P17612,P22694,P00533	PRKD1,PRKCI,PRKCH,PRKCB,PRKCG,PRKCD,PRKCA,PRKD3,PRKCE,PRKCQ,PRKCZ,PRKACG,PRKACA,PRKACB,EGFR
P40763	Signal transducer and activator of transcription 3	FN	FN	FN	FN	CHEMBL1328233			P40763	STAT3
P84022	Mothers against decapentaplegic homolog 3	FN	FN	FN	FN	CHEMBL1334062			O95977,P84022,P35222,Q9NQB0	S1PR4,SMAD3,CTNNB1,TCF7L2
P35222	TCF4/beta-catenin	CR	FN	FN	FN	CHEMBL1334062			O95977,P84022,P35222,Q9NQB0	S1PR4,SMAD3,CTNNB1,TCF7L2
P40763	Signal transducer and activator of transcription 3	FN	FN	FN	FN	CHEMBL1362522			P40763	STAT3
P40763	Signal transducer and activator of transcription 3	FN	FN	FN	FN	CHEMBL1368342			P40763	STAT3
P17612	cAMP-dependent protein kinase alpha-catalytic subunit	FN	FN	UA	FN	CHEMBL1375640			P49760,Q13627,P23443,Q9UEE5,O75116,P48730,Q8NE63,Q13464,P17612,P17948,Q9HAZ1	CLK2,DYRK1A,RPS6KB1,STK17A,ROCK2,CSNK1D,HIPK4,ROCK1,PRKACA,FLT1,CLK4
Q13464	Rho-associated protein kinase 1	UA	FN	UA	UA	CHEMBL1375640			P49760,Q13627,P23443,Q9UEE5,O75116,P48730,Q8NE63,Q13464,P17612,P17948,Q9HAZ1	CLK2,DYRK1A,RPS6KB1,STK17A,ROCK2,CSNK1D,HIPK4,ROCK1,PRKACA,FLT1,CLK4
P48730	Casein kinase I delta	FN	FN	FN	UA	CHEMBL1375640			P49760,Q13627,P23443,Q9UEE5,O75116,P48730,Q8NE63,Q13464,P17612,P17948,Q9HAZ1	CLK2,DYRK1A,RPS6KB1,STK17A,ROCK2,CSNK1D,HIPK4,ROCK1,PRKACA,FLT1,CLK4
Q13627	Dual-specificity tyrosine-phosphorylation regulated kinase 1A	UA	FN	UA	UA	CHEMBL1375640			P49760,Q13627,P23443,Q9UEE5,O75116,P48730,Q8NE63,Q13464,P17612,P17948,Q9HAZ1	CLK2,DYRK1A,RPS6KB1,STK17A,ROCK2,CSNK1D,HIPK4,ROCK1,PRKACA,FLT1,CLK4
P23443	Ribosomal protein S6 kinase 1	FN	FN	UA	FN	CHEMBL1375640			P49760,Q13627,P23443,Q9UEE5,O75116,P48730,Q8NE63,Q13464,P17612,P17948,Q9HAZ1	CLK2,DYRK1A,RPS6KB1,STK17A,ROCK2,CSNK1D,HIPK4,ROCK1,PRKACA,FLT1,CLK4
P40763	Signal transducer and activator of transcription 3	FN	FN	FN	FN	CHEMBL1389016			P40763	STAT3
P17252	Protein kinase C (PKC)	FN	UA	UA	FN	CHEMBL140600			Q15139,P41743,P24723,P05771,P05129,Q05655,P17252,O94806,Q02156,Q04759,Q05513	PRKD1,PRKCI,PRKCH,PRKCB,PRKCG,PRKCD,PRKCA,PRKD3,PRKCE,PRKCQ,PRKCZ
Q05513	Protein kinase C (PKC)	UA	FN	FN	UA	CHEMBL140600			Q15139,P41743,P24723,P05771,P05129,Q05655,P17252,O94806,Q02156,Q04759,Q05513	PRKD1,PRKCI,PRKCH,PRKCB,PRKCG,PRKCD,PRKCA,PRKD3,PRKCE,PRKCQ,PRKCZ
P40763	Signal transducer and activator of transcription 3	FN	FN	FN	FN	CHEMBL1407470			P40763	STAT3
P40763	Signal transducer and activator of transcription 3	FN	FN	FN	FN	CHEMBL1430550			P40763	STAT3
P40763	Signal transducer and activator of transcription 3	FN	FN	FN	FN	CHEMBL1430610			P40763	STAT3
P40763	Signal transducer and activator of transcription 3	FN	FN	FN	FN	CHEMBL1449962			P40763	STAT3
P17252	Protein kinase C (PKC)	FN	UA	UA	FN	CHEMBL146564			Q15139,P41743,P24723,P05771,P05129,Q05655,P17252,O94806,Q02156,Q04759,Q05513	PRKD1,PRKCI,PRKCH,PRKCB,PRKCG,PRKCD,PRKCA,PRKD3,PRKCE,PRKCQ,PRKCZ
Q05513	Protein kinase C (PKC)	UA	FN	FN	UA	CHEMBL146564			Q15139,P41743,P24723,P05771,P05129,Q05655,P17252,O94806,Q02156,Q04759,Q05513	PRKD1,PRKCI,PRKCH,PRKCB,PRKCG,PRKCD,PRKCA,PRKD3,PRKCE,PRKCQ,PRKCZ
P17252	Protein kinase C (PKC)	FN	UA	UA	FN	CHEMBL147986			Q15139,P41743,P24723,P05771,P05129,Q05655,P17252,O94806,Q02156,Q04759,Q05513	PRKD1,PRKCI,PRKCH,PRKCB,PRKCG,PRKCD,PRKCA,PRKD3,PRKCE,PRKCQ,PRKCZ
Q05513	Protein kinase C (PKC)	UA	FN	FN	UA	CHEMBL147986			Q15139,P41743,P24723,P05771,P05129,Q05655,P17252,O94806,Q02156,Q04759,Q05513	PRKD1,PRKCI,PRKCH,PRKCB,PRKCG,PRKCD,PRKCA,PRKD3,PRKCE,PRKCQ,PRKCZ
P40763	Signal transducer and activator of transcription 3	FN	FN	FN	FN	CHEMBL1572697			P40763	STAT3
P40763	Signal transducer and activator of transcription 3	FN	FN	FN	FN	CHEMBL157727			P40763	STAT3
P40763	Signal transducer and activator of transcription 3	FN	FN	FN	FN	CHEMBL160733			P40763	STAT3
P17252	Protein kinase C (PKC)	FN	UA	UA	FN	CHEMBL161832			Q15139,P41743,P24723,P05771,P05129,Q05655,P17252,O94806,Q02156,Q04759,Q05513	PRKD1,PRKCI,PRKCH,PRKCB,PRKCG,PRKCD,PRKCA,PRKD3,PRKCE,PRKCQ,PRKCZ
Q05513	Protein kinase C (PKC)	UA	FN	FN	UA	CHEMBL161832			Q15139,P41743,P24723,P05771,P05129,Q05655,P17252,O94806,Q02156,Q04759,Q05513	PRKD1,PRKCI,PRKCH,PRKCB,PRKCG,PRKCD,PRKCA,PRKD3,PRKCE,PRKCQ,PRKCZ
P17252	Protein kinase C (PKC)	FN	UA	UA	FN	CHEMBL162621			Q15139,P41743,P24723,P05771,P05129,Q05655,P17252,O94806,Q02156,Q04759,Q05513	PRKD1,PRKCI,PRKCH,PRKCB,PRKCG,PRKCD,PRKCA,PRKD3,PRKCE,PRKCQ,PRKCZ
Q05513	Protein kinase C (PKC)	UA	FN	FN	UA	CHEMBL162621			Q15139,P41743,P24723,P05771,P05129,Q05655,P17252,O94806,Q02156,Q04759,Q05513	PRKD1,PRKCI,PRKCH,PRKCB,PRKCG,PRKCD,PRKCA,PRKD3,PRKCE,PRKCQ,PRKCZ
P17252	Protein kinase C (PKC)	FN	UA	UA	FN	CHEMBL162903			Q15139,P41743,P24723,P05771,P05129,Q05655,P17252,O94806,Q02156,Q04759,Q05513	PRKD1,PRKCI,PRKCH,PRKCB,PRKCG,PRKCD,PRKCA,PRKD3,PRKCE,PRKCQ,PRKCZ
Q05513	Protein kinase C (PKC)	UA	FN	FN	UA	CHEMBL162903			Q15139,P41743,P24723,P05771,P05129,Q05655,P17252,O94806,Q02156,Q04759,Q05513	PRKD1,PRKCI,PRKCH,PRKCB,PRKCG,PRKCD,PRKCA,PRKD3,PRKCE,PRKCQ,PRKCZ
P17252	Protein kinase C (PKC)	FN	UA	UA	FN	CHEMBL163269			Q15139,P41743,P24723,P05771,P05129,Q05655,P17252,O94806,Q02156,Q04759,Q05513	PRKD1,PRKCI,PRKCH,PRKCB,PRKCG,PRKCD,PRKCA,PRKD3,PRKCE,PRKCQ,PRKCZ
Q05513	Protein kinase C (PKC)	UA	FN	FN	UA	CHEMBL163269			Q15139,P41743,P24723,P05771,P05129,Q05655,P17252,O94806,Q02156,Q04759,Q05513	PRKD1,PRKCI,PRKCH,PRKCB,PRKCG,PRKCD,PRKCA,PRKD3,PRKCE,PRKCQ,PRKCZ
P28482	MAP kinase ERK2	FN	FN	UA	FN	CHEMBL1650533			Q96GD4,O14965,O14757,P54760,P36888,Q9NWZ3,P35968,P06239,P31749,Q16566,P24941,P48730,P00533,P28482,P08069,O14920,O60674,P08581,Q13188,P51955,P17252,Q9H4B4,O75116,P51812,Q96PF2	AURKB,AURKA,CHEK1,EPHB4,FLT3,IRAK4,KDR,LCK,AKT1,CAMK4,CDK2,CSNK1D,EGFR,MAPK1,IGF1R,IKBKB,JAK2,MET,STK3,NEK2,PRKCA,PLK3,ROCK2,RPS6KA3,TSSK2
P48730	Casein kinase I delta	FN	FN	FN	UA	CHEMBL1650533			Q96GD4,O14965,O14757,P54760,P36888,Q9NWZ3,P35968,P06239,P31749,Q16566,P24941,P48730,P00533,P28482,P08069,O14920,O60674,P08581,Q13188,P51955,P17252,Q9H4B4,O75116,P51812,Q96PF2	AURKB,AURKA,CHEK1,EPHB4,FLT3,IRAK4,KDR,LCK,AKT1,CAMK4,CDK2,CSNK1D,EGFR,MAPK1,IGF1R,IKBKB,JAK2,MET,STK3,NEK2,PRKCA,PLK3,ROCK2,RPS6KA3,TSSK2
P17252	Protein kinase C alpha	FN	UA	UA	FN	CHEMBL1650533			Q96GD4,O14965,O14757,P54760,P36888,Q9NWZ3,P35968,P06239,P31749,Q16566,P24941,P48730,P00533,P28482,P08069,O14920,O60674,P08581,Q13188,P51955,P17252,Q9H4B4,O75116,P51812,Q96PF2	AURKB,AURKA,CHEK1,EPHB4,FLT3,IRAK4,KDR,LCK,AKT1,CAMK4,CDK2,CSNK1D,EGFR,MAPK1,IGF1R,IKBKB,JAK2,MET,STK3,NEK2,PRKCA,PLK3,ROCK2,RPS6KA3,TSSK2
P28482	MAP kinase ERK2	FN	FN	UA	FN	CHEMBL1650545			Q96GD4,O14965,P36888,P31749,Q16566,P24941,P48730,P00533,P28482,P08069,O14920,O60674,P08581,Q13188,P51955,P17252,Q9H4B4,O75116,P51812,Q96PF2	AURKB,AURKA,FLT3,AKT1,CAMK4,CDK2,CSNK1D,EGFR,MAPK1,IGF1R,IKBKB,JAK2,MET,STK3,NEK2,PRKCA,PLK3,ROCK2,RPS6KA3,TSSK2
P48730	Casein kinase I delta	FN	FN	FN	UA	CHEMBL1650545			Q96GD4,O14965,P36888,P31749,Q16566,P24941,P48730,P00533,P28482,P08069,O14920,O60674,P08581,Q13188,P51955,P17252,Q9H4B4,O75116,P51812,Q96PF2	AURKB,AURKA,FLT3,AKT1,CAMK4,CDK2,CSNK1D,EGFR,MAPK1,IGF1R,IKBKB,JAK2,MET,STK3,NEK2,PRKCA,PLK3,ROCK2,RPS6KA3,TSSK2
P17252	Protein kinase C alpha	FN	UA	UA	FN	CHEMBL1650545			Q96GD4,O14965,P36888,P31749,Q16566,P24941,P48730,P00533,P28482,P08069,O14920,O60674,P08581,Q13188,P51955,P17252,Q9H4B4,O75116,P51812,Q96PF2	AURKB,AURKA,FLT3,AKT1,CAMK4,CDK2,CSNK1D,EGFR,MAPK1,IGF1R,IKBKB,JAK2,MET,STK3,NEK2,PRKCA,PLK3,ROCK2,RPS6KA3,TSSK2
P28482	MAP kinase ERK2	FN	FN	UA	FN	CHEMBL1650551			Q96GD4,O14965,O14757,P36888,P35968,P06239,P31749,Q16566,P24941,P48730,P00533,P28482,P08069,O14920,O60674,P08581,Q13188,P51955,P17252,Q9H4B4,O75116,P51812,Q96PF2	AURKB,AURKA,CHEK1,FLT3,KDR,LCK,AKT1,CAMK4,CDK2,CSNK1D,EGFR,MAPK1,IGF1R,IKBKB,JAK2,MET,STK3,NEK2,PRKCA,PLK3,ROCK2,RPS6KA3,TSSK2
P48730	Casein kinase I delta	FN	FN	FN	UA	CHEMBL1650551			Q96GD4,O14965,O14757,P36888,P35968,P06239,P31749,Q16566,P24941,P48730,P00533,P28482,P08069,O14920,O60674,P08581,Q13188,P51955,P17252,Q9H4B4,O75116,P51812,Q96PF2	AURKB,AURKA,CHEK1,FLT3,KDR,LCK,AKT1,CAMK4,CDK2,CSNK1D,EGFR,MAPK1,IGF1R,IKBKB,JAK2,MET,STK3,NEK2,PRKCA,PLK3,ROCK2,RPS6KA3,TSSK2
P17252	Protein kinase C alpha	FN	UA	UA	FN	CHEMBL1650551			Q96GD4,O14965,O14757,P36888,P35968,P06239,P31749,Q16566,P24941,P48730,P00533,P28482,P08069,O14920,O60674,P08581,Q13188,P51955,P17252,Q9H4B4,O75116,P51812,Q96PF2	AURKB,AURKA,CHEK1,FLT3,KDR,LCK,AKT1,CAMK4,CDK2,CSNK1D,EGFR,MAPK1,IGF1R,IKBKB,JAK2,MET,STK3,NEK2,PRKCA,PLK3,ROCK2,RPS6KA3,TSSK2
Q8N4C8	Misshapen-like kinase 1	FN	UA	UA	FN	CHEMBL1721885			P36888,P35916,O75914,Q16816,Q99755,Q86YV6,P35968,P07947,O00506,P78356,P49759,P48730,P49674,Q86UE8,Q9UKE5,P04629,Q16288,P33981,P68400,P19784,Q9UIK4,O94768,Q14164,Q15831,Q02750,P36507,Q14680,Q2M2I8,Q13043,Q9P289,Q9P2K8,P00519,Q08881,P23458,P10721,P78362,Q9BYT3,O14976,Q9UM73,Q13131,P54646,Q9NRM7,O94804,Q9UEE5,Q8NFD2,O60285,P16234,P09619,P15735,Q92918,Q8IVH8,Q96GD4,P30530,Q9NSY1,Q13873,O95819,Q9Y4K4,…	FLT3,FLT4,PAK3,PHKG1,PIP5K1A,MYLK4,KDR,YES1,STK25,PIP4K2B,CLK1,CSNK1D,CSNK1E,TLK2,TNIK,NTRK1,NTRK3,TTK,CSNK2A1,CSNK2A2,DAPK2,STK17B,IKBKE,STK11,MAP2K1,MAP2K2,MELK,AAK1,STK4,STK26,EIF2AK4,ABL1,ITK,JAK1,KIT,SRPK2,STK33,GAK,ALK,PRKAA1,PRKAA2,LATS2,STK10,STK17A,ANKK1,NUAK1,PDGFRA,PDGFRB,PHKG2,MAP4K1,MAP4K3,AURKB,AXL,BMP2K,BMPR2,MAP4K4,MAP4K5,MARK2,MERTK,CAMK2A,STK3,STK24,MUSK,MYLK,CIT,CLK2,CLK4,CSF1R…
P30530	Tyrosine-protein kinase receptor UFO	FN	UA	UA	UA	CHEMBL1721885			P36888,P35916,O75914,Q16816,Q99755,Q86YV6,P35968,P07947,O00506,P78356,P49759,P48730,P49674,Q86UE8,Q9UKE5,P04629,Q16288,P33981,P68400,P19784,Q9UIK4,O94768,Q14164,Q15831,Q02750,P36507,Q14680,Q2M2I8,Q13043,Q9P289,Q9P2K8,P00519,Q08881,P23458,P10721,P78362,Q9BYT3,O14976,Q9UM73,Q13131,P54646,Q9NRM7,O94804,Q9UEE5,Q8NFD2,O60285,P16234,P09619,P15735,Q92918,Q8IVH8,Q96GD4,P30530,Q9NSY1,Q13873,O95819,Q9Y4K4,…	FLT3,FLT4,PAK3,PHKG1,PIP5K1A,MYLK4,KDR,YES1,STK25,PIP4K2B,CLK1,CSNK1D,CSNK1E,TLK2,TNIK,NTRK1,NTRK3,TTK,CSNK2A1,CSNK2A2,DAPK2,STK17B,IKBKE,STK11,MAP2K1,MAP2K2,MELK,AAK1,STK4,STK26,EIF2AK4,ABL1,ITK,JAK1,KIT,SRPK2,STK33,GAK,ALK,PRKAA1,PRKAA2,LATS2,STK10,STK17A,ANKK1,NUAK1,PDGFRA,PDGFRB,PHKG2,MAP4K1,MAP4K3,AURKB,AXL,BMP2K,BMPR2,MAP4K4,MAP4K5,MARK2,MERTK,CAMK2A,STK3,STK24,MUSK,MYLK,CIT,CLK2,CLK4,CSF1R…
P04629	Nerve growth factor receptor Trk-A	UA	FN	UA	UA	CHEMBL1721885			P36888,P35916,O75914,Q16816,Q99755,Q86YV6,P35968,P07947,O00506,P78356,P49759,P48730,P49674,Q86UE8,Q9UKE5,P04629,Q16288,P33981,P68400,P19784,Q9UIK4,O94768,Q14164,Q15831,Q02750,P36507,Q14680,Q2M2I8,Q13043,Q9P289,Q9P2K8,P00519,Q08881,P23458,P10721,P78362,Q9BYT3,O14976,Q9UM73,Q13131,P54646,Q9NRM7,O94804,Q9UEE5,Q8NFD2,O60285,P16234,P09619,P15735,Q92918,Q8IVH8,Q96GD4,P30530,Q9NSY1,Q13873,O95819,Q9Y4K4,…	FLT3,FLT4,PAK3,PHKG1,PIP5K1A,MYLK4,KDR,YES1,STK25,PIP4K2B,CLK1,CSNK1D,CSNK1E,TLK2,TNIK,NTRK1,NTRK3,TTK,CSNK2A1,CSNK2A2,DAPK2,STK17B,IKBKE,STK11,MAP2K1,MAP2K2,MELK,AAK1,STK4,STK26,EIF2AK4,ABL1,ITK,JAK1,KIT,SRPK2,STK33,GAK,ALK,PRKAA1,PRKAA2,LATS2,STK10,STK17A,ANKK1,NUAK1,PDGFRA,PDGFRB,PHKG2,MAP4K1,MAP4K3,AURKB,AXL,BMP2K,BMPR2,MAP4K4,MAP4K5,MARK2,MERTK,CAMK2A,STK3,STK24,MUSK,MYLK,CIT,CLK2,CLK4,CSF1R…
Q5S007	Leucine-rich repeat serine/threonine-protein kinase 2		FN	UA	UA	CHEMBL1721885			P36888,P35916,O75914,Q16816,Q99755,Q86YV6,P35968,P07947,O00506,P78356,P49759,P48730,P49674,Q86UE8,Q9UKE5,P04629,Q16288,P33981,P68400,P19784,Q9UIK4,O94768,Q14164,Q15831,Q02750,P36507,Q14680,Q2M2I8,Q13043,Q9P289,Q9P2K8,P00519,Q08881,P23458,P10721,P78362,Q9BYT3,O14976,Q9UM73,Q13131,P54646,Q9NRM7,O94804,Q9UEE5,Q8NFD2,O60285,P16234,P09619,P15735,Q92918,Q8IVH8,Q96GD4,P30530,Q9NSY1,Q13873,O95819,Q9Y4K4,…	FLT3,FLT4,PAK3,PHKG1,PIP5K1A,MYLK4,KDR,YES1,STK25,PIP4K2B,CLK1,CSNK1D,CSNK1E,TLK2,TNIK,NTRK1,NTRK3,TTK,CSNK2A1,CSNK2A2,DAPK2,STK17B,IKBKE,STK11,MAP2K1,MAP2K2,MELK,AAK1,STK4,STK26,EIF2AK4,ABL1,ITK,JAK1,KIT,SRPK2,STK33,GAK,ALK,PRKAA1,PRKAA2,LATS2,STK10,STK17A,ANKK1,NUAK1,PDGFRA,PDGFRB,PHKG2,MAP4K1,MAP4K3,AURKB,AXL,BMP2K,BMPR2,MAP4K4,MAP4K5,MARK2,MERTK,CAMK2A,STK3,STK24,MUSK,MYLK,CIT,CLK2,CLK4,CSF1R…
P04629	Nerve growth factor receptor Trk-A	UA	FN	UA	UA	CHEMBL1721885			P36888,P35916,O75914,Q16816,Q99755,Q86YV6,P35968,P07947,O00506,P78356,P49759,P48730,P49674,Q86UE8,Q9UKE5,P04629,Q16288,P33981,P68400,P19784,Q9UIK4,O94768,Q14164,Q15831,Q02750,P36507,Q14680,Q2M2I8,Q13043,Q9P289,Q9P2K8,P00519,Q08881,P23458,P10721,P78362,Q9BYT3,O14976,Q9UM73,Q13131,P54646,Q9NRM7,O94804,Q9UEE5,Q8NFD2,O60285,P16234,P09619,P15735,Q92918,Q8IVH8,Q96GD4,P30530,Q9NSY1,Q13873,O95819,Q9Y4K4,…	FLT3,FLT4,PAK3,PHKG1,PIP5K1A,MYLK4,KDR,YES1,STK25,PIP4K2B,CLK1,CSNK1D,CSNK1E,TLK2,TNIK,NTRK1,NTRK3,TTK,CSNK2A1,CSNK2A2,DAPK2,STK17B,IKBKE,STK11,MAP2K1,MAP2K2,MELK,AAK1,STK4,STK26,EIF2AK4,ABL1,ITK,JAK1,KIT,SRPK2,STK33,GAK,ALK,PRKAA1,PRKAA2,LATS2,STK10,STK17A,ANKK1,NUAK1,PDGFRA,PDGFRB,PHKG2,MAP4K1,MAP4K3,AURKB,AXL,BMP2K,BMPR2,MAP4K4,MAP4K5,MARK2,MERTK,CAMK2A,STK3,STK24,MUSK,MYLK,CIT,CLK2,CLK4,CSF1R…
P48730	Casein kinase I delta	FN	FN	FN	UA	CHEMBL1721885			P36888,P35916,O75914,Q16816,Q99755,Q86YV6,P35968,P07947,O00506,P78356,P49759,P48730,P49674,Q86UE8,Q9UKE5,P04629,Q16288,P33981,P68400,P19784,Q9UIK4,O94768,Q14164,Q15831,Q02750,P36507,Q14680,Q2M2I8,Q13043,Q9P289,Q9P2K8,P00519,Q08881,P23458,P10721,P78362,Q9BYT3,O14976,Q9UM73,Q13131,P54646,Q9NRM7,O94804,Q9UEE5,Q8NFD2,O60285,P16234,P09619,P15735,Q92918,Q8IVH8,Q96GD4,P30530,Q9NSY1,Q13873,O95819,Q9Y4K4,…	FLT3,FLT4,PAK3,PHKG1,PIP5K1A,MYLK4,KDR,YES1,STK25,PIP4K2B,CLK1,CSNK1D,CSNK1E,TLK2,TNIK,NTRK1,NTRK3,TTK,CSNK2A1,CSNK2A2,DAPK2,STK17B,IKBKE,STK11,MAP2K1,MAP2K2,MELK,AAK1,STK4,STK26,EIF2AK4,ABL1,ITK,JAK1,KIT,SRPK2,STK33,GAK,ALK,PRKAA1,PRKAA2,LATS2,STK10,STK17A,ANKK1,NUAK1,PDGFRA,PDGFRB,PHKG2,MAP4K1,MAP4K3,AURKB,AXL,BMP2K,BMPR2,MAP4K4,MAP4K5,MARK2,MERTK,CAMK2A,STK3,STK24,MUSK,MYLK,CIT,CLK2,CLK4,CSF1R…
Q13043	Serine/threonine-protein kinase MST1	FN	FN	UA	UA	CHEMBL1721885			P36888,P35916,O75914,Q16816,Q99755,Q86YV6,P35968,P07947,O00506,P78356,P49759,P48730,P49674,Q86UE8,Q9UKE5,P04629,Q16288,P33981,P68400,P19784,Q9UIK4,O94768,Q14164,Q15831,Q02750,P36507,Q14680,Q2M2I8,Q13043,Q9P289,Q9P2K8,P00519,Q08881,P23458,P10721,P78362,Q9BYT3,O14976,Q9UM73,Q13131,P54646,Q9NRM7,O94804,Q9UEE5,Q8NFD2,O60285,P16234,P09619,P15735,Q92918,Q8IVH8,Q96GD4,P30530,Q9NSY1,Q13873,O95819,Q9Y4K4,…	FLT3,FLT4,PAK3,PHKG1,PIP5K1A,MYLK4,KDR,YES1,STK25,PIP4K2B,CLK1,CSNK1D,CSNK1E,TLK2,TNIK,NTRK1,NTRK3,TTK,CSNK2A1,CSNK2A2,DAPK2,STK17B,IKBKE,STK11,MAP2K1,MAP2K2,MELK,AAK1,STK4,STK26,EIF2AK4,ABL1,ITK,JAK1,KIT,SRPK2,STK33,GAK,ALK,PRKAA1,PRKAA2,LATS2,STK10,STK17A,ANKK1,NUAK1,PDGFRA,PDGFRB,PHKG2,MAP4K1,MAP4K3,AURKB,AXL,BMP2K,BMPR2,MAP4K4,MAP4K5,MARK2,MERTK,CAMK2A,STK3,STK24,MUSK,MYLK,CIT,CLK2,CLK4,CSF1R…
P30530	Tyrosine-protein kinase receptor UFO	FN	UA	UA	UA	CHEMBL1721885			P36888,P35916,O75914,Q16816,Q99755,Q86YV6,P35968,P07947,O00506,P78356,P49759,P48730,P49674,Q86UE8,Q9UKE5,P04629,Q16288,P33981,P68400,P19784,Q9UIK4,O94768,Q14164,Q15831,Q02750,P36507,Q14680,Q2M2I8,Q13043,Q9P289,Q9P2K8,P00519,Q08881,P23458,P10721,P78362,Q9BYT3,O14976,Q9UM73,Q13131,P54646,Q9NRM7,O94804,Q9UEE5,Q8NFD2,O60285,P16234,P09619,P15735,Q92918,Q8IVH8,Q96GD4,P30530,Q9NSY1,Q13873,O95819,Q9Y4K4,…	FLT3,FLT4,PAK3,PHKG1,PIP5K1A,MYLK4,KDR,YES1,STK25,PIP4K2B,CLK1,CSNK1D,CSNK1E,TLK2,TNIK,NTRK1,NTRK3,TTK,CSNK2A1,CSNK2A2,DAPK2,STK17B,IKBKE,STK11,MAP2K1,MAP2K2,MELK,AAK1,STK4,STK26,EIF2AK4,ABL1,ITK,JAK1,KIT,SRPK2,STK33,GAK,ALK,PRKAA1,PRKAA2,LATS2,STK10,STK17A,ANKK1,NUAK1,PDGFRA,PDGFRB,PHKG2,MAP4K1,MAP4K3,AURKB,AXL,BMP2K,BMPR2,MAP4K4,MAP4K5,MARK2,MERTK,CAMK2A,STK3,STK24,MUSK,MYLK,CIT,CLK2,CLK4,CSF1R…
O75676	Ribosomal protein S6 kinase alpha 4	UA	FN	FN	UA	CHEMBL1721885			P36888,P35916,O75914,Q16816,Q99755,Q86YV6,P35968,P07947,O00506,P78356,P49759,P48730,P49674,Q86UE8,Q9UKE5,P04629,Q16288,P33981,P68400,P19784,Q9UIK4,O94768,Q14164,Q15831,Q02750,P36507,Q14680,Q2M2I8,Q13043,Q9P289,Q9P2K8,P00519,Q08881,P23458,P10721,P78362,Q9BYT3,O14976,Q9UM73,Q13131,P54646,Q9NRM7,O94804,Q9UEE5,Q8NFD2,O60285,P16234,P09619,P15735,Q92918,Q8IVH8,Q96GD4,P30530,Q9NSY1,Q13873,O95819,Q9Y4K4,…	FLT3,FLT4,PAK3,PHKG1,PIP5K1A,MYLK4,KDR,YES1,STK25,PIP4K2B,CLK1,CSNK1D,CSNK1E,TLK2,TNIK,NTRK1,NTRK3,TTK,CSNK2A1,CSNK2A2,DAPK2,STK17B,IKBKE,STK11,MAP2K1,MAP2K2,MELK,AAK1,STK4,STK26,EIF2AK4,ABL1,ITK,JAK1,KIT,SRPK2,STK33,GAK,ALK,PRKAA1,PRKAA2,LATS2,STK10,STK17A,ANKK1,NUAK1,PDGFRA,PDGFRB,PHKG2,MAP4K1,MAP4K3,AURKB,AXL,BMP2K,BMPR2,MAP4K4,MAP4K5,MARK2,MERTK,CAMK2A,STK3,STK24,MUSK,MYLK,CIT,CLK2,CLK4,CSF1R…
P23443	Ribosomal protein S6 kinase 1	FN	FN	UA	FN	CHEMBL1721885			P36888,P35916,O75914,Q16816,Q99755,Q86YV6,P35968,P07947,O00506,P78356,P49759,P48730,P49674,Q86UE8,Q9UKE5,P04629,Q16288,P33981,P68400,P19784,Q9UIK4,O94768,Q14164,Q15831,Q02750,P36507,Q14680,Q2M2I8,Q13043,Q9P289,Q9P2K8,P00519,Q08881,P23458,P10721,P78362,Q9BYT3,O14976,Q9UM73,Q13131,P54646,Q9NRM7,O94804,Q9UEE5,Q8NFD2,O60285,P16234,P09619,P15735,Q92918,Q8IVH8,Q96GD4,P30530,Q9NSY1,Q13873,O95819,Q9Y4K4,…	FLT3,FLT4,PAK3,PHKG1,PIP5K1A,MYLK4,KDR,YES1,STK25,PIP4K2B,CLK1,CSNK1D,CSNK1E,TLK2,TNIK,NTRK1,NTRK3,TTK,CSNK2A1,CSNK2A2,DAPK2,STK17B,IKBKE,STK11,MAP2K1,MAP2K2,MELK,AAK1,STK4,STK26,EIF2AK4,ABL1,ITK,JAK1,KIT,SRPK2,STK33,GAK,ALK,PRKAA1,PRKAA2,LATS2,STK10,STK17A,ANKK1,NUAK1,PDGFRA,PDGFRB,PHKG2,MAP4K1,MAP4K3,AURKB,AXL,BMP2K,BMPR2,MAP4K4,MAP4K5,MARK2,MERTK,CAMK2A,STK3,STK24,MUSK,MYLK,CIT,CLK2,CLK4,CSF1R…
Q13627	Dual-specificity tyrosine-phosphorylation regulated kinase 1A	UA	FN	UA	UA	CHEMBL1721885			P36888,P35916,O75914,Q16816,Q99755,Q86YV6,P35968,P07947,O00506,P78356,P49759,P48730,P49674,Q86UE8,Q9UKE5,P04629,Q16288,P33981,P68400,P19784,Q9UIK4,O94768,Q14164,Q15831,Q02750,P36507,Q14680,Q2M2I8,Q13043,Q9P289,Q9P2K8,P00519,Q08881,P23458,P10721,P78362,Q9BYT3,O14976,Q9UM73,Q13131,P54646,Q9NRM7,O94804,Q9UEE5,Q8NFD2,O60285,P16234,P09619,P15735,Q92918,Q8IVH8,Q96GD4,P30530,Q9NSY1,Q13873,O95819,Q9Y4K4,…	FLT3,FLT4,PAK3,PHKG1,PIP5K1A,MYLK4,KDR,YES1,STK25,PIP4K2B,CLK1,CSNK1D,CSNK1E,TLK2,TNIK,NTRK1,NTRK3,TTK,CSNK2A1,CSNK2A2,DAPK2,STK17B,IKBKE,STK11,MAP2K1,MAP2K2,MELK,AAK1,STK4,STK26,EIF2AK4,ABL1,ITK,JAK1,KIT,SRPK2,STK33,GAK,ALK,PRKAA1,PRKAA2,LATS2,STK10,STK17A,ANKK1,NUAK1,PDGFRA,PDGFRB,PHKG2,MAP4K1,MAP4K3,AURKB,AXL,BMP2K,BMPR2,MAP4K4,MAP4K5,MARK2,MERTK,CAMK2A,STK3,STK24,MUSK,MYLK,CIT,CLK2,CLK4,CSF1R…
P49674	Casein kinase I epsilon	UA	FN	UA	UA	CHEMBL1721885			P36888,P35916,O75914,Q16816,Q99755,Q86YV6,P35968,P07947,O00506,P78356,P49759,P48730,P49674,Q86UE8,Q9UKE5,P04629,Q16288,P33981,P68400,P19784,Q9UIK4,O94768,Q14164,Q15831,Q02750,P36507,Q14680,Q2M2I8,Q13043,Q9P289,Q9P2K8,P00519,Q08881,P23458,P10721,P78362,Q9BYT3,O14976,Q9UM73,Q13131,P54646,Q9NRM7,O94804,Q9UEE5,Q8NFD2,O60285,P16234,P09619,P15735,Q92918,Q8IVH8,Q96GD4,P30530,Q9NSY1,Q13873,O95819,Q9Y4K4,…	FLT3,FLT4,PAK3,PHKG1,PIP5K1A,MYLK4,KDR,YES1,STK25,PIP4K2B,CLK1,CSNK1D,CSNK1E,TLK2,TNIK,NTRK1,NTRK3,TTK,CSNK2A1,CSNK2A2,DAPK2,STK17B,IKBKE,STK11,MAP2K1,MAP2K2,MELK,AAK1,STK4,STK26,EIF2AK4,ABL1,ITK,JAK1,KIT,SRPK2,STK33,GAK,ALK,PRKAA1,PRKAA2,LATS2,STK10,STK17A,ANKK1,NUAK1,PDGFRA,PDGFRB,PHKG2,MAP4K1,MAP4K3,AURKB,AXL,BMP2K,BMPR2,MAP4K4,MAP4K5,MARK2,MERTK,CAMK2A,STK3,STK24,MUSK,MYLK,CIT,CLK2,CLK4,CSF1R…
Q5S007	Leucine-rich repeat serine/threonine-protein kinase 2		FN	UA	UA	CHEMBL1721885			P36888,P35916,O75914,Q16816,Q99755,Q86YV6,P35968,P07947,O00506,P78356,P49759,P48730,P49674,Q86UE8,Q9UKE5,P04629,Q16288,P33981,P68400,P19784,Q9UIK4,O94768,Q14164,Q15831,Q02750,P36507,Q14680,Q2M2I8,Q13043,Q9P289,Q9P2K8,P00519,Q08881,P23458,P10721,P78362,Q9BYT3,O14976,Q9UM73,Q13131,P54646,Q9NRM7,O94804,Q9UEE5,Q8NFD2,O60285,P16234,P09619,P15735,Q92918,Q8IVH8,Q96GD4,P30530,Q9NSY1,Q13873,O95819,Q9Y4K4,…	FLT3,FLT4,PAK3,PHKG1,PIP5K1A,MYLK4,KDR,YES1,STK25,PIP4K2B,CLK1,CSNK1D,CSNK1E,TLK2,TNIK,NTRK1,NTRK3,TTK,CSNK2A1,CSNK2A2,DAPK2,STK17B,IKBKE,STK11,MAP2K1,MAP2K2,MELK,AAK1,STK4,STK26,EIF2AK4,ABL1,ITK,JAK1,KIT,SRPK2,STK33,GAK,ALK,PRKAA1,PRKAA2,LATS2,STK10,STK17A,ANKK1,NUAK1,PDGFRA,PDGFRB,PHKG2,MAP4K1,MAP4K3,AURKB,AXL,BMP2K,BMPR2,MAP4K4,MAP4K5,MARK2,MERTK,CAMK2A,STK3,STK24,MUSK,MYLK,CIT,CLK2,CLK4,CSF1R…
O75676	Ribosomal protein S6 kinase alpha 4	UA	FN	FN	UA	CHEMBL1721885			P36888,P35916,O75914,Q16816,Q99755,Q86YV6,P35968,P07947,O00506,P78356,P49759,P48730,P49674,Q86UE8,Q9UKE5,P04629,Q16288,P33981,P68400,P19784,Q9UIK4,O94768,Q14164,Q15831,Q02750,P36507,Q14680,Q2M2I8,Q13043,Q9P289,Q9P2K8,P00519,Q08881,P23458,P10721,P78362,Q9BYT3,O14976,Q9UM73,Q13131,P54646,Q9NRM7,O94804,Q9UEE5,Q8NFD2,O60285,P16234,P09619,P15735,Q92918,Q8IVH8,Q96GD4,P30530,Q9NSY1,Q13873,O95819,Q9Y4K4,…	FLT3,FLT4,PAK3,PHKG1,PIP5K1A,MYLK4,KDR,YES1,STK25,PIP4K2B,CLK1,CSNK1D,CSNK1E,TLK2,TNIK,NTRK1,NTRK3,TTK,CSNK2A1,CSNK2A2,DAPK2,STK17B,IKBKE,STK11,MAP2K1,MAP2K2,MELK,AAK1,STK4,STK26,EIF2AK4,ABL1,ITK,JAK1,KIT,SRPK2,STK33,GAK,ALK,PRKAA1,PRKAA2,LATS2,STK10,STK17A,ANKK1,NUAK1,PDGFRA,PDGFRB,PHKG2,MAP4K1,MAP4K3,AURKB,AXL,BMP2K,BMPR2,MAP4K4,MAP4K5,MARK2,MERTK,CAMK2A,STK3,STK24,MUSK,MYLK,CIT,CLK2,CLK4,CSF1R…
Q9H2K8	Serine/threonine-protein kinase TAO3	FN	FN	UA	UA	CHEMBL1721885			P36888,P35916,O75914,Q16816,Q99755,Q86YV6,P35968,P07947,O00506,P78356,P49759,P48730,P49674,Q86UE8,Q9UKE5,P04629,Q16288,P33981,P68400,P19784,Q9UIK4,O94768,Q14164,Q15831,Q02750,P36507,Q14680,Q2M2I8,Q13043,Q9P289,Q9P2K8,P00519,Q08881,P23458,P10721,P78362,Q9BYT3,O14976,Q9UM73,Q13131,P54646,Q9NRM7,O94804,Q9UEE5,Q8NFD2,O60285,P16234,P09619,P15735,Q92918,Q8IVH8,Q96GD4,P30530,Q9NSY1,Q13873,O95819,Q9Y4K4,…	FLT3,FLT4,PAK3,PHKG1,PIP5K1A,MYLK4,KDR,YES1,STK25,PIP4K2B,CLK1,CSNK1D,CSNK1E,TLK2,TNIK,NTRK1,NTRK3,TTK,CSNK2A1,CSNK2A2,DAPK2,STK17B,IKBKE,STK11,MAP2K1,MAP2K2,MELK,AAK1,STK4,STK26,EIF2AK4,ABL1,ITK,JAK1,KIT,SRPK2,STK33,GAK,ALK,PRKAA1,PRKAA2,LATS2,STK10,STK17A,ANKK1,NUAK1,PDGFRA,PDGFRB,PHKG2,MAP4K1,MAP4K3,AURKB,AXL,BMP2K,BMPR2,MAP4K4,MAP4K5,MARK2,MERTK,CAMK2A,STK3,STK24,MUSK,MYLK,CIT,CLK2,CLK4,CSF1R…
Q13163	Dual specificity mitogen-activated protein kinase kinase 5	FN	UA	UA	UA	CHEMBL1721885			P36888,P35916,O75914,Q16816,Q99755,Q86YV6,P35968,P07947,O00506,P78356,P49759,P48730,P49674,Q86UE8,Q9UKE5,P04629,Q16288,P33981,P68400,P19784,Q9UIK4,O94768,Q14164,Q15831,Q02750,P36507,Q14680,Q2M2I8,Q13043,Q9P289,Q9P2K8,P00519,Q08881,P23458,P10721,P78362,Q9BYT3,O14976,Q9UM73,Q13131,P54646,Q9NRM7,O94804,Q9UEE5,Q8NFD2,O60285,P16234,P09619,P15735,Q92918,Q8IVH8,Q96GD4,P30530,Q9NSY1,Q13873,O95819,Q9Y4K4,…	FLT3,FLT4,PAK3,PHKG1,PIP5K1A,MYLK4,KDR,YES1,STK25,PIP4K2B,CLK1,CSNK1D,CSNK1E,TLK2,TNIK,NTRK1,NTRK3,TTK,CSNK2A1,CSNK2A2,DAPK2,STK17B,IKBKE,STK11,MAP2K1,MAP2K2,MELK,AAK1,STK4,STK26,EIF2AK4,ABL1,ITK,JAK1,KIT,SRPK2,STK33,GAK,ALK,PRKAA1,PRKAA2,LATS2,STK10,STK17A,ANKK1,NUAK1,PDGFRA,PDGFRB,PHKG2,MAP4K1,MAP4K3,AURKB,AXL,BMP2K,BMPR2,MAP4K4,MAP4K5,MARK2,MERTK,CAMK2A,STK3,STK24,MUSK,MYLK,CIT,CLK2,CLK4,CSF1R…
Q13873	Bone morphogenetic protein receptor type-2	UA	UA	FN	UA	CHEMBL1721885			P36888,P35916,O75914,Q16816,Q99755,Q86YV6,P35968,P07947,O00506,P78356,P49759,P48730,P49674,Q86UE8,Q9UKE5,P04629,Q16288,P33981,P68400,P19784,Q9UIK4,O94768,Q14164,Q15831,Q02750,P36507,Q14680,Q2M2I8,Q13043,Q9P289,Q9P2K8,P00519,Q08881,P23458,P10721,P78362,Q9BYT3,O14976,Q9UM73,Q13131,P54646,Q9NRM7,O94804,Q9UEE5,Q8NFD2,O60285,P16234,P09619,P15735,Q92918,Q8IVH8,Q96GD4,P30530,Q9NSY1,Q13873,O95819,Q9Y4K4,…	FLT3,FLT4,PAK3,PHKG1,PIP5K1A,MYLK4,KDR,YES1,STK25,PIP4K2B,CLK1,CSNK1D,CSNK1E,TLK2,TNIK,NTRK1,NTRK3,TTK,CSNK2A1,CSNK2A2,DAPK2,STK17B,IKBKE,STK11,MAP2K1,MAP2K2,MELK,AAK1,STK4,STK26,EIF2AK4,ABL1,ITK,JAK1,KIT,SRPK2,STK33,GAK,ALK,PRKAA1,PRKAA2,LATS2,STK10,STK17A,ANKK1,NUAK1,PDGFRA,PDGFRB,PHKG2,MAP4K1,MAP4K3,AURKB,AXL,BMP2K,BMPR2,MAP4K4,MAP4K5,MARK2,MERTK,CAMK2A,STK3,STK24,MUSK,MYLK,CIT,CLK2,CLK4,CSF1R…
O43318	Mitogen-activated protein kinase kinase kinase 7	UA	FN	UA	UA	CHEMBL1721885			P36888,P35916,O75914,Q16816,Q99755,Q86YV6,P35968,P07947,O00506,P78356,P49759,P48730,P49674,Q86UE8,Q9UKE5,P04629,Q16288,P33981,P68400,P19784,Q9UIK4,O94768,Q14164,Q15831,Q02750,P36507,Q14680,Q2M2I8,Q13043,Q9P289,Q9P2K8,P00519,Q08881,P23458,P10721,P78362,Q9BYT3,O14976,Q9UM73,Q13131,P54646,Q9NRM7,O94804,Q9UEE5,Q8NFD2,O60285,P16234,P09619,P15735,Q92918,Q8IVH8,Q96GD4,P30530,Q9NSY1,Q13873,O95819,Q9Y4K4,…	FLT3,FLT4,PAK3,PHKG1,PIP5K1A,MYLK4,KDR,YES1,STK25,PIP4K2B,CLK1,CSNK1D,CSNK1E,TLK2,TNIK,NTRK1,NTRK3,TTK,CSNK2A1,CSNK2A2,DAPK2,STK17B,IKBKE,STK11,MAP2K1,MAP2K2,MELK,AAK1,STK4,STK26,EIF2AK4,ABL1,ITK,JAK1,KIT,SRPK2,STK33,GAK,ALK,PRKAA1,PRKAA2,LATS2,STK10,STK17A,ANKK1,NUAK1,PDGFRA,PDGFRB,PHKG2,MAP4K1,MAP4K3,AURKB,AXL,BMP2K,BMPR2,MAP4K4,MAP4K5,MARK2,MERTK,CAMK2A,STK3,STK24,MUSK,MYLK,CIT,CLK2,CLK4,CSF1R…
P49674	Casein kinase I epsilon	UA	FN	UA	UA	CHEMBL1721885			P36888,P35916,O75914,Q16816,Q99755,Q86YV6,P35968,P07947,O00506,P78356,P49759,P48730,P49674,Q86UE8,Q9UKE5,P04629,Q16288,P33981,P68400,P19784,Q9UIK4,O94768,Q14164,Q15831,Q02750,P36507,Q14680,Q2M2I8,Q13043,Q9P289,Q9P2K8,P00519,Q08881,P23458,P10721,P78362,Q9BYT3,O14976,Q9UM73,Q13131,P54646,Q9NRM7,O94804,Q9UEE5,Q8NFD2,O60285,P16234,P09619,P15735,Q92918,Q8IVH8,Q96GD4,P30530,Q9NSY1,Q13873,O95819,Q9Y4K4,…	FLT3,FLT4,PAK3,PHKG1,PIP5K1A,MYLK4,KDR,YES1,STK25,PIP4K2B,CLK1,CSNK1D,CSNK1E,TLK2,TNIK,NTRK1,NTRK3,TTK,CSNK2A1,CSNK2A2,DAPK2,STK17B,IKBKE,STK11,MAP2K1,MAP2K2,MELK,AAK1,STK4,STK26,EIF2AK4,ABL1,ITK,JAK1,KIT,SRPK2,STK33,GAK,ALK,PRKAA1,PRKAA2,LATS2,STK10,STK17A,ANKK1,NUAK1,PDGFRA,PDGFRB,PHKG2,MAP4K1,MAP4K3,AURKB,AXL,BMP2K,BMPR2,MAP4K4,MAP4K5,MARK2,MERTK,CAMK2A,STK3,STK24,MUSK,MYLK,CIT,CLK2,CLK4,CSF1R…
Q13873	Bone morphogenetic protein receptor type-2	UA	UA	FN	UA	CHEMBL1721885			P36888,P35916,O75914,Q16816,Q99755,Q86YV6,P35968,P07947,O00506,P78356,P49759,P48730,P49674,Q86UE8,Q9UKE5,P04629,Q16288,P33981,P68400,P19784,Q9UIK4,O94768,Q14164,Q15831,Q02750,P36507,Q14680,Q2M2I8,Q13043,Q9P289,Q9P2K8,P00519,Q08881,P23458,P10721,P78362,Q9BYT3,O14976,Q9UM73,Q13131,P54646,Q9NRM7,O94804,Q9UEE5,Q8NFD2,O60285,P16234,P09619,P15735,Q92918,Q8IVH8,Q96GD4,P30530,Q9NSY1,Q13873,O95819,Q9Y4K4,…	FLT3,FLT4,PAK3,PHKG1,PIP5K1A,MYLK4,KDR,YES1,STK25,PIP4K2B,CLK1,CSNK1D,CSNK1E,TLK2,TNIK,NTRK1,NTRK3,TTK,CSNK2A1,CSNK2A2,DAPK2,STK17B,IKBKE,STK11,MAP2K1,MAP2K2,MELK,AAK1,STK4,STK26,EIF2AK4,ABL1,ITK,JAK1,KIT,SRPK2,STK33,GAK,ALK,PRKAA1,PRKAA2,LATS2,STK10,STK17A,ANKK1,NUAK1,PDGFRA,PDGFRB,PHKG2,MAP4K1,MAP4K3,AURKB,AXL,BMP2K,BMPR2,MAP4K4,MAP4K5,MARK2,MERTK,CAMK2A,STK3,STK24,MUSK,MYLK,CIT,CLK2,CLK4,CSF1R…
Q13043	Serine/threonine-protein kinase MST1	FN	FN	UA	UA	CHEMBL1721885			P36888,P35916,O75914,Q16816,Q99755,Q86YV6,P35968,P07947,O00506,P78356,P49759,P48730,P49674,Q86UE8,Q9UKE5,P04629,Q16288,P33981,P68400,P19784,Q9UIK4,O94768,Q14164,Q15831,Q02750,P36507,Q14680,Q2M2I8,Q13043,Q9P289,Q9P2K8,P00519,Q08881,P23458,P10721,P78362,Q9BYT3,O14976,Q9UM73,Q13131,P54646,Q9NRM7,O94804,Q9UEE5,Q8NFD2,O60285,P16234,P09619,P15735,Q92918,Q8IVH8,Q96GD4,P30530,Q9NSY1,Q13873,O95819,Q9Y4K4,…	FLT3,FLT4,PAK3,PHKG1,PIP5K1A,MYLK4,KDR,YES1,STK25,PIP4K2B,CLK1,CSNK1D,CSNK1E,TLK2,TNIK,NTRK1,NTRK3,TTK,CSNK2A1,CSNK2A2,DAPK2,STK17B,IKBKE,STK11,MAP2K1,MAP2K2,MELK,AAK1,STK4,STK26,EIF2AK4,ABL1,ITK,JAK1,KIT,SRPK2,STK33,GAK,ALK,PRKAA1,PRKAA2,LATS2,STK10,STK17A,ANKK1,NUAK1,PDGFRA,PDGFRB,PHKG2,MAP4K1,MAP4K3,AURKB,AXL,BMP2K,BMPR2,MAP4K4,MAP4K5,MARK2,MERTK,CAMK2A,STK3,STK24,MUSK,MYLK,CIT,CLK2,CLK4,CSF1R…
P48730	Casein kinase I delta	FN	FN	FN	UA	CHEMBL1721885			P36888,P35916,O75914,Q16816,Q99755,Q86YV6,P35968,P07947,O00506,P78356,P49759,P48730,P49674,Q86UE8,Q9UKE5,P04629,Q16288,P33981,P68400,P19784,Q9UIK4,O94768,Q14164,Q15831,Q02750,P36507,Q14680,Q2M2I8,Q13043,Q9P289,Q9P2K8,P00519,Q08881,P23458,P10721,P78362,Q9BYT3,O14976,Q9UM73,Q13131,P54646,Q9NRM7,O94804,Q9UEE5,Q8NFD2,O60285,P16234,P09619,P15735,Q92918,Q8IVH8,Q96GD4,P30530,Q9NSY1,Q13873,O95819,Q9Y4K4,…	FLT3,FLT4,PAK3,PHKG1,PIP5K1A,MYLK4,KDR,YES1,STK25,PIP4K2B,CLK1,CSNK1D,CSNK1E,TLK2,TNIK,NTRK1,NTRK3,TTK,CSNK2A1,CSNK2A2,DAPK2,STK17B,IKBKE,STK11,MAP2K1,MAP2K2,MELK,AAK1,STK4,STK26,EIF2AK4,ABL1,ITK,JAK1,KIT,SRPK2,STK33,GAK,ALK,PRKAA1,PRKAA2,LATS2,STK10,STK17A,ANKK1,NUAK1,PDGFRA,PDGFRB,PHKG2,MAP4K1,MAP4K3,AURKB,AXL,BMP2K,BMPR2,MAP4K4,MAP4K5,MARK2,MERTK,CAMK2A,STK3,STK24,MUSK,MYLK,CIT,CLK2,CLK4,CSF1R…
P36897	TGF-beta receptor type I	FN	FN	FN	FN	CHEMBL1765760			O15530,P36897	PDPK1,TGFBR1
O15530	3-phosphoinositide dependent protein kinase-1	FN	FN	UA	FN	CHEMBL1765760			O15530,P36897	PDPK1,TGFBR1
P36897	TGF-beta receptor type I	FN	FN	FN	FN	CHEMBL1765762			O15530,P36897	PDPK1,TGFBR1
O15530	3-phosphoinositide dependent protein kinase-1	FN	FN	UA	FN	CHEMBL1765762			O15530,P36897	PDPK1,TGFBR1
P36897	TGF-beta receptor type I	FN	FN	FN	FN	CHEMBL1765876			O15530,O14965,P36897	PDPK1,AURKA,TGFBR1
O15530	3-phosphoinositide dependent protein kinase-1	FN	FN	UA	FN	CHEMBL1765876			O15530,O14965,P36897	PDPK1,AURKA,TGFBR1
P36897	TGF-beta receptor type I	FN	FN	FN	FN	CHEMBL1766440			P36897	TGFBR1
P36897	TGF-beta receptor type I	FN	FN	FN	FN	CHEMBL1766441			P36897	TGFBR1
P36897	TGF-beta receptor type I	FN	FN	FN	FN	CHEMBL1766444			P36897	TGFBR1
P36897	TGF-beta receptor type I	FN	FN	FN	FN	CHEMBL1766450			P36897	TGFBR1
P36897	TGF-beta receptor type I	FN	FN	FN	FN	CHEMBL1766451			P36897	TGFBR1
P36897	TGF-beta receptor type I	FN	FN	FN	FN	CHEMBL1766453			P36897	TGFBR1
P36897	TGF-beta receptor type I	FN	FN	FN	FN	CHEMBL1766454			P36897	TGFBR1
P36897	TGF-beta receptor type I	FN	FN	FN	FN	CHEMBL1766455			P36897	TGFBR1
P36897	TGF-beta receptor type I	FN	FN	FN	FN	CHEMBL1766456			P36897	TGFBR1
P40763	Signal transducer and activator of transcription 3	FN	FN	FN	FN	CHEMBL1774954			P40763	STAT3
P40763	Signal transducer and activator of transcription 3	FN	FN	FN	FN	CHEMBL1774955			P40763	STAT3
P40763	Signal transducer and activator of transcription 3	FN	FN	FN	FN	CHEMBL1774956			P40763	STAT3
P40763	Signal transducer and activator of transcription 3	FN	FN	FN	FN	CHEMBL1774957			P40763	STAT3
P40763	Signal transducer and activator of transcription 3	FN	FN	FN	FN	CHEMBL1774958			P40763	STAT3
P40763	Signal transducer and activator of transcription 3	FN	FN	FN	FN	CHEMBL1774959			P40763	STAT3
P40763	Signal transducer and activator of transcription 3	FN	FN	FN	FN	CHEMBL1774960			P40763	STAT3
P40763	Signal transducer and activator of transcription 3	FN	FN	FN	FN	CHEMBL1774961			P40763	STAT3
P40763	Signal transducer and activator of transcription 3	FN	FN	FN	FN	CHEMBL1774962			P40763	STAT3
P40763	Signal transducer and activator of transcription 3	FN	FN	FN	FN	CHEMBL1774963			P40763	STAT3
P40763	Signal transducer and activator of transcription 3	FN	FN	FN	FN	CHEMBL1774964			P40763	STAT3
P40763	Signal transducer and activator of transcription 3	FN	FN	FN	FN	CHEMBL1774965			P40763	STAT3
P40763	Signal transducer and activator of transcription 3	FN	FN	FN	FN	CHEMBL1774966			P40763	STAT3
P40763	Signal transducer and activator of transcription 3	FN	FN	FN	FN	CHEMBL1774967			P40763	STAT3
P40763	Signal transducer and activator of transcription 3	FN	FN	FN	FN	CHEMBL1774968			P40763	STAT3
P40763	Signal transducer and activator of transcription 3	FN	FN	FN	FN	CHEMBL1774969			P40763	STAT3
P40763	Signal transducer and activator of transcription 3	FN	FN	FN	FN	CHEMBL1774970			P40763	STAT3
Q13705	Activin receptor type-2B	UA	FN	UA	FN	CHEMBL1808264			Q15303,Q06187,P36897,Q13705,P06239,P07948,Q15788	ERBB4,BTK,TGFBR1,ACVR2B,LCK,LYN,NCOA1
P36897	TGF-beta receptor type I	FN	FN	FN	FN	CHEMBL1808264			Q15303,Q06187,P36897,Q13705,P06239,P07948,Q15788	ERBB4,BTK,TGFBR1,ACVR2B,LCK,LYN,NCOA1
P36897	TGF-beta receptor type I	FN	FN	FN	FN	CHEMBL181361			P36897	TGFBR1
P36897	TGF-beta receptor type I	FN	FN	FN	FN	CHEMBL181361			P36897	TGFBR1
P36897	TGF-beta receptor type I	FN	FN	FN	FN	CHEMBL181361			P36897	TGFBR1
P36897	TGF-beta receptor type I	FN	FN	FN	FN	CHEMBL181361			P36897	TGFBR1
P36897	TGF-beta receptor type I	FN	FN	FN	FN	CHEMBL181640			P36897	TGFBR1
P36897	TGF-beta receptor type I	FN	FN	FN	FN	CHEMBL181640			P36897	TGFBR1
P36897	TGF-beta receptor type I	FN	FN	FN	FN	CHEMBL182354			P36897	TGFBR1
P36897	TGF-beta receptor type I	FN	FN	FN	FN	CHEMBL182354			P36897	TGFBR1
P36897	TGF-beta receptor type I	FN	FN	FN	FN	CHEMBL1824226			P36897	TGFBR1
P36897	TGF-beta receptor type I	FN	FN	FN	FN	CHEMBL1824432			P36897	TGFBR1
P36897	TGF-beta receptor type I	FN	FN	FN	FN	CHEMBL1824434			P36897	TGFBR1
P36897	TGF-beta receptor type I	FN	FN	FN	FN	CHEMBL1824438			P36897	TGFBR1
P36897	TGF-beta receptor type I	FN	FN	FN	FN	CHEMBL1824440			P36897	TGFBR1
P36897	TGF-beta receptor type I	FN	FN	FN	FN	CHEMBL1824442			P36897	TGFBR1
P36897	TGF-beta receptor type I	FN	FN	FN	FN	CHEMBL1824444			P36897	TGFBR1
P36897	TGF-beta receptor type I	FN	FN	FN	FN	CHEMBL1824446			P36897	TGFBR1
P36897	TGF-beta receptor type I	FN	FN	FN	FN	CHEMBL1824446			P36897	TGFBR1
P30530	Tyrosine-protein kinase receptor UFO	FN	UA	UA	UA	CHEMBL1825138			P08581,Q9UM73,Q04912,O60674,O00444,Q06418,P30530,Q16288,P29376,P42685,Q96GD4,O14965,P53667,P06239,Q7L7X3,Q07912,Q05397,P08922,P00519,P07332,Q12851,P29317,O94806,P51617,P06213,Q08881,P08069,Q04771,Q14289,P12931,P16591,P17948,Q16620,Q9H2G2,Q9Y4K4	MET,ALK,MST1R,JAK2,PLK4,TYRO3,AXL,NTRK3,LTK,FRK,AURKB,AURKA,LIMK1,LCK,TAOK1,TNK2,PTK2,ROS1,ABL1,FES,MAP4K2,EPHA2,PRKD3,IRAK1,INSR,ITK,IGF1R,ACVR1,PTK2B,SRC,FER,FLT1,NTRK2,SLK,MAP4K5
P30530	Tyrosine-protein kinase receptor UFO	FN	UA	UA	UA	CHEMBL1825138			P08581,Q9UM73,Q04912,O60674,O00444,Q06418,P30530,Q16288,P29376,P42685,Q96GD4,O14965,P53667,P06239,Q7L7X3,Q07912,Q05397,P08922,P00519,P07332,Q12851,P29317,O94806,P51617,P06213,Q08881,P08069,Q04771,Q14289,P12931,P16591,P17948,Q16620,Q9H2G2,Q9Y4K4	MET,ALK,MST1R,JAK2,PLK4,TYRO3,AXL,NTRK3,LTK,FRK,AURKB,AURKA,LIMK1,LCK,TAOK1,TNK2,PTK2,ROS1,ABL1,FES,MAP4K2,EPHA2,PRKD3,IRAK1,INSR,ITK,IGF1R,ACVR1,PTK2B,SRC,FER,FLT1,NTRK2,SLK,MAP4K5
Q06418	Tyrosine-protein kinase receptor TYRO3	FN	UA	UA	UA	CHEMBL1825138			P08581,Q9UM73,Q04912,O60674,O00444,Q06418,P30530,Q16288,P29376,P42685,Q96GD4,O14965,P53667,P06239,Q7L7X3,Q07912,Q05397,P08922,P00519,P07332,Q12851,P29317,O94806,P51617,P06213,Q08881,P08069,Q04771,Q14289,P12931,P16591,P17948,Q16620,Q9H2G2,Q9Y4K4	MET,ALK,MST1R,JAK2,PLK4,TYRO3,AXL,NTRK3,LTK,FRK,AURKB,AURKA,LIMK1,LCK,TAOK1,TNK2,PTK2,ROS1,ABL1,FES,MAP4K2,EPHA2,PRKD3,IRAK1,INSR,ITK,IGF1R,ACVR1,PTK2B,SRC,FER,FLT1,NTRK2,SLK,MAP4K5
Q06418	Tyrosine-protein kinase receptor TYRO3	FN	UA	UA	UA	CHEMBL1825138			P08581,Q9UM73,Q04912,O60674,O00444,Q06418,P30530,Q16288,P29376,P42685,Q96GD4,O14965,P53667,P06239,Q7L7X3,Q07912,Q05397,P08922,P00519,P07332,Q12851,P29317,O94806,P51617,P06213,Q08881,P08069,Q04771,Q14289,P12931,P16591,P17948,Q16620,Q9H2G2,Q9Y4K4	MET,ALK,MST1R,JAK2,PLK4,TYRO3,AXL,NTRK3,LTK,FRK,AURKB,AURKA,LIMK1,LCK,TAOK1,TNK2,PTK2,ROS1,ABL1,FES,MAP4K2,EPHA2,PRKD3,IRAK1,INSR,ITK,IGF1R,ACVR1,PTK2B,SRC,FER,FLT1,NTRK2,SLK,MAP4K5
Q04771	Activin receptor type-1	UA	FN	FN	UA	CHEMBL1825138			P08581,Q9UM73,Q04912,O60674,O00444,Q06418,P30530,Q16288,P29376,P42685,Q96GD4,O14965,P53667,P06239,Q7L7X3,Q07912,Q05397,P08922,P00519,P07332,Q12851,P29317,O94806,P51617,P06213,Q08881,P08069,Q04771,Q14289,P12931,P16591,P17948,Q16620,Q9H2G2,Q9Y4K4	MET,ALK,MST1R,JAK2,PLK4,TYRO3,AXL,NTRK3,LTK,FRK,AURKB,AURKA,LIMK1,LCK,TAOK1,TNK2,PTK2,ROS1,ABL1,FES,MAP4K2,EPHA2,PRKD3,IRAK1,INSR,ITK,IGF1R,ACVR1,PTK2B,SRC,FER,FLT1,NTRK2,SLK,MAP4K5
P08922	Proto-oncogene tyrosine-protein kinase ROS	UA	FN	UA	CR	CHEMBL1825138			P08581,Q9UM73,Q04912,O60674,O00444,Q06418,P30530,Q16288,P29376,P42685,Q96GD4,O14965,P53667,P06239,Q7L7X3,Q07912,Q05397,P08922,P00519,P07332,Q12851,P29317,O94806,P51617,P06213,Q08881,P08069,Q04771,Q14289,P12931,P16591,P17948,Q16620,Q9H2G2,Q9Y4K4	MET,ALK,MST1R,JAK2,PLK4,TYRO3,AXL,NTRK3,LTK,FRK,AURKB,AURKA,LIMK1,LCK,TAOK1,TNK2,PTK2,ROS1,ABL1,FES,MAP4K2,EPHA2,PRKD3,IRAK1,INSR,ITK,IGF1R,ACVR1,PTK2B,SRC,FER,FLT1,NTRK2,SLK,MAP4K5
Q04912	Macrophage-stimulating protein receptor	FN	CR		FN	CHEMBL1825138			P08581,Q9UM73,Q04912,O60674,O00444,Q06418,P30530,Q16288,P29376,P42685,Q96GD4,O14965,P53667,P06239,Q7L7X3,Q07912,Q05397,P08922,P00519,P07332,Q12851,P29317,O94806,P51617,P06213,Q08881,P08069,Q04771,Q14289,P12931,P16591,P17948,Q16620,Q9H2G2,Q9Y4K4	MET,ALK,MST1R,JAK2,PLK4,TYRO3,AXL,NTRK3,LTK,FRK,AURKB,AURKA,LIMK1,LCK,TAOK1,TNK2,PTK2,ROS1,ABL1,FES,MAP4K2,EPHA2,PRKD3,IRAK1,INSR,ITK,IGF1R,ACVR1,PTK2B,SRC,FER,FLT1,NTRK2,SLK,MAP4K5
P36897	TGF-beta receptor type I	FN	FN	FN	FN	CHEMBL183354			P36897	TGFBR1
P36897	TGF-beta receptor type I	FN	FN	FN	FN	CHEMBL183354			P36897	TGFBR1
P36897	TGF-beta receptor type I	FN	FN	FN	FN	CHEMBL183354			P36897	TGFBR1
P36897	TGF-beta receptor type I	FN	FN	FN	FN	CHEMBL183354			P36897	TGFBR1
P36897	TGF-beta receptor type I	FN	FN	FN	FN	CHEMBL1835112			P36897	TGFBR1
P36897	TGF-beta receptor type I	FN	FN	FN	FN	CHEMBL1835518			P36897	TGFBR1
P36897	TGF-beta receptor type I	FN	FN	FN	FN	CHEMBL1835519			P36897	TGFBR1
P36897	TGF-beta receptor type I	FN	FN	FN	FN	CHEMBL1835520			P36897	TGFBR1
P36897	TGF-beta receptor type I	FN	FN	FN	FN	CHEMBL1835521			P36897	TGFBR1
P36897	TGF-beta receptor type I	FN	FN	FN	FN	CHEMBL1835522			P36897	TGFBR1
P36897	TGF-beta receptor type I	FN	FN	FN	FN	CHEMBL1835523			P36897	TGFBR1
P36897	TGF-beta receptor type I	FN	FN	FN	FN	CHEMBL1835524			P36897	TGFBR1
P36897	TGF-beta receptor type I	FN	FN	FN	FN	CHEMBL1835525			P36897	TGFBR1
P36897	TGF-beta receptor type I	FN	FN	FN	FN	CHEMBL1835526			P36897	TGFBR1
P36897	TGF-beta receptor type I	FN	FN	FN	FN	CHEMBL1835527			P36897	TGFBR1
P36897	TGF-beta receptor type I	FN	FN	FN	FN	CHEMBL1835528			P36897	TGFBR1
P36897	TGF-beta receptor type I	FN	FN	FN	FN	CHEMBL1835529			P36897	TGFBR1
P36897	TGF-beta receptor type I	FN	FN	FN	FN	CHEMBL1835530			P36897	TGFBR1
P36897	TGF-beta receptor type I	FN	FN	FN	FN	CHEMBL1835531			P36897	TGFBR1
P36897	TGF-beta receptor type I	FN	FN	FN	FN	CHEMBL1835532			P36897	TGFBR1
P36897	TGF-beta receptor type I	FN	FN	FN	FN	CHEMBL1835533			P36897	TGFBR1
P36897	TGF-beta receptor type I	FN	FN	FN	FN	CHEMBL1835534			P36897	TGFBR1
P36897	TGF-beta receptor type I	FN	FN	FN	FN	CHEMBL1835535			P36897	TGFBR1
P36897	TGF-beta receptor type I	FN	FN	FN	FN	CHEMBL1835536			P36897	TGFBR1
P36897	TGF-beta receptor type I	FN	FN	FN	FN	CHEMBL1835620			P36897	TGFBR1
P36897	TGF-beta receptor type I	FN	FN	FN	FN	CHEMBL1835621			P36897	TGFBR1
P36897	TGF-beta receptor type I	FN	FN	FN	FN	CHEMBL1835622			P36897	TGFBR1
P36897	TGF-beta receptor type I	FN	FN	FN	FN	CHEMBL1835623			P36897	TGFBR1
P36897	TGF-beta receptor type I	FN	FN	FN	FN	CHEMBL1835624			P36897	TGFBR1
P36897	TGF-beta receptor type I	FN	FN	FN	FN	CHEMBL1835625			P36897	TGFBR1
P36897	TGF-beta receptor type I	FN	FN	FN	FN	CHEMBL1835626			P36897	TGFBR1
P36897	TGF-beta receptor type I	FN	FN	FN	FN	CHEMBL1835627			P36897	TGFBR1
P36897	TGF-beta receptor type I	FN	FN	FN	FN	CHEMBL1835628			P36897	TGFBR1
P36897	TGF-beta receptor type I	FN	FN	FN	FN	CHEMBL1835629			P36897	TGFBR1
P36897	TGF-beta receptor type I	FN	FN	FN	FN	CHEMBL1835630			P36897	TGFBR1
P36897	TGF-beta receptor type I	FN	FN	FN	FN	CHEMBL1835709			P36897	TGFBR1
P36897	TGF-beta receptor type I	FN	FN	FN	FN	CHEMBL1835709			P36897	TGFBR1
P36897	TGF-beta receptor type I	FN	FN	FN	FN	CHEMBL1835710			P36897	TGFBR1
P36897	TGF-beta receptor type I	FN	FN	FN	FN	CHEMBL1835711			P36897	TGFBR1
P36897	TGF-beta receptor type I	FN	FN	FN	FN	CHEMBL1835712			P36897	TGFBR1
P36897	TGF-beta receptor type I	FN	FN	FN	FN	CHEMBL1835713			P36897	TGFBR1
P36897	TGF-beta receptor type I	FN	FN	FN	FN	CHEMBL185238			P36897	TGFBR1
P36897	TGF-beta receptor type I	FN	FN	FN	FN	CHEMBL185238			P36897	TGFBR1
P36897	TGF-beta receptor type I	FN	FN	FN	FN	CHEMBL185238			P36897	TGFBR1
P36897	TGF-beta receptor type I	FN	FN	FN	FN	CHEMBL185238			P36897	TGFBR1
Q12852	Mitogen-activated protein kinase kinase kinase 12	FN	FN	UA	UA	CHEMBL1908393			Q16288,P53778,Q12866,Q9UQB9,Q96GD4,Q00537,Q16832,Q06187,P06213,P10721,P08581,Q02763,P08069,O96017,Q07912,P04629,Q92918,Q9UF33,Q6PHR2,Q9BUB5,P49336,P30530,P51451,P51813,P50613,Q08345,P07332,P17948,P35916,P42685,P08631,P35968,P07948,Q16584,Q04912,Q07002,P09619,O15264,Q02750,P08922,P43405,P42680,P33981,O14965,Q8IVH8,Q14004,O43353,Q92772,Q13470,P36888,Q9UM73,P41240,P29317,P54764,Q15375,P54762,P54753,…	NTRK3,MAPK12,MERTK,AURKC,AURKB,CDK17,DDR2,BTK,INSR,KIT,MET,TEK,IGF1R,CHEK2,TNK2,NTRK1,MAP4K1,EPHA6,ULK3,MKNK1,CDK8,AXL,BLK,BMX,CDK7,DDR1,FES,FLT1,FLT4,FRK,HCK,KDR,LYN,MAP3K11,MST1R,CDK18,PDGFRB,MAPK13,MAP2K1,ROS1,SYK,TEC,TTK,AURKA,MAP4K3,CDK13,RIPK2,CDKL2,TNK1,FLT3,ALK,CSK,EPHA2,EPHA4,EPHA7,EPHB1,EPHB3,EPHB4,EPHB6,MAP3K13,ABL1,ABL2,CSF1R,EGFR,EPHA1,EPHA3,FER,FGR,LCK,SRC,TIE1,YES1,ITK,MUSK,HIPK3,P…
P30530	Tyrosine-protein kinase receptor UFO	FN	UA	UA	UA	CHEMBL1908393			Q16288,P53778,Q12866,Q9UQB9,Q96GD4,Q00537,Q16832,Q06187,P06213,P10721,P08581,Q02763,P08069,O96017,Q07912,P04629,Q92918,Q9UF33,Q6PHR2,Q9BUB5,P49336,P30530,P51451,P51813,P50613,Q08345,P07332,P17948,P35916,P42685,P08631,P35968,P07948,Q16584,Q04912,Q07002,P09619,O15264,Q02750,P08922,P43405,P42680,P33981,O14965,Q8IVH8,Q14004,O43353,Q92772,Q13470,P36888,Q9UM73,P41240,P29317,P54764,Q15375,P54762,P54753,…	NTRK3,MAPK12,MERTK,AURKC,AURKB,CDK17,DDR2,BTK,INSR,KIT,MET,TEK,IGF1R,CHEK2,TNK2,NTRK1,MAP4K1,EPHA6,ULK3,MKNK1,CDK8,AXL,BLK,BMX,CDK7,DDR1,FES,FLT1,FLT4,FRK,HCK,KDR,LYN,MAP3K11,MST1R,CDK18,PDGFRB,MAPK13,MAP2K1,ROS1,SYK,TEC,TTK,AURKA,MAP4K3,CDK13,RIPK2,CDKL2,TNK1,FLT3,ALK,CSK,EPHA2,EPHA4,EPHA7,EPHB1,EPHB3,EPHB4,EPHB6,MAP3K13,ABL1,ABL2,CSF1R,EGFR,EPHA1,EPHA3,FER,FGR,LCK,SRC,TIE1,YES1,ITK,MUSK,HIPK3,P…
P08922	Proto-oncogene tyrosine-protein kinase ROS	UA	FN	UA	CR	CHEMBL1908393			Q16288,P53778,Q12866,Q9UQB9,Q96GD4,Q00537,Q16832,Q06187,P06213,P10721,P08581,Q02763,P08069,O96017,Q07912,P04629,Q92918,Q9UF33,Q6PHR2,Q9BUB5,P49336,P30530,P51451,P51813,P50613,Q08345,P07332,P17948,P35916,P42685,P08631,P35968,P07948,Q16584,Q04912,Q07002,P09619,O15264,Q02750,P08922,P43405,P42680,P33981,O14965,Q8IVH8,Q14004,O43353,Q92772,Q13470,P36888,Q9UM73,P41240,P29317,P54764,Q15375,P54762,P54753,…	NTRK3,MAPK12,MERTK,AURKC,AURKB,CDK17,DDR2,BTK,INSR,KIT,MET,TEK,IGF1R,CHEK2,TNK2,NTRK1,MAP4K1,EPHA6,ULK3,MKNK1,CDK8,AXL,BLK,BMX,CDK7,DDR1,FES,FLT1,FLT4,FRK,HCK,KDR,LYN,MAP3K11,MST1R,CDK18,PDGFRB,MAPK13,MAP2K1,ROS1,SYK,TEC,TTK,AURKA,MAP4K3,CDK13,RIPK2,CDKL2,TNK1,FLT3,ALK,CSK,EPHA2,EPHA4,EPHA7,EPHB1,EPHB3,EPHB4,EPHB6,MAP3K13,ABL1,ABL2,CSF1R,EGFR,EPHA1,EPHA3,FER,FGR,LCK,SRC,TIE1,YES1,ITK,MUSK,HIPK3,P…
P04629	Nerve growth factor receptor Trk-A	UA	FN	UA	UA	CHEMBL1908393			Q16288,P53778,Q12866,Q9UQB9,Q96GD4,Q00537,Q16832,Q06187,P06213,P10721,P08581,Q02763,P08069,O96017,Q07912,P04629,Q92918,Q9UF33,Q6PHR2,Q9BUB5,P49336,P30530,P51451,P51813,P50613,Q08345,P07332,P17948,P35916,P42685,P08631,P35968,P07948,Q16584,Q04912,Q07002,P09619,O15264,Q02750,P08922,P43405,P42680,P33981,O14965,Q8IVH8,Q14004,O43353,Q92772,Q13470,P36888,Q9UM73,P41240,P29317,P54764,Q15375,P54762,P54753,…	NTRK3,MAPK12,MERTK,AURKC,AURKB,CDK17,DDR2,BTK,INSR,KIT,MET,TEK,IGF1R,CHEK2,TNK2,NTRK1,MAP4K1,EPHA6,ULK3,MKNK1,CDK8,AXL,BLK,BMX,CDK7,DDR1,FES,FLT1,FLT4,FRK,HCK,KDR,LYN,MAP3K11,MST1R,CDK18,PDGFRB,MAPK13,MAP2K1,ROS1,SYK,TEC,TTK,AURKA,MAP4K3,CDK13,RIPK2,CDKL2,TNK1,FLT3,ALK,CSK,EPHA2,EPHA4,EPHA7,EPHB1,EPHB3,EPHB4,EPHB6,MAP3K13,ABL1,ABL2,CSF1R,EGFR,EPHA1,EPHA3,FER,FGR,LCK,SRC,TIE1,YES1,ITK,MUSK,HIPK3,P…
Q04912	Macrophage-stimulating protein receptor	FN	CR		FN	CHEMBL1908393			Q16288,P53778,Q12866,Q9UQB9,Q96GD4,Q00537,Q16832,Q06187,P06213,P10721,P08581,Q02763,P08069,O96017,Q07912,P04629,Q92918,Q9UF33,Q6PHR2,Q9BUB5,P49336,P30530,P51451,P51813,P50613,Q08345,P07332,P17948,P35916,P42685,P08631,P35968,P07948,Q16584,Q04912,Q07002,P09619,O15264,Q02750,P08922,P43405,P42680,P33981,O14965,Q8IVH8,Q14004,O43353,Q92772,Q13470,P36888,Q9UM73,P41240,P29317,P54764,Q15375,P54762,P54753,…	NTRK3,MAPK12,MERTK,AURKC,AURKB,CDK17,DDR2,BTK,INSR,KIT,MET,TEK,IGF1R,CHEK2,TNK2,NTRK1,MAP4K1,EPHA6,ULK3,MKNK1,CDK8,AXL,BLK,BMX,CDK7,DDR1,FES,FLT1,FLT4,FRK,HCK,KDR,LYN,MAP3K11,MST1R,CDK18,PDGFRB,MAPK13,MAP2K1,ROS1,SYK,TEC,TTK,AURKA,MAP4K3,CDK13,RIPK2,CDKL2,TNK1,FLT3,ALK,CSK,EPHA2,EPHA4,EPHA7,EPHB1,EPHB3,EPHB4,EPHB6,MAP3K13,ABL1,ABL2,CSF1R,EGFR,EPHA1,EPHA3,FER,FGR,LCK,SRC,TIE1,YES1,ITK,MUSK,HIPK3,P…
P57059	Serine/threonine-protein kinase SIK1	UA	FN	FN	UA	CHEMBL1908393			Q16288,P53778,Q12866,Q9UQB9,Q96GD4,Q00537,Q16832,Q06187,P06213,P10721,P08581,Q02763,P08069,O96017,Q07912,P04629,Q92918,Q9UF33,Q6PHR2,Q9BUB5,P49336,P30530,P51451,P51813,P50613,Q08345,P07332,P17948,P35916,P42685,P08631,P35968,P07948,Q16584,Q04912,Q07002,P09619,O15264,Q02750,P08922,P43405,P42680,P33981,O14965,Q8IVH8,Q14004,O43353,Q92772,Q13470,P36888,Q9UM73,P41240,P29317,P54764,Q15375,P54762,P54753,…	NTRK3,MAPK12,MERTK,AURKC,AURKB,CDK17,DDR2,BTK,INSR,KIT,MET,TEK,IGF1R,CHEK2,TNK2,NTRK1,MAP4K1,EPHA6,ULK3,MKNK1,CDK8,AXL,BLK,BMX,CDK7,DDR1,FES,FLT1,FLT4,FRK,HCK,KDR,LYN,MAP3K11,MST1R,CDK18,PDGFRB,MAPK13,MAP2K1,ROS1,SYK,TEC,TTK,AURKA,MAP4K3,CDK13,RIPK2,CDKL2,TNK1,FLT3,ALK,CSK,EPHA2,EPHA4,EPHA7,EPHB1,EPHB3,EPHB4,EPHB6,MAP3K13,ABL1,ABL2,CSF1R,EGFR,EPHA1,EPHA3,FER,FGR,LCK,SRC,TIE1,YES1,ITK,MUSK,HIPK3,P…
Q16584	Mitogen-activated protein kinase kinase kinase 11	FN	FN	UA	UA	CHEMBL1908393			Q16288,P53778,Q12866,Q9UQB9,Q96GD4,Q00537,Q16832,Q06187,P06213,P10721,P08581,Q02763,P08069,O96017,Q07912,P04629,Q92918,Q9UF33,Q6PHR2,Q9BUB5,P49336,P30530,P51451,P51813,P50613,Q08345,P07332,P17948,P35916,P42685,P08631,P35968,P07948,Q16584,Q04912,Q07002,P09619,O15264,Q02750,P08922,P43405,P42680,P33981,O14965,Q8IVH8,Q14004,O43353,Q92772,Q13470,P36888,Q9UM73,P41240,P29317,P54764,Q15375,P54762,P54753,…	NTRK3,MAPK12,MERTK,AURKC,AURKB,CDK17,DDR2,BTK,INSR,KIT,MET,TEK,IGF1R,CHEK2,TNK2,NTRK1,MAP4K1,EPHA6,ULK3,MKNK1,CDK8,AXL,BLK,BMX,CDK7,DDR1,FES,FLT1,FLT4,FRK,HCK,KDR,LYN,MAP3K11,MST1R,CDK18,PDGFRB,MAPK13,MAP2K1,ROS1,SYK,TEC,TTK,AURKA,MAP4K3,CDK13,RIPK2,CDKL2,TNK1,FLT3,ALK,CSK,EPHA2,EPHA4,EPHA7,EPHB1,EPHB3,EPHB4,EPHB6,MAP3K13,ABL1,ABL2,CSF1R,EGFR,EPHA1,EPHA3,FER,FGR,LCK,SRC,TIE1,YES1,ITK,MUSK,HIPK3,P…
Q9NYL2	Mixed lineage kinase 7	FN	FN	UA	UA	CHEMBL1908393			Q16288,P53778,Q12866,Q9UQB9,Q96GD4,Q00537,Q16832,Q06187,P06213,P10721,P08581,Q02763,P08069,O96017,Q07912,P04629,Q92918,Q9UF33,Q6PHR2,Q9BUB5,P49336,P30530,P51451,P51813,P50613,Q08345,P07332,P17948,P35916,P42685,P08631,P35968,P07948,Q16584,Q04912,Q07002,P09619,O15264,Q02750,P08922,P43405,P42680,P33981,O14965,Q8IVH8,Q14004,O43353,Q92772,Q13470,P36888,Q9UM73,P41240,P29317,P54764,Q15375,P54762,P54753,…	NTRK3,MAPK12,MERTK,AURKC,AURKB,CDK17,DDR2,BTK,INSR,KIT,MET,TEK,IGF1R,CHEK2,TNK2,NTRK1,MAP4K1,EPHA6,ULK3,MKNK1,CDK8,AXL,BLK,BMX,CDK7,DDR1,FES,FLT1,FLT4,FRK,HCK,KDR,LYN,MAP3K11,MST1R,CDK18,PDGFRB,MAPK13,MAP2K1,ROS1,SYK,TEC,TTK,AURKA,MAP4K3,CDK13,RIPK2,CDKL2,TNK1,FLT3,ALK,CSK,EPHA2,EPHA4,EPHA7,EPHB1,EPHB3,EPHB4,EPHB6,MAP3K13,ABL1,ABL2,CSF1R,EGFR,EPHA1,EPHA3,FER,FGR,LCK,SRC,TIE1,YES1,ITK,MUSK,HIPK3,P…
P53778	MAP kinase p38 gamma	UA	FN	UA	UA	CHEMBL1908393			Q16288,P53778,Q12866,Q9UQB9,Q96GD4,Q00537,Q16832,Q06187,P06213,P10721,P08581,Q02763,P08069,O96017,Q07912,P04629,Q92918,Q9UF33,Q6PHR2,Q9BUB5,P49336,P30530,P51451,P51813,P50613,Q08345,P07332,P17948,P35916,P42685,P08631,P35968,P07948,Q16584,Q04912,Q07002,P09619,O15264,Q02750,P08922,P43405,P42680,P33981,O14965,Q8IVH8,Q14004,O43353,Q92772,Q13470,P36888,Q9UM73,P41240,P29317,P54764,Q15375,P54762,P54753,…	NTRK3,MAPK12,MERTK,AURKC,AURKB,CDK17,DDR2,BTK,INSR,KIT,MET,TEK,IGF1R,CHEK2,TNK2,NTRK1,MAP4K1,EPHA6,ULK3,MKNK1,CDK8,AXL,BLK,BMX,CDK7,DDR1,FES,FLT1,FLT4,FRK,HCK,KDR,LYN,MAP3K11,MST1R,CDK18,PDGFRB,MAPK13,MAP2K1,ROS1,SYK,TEC,TTK,AURKA,MAP4K3,CDK13,RIPK2,CDKL2,TNK1,FLT3,ALK,CSK,EPHA2,EPHA4,EPHA7,EPHB1,EPHB3,EPHB4,EPHB6,MAP3K13,ABL1,ABL2,CSF1R,EGFR,EPHA1,EPHA3,FER,FGR,LCK,SRC,TIE1,YES1,ITK,MUSK,HIPK3,P…
Q13163	Dual specificity mitogen-activated protein kinase kinase 5	FN	UA	UA	UA	CHEMBL1908393			Q16288,P53778,Q12866,Q9UQB9,Q96GD4,Q00537,Q16832,Q06187,P06213,P10721,P08581,Q02763,P08069,O96017,Q07912,P04629,Q92918,Q9UF33,Q6PHR2,Q9BUB5,P49336,P30530,P51451,P51813,P50613,Q08345,P07332,P17948,P35916,P42685,P08631,P35968,P07948,Q16584,Q04912,Q07002,P09619,O15264,Q02750,P08922,P43405,P42680,P33981,O14965,Q8IVH8,Q14004,O43353,Q92772,Q13470,P36888,Q9UM73,P41240,P29317,P54764,Q15375,P54762,P54753,…	NTRK3,MAPK12,MERTK,AURKC,AURKB,CDK17,DDR2,BTK,INSR,KIT,MET,TEK,IGF1R,CHEK2,TNK2,NTRK1,MAP4K1,EPHA6,ULK3,MKNK1,CDK8,AXL,BLK,BMX,CDK7,DDR1,FES,FLT1,FLT4,FRK,HCK,KDR,LYN,MAP3K11,MST1R,CDK18,PDGFRB,MAPK13,MAP2K1,ROS1,SYK,TEC,TTK,AURKA,MAP4K3,CDK13,RIPK2,CDKL2,TNK1,FLT3,ALK,CSK,EPHA2,EPHA4,EPHA7,EPHB1,EPHB3,EPHB4,EPHB6,MAP3K13,ABL1,ABL2,CSF1R,EGFR,EPHA1,EPHA3,FER,FGR,LCK,SRC,TIE1,YES1,ITK,MUSK,HIPK3,P…
Q06418	Tyrosine-protein kinase receptor TYRO3	FN	UA	UA	UA	CHEMBL1908393			Q16288,P53778,Q12866,Q9UQB9,Q96GD4,Q00537,Q16832,Q06187,P06213,P10721,P08581,Q02763,P08069,O96017,Q07912,P04629,Q92918,Q9UF33,Q6PHR2,Q9BUB5,P49336,P30530,P51451,P51813,P50613,Q08345,P07332,P17948,P35916,P42685,P08631,P35968,P07948,Q16584,Q04912,Q07002,P09619,O15264,Q02750,P08922,P43405,P42680,P33981,O14965,Q8IVH8,Q14004,O43353,Q92772,Q13470,P36888,Q9UM73,P41240,P29317,P54764,Q15375,P54762,P54753,…	NTRK3,MAPK12,MERTK,AURKC,AURKB,CDK17,DDR2,BTK,INSR,KIT,MET,TEK,IGF1R,CHEK2,TNK2,NTRK1,MAP4K1,EPHA6,ULK3,MKNK1,CDK8,AXL,BLK,BMX,CDK7,DDR1,FES,FLT1,FLT4,FRK,HCK,KDR,LYN,MAP3K11,MST1R,CDK18,PDGFRB,MAPK13,MAP2K1,ROS1,SYK,TEC,TTK,AURKA,MAP4K3,CDK13,RIPK2,CDKL2,TNK1,FLT3,ALK,CSK,EPHA2,EPHA4,EPHA7,EPHB1,EPHB3,EPHB4,EPHB6,MAP3K13,ABL1,ABL2,CSF1R,EGFR,EPHA1,EPHA3,FER,FGR,LCK,SRC,TIE1,YES1,ITK,MUSK,HIPK3,P…
Q04771	Activin receptor type-1	UA	FN	FN	UA	CHEMBL1908395			Q16288,Q12866,Q13131,O75716,Q16832,Q06187,P06213,P52333,P10721,P04629,Q9P2K8,Q8N4C8,Q92918,Q04771,O00238,Q13873,O14757,P51617,P30530,P51451,Q08345,P17948,P23458,P35968,Q99759,O75914,P09619,Q15139,P53779,Q02750,P46734,P33981,P29597,Q8IVH8,Q13546,P36888,P36896,Q12851,P51812,O43283,Q9UEE5,O60674,P00519,P07333,P00533,P16591,P09769,P06239,P07947,Q08881,O94806,Q16620,P16234,P54646,Q13188,Q13043,Q12852,…	NTRK3,MERTK,PRKAA1,STK16,DDR2,BTK,INSR,JAK3,KIT,NTRK1,EIF2AK4,MINK1,MAP4K1,ACVR1,BMPR1B,BMPR2,CHEK1,IRAK1,AXL,BLK,DDR1,FLT1,JAK1,KDR,MAP3K3,PAK3,PDGFRB,PRKD1,MAPK10,MAP2K1,MAP2K3,TTK,TYK2,MAP4K3,RIPK1,FLT3,ACVR1B,MAP4K2,RPS6KA3,MAP3K13,STK17A,JAK2,ABL1,CSF1R,EGFR,FER,FGR,LCK,YES1,ITK,PRKD3,NTRK2,PDGFRA,PRKAA2,STK3,STK4,MAP3K12,MAP4K5,MAP3K2,TBK1,PLK4,ULK2,TNIK,SIK2,PRKD2,BMP2K,GSK3A,PAK7,RET,MAP3…
Q12852	Mitogen-activated protein kinase kinase kinase 12	FN	FN	UA	UA	CHEMBL1908395			Q16288,Q12866,Q13131,O75716,Q16832,Q06187,P06213,P52333,P10721,P04629,Q9P2K8,Q8N4C8,Q92918,Q04771,O00238,Q13873,O14757,P51617,P30530,P51451,Q08345,P17948,P23458,P35968,Q99759,O75914,P09619,Q15139,P53779,Q02750,P46734,P33981,P29597,Q8IVH8,Q13546,P36888,P36896,Q12851,P51812,O43283,Q9UEE5,O60674,P00519,P07333,P00533,P16591,P09769,P06239,P07947,Q08881,O94806,Q16620,P16234,P54646,Q13188,Q13043,Q12852,…	NTRK3,MERTK,PRKAA1,STK16,DDR2,BTK,INSR,JAK3,KIT,NTRK1,EIF2AK4,MINK1,MAP4K1,ACVR1,BMPR1B,BMPR2,CHEK1,IRAK1,AXL,BLK,DDR1,FLT1,JAK1,KDR,MAP3K3,PAK3,PDGFRB,PRKD1,MAPK10,MAP2K1,MAP2K3,TTK,TYK2,MAP4K3,RIPK1,FLT3,ACVR1B,MAP4K2,RPS6KA3,MAP3K13,STK17A,JAK2,ABL1,CSF1R,EGFR,FER,FGR,LCK,YES1,ITK,PRKD3,NTRK2,PDGFRA,PRKAA2,STK3,STK4,MAP3K12,MAP4K5,MAP3K2,TBK1,PLK4,ULK2,TNIK,SIK2,PRKD2,BMP2K,GSK3A,PAK7,RET,MAP3…
Q8N4C8	Misshapen-like kinase 1	FN	UA	UA	FN	CHEMBL1908395			Q16288,Q12866,Q13131,O75716,Q16832,Q06187,P06213,P52333,P10721,P04629,Q9P2K8,Q8N4C8,Q92918,Q04771,O00238,Q13873,O14757,P51617,P30530,P51451,Q08345,P17948,P23458,P35968,Q99759,O75914,P09619,Q15139,P53779,Q02750,P46734,P33981,P29597,Q8IVH8,Q13546,P36888,P36896,Q12851,P51812,O43283,Q9UEE5,O60674,P00519,P07333,P00533,P16591,P09769,P06239,P07947,Q08881,O94806,Q16620,P16234,P54646,Q13188,Q13043,Q12852,…	NTRK3,MERTK,PRKAA1,STK16,DDR2,BTK,INSR,JAK3,KIT,NTRK1,EIF2AK4,MINK1,MAP4K1,ACVR1,BMPR1B,BMPR2,CHEK1,IRAK1,AXL,BLK,DDR1,FLT1,JAK1,KDR,MAP3K3,PAK3,PDGFRB,PRKD1,MAPK10,MAP2K1,MAP2K3,TTK,TYK2,MAP4K3,RIPK1,FLT3,ACVR1B,MAP4K2,RPS6KA3,MAP3K13,STK17A,JAK2,ABL1,CSF1R,EGFR,FER,FGR,LCK,YES1,ITK,PRKD3,NTRK2,PDGFRA,PRKAA2,STK3,STK4,MAP3K12,MAP4K5,MAP3K2,TBK1,PLK4,ULK2,TNIK,SIK2,PRKD2,BMP2K,GSK3A,PAK7,RET,MAP3…
O00238	Bone morphogenetic protein receptor type-1B	FN	FN	FN	UA	CHEMBL1908395			Q16288,Q12866,Q13131,O75716,Q16832,Q06187,P06213,P52333,P10721,P04629,Q9P2K8,Q8N4C8,Q92918,Q04771,O00238,Q13873,O14757,P51617,P30530,P51451,Q08345,P17948,P23458,P35968,Q99759,O75914,P09619,Q15139,P53779,Q02750,P46734,P33981,P29597,Q8IVH8,Q13546,P36888,P36896,Q12851,P51812,O43283,Q9UEE5,O60674,P00519,P07333,P00533,P16591,P09769,P06239,P07947,Q08881,O94806,Q16620,P16234,P54646,Q13188,Q13043,Q12852,…	NTRK3,MERTK,PRKAA1,STK16,DDR2,BTK,INSR,JAK3,KIT,NTRK1,EIF2AK4,MINK1,MAP4K1,ACVR1,BMPR1B,BMPR2,CHEK1,IRAK1,AXL,BLK,DDR1,FLT1,JAK1,KDR,MAP3K3,PAK3,PDGFRB,PRKD1,MAPK10,MAP2K1,MAP2K3,TTK,TYK2,MAP4K3,RIPK1,FLT3,ACVR1B,MAP4K2,RPS6KA3,MAP3K13,STK17A,JAK2,ABL1,CSF1R,EGFR,FER,FGR,LCK,YES1,ITK,PRKD3,NTRK2,PDGFRA,PRKAA2,STK3,STK4,MAP3K12,MAP4K5,MAP3K2,TBK1,PLK4,ULK2,TNIK,SIK2,PRKD2,BMP2K,GSK3A,PAK7,RET,MAP3…
P30530	Tyrosine-protein kinase receptor UFO	FN	UA	UA	UA	CHEMBL1908395			Q16288,Q12866,Q13131,O75716,Q16832,Q06187,P06213,P52333,P10721,P04629,Q9P2K8,Q8N4C8,Q92918,Q04771,O00238,Q13873,O14757,P51617,P30530,P51451,Q08345,P17948,P23458,P35968,Q99759,O75914,P09619,Q15139,P53779,Q02750,P46734,P33981,P29597,Q8IVH8,Q13546,P36888,P36896,Q12851,P51812,O43283,Q9UEE5,O60674,P00519,P07333,P00533,P16591,P09769,P06239,P07947,Q08881,O94806,Q16620,P16234,P54646,Q13188,Q13043,Q12852,…	NTRK3,MERTK,PRKAA1,STK16,DDR2,BTK,INSR,JAK3,KIT,NTRK1,EIF2AK4,MINK1,MAP4K1,ACVR1,BMPR1B,BMPR2,CHEK1,IRAK1,AXL,BLK,DDR1,FLT1,JAK1,KDR,MAP3K3,PAK3,PDGFRB,PRKD1,MAPK10,MAP2K1,MAP2K3,TTK,TYK2,MAP4K3,RIPK1,FLT3,ACVR1B,MAP4K2,RPS6KA3,MAP3K13,STK17A,JAK2,ABL1,CSF1R,EGFR,FER,FGR,LCK,YES1,ITK,PRKD3,NTRK2,PDGFRA,PRKAA2,STK3,STK4,MAP3K12,MAP4K5,MAP3K2,TBK1,PLK4,ULK2,TNIK,SIK2,PRKD2,BMP2K,GSK3A,PAK7,RET,MAP3…
P53779	c-Jun N-terminal kinase 3	FN	FN	UA	UA	CHEMBL1908395			Q16288,Q12866,Q13131,O75716,Q16832,Q06187,P06213,P52333,P10721,P04629,Q9P2K8,Q8N4C8,Q92918,Q04771,O00238,Q13873,O14757,P51617,P30530,P51451,Q08345,P17948,P23458,P35968,Q99759,O75914,P09619,Q15139,P53779,Q02750,P46734,P33981,P29597,Q8IVH8,Q13546,P36888,P36896,Q12851,P51812,O43283,Q9UEE5,O60674,P00519,P07333,P00533,P16591,P09769,P06239,P07947,Q08881,O94806,Q16620,P16234,P54646,Q13188,Q13043,Q12852,…	NTRK3,MERTK,PRKAA1,STK16,DDR2,BTK,INSR,JAK3,KIT,NTRK1,EIF2AK4,MINK1,MAP4K1,ACVR1,BMPR1B,BMPR2,CHEK1,IRAK1,AXL,BLK,DDR1,FLT1,JAK1,KDR,MAP3K3,PAK3,PDGFRB,PRKD1,MAPK10,MAP2K1,MAP2K3,TTK,TYK2,MAP4K3,RIPK1,FLT3,ACVR1B,MAP4K2,RPS6KA3,MAP3K13,STK17A,JAK2,ABL1,CSF1R,EGFR,FER,FGR,LCK,YES1,ITK,PRKD3,NTRK2,PDGFRA,PRKAA2,STK3,STK4,MAP3K12,MAP4K5,MAP3K2,TBK1,PLK4,ULK2,TNIK,SIK2,PRKD2,BMP2K,GSK3A,PAK7,RET,MAP3…
Q5S007	Leucine-rich repeat serine/threonine-protein kinase 2		FN	UA	UA	CHEMBL1908395			Q16288,Q12866,Q13131,O75716,Q16832,Q06187,P06213,P52333,P10721,P04629,Q9P2K8,Q8N4C8,Q92918,Q04771,O00238,Q13873,O14757,P51617,P30530,P51451,Q08345,P17948,P23458,P35968,Q99759,O75914,P09619,Q15139,P53779,Q02750,P46734,P33981,P29597,Q8IVH8,Q13546,P36888,P36896,Q12851,P51812,O43283,Q9UEE5,O60674,P00519,P07333,P00533,P16591,P09769,P06239,P07947,Q08881,O94806,Q16620,P16234,P54646,Q13188,Q13043,Q12852,…	NTRK3,MERTK,PRKAA1,STK16,DDR2,BTK,INSR,JAK3,KIT,NTRK1,EIF2AK4,MINK1,MAP4K1,ACVR1,BMPR1B,BMPR2,CHEK1,IRAK1,AXL,BLK,DDR1,FLT1,JAK1,KDR,MAP3K3,PAK3,PDGFRB,PRKD1,MAPK10,MAP2K1,MAP2K3,TTK,TYK2,MAP4K3,RIPK1,FLT3,ACVR1B,MAP4K2,RPS6KA3,MAP3K13,STK17A,JAK2,ABL1,CSF1R,EGFR,FER,FGR,LCK,YES1,ITK,PRKD3,NTRK2,PDGFRA,PRKAA2,STK3,STK4,MAP3K12,MAP4K5,MAP3K2,TBK1,PLK4,ULK2,TNIK,SIK2,PRKD2,BMP2K,GSK3A,PAK7,RET,MAP3…
P04629	Nerve growth factor receptor Trk-A	UA	FN	UA	UA	CHEMBL1908395			Q16288,Q12866,Q13131,O75716,Q16832,Q06187,P06213,P52333,P10721,P04629,Q9P2K8,Q8N4C8,Q92918,Q04771,O00238,Q13873,O14757,P51617,P30530,P51451,Q08345,P17948,P23458,P35968,Q99759,O75914,P09619,Q15139,P53779,Q02750,P46734,P33981,P29597,Q8IVH8,Q13546,P36888,P36896,Q12851,P51812,O43283,Q9UEE5,O60674,P00519,P07333,P00533,P16591,P09769,P06239,P07947,Q08881,O94806,Q16620,P16234,P54646,Q13188,Q13043,Q12852,…	NTRK3,MERTK,PRKAA1,STK16,DDR2,BTK,INSR,JAK3,KIT,NTRK1,EIF2AK4,MINK1,MAP4K1,ACVR1,BMPR1B,BMPR2,CHEK1,IRAK1,AXL,BLK,DDR1,FLT1,JAK1,KDR,MAP3K3,PAK3,PDGFRB,PRKD1,MAPK10,MAP2K1,MAP2K3,TTK,TYK2,MAP4K3,RIPK1,FLT3,ACVR1B,MAP4K2,RPS6KA3,MAP3K13,STK17A,JAK2,ABL1,CSF1R,EGFR,FER,FGR,LCK,YES1,ITK,PRKD3,NTRK2,PDGFRA,PRKAA2,STK3,STK4,MAP3K12,MAP4K5,MAP3K2,TBK1,PLK4,ULK2,TNIK,SIK2,PRKD2,BMP2K,GSK3A,PAK7,RET,MAP3…
Q13043	Serine/threonine-protein kinase MST1	FN	FN	UA	UA	CHEMBL1908395			Q16288,Q12866,Q13131,O75716,Q16832,Q06187,P06213,P52333,P10721,P04629,Q9P2K8,Q8N4C8,Q92918,Q04771,O00238,Q13873,O14757,P51617,P30530,P51451,Q08345,P17948,P23458,P35968,Q99759,O75914,P09619,Q15139,P53779,Q02750,P46734,P33981,P29597,Q8IVH8,Q13546,P36888,P36896,Q12851,P51812,O43283,Q9UEE5,O60674,P00519,P07333,P00533,P16591,P09769,P06239,P07947,Q08881,O94806,Q16620,P16234,P54646,Q13188,Q13043,Q12852,…	NTRK3,MERTK,PRKAA1,STK16,DDR2,BTK,INSR,JAK3,KIT,NTRK1,EIF2AK4,MINK1,MAP4K1,ACVR1,BMPR1B,BMPR2,CHEK1,IRAK1,AXL,BLK,DDR1,FLT1,JAK1,KDR,MAP3K3,PAK3,PDGFRB,PRKD1,MAPK10,MAP2K1,MAP2K3,TTK,TYK2,MAP4K3,RIPK1,FLT3,ACVR1B,MAP4K2,RPS6KA3,MAP3K13,STK17A,JAK2,ABL1,CSF1R,EGFR,FER,FGR,LCK,YES1,ITK,PRKD3,NTRK2,PDGFRA,PRKAA2,STK3,STK4,MAP3K12,MAP4K5,MAP3K2,TBK1,PLK4,ULK2,TNIK,SIK2,PRKD2,BMP2K,GSK3A,PAK7,RET,MAP3…
Q5S007	Leucine-rich repeat serine/threonine-protein kinase 2		FN	UA	UA	CHEMBL1908395			Q16288,Q12866,Q13131,O75716,Q16832,Q06187,P06213,P52333,P10721,P04629,Q9P2K8,Q8N4C8,Q92918,Q04771,O00238,Q13873,O14757,P51617,P30530,P51451,Q08345,P17948,P23458,P35968,Q99759,O75914,P09619,Q15139,P53779,Q02750,P46734,P33981,P29597,Q8IVH8,Q13546,P36888,P36896,Q12851,P51812,O43283,Q9UEE5,O60674,P00519,P07333,P00533,P16591,P09769,P06239,P07947,Q08881,O94806,Q16620,P16234,P54646,Q13188,Q13043,Q12852,…	NTRK3,MERTK,PRKAA1,STK16,DDR2,BTK,INSR,JAK3,KIT,NTRK1,EIF2AK4,MINK1,MAP4K1,ACVR1,BMPR1B,BMPR2,CHEK1,IRAK1,AXL,BLK,DDR1,FLT1,JAK1,KDR,MAP3K3,PAK3,PDGFRB,PRKD1,MAPK10,MAP2K1,MAP2K3,TTK,TYK2,MAP4K3,RIPK1,FLT3,ACVR1B,MAP4K2,RPS6KA3,MAP3K13,STK17A,JAK2,ABL1,CSF1R,EGFR,FER,FGR,LCK,YES1,ITK,PRKD3,NTRK2,PDGFRA,PRKAA2,STK3,STK4,MAP3K12,MAP4K5,MAP3K2,TBK1,PLK4,ULK2,TNIK,SIK2,PRKD2,BMP2K,GSK3A,PAK7,RET,MAP3…
Q13163	Dual specificity mitogen-activated protein kinase kinase 5	FN	UA	UA	UA	CHEMBL1908395			Q16288,Q12866,Q13131,O75716,Q16832,Q06187,P06213,P52333,P10721,P04629,Q9P2K8,Q8N4C8,Q92918,Q04771,O00238,Q13873,O14757,P51617,P30530,P51451,Q08345,P17948,P23458,P35968,Q99759,O75914,P09619,Q15139,P53779,Q02750,P46734,P33981,P29597,Q8IVH8,Q13546,P36888,P36896,Q12851,P51812,O43283,Q9UEE5,O60674,P00519,P07333,P00533,P16591,P09769,P06239,P07947,Q08881,O94806,Q16620,P16234,P54646,Q13188,Q13043,Q12852,…	NTRK3,MERTK,PRKAA1,STK16,DDR2,BTK,INSR,JAK3,KIT,NTRK1,EIF2AK4,MINK1,MAP4K1,ACVR1,BMPR1B,BMPR2,CHEK1,IRAK1,AXL,BLK,DDR1,FLT1,JAK1,KDR,MAP3K3,PAK3,PDGFRB,PRKD1,MAPK10,MAP2K1,MAP2K3,TTK,TYK2,MAP4K3,RIPK1,FLT3,ACVR1B,MAP4K2,RPS6KA3,MAP3K13,STK17A,JAK2,ABL1,CSF1R,EGFR,FER,FGR,LCK,YES1,ITK,PRKD3,NTRK2,PDGFRA,PRKAA2,STK3,STK4,MAP3K12,MAP4K5,MAP3K2,TBK1,PLK4,ULK2,TNIK,SIK2,PRKD2,BMP2K,GSK3A,PAK7,RET,MAP3…
P46734	Dual specificity mitogen-activated protein kinase kinase 3	UA	FN	UA	UA	CHEMBL1908395			Q16288,Q12866,Q13131,O75716,Q16832,Q06187,P06213,P52333,P10721,P04629,Q9P2K8,Q8N4C8,Q92918,Q04771,O00238,Q13873,O14757,P51617,P30530,P51451,Q08345,P17948,P23458,P35968,Q99759,O75914,P09619,Q15139,P53779,Q02750,P46734,P33981,P29597,Q8IVH8,Q13546,P36888,P36896,Q12851,P51812,O43283,Q9UEE5,O60674,P00519,P07333,P00533,P16591,P09769,P06239,P07947,Q08881,O94806,Q16620,P16234,P54646,Q13188,Q13043,Q12852,…	NTRK3,MERTK,PRKAA1,STK16,DDR2,BTK,INSR,JAK3,KIT,NTRK1,EIF2AK4,MINK1,MAP4K1,ACVR1,BMPR1B,BMPR2,CHEK1,IRAK1,AXL,BLK,DDR1,FLT1,JAK1,KDR,MAP3K3,PAK3,PDGFRB,PRKD1,MAPK10,MAP2K1,MAP2K3,TTK,TYK2,MAP4K3,RIPK1,FLT3,ACVR1B,MAP4K2,RPS6KA3,MAP3K13,STK17A,JAK2,ABL1,CSF1R,EGFR,FER,FGR,LCK,YES1,ITK,PRKD3,NTRK2,PDGFRA,PRKAA2,STK3,STK4,MAP3K12,MAP4K5,MAP3K2,TBK1,PLK4,ULK2,TNIK,SIK2,PRKD2,BMP2K,GSK3A,PAK7,RET,MAP3…
Q13873	Bone morphogenetic protein receptor type-2	UA	UA	FN	UA	CHEMBL1908395			Q16288,Q12866,Q13131,O75716,Q16832,Q06187,P06213,P52333,P10721,P04629,Q9P2K8,Q8N4C8,Q92918,Q04771,O00238,Q13873,O14757,P51617,P30530,P51451,Q08345,P17948,P23458,P35968,Q99759,O75914,P09619,Q15139,P53779,Q02750,P46734,P33981,P29597,Q8IVH8,Q13546,P36888,P36896,Q12851,P51812,O43283,Q9UEE5,O60674,P00519,P07333,P00533,P16591,P09769,P06239,P07947,Q08881,O94806,Q16620,P16234,P54646,Q13188,Q13043,Q12852,…	NTRK3,MERTK,PRKAA1,STK16,DDR2,BTK,INSR,JAK3,KIT,NTRK1,EIF2AK4,MINK1,MAP4K1,ACVR1,BMPR1B,BMPR2,CHEK1,IRAK1,AXL,BLK,DDR1,FLT1,JAK1,KDR,MAP3K3,PAK3,PDGFRB,PRKD1,MAPK10,MAP2K1,MAP2K3,TTK,TYK2,MAP4K3,RIPK1,FLT3,ACVR1B,MAP4K2,RPS6KA3,MAP3K13,STK17A,JAK2,ABL1,CSF1R,EGFR,FER,FGR,LCK,YES1,ITK,PRKD3,NTRK2,PDGFRA,PRKAA2,STK3,STK4,MAP3K12,MAP4K5,MAP3K2,TBK1,PLK4,ULK2,TNIK,SIK2,PRKD2,BMP2K,GSK3A,PAK7,RET,MAP3…
O43318	Mitogen-activated protein kinase kinase kinase 7	UA	FN	UA	UA	CHEMBL1908395			Q16288,Q12866,Q13131,O75716,Q16832,Q06187,P06213,P52333,P10721,P04629,Q9P2K8,Q8N4C8,Q92918,Q04771,O00238,Q13873,O14757,P51617,P30530,P51451,Q08345,P17948,P23458,P35968,Q99759,O75914,P09619,Q15139,P53779,Q02750,P46734,P33981,P29597,Q8IVH8,Q13546,P36888,P36896,Q12851,P51812,O43283,Q9UEE5,O60674,P00519,P07333,P00533,P16591,P09769,P06239,P07947,Q08881,O94806,Q16620,P16234,P54646,Q13188,Q13043,Q12852,…	NTRK3,MERTK,PRKAA1,STK16,DDR2,BTK,INSR,JAK3,KIT,NTRK1,EIF2AK4,MINK1,MAP4K1,ACVR1,BMPR1B,BMPR2,CHEK1,IRAK1,AXL,BLK,DDR1,FLT1,JAK1,KDR,MAP3K3,PAK3,PDGFRB,PRKD1,MAPK10,MAP2K1,MAP2K3,TTK,TYK2,MAP4K3,RIPK1,FLT3,ACVR1B,MAP4K2,RPS6KA3,MAP3K13,STK17A,JAK2,ABL1,CSF1R,EGFR,FER,FGR,LCK,YES1,ITK,PRKD3,NTRK2,PDGFRA,PRKAA2,STK3,STK4,MAP3K12,MAP4K5,MAP3K2,TBK1,PLK4,ULK2,TNIK,SIK2,PRKD2,BMP2K,GSK3A,PAK7,RET,MAP3…
Q04771	Activin receptor type-1	UA	FN	FN	UA	CHEMBL1908397			P49759,Q16288,P78362,Q9UQB9,Q96GD4,Q13131,O75716,P22607,P06213,P52333,P10721,P08581,P15735,Q15831,O96017,P04629,Q86YV6,Q9P2K8,Q8N4C8,Q92918,Q6PHR2,Q04771,Q13705,Q99755,O00238,Q13873,O15111,O43293,O14920,P51617,P27037,P30530,P50613,P19784,P17948,P23458,P35968,Q99759,Q16584,O75914,P09619,P53779,P46734,P45985,Q96SB4,P23443,P33981,P29597,P78356,O75385,Q92630,Q8IVH8,Q13546,O14730,Q13523,P49760,P36888,…	CLK1,NTRK3,SRPK2,AURKC,AURKB,PRKAA1,STK16,FGFR3,INSR,JAK3,KIT,MET,PHKG2,STK11,CHEK2,NTRK1,MYLK4,EIF2AK4,MINK1,MAP4K1,ULK3,ACVR1,ACVR2B,PIP5K1A,BMPR1B,BMPR2,CHUK,DAPK3,IKBKB,IRAK1,ACVR2A,AXL,CDK7,CSNK2A2,FLT1,JAK1,KDR,MAP3K3,MAP3K11,PAK3,PDGFRB,MAPK10,MAP2K3,MAP2K4,SRPK1,RPS6KB1,TTK,TYK2,PIP4K2B,ULK1,DYRK2,MAP4K3,RIPK1,RIOK3,PRPF4B,CLK2,FLT3,STK17B,EPHA7,EPHB6,MAP4K2,RPS6KA3,STK17A,ROCK2,DAPK1,JAK…
Q12852	Mitogen-activated protein kinase kinase kinase 12	FN	FN	UA	UA	CHEMBL1908397			P49759,Q16288,P78362,Q9UQB9,Q96GD4,Q13131,O75716,P22607,P06213,P52333,P10721,P08581,P15735,Q15831,O96017,P04629,Q86YV6,Q9P2K8,Q8N4C8,Q92918,Q6PHR2,Q04771,Q13705,Q99755,O00238,Q13873,O15111,O43293,O14920,P51617,P27037,P30530,P50613,P19784,P17948,P23458,P35968,Q99759,Q16584,O75914,P09619,P53779,P46734,P45985,Q96SB4,P23443,P33981,P29597,P78356,O75385,Q92630,Q8IVH8,Q13546,O14730,Q13523,P49760,P36888,…	CLK1,NTRK3,SRPK2,AURKC,AURKB,PRKAA1,STK16,FGFR3,INSR,JAK3,KIT,MET,PHKG2,STK11,CHEK2,NTRK1,MYLK4,EIF2AK4,MINK1,MAP4K1,ULK3,ACVR1,ACVR2B,PIP5K1A,BMPR1B,BMPR2,CHUK,DAPK3,IKBKB,IRAK1,ACVR2A,AXL,CDK7,CSNK2A2,FLT1,JAK1,KDR,MAP3K3,MAP3K11,PAK3,PDGFRB,MAPK10,MAP2K3,MAP2K4,SRPK1,RPS6KB1,TTK,TYK2,PIP4K2B,ULK1,DYRK2,MAP4K3,RIPK1,RIOK3,PRPF4B,CLK2,FLT3,STK17B,EPHA7,EPHB6,MAP4K2,RPS6KA3,STK17A,ROCK2,DAPK1,JAK…
Q8N4C8	Misshapen-like kinase 1	FN	UA	UA	FN	CHEMBL1908397			P49759,Q16288,P78362,Q9UQB9,Q96GD4,Q13131,O75716,P22607,P06213,P52333,P10721,P08581,P15735,Q15831,O96017,P04629,Q86YV6,Q9P2K8,Q8N4C8,Q92918,Q6PHR2,Q04771,Q13705,Q99755,O00238,Q13873,O15111,O43293,O14920,P51617,P27037,P30530,P50613,P19784,P17948,P23458,P35968,Q99759,Q16584,O75914,P09619,P53779,P46734,P45985,Q96SB4,P23443,P33981,P29597,P78356,O75385,Q92630,Q8IVH8,Q13546,O14730,Q13523,P49760,P36888,…	CLK1,NTRK3,SRPK2,AURKC,AURKB,PRKAA1,STK16,FGFR3,INSR,JAK3,KIT,MET,PHKG2,STK11,CHEK2,NTRK1,MYLK4,EIF2AK4,MINK1,MAP4K1,ULK3,ACVR1,ACVR2B,PIP5K1A,BMPR1B,BMPR2,CHUK,DAPK3,IKBKB,IRAK1,ACVR2A,AXL,CDK7,CSNK2A2,FLT1,JAK1,KDR,MAP3K3,MAP3K11,PAK3,PDGFRB,MAPK10,MAP2K3,MAP2K4,SRPK1,RPS6KB1,TTK,TYK2,PIP4K2B,ULK1,DYRK2,MAP4K3,RIPK1,RIOK3,PRPF4B,CLK2,FLT3,STK17B,EPHA7,EPHB6,MAP4K2,RPS6KA3,STK17A,ROCK2,DAPK1,JAK…
O00238	Bone morphogenetic protein receptor type-1B	FN	FN	FN	UA	CHEMBL1908397			P49759,Q16288,P78362,Q9UQB9,Q96GD4,Q13131,O75716,P22607,P06213,P52333,P10721,P08581,P15735,Q15831,O96017,P04629,Q86YV6,Q9P2K8,Q8N4C8,Q92918,Q6PHR2,Q04771,Q13705,Q99755,O00238,Q13873,O15111,O43293,O14920,P51617,P27037,P30530,P50613,P19784,P17948,P23458,P35968,Q99759,Q16584,O75914,P09619,P53779,P46734,P45985,Q96SB4,P23443,P33981,P29597,P78356,O75385,Q92630,Q8IVH8,Q13546,O14730,Q13523,P49760,P36888,…	CLK1,NTRK3,SRPK2,AURKC,AURKB,PRKAA1,STK16,FGFR3,INSR,JAK3,KIT,MET,PHKG2,STK11,CHEK2,NTRK1,MYLK4,EIF2AK4,MINK1,MAP4K1,ULK3,ACVR1,ACVR2B,PIP5K1A,BMPR1B,BMPR2,CHUK,DAPK3,IKBKB,IRAK1,ACVR2A,AXL,CDK7,CSNK2A2,FLT1,JAK1,KDR,MAP3K3,MAP3K11,PAK3,PDGFRB,MAPK10,MAP2K3,MAP2K4,SRPK1,RPS6KB1,TTK,TYK2,PIP4K2B,ULK1,DYRK2,MAP4K3,RIPK1,RIOK3,PRPF4B,CLK2,FLT3,STK17B,EPHA7,EPHB6,MAP4K2,RPS6KA3,STK17A,ROCK2,DAPK1,JAK…
[truncated: 1,269 more rows]
