# Supplementary material for: Neighbours of cancer-related proteins have key influence on pathogenesis and could increase the drug target space for anticancer therapies
Source: NPJ Syst Biol Appl. 2017 Jan 24;3:2. doi: 10.1038/s41540-017-0003-6 (PMC5460138; doi:10.1038/s41540-017-0003-6)
Supplement: Supplementary file 18 — Supplementary Table 11 [file 41540_2017_3_MOESM18_ESM.xlsx]

## Sheet: Supplementary Table 11
Supplementary Table 11: Used microarray studies
GEO Series ID	Tissue Type	GEO Sample ID	Description - as on GEO		Tissue type-	Description in our study
GSE14333	Colon carcinoma	GSM358341	T5266A1		GEO series ID	The used study ID of the Gene Expression Omnibus.
GSE14333	Colon carcinoma	GSM358342	T521B		GEO sample ID	The certain microarray Gene Expression Omnibus ID
GSE14333	Colon carcinoma	GSM358343	T1856A		Description - as on GEO	The description of the sample from Gene Expression Omnibus
GSE14333	Colon carcinoma	GSM358344	T4919A1
GSE14333	Colon carcinoma	GSM358345	T5589B1
GSE14333	Colon carcinoma	GSM358346	T5287A1
GSE14333	Colon carcinoma	GSM358347	T866D
GSE14333	Colon carcinoma	GSM358348	T552G
GSE14333	Colon carcinoma	GSM358349	T4573A1
GSE14333	Colon carcinoma	GSM358350	T3201B
GSE14333	Colon carcinoma	GSM358351	T3686A
GSE14333	Colon carcinoma	GSM358352	T3737A
GSE14333	Colon carcinoma	GSM358353	T773A1
GSE14333	Colon carcinoma	GSM358354	T3566A
GSE14333	Colon carcinoma	GSM358355	T1558A
GSE14333	Colon carcinoma	GSM358356	T1239A
GSE14333	Colon carcinoma	GSM358357	T519A
GSE14333	Colon carcinoma	GSM358358	T3123A
GSE14333	Colon carcinoma	GSM358359	T462A
GSE14333	Colon carcinoma	GSM358360	T2688A
GSE14333	Colon carcinoma	GSM358361	T940A
GSE14333	Colon carcinoma	GSM358362	T2011A
GSE14333	Colon carcinoma	GSM358363	T1498A
GSE14333	Colon carcinoma	GSM358364	T1418A
GSE14333	Colon carcinoma	GSM358365	T981A
GSE14333	Colon carcinoma	GSM358366	T656A
GSE14333	Colon carcinoma	GSM358367	T309A
GSE14333	Colon carcinoma	GSM358368	T129A
GSE14333	Colon carcinoma	GSM358369	T1407A
GSE14333	Colon carcinoma	GSM358370	01-TB-020-1B
GSE14333	Colon carcinoma	GSM358371	02-TB-062-1D
GSE14333	Colon carcinoma	GSM358372	03-TB-005-1J
GSE14333	Colon carcinoma	GSM358373	03-TB-008-1I
GSE14333	Colon carcinoma	GSM358374	02-TB-040-1H
GSE14333	Colon carcinoma	GSM358375	02-TB-061-1E
GSE14333	Colon carcinoma	GSM358376	01-TB-023-1A
GSE14333	Colon carcinoma	GSM358377	02-TB-011-1B
GSE14333	Colon carcinoma	GSM358378	02-TB-051-1B
GSE14333	Colon carcinoma	GSM358379	03-TB-041-1B
GSE14333	Colon carcinoma	GSM358380	03-TB-103-1A
GSE14333	Colon carcinoma	GSM358381	01-568-P991
GSE14333	Colon carcinoma	GSM358382	03-1929-P3382
GSE14333	Colon carcinoma	GSM358383	03-35-P1905
GSE14333	Colon carcinoma	GSM358384	99-30-P29
GSE14333	Colon carcinoma	GSM358385	T5261B1
GSE14333	Colon carcinoma	GSM358386	T4376A
GSE14333	Colon carcinoma	GSM358387	T1053B
GSE14333	Colon carcinoma	GSM358388	T1483C
GSE14333	Colon carcinoma	GSM358389	T789A
GSE14333	Colon carcinoma	GSM358390	T5164A1
GSE14333	Colon carcinoma	GSM358391	T4091A
GSE14333	Colon carcinoma	GSM358392	T3912A
GSE14333	Colon carcinoma	GSM358393	T5376A1
GSE14333	Colon carcinoma	GSM358394	T1129A
GSE14333	Colon carcinoma	GSM358395	T2976A
GSE14333	Colon carcinoma	GSM358396	T2511B
GSE14333	Colon carcinoma	GSM358397	T5162A1
GSE14333	Colon carcinoma	GSM358398	T3463A
GSE14333	Colon carcinoma	GSM358399	T2725C
GSE14333	Colon carcinoma	GSM358400	T4508A1
GSE14333	Colon carcinoma	GSM358401	T5107B1
GSE14333	Colon carcinoma	GSM358402	T1662A
GSE14333	Colon carcinoma	GSM358403	T4612A1
GSE14333	Colon carcinoma	GSM358404	T1150A
GSE14333	Colon carcinoma	GSM358405	T5389A1
GSE14333	Colon carcinoma	GSM358406	T433A
GSE14333	Colon carcinoma	GSM358407	T4701A1
GSE14333	Colon carcinoma	GSM358408	T2631A
GSE14333	Colon carcinoma	GSM358409	T4660A1
GSE14333	Colon carcinoma	GSM358410	T2746A
GSE14333	Colon carcinoma	GSM358411	T4980A1
GSE14333	Colon carcinoma	GSM358412	T5024A1
GSE14333	Colon carcinoma	GSM358413	T4555A1
GSE14333	Colon carcinoma	GSM358414	T4491A1
GSE14333	Colon carcinoma	GSM358415	T1923A
GSE14333	Colon carcinoma	GSM358416	T2965B
GSE14333	Colon carcinoma	GSM358417	T4257A
GSE14333	Colon carcinoma	GSM358418	T4541A1
GSE14333	Colon carcinoma	GSM358419	T3764A
GSE14333	Colon carcinoma	GSM358420	T3702A
GSE14333	Colon carcinoma	GSM358421	T3884A
GSE14333	Colon carcinoma	GSM358422	T3541A
GSE14333	Colon carcinoma	GSM358423	T1249A
GSE14333	Colon carcinoma	GSM358424	T165A
GSE14333	Colon carcinoma	GSM358425	T2002B
GSE14333	Colon carcinoma	GSM358426	T2466A
GSE14333	Colon carcinoma	GSM358427	T3599A
GSE14333	Colon carcinoma	GSM358428	T3688A
GSE14333	Colon carcinoma	GSM358429	T3258A
GSE14333	Colon carcinoma	GSM358430	T1403D
GSE14333	Colon carcinoma	GSM358431	T2004A
GSE14333	Colon carcinoma	GSM358432	T2183A1
GSE14333	Colon carcinoma	GSM358433	T2367A
GSE14333	Colon carcinoma	GSM358434	T2551A
GSE14333	Colon carcinoma	GSM358435	T1621B
GSE14333	Colon carcinoma	GSM358436	T1979A
GSE14333	Colon carcinoma	GSM358437	T1369A
GSE14333	Colon carcinoma	GSM358438	T379D
GSE14333	Colon carcinoma	GSM358439	T740A
GSE14333	Colon carcinoma	GSM358440	T402B
GSE14333	Colon carcinoma	GSM358441	T74A
GSE14333	Colon carcinoma	GSM358442	05-WH-052-1A
GSE14333	Colon carcinoma	GSM358443	05-WH-067-1A
GSE14333	Colon carcinoma	GSM358444	03-TB-061-1C
GSE14333	Colon carcinoma	GSM358445	03-TB-078-1B
GSE14333	Colon carcinoma	GSM358446	04-TB-075-1A
GSE14333	Colon carcinoma	GSM358447	04-TB-076-1B
GSE14333	Colon carcinoma	GSM358448	00-TB-010-1A
GSE14333	Colon carcinoma	GSM358449	01-TB-032-1B
GSE14333	Colon carcinoma	GSM358450	01-TB-034-1C
GSE14333	Colon carcinoma	GSM358451	02-TB-035-1F
GSE14333	Colon carcinoma	GSM358452	02-TB-045-1I
GSE14333	Colon carcinoma	GSM358453	02-TB-064-1N
GSE14333	Colon carcinoma	GSM358454	02-TB-074-1C
GSE14333	Colon carcinoma	GSM358455	02-TB-079-1C
GSE14333	Colon carcinoma	GSM358456	03-TB-009-1I
GSE14333	Colon carcinoma	GSM358457	03-TB-021-1B
GSE14333	Colon carcinoma	GSM358458	03-TB-040-1G
GSE14333	Colon carcinoma	GSM358459	03-TB-042-1B
GSE14333	Colon carcinoma	GSM358460	03-TB-052-1D
GSE14333	Colon carcinoma	GSM358461	03-TB-084-1A
GSE14333	Colon carcinoma	GSM358462	03-TB-087-1A
GSE14333	Colon carcinoma	GSM358463	04-TB-014-1A
GSE14333	Colon carcinoma	GSM358464	04-TB-124-1B
GSE14333	Colon carcinoma	GSM358465	03-TB-036-1B
GSE14333	Colon carcinoma	GSM358466	04-TB-021-1B
GSE14333	Colon carcinoma	GSM358467	04-TB-026-1A
GSE14333	Colon carcinoma	GSM358468	03-TB-054-1C
GSE14333	Colon carcinoma	GSM358469	01-28-P617
GSE14333	Colon carcinoma	GSM358470	02-1005-P1757
GSE14333	Colon carcinoma	GSM358471	02-1140-P1840
GSE14333	Colon carcinoma	GSM358472	02-470-P1392
GSE14333	Colon carcinoma	GSM358473	02-47-P1097
GSE14333	Colon carcinoma	GSM358474	02-627-P1492
GSE14333	Colon carcinoma	GSM358475	03-1142-P2740
GSE14333	Colon carcinoma	GSM358476	03-512-P2225
GSE14333	Colon carcinoma	GSM358477	99-113-P447
GSE14333	Colon carcinoma	GSM358478	99-2-P2
GSE14333	Colon carcinoma	GSM358479	T4695A1
GSE14333	Colon carcinoma	GSM358480	T932B1
GSE14333	Colon carcinoma	GSM358481	T2567B1
GSE14333	Colon carcinoma	GSM358482	T4448A
GSE14333	Colon carcinoma	GSM358483	T5811A1
GSE14333	Colon carcinoma	GSM358484	T1102A
GSE14333	Colon carcinoma	GSM358485	T324A
GSE14333	Colon carcinoma	GSM358486	T801A1
GSE14333	Colon carcinoma	GSM358487	T4060A
GSE14333	Colon carcinoma	GSM358488	T1479A
GSE14333	Colon carcinoma	GSM358489	T223B
GSE14333	Colon carcinoma	GSM358490	T949B
GSE14333	Colon carcinoma	GSM358491	T672A
GSE14333	Colon carcinoma	GSM358492	T2638B
GSE14333	Colon carcinoma	GSM358493	T4948A2
GSE14333	Colon carcinoma	GSM358494	T5565A1
GSE14333	Colon carcinoma	GSM358495	T1213A
GSE14333	Colon carcinoma	GSM358496	T4110A
GSE14333	Colon carcinoma	GSM358497	T625A
GSE14333	Colon carcinoma	GSM358498	T2307A1
GSE14333	Colon carcinoma	GSM358499	T1600A
GSE14333	Colon carcinoma	GSM358500	T4644B1
GSE14333	Colon carcinoma	GSM358501	T2875A1
GSE14333	Colon carcinoma	GSM358502	T4080A
GSE14333	Colon carcinoma	GSM358503	T3804A
GSE14333	Colon carcinoma	GSM358504	T1430C
GSE14333	Colon carcinoma	GSM358505	T771A
GSE14333	Colon carcinoma	GSM358506	T372A
GSE14333	Colon carcinoma	GSM358507	T4920A1
GSE14333	Colon carcinoma	GSM358508	T5139A1
GSE14333	Colon carcinoma	GSM358509	T4550B
GSE14333	Colon carcinoma	GSM358510	T2926B
GSE14333	Colon carcinoma	GSM358511	T4174A
GSE14333	Colon carcinoma	GSM358512	T4475A1
GSE14333	Colon carcinoma	GSM358513	T3216A
GSE14333	Colon carcinoma	GSM358514	T2916A
GSE14333	Colon carcinoma	GSM358515	T4111A
GSE14333	Colon carcinoma	GSM358516	T4489A1
GSE14333	Colon carcinoma	GSM358517	T2549C
GSE14333	Colon carcinoma	GSM358518	T4452A2
GSE14333	Colon carcinoma	GSM358519	T4373B3
GSE14333	Colon carcinoma	GSM358520	T3085B
GSE14333	Colon carcinoma	GSM358521	T4088A
GSE14333	Colon carcinoma	GSM358522	T3254B
GSE14333	Colon carcinoma	GSM358523	T3552B
GSE14333	Colon carcinoma	GSM358524	T2465G
GSE14333	Colon carcinoma	GSM358525	T3701A1
GSE14333	Colon carcinoma	GSM358526	T2130A
GSE14333	Colon carcinoma	GSM358527	T3040A
GSE14333	Colon carcinoma	GSM358528	T3351B
GSE14333	Colon carcinoma	GSM358529	T2660A
GSE14333	Colon carcinoma	GSM358530	T2651C
GSE14333	Colon carcinoma	GSM358531	T2421A
GSE14333	Colon carcinoma	GSM358532	T252A
GSE14333	Colon carcinoma	GSM358533	T1954A
GSE14333	Colon carcinoma	GSM358534	T5133A
GSE14333	Colon carcinoma	GSM358535	T1612C
GSE14333	Colon carcinoma	GSM358536	T451A
GSE14333	Colon carcinoma	GSM358537	T1204A
GSE14333	Colon carcinoma	GSM358538	T251A
GSE14333	Colon carcinoma	GSM358539	T573A
GSE14333	Colon carcinoma	GSM358540	05-WH-018-1A
GSE14333	Colon carcinoma	GSM358541	05-WH-027
GSE14333	Colon carcinoma	GSM358542	05-WH-057-1A
GSE14333	Colon carcinoma	GSM358543	04-TB-077-1C
GSE14333	Colon carcinoma	GSM358544	01-TB-008-1B
GSE14333	Colon carcinoma	GSM358545	01-TB-019-1A
GSE14333	Colon carcinoma	GSM358546	01-TB-024-1B
GSE14333	Colon carcinoma	GSM358547	02-TB-050-1G
GSE14333	Colon carcinoma	GSM358548	02-TB-052-1D
GSE14333	Colon carcinoma	GSM358549	02-TB-056-1F
GSE14333	Colon carcinoma	GSM358550	02-TB-060-1G
GSE14333	Colon carcinoma	GSM358551	02-TB-084-1D
GSE14333	Colon carcinoma	GSM358552	02-TB-085-1E
GSE14333	Colon carcinoma	GSM358553	03-TB-003-1G
GSE14333	Colon carcinoma	GSM358554	03-TB-022-1I
GSE14333	Colon carcinoma	GSM358555	03-TB-031-1D
GSE14333	Colon carcinoma	GSM358556	03-TB-108-1B
GSE14333	Colon carcinoma	GSM358557	03-TB-096-1B
GSE14333	Colon carcinoma	GSM358558	04-TB-138A
GSE14333	Colon carcinoma	GSM358559	00-TB-002-1A
GSE14333	Colon carcinoma	GSM358560	00-TB-005-1B
GSE14333	Colon carcinoma	GSM358561	01-TB-030-1B
GSE14333	Colon carcinoma	GSM358562	02-TB-059-1B
GSE14333	Colon carcinoma	GSM358563	03-TB-030-1B
GSE14333	Colon carcinoma	GSM358564	04-TB-061-1A
GSE14333	Colon carcinoma	GSM358565	003-230-P541
GSE14333	Colon carcinoma	GSM358566	02-863-P1654
GSE14333	Colon carcinoma	GSM358567	2000-287
GSE14333	Colon carcinoma	GSM358568	99-52-P49
GSE14333	Colon carcinoma	GSM358569	99-62-P51
GSE14333	Colon carcinoma	GSM358570	T1094A1
GSE14333	Colon carcinoma	GSM358571	T1311B
GSE14333	Colon carcinoma	GSM358572	T1356B
GSE14333	Colon carcinoma	GSM358573	T1535A
GSE14333	Colon carcinoma	GSM358574	T1700A
GSE14333	Colon carcinoma	GSM358575	T1792A1
GSE14333	Colon carcinoma	GSM358576	T1889A1
GSE14333	Colon carcinoma	GSM358577	T2057A
GSE14333	Colon carcinoma	GSM358578	T220A
GSE14333	Colon carcinoma	GSM358579	T2369A
GSE14333	Colon carcinoma	GSM358580	T2404A1
GSE14333	Colon carcinoma	GSM358581	T2419A1
GSE14333	Colon carcinoma	GSM358582	T2528C
GSE14333	Colon carcinoma	GSM358583	T2759A
GSE14333	Colon carcinoma	GSM358584	T288C
GSE14333	Colon carcinoma	GSM358585	T3025B1
GSE14333	Colon carcinoma	GSM358586	T3072A1
GSE14333	Colon carcinoma	GSM358587	T3087B
GSE14333	Colon carcinoma	GSM358588	T3159B
GSE14333	Colon carcinoma	GSM358589	T3277B
GSE14333	Colon carcinoma	GSM358590	T3289A
GSE14333	Colon carcinoma	GSM358591	T3426B1
GSE14333	Colon carcinoma	GSM358592	T3437A
GSE14333	Colon carcinoma	GSM358593	T3650A
GSE14333	Colon carcinoma	GSM358594	T3734A1
GSE14333	Colon carcinoma	GSM358595	T3779A
GSE14333	Colon carcinoma	GSM358596	T377A
GSE14333	Colon carcinoma	GSM358597	T4148A2.2
GSE14333	Colon carcinoma	GSM358598	T4354H
GSE14333	Colon carcinoma	GSM358599	T4449E1
GSE14333	Colon carcinoma	GSM358600	T4750A1
GSE14333	Colon carcinoma	GSM358601	T4926A1
GSE14333	Colon carcinoma	GSM358602	T4956A1
GSE14333	Colon carcinoma	GSM358603	T4975A1
GSE14333	Colon carcinoma	GSM358604	T4984A1
GSE14333	Colon carcinoma	GSM358605	T5063A
GSE14333	Colon carcinoma	GSM358606	T5102A1
GSE14333	Colon carcinoma	GSM358607	T5513A1.1
GSE14333	Colon carcinoma	GSM358608	T5536C4
GSE14333	Colon carcinoma	GSM358609	T5573A1
GSE14333	Colon carcinoma	GSM358610	T6190A1
GSE14333	Colon carcinoma	GSM358611	T694C
GSE14333	Colon carcinoma	GSM358612	01-TB-006-1A
GSE14333	Colon carcinoma	GSM358613	01-TB-035-1E
GSE14333	Colon carcinoma	GSM358614	02-TB-038-1K
GSE14333	Colon carcinoma	GSM358615	02-TB-042-1I
GSE14333	Colon carcinoma	GSM358616	02-TB-055-1L
GSE14333	Colon carcinoma	GSM358617	02-TB-087-1G
GSE14333	Colon carcinoma	GSM358618	03-TB-012-1I
GSE14333	Colon carcinoma	GSM358619	03-TB-019-1B
GSE14333	Colon carcinoma	GSM358620	03-TB-083-1A
GSE14333	Colon carcinoma	GSM358621	04-TB-007-1C
GSE14333	Colon carcinoma	GSM358622	04-TB-155-1C
GSE14333	Colon carcinoma	GSM358623	02-TB-018-1D
GSE14333	Colon carcinoma	GSM358624	04-TB-015-1B
GSE14333	Colon carcinoma	GSM358625	04-TB-017-1A
GSE14333	Colon carcinoma	GSM358626	03-TB-002-1B
GSE14333	Colon carcinoma	GSM358627	03-TB-014-1I
GSE14333	Colon carcinoma	GSM358628	02-156-P1182
GSE14333	Colon carcinoma	GSM358629	02-567-P1453
GSE14333	Colon carcinoma	GSM358630	03-1514-P3083
GSE20916	Colon carcinoma	GSM523248	mucosa_carcinoma_7 (micro)
GSE20916	Colon carcinoma	GSM523249	mucosa_carcinoma_8 (micro)
GSE20916	Colon carcinoma	GSM523250	mucosa_carcinoma_9 (micro)
GSE20916	Colon carcinoma	GSM523253	mucosa_carcinoma_12 (micro)
GSE20916	Colon carcinoma	GSM523257	colonic_crypt_epithelial_cells_carcinoma_16 (micro)
GSE20916	Colon carcinoma	GSM523258	colonic_crypt_epithelial_cells_carcinoma_17 (micro)
GSE20916	Colon carcinoma	GSM523262	colonic_crypt_epithelial_cells_carcinoma_21 (micro)
GSE20916	Colon carcinoma	GSM523263	colonic_crypt_epithelial_cells_carcinoma_22 (micro)
GSE20916	Colon carcinoma	GSM523275	mucosa_carcinoma_34 (micro)
GSE20916	Colon carcinoma	GSM523278	colonic_crypt_epithelial_cells_carcinoma_37 (micro)
GSE20916	Colon carcinoma	GSM523283	carcinoma_2 (macro)
GSE20916	Colon carcinoma	GSM523284	carcinoma_3 (macro)
GSE20916	Colon carcinoma	GSM523285	carcinoma_4 (macro)
GSE20916	Colon carcinoma	GSM523287	adenocarcinoma_6 (macro)
GSE20916	Colon carcinoma	GSM523288	adenocarcinoma_7 (macro)
GSE20916	Colon carcinoma	GSM523292	carcinoma_11 (macro)
GSE20916	Colon carcinoma	GSM523293	adenocarcinoma_12 (macro)
GSE20916	Colon carcinoma	GSM523294	adenocarcinoma_13 (macro)
GSE20916	Colon carcinoma	GSM523295	adenocarcinoma_14 (macro)
GSE20916	Colon carcinoma	GSM523296	carcinoma_15 (macro)
GSE20916	Colon carcinoma	GSM523298	carcinoma_17 (macro)
GSE20916	Colon carcinoma	GSM523300	adenocarcinoma_19 (macro)
GSE20916	Colon carcinoma	GSM523301	adenocarcinoma_20 (macro)
GSE20916	Colon carcinoma	GSM523302	adenocarcinoma_21 (macro)
GSE20916	Colon carcinoma	GSM523303	carcinoma_22 (macro)
GSE20916	Colon carcinoma	GSM523305	carcinoma_24 (macro)
GSE20916	Colon carcinoma	GSM523306	carcinoma_25 (macro)
GSE20916	Colon carcinoma	GSM523307	adenocarcinoma_26 (macro)
GSE20916	Colon carcinoma	GSM523308	adenocarcinoma_27 (macro)
GSE20916	Colon carcinoma	GSM523309	adenocarcinoma_28 (macro)
GSE20916	Colon carcinoma	GSM523312	carcinoma_31 (macro)
GSE20916	Colon carcinoma	GSM523313	carcinoma_32 (macro)
GSE20916	Colon carcinoma	GSM523315	adenocarcinoma_34 (macro)
GSE20916	Colon carcinoma	GSM523316	carcinoma_35 (macro)
GSE20916	Colon carcinoma	GSM523317	carcinoma_36 (macro)
GSE20916	Colon carcinoma	GSM523318	carcinoma_37 (macro)
GSE20916	Colon carcinoma	GSM523319	adenocarcinoma_38 (macro)
GSE20916	Colon carcinoma	GSM523320	adenocarcinoma_39 (macro)
GSE20916	Colon carcinoma	GSM523321	adenocarcinoma_40 (macro)
GSE20916	Colon carcinoma	GSM523322	adenocarcinoma_41 (macro)
GSE20916	Colon carcinoma	GSM523323	carcinoma_42 (macro)
GSE20916	Colon carcinoma	GSM523325	carcinoma_44 (macro)
GSE20916	Colon carcinoma	GSM523326	carcinoma_45 (macro)
GSE20916	Colon carcinoma	GSM523327	adenocarcinoma_46 (macro)
GSE20916	Colon carcinoma	GSM523328	adenocarcinoma_47 (macro)
GSE20916	Colon carcinoma	GSM523329	adenocarcinoma_48 (macro)
GSE20916	Colon carcinoma	GSM523331	carcinoma_50 (macro)
GSE20916	Colon carcinoma	GSM523332	carcinoma_51 (macro)
GSE20916	Colon carcinoma	GSM523333	adenocarcinoma_52 (macro)
GSE20916	Colon carcinoma	GSM523334	adenocarcinoma_53 (macro)
GSE20916	Colon carcinoma	GSM523335	adenocarcinoma_54 (macro)
GSE20916	Colon carcinoma	GSM523336	adenocarcinoma_55 (macro)
GSE20916	Colon carcinoma	GSM523337	carcinoma_56 (macro)
GSE20916	Colon carcinoma	GSM523339	carcinoma_58 (macro)
GSE20916	Colon carcinoma	GSM523340	adenocarcinoma_59 (macro)
GSE20916	Colon carcinoma	GSM523341	adenocarcinoma_60 (macro)
GSE20916	Colon carcinoma	GSM523342	adenocarcinoma_61 (macro)
GSE20916	Colon carcinoma	GSM523344	carcinoma_63 (macro)
GSE20916	Colon carcinoma	GSM523345	carcinoma_64 (macro)
GSE20916	Colon carcinoma	GSM523346	adenocarcinoma_65 (macro)
GSE20916	Colon carcinoma	GSM523347	adenocarcinoma_66 (macro)
GSE20916	Colon carcinoma	GSM523348	adenocarcinoma_67 (macro)
GSE20916	Colon carcinoma	GSM523350	carcinoma_69 (macro)
GSE20916	Colon carcinoma	GSM523351	carcinoma_70 (macro)
GSE20916	Colon carcinoma	GSM523352	carcinoma_71 (macro)
GSE20916	Colon carcinoma	GSM523353	adenocarcinoma_72 (macro)
GSE20916	Colon carcinoma	GSM523354	adenocarcinoma_73 (macro)
GSE20916	Colon carcinoma	GSM523355	adenocarcinoma_74 (macro)
GSE20916	Colon carcinoma	GSM523356	adenocarcinoma_75 (macro)
GSE20916	Colon carcinoma	GSM523357	carcinoma_76 (macro)
GSE20916	Colon carcinoma	GSM523359	carcinoma_78 (macro)
GSE20916	Colon carcinoma	GSM523361	adenocarcinoma_80 (macro)
GSE20916	Colon carcinoma	GSM523362	adenocarcinoma_81 (macro)
GSE20916	Colon carcinoma	GSM523363	adenocarcinoma_82 (macro)
GSE20916	Colon carcinoma	GSM523366	carcinoma_85 (macro)
GSE20916	Colon carcinoma	GSM523367	adenocarcinoma_86 (macro)
GSE20916	Colon carcinoma	GSM523368	carcinoma_87 (macro)
GSE20916	Colon carcinoma	GSM523370	carcinoma_89 (macro)
GSE20916	Colon carcinoma	GSM523371	carcinoma_90 (macro)
GSE20916	Colon carcinoma	GSM523372	carcinoma_91 (macro)
GSE20916	Colon carcinoma	GSM523374	adenocarcinoma_93 (macro)
GSE20916	Colon carcinoma	GSM523375	adenocarcinoma_94 (macro)
GSE20916	Colon carcinoma	GSM523376	adenocarcinoma_95 (macro)
GSE20916	Colon carcinoma	GSM523378	carcinoma_97 (macro)
GSE20916	Colon carcinoma	GSM523379	carcinoma_98 (macro)
GSE20916	Colon carcinoma	GSM523380	carcinoma_99 (macro)
GSE20916	Colon carcinoma	GSM523381	adenocarcinoma_100 (macro)
GSE20916	Colon carcinoma	GSM523383	adenocarcinoma_102 (macro)
GSE20916	Colon carcinoma	GSM523384	adenocarcinoma_103 (macro)
GSE20916	Colon carcinoma	GSM523385	adenocarcinoma_104 (macro)
GSE20916	Colon carcinoma	GSM523386	adenocarcinoma_105 (macro)
GSE33113	Colon carcinoma	GSM820048	col001
GSE33113	Colon carcinoma	GSM820049	col002
GSE33113	Colon carcinoma	GSM820050	col003
GSE33113	Colon carcinoma	GSM820051	col004
GSE33113	Colon carcinoma	GSM820052	col005
GSE33113	Colon carcinoma	GSM820053	col006
GSE33113	Colon carcinoma	GSM820054	col007
GSE33113	Colon carcinoma	GSM820055	col008
GSE33113	Colon carcinoma	GSM820056	col009
GSE33113	Colon carcinoma	GSM820057	col010
GSE33113	Colon carcinoma	GSM820058	col011
GSE33113	Colon carcinoma	GSM820059	col012
GSE33113	Colon carcinoma	GSM820060	col013
GSE33113	Colon carcinoma	GSM820061	col014
GSE33113	Colon carcinoma	GSM820062	col015
GSE33113	Colon carcinoma	GSM820063	col016
GSE33113	Colon carcinoma	GSM820064	col017
GSE33113	Colon carcinoma	GSM820065	col018
GSE33113	Colon carcinoma	GSM820066	col019
GSE33113	Colon carcinoma	GSM820067	col020
GSE33113	Colon carcinoma	GSM820068	col021
GSE33113	Colon carcinoma	GSM820069	col022
GSE33113	Colon carcinoma	GSM820070	col023
GSE33113	Colon carcinoma	GSM820071	col024
GSE33113	Colon carcinoma	GSM820072	col026
GSE33113	Colon carcinoma	GSM820073	col033
GSE33113	Colon carcinoma	GSM820074	col034
GSE33113	Colon carcinoma	GSM820075	col035
GSE33113	Colon carcinoma	GSM820076	col036
GSE33113	Colon carcinoma	GSM820077	col037
GSE33113	Colon carcinoma	GSM820078	col038
GSE33113	Colon carcinoma	GSM820079	col039
GSE33113	Colon carcinoma	GSM820080	col040
GSE33113	Colon carcinoma	GSM820081	col041
GSE33113	Colon carcinoma	GSM820082	col044
GSE33113	Colon carcinoma	GSM820083	col045
GSE33113	Colon carcinoma	GSM820084	col046
GSE33113	Colon carcinoma	GSM820085	col047
GSE33113	Colon carcinoma	GSM820086	col048
GSE33113	Colon carcinoma	GSM820087	col049
GSE33113	Colon carcinoma	GSM820088	col050
GSE33113	Colon carcinoma	GSM820089	col051
GSE33113	Colon carcinoma	GSM820090	col052
GSE33113	Colon carcinoma	GSM820091	col053
GSE33113	Colon carcinoma	GSM820092	col054
GSE33113	Colon carcinoma	GSM820093	col055
GSE33113	Colon carcinoma	GSM820094	col056
GSE33113	Colon carcinoma	GSM820095	col057
GSE33113	Colon carcinoma	GSM820096	col058
GSE33113	Colon carcinoma	GSM820097	col059
GSE33113	Colon carcinoma	GSM820098	col060
GSE33113	Colon carcinoma	GSM820099	col061
GSE33113	Colon carcinoma	GSM820100	col062
GSE33113	Colon carcinoma	GSM820101	col063
GSE33113	Colon carcinoma	GSM820102	col064
GSE33113	Colon carcinoma	GSM820103	col065
GSE33113	Colon carcinoma	GSM820104	col066
GSE33113	Colon carcinoma	GSM820105	col067
GSE33113	Colon carcinoma	GSM820106	col068
GSE33113	Colon carcinoma	GSM820107	col069
GSE33113	Colon carcinoma	GSM820108	col070
GSE33113	Colon carcinoma	GSM820109	col072
GSE33113	Colon carcinoma	GSM820110	col073
GSE33113	Colon carcinoma	GSM820111	col074
GSE33113	Colon carcinoma	GSM820112	col075
GSE33113	Colon carcinoma	GSM820113	col076
GSE33113	Colon carcinoma	GSM820114	col077
GSE33113	Colon carcinoma	GSM820115	col078
GSE33113	Colon carcinoma	GSM820116	col079
GSE33113	Colon carcinoma	GSM820117	col080
GSE33113	Colon carcinoma	GSM820118	col081
GSE33113	Colon carcinoma	GSM820119	col082
GSE33113	Colon carcinoma	GSM820120	col083
GSE33113	Colon carcinoma	GSM820121	col084
GSE33113	Colon carcinoma	GSM820122	col085
GSE33113	Colon carcinoma	GSM820123	col086
GSE33113	Colon carcinoma	GSM820124	col089
GSE33113	Colon carcinoma	GSM820125	col090
GSE33113	Colon carcinoma	GSM820126	col091
GSE33113	Colon carcinoma	GSM820127	col092
GSE33113	Colon carcinoma	GSM820128	col093
GSE33113	Colon carcinoma	GSM820129	col094
GSE33113	Colon carcinoma	GSM820130	col095
GSE33113	Colon carcinoma	GSM820131	col096
GSE33113	Colon carcinoma	GSM820132	col097
GSE33113	Colon carcinoma	GSM820133	col098
GSE33113	Colon carcinoma	GSM820134	col099
GSE33113	Colon carcinoma	GSM820135	col100
GSE33113	Colon carcinoma	GSM820136	col101
GSE33113	Colon carcinoma	GSM820137	col102
GSE4183	Colon carcinoma	GSM95496	colon_CRC_1146
GSE4183	Colon carcinoma	GSM95497	colon_CRC_1158
GSE4183	Colon carcinoma	GSM95498	colon_CRC_1293
GSE4183	Colon carcinoma	GSM95499	colon_CRC_1316
GSE4183	Colon carcinoma	GSM95500	colon_CRC_1377
GSE4183	Colon carcinoma	GSM95501	colon_CRC_1479
GSE4183	Colon carcinoma	GSM95502	colon_CRC_1486
GSE4183	Colon carcinoma	GSM95503	colon_CRC_1494
GSE4183	Colon carcinoma	GSM95504	colon_CRC_1499
GSE4183	Colon carcinoma	GSM95505	colon_CRC_1556
GSE4183	Colon carcinoma	GSM95506	colon_CRC_1651
GSE4183	Colon carcinoma	GSM95507	colon_CRC_1708
GSE4183	Colon carcinoma	GSM95508	colon_CRC_1739
GSE4183	Colon carcinoma	GSM95509	colon_CRC_1761
GSE4183	Colon carcinoma	GSM95510	colon_CRC_1883
GSE5764	Breast carcinoma	GSM134587	6ILC_tumor_lobular
GSE5764	Breast carcinoma	GSM134591	9ILC_tumor_lobular
GSE5764	Breast carcinoma	GSM134689	7ILC_tumor_lobular
GSE5764	Breast carcinoma	GSM134692	8ILC_tumor_lobular
GSE5764	Breast carcinoma	GSM134695	10ILC_tumor_lobular
GSE5764	Breast carcinoma	GSM134698	1IDC_tumor_ductal
GSE5764	Breast carcinoma	GSM134701	2IDC_tumor_ductal
GSE5764	Breast carcinoma	GSM134704	3IDC_tumor ductal
GSE5764	Breast carcinoma	GSM134707	4IDC_tumor ductal
GSE5764	Breast carcinoma	GSM134710	5IDC_tumor ductal
GSE10780	Breast carcinoma	GSM272153	T8542A1: Invasive ductal carcinoma (IDC)
GSE10780	Breast carcinoma	GSM272165	T8636A1: Invasive ductal carcinoma (IDC)
GSE10780	Breast carcinoma	GSM272166	T8636A1.2: Invasive ductal carcinoma (IDC)
GSE10780	Breast carcinoma	GSM272167	T8636A1.3: Invasive ductal carcinoma (IDC)
GSE10780	Breast carcinoma	GSM272173	T8672A1.1: Invasive ductal carcinoma (IDC)
GSE10780	Breast carcinoma	GSM272178	T8703A1: Invasive ductal carcinoma (IDC)
GSE10780	Breast carcinoma	GSM272179	T8703A1.1: Invasive ductal carcinoma (IDC)
GSE10780	Breast carcinoma	GSM272184	T8642A1: Invasive ductal carcinoma (IDC)
GSE10780	Breast carcinoma	GSM272185	T8642A1.1: Invasive ductal carcinoma (IDC)
GSE10780	Breast carcinoma	GSM272186	T8642A1.3: Invasive ductal carcinoma (IDC)
GSE10780	Breast carcinoma	GSM272187	N8642A2: Invasive ductal carcinoma (IDC)
GSE10780	Breast carcinoma	GSM272188	T8642B1: Invasive ductal carcinoma (IDC)
GSE10780	Breast carcinoma	GSM272189	N8513C2: Invasive ductal carcinoma (IDC)
GSE10780	Breast carcinoma	GSM272200	T8862B1: Invasive ductal carcinoma (IDC)
GSE10780	Breast carcinoma	GSM272203	T8936B1: Invasive ductal carcinoma (IDC)
GSE10780	Breast carcinoma	GSM272209	T9097C1: Invasive ductal carcinoma (IDC)
GSE10780	Breast carcinoma	GSM272211	T9740A1: Invasive ductal carcinoma (IDC)
GSE10780	Breast carcinoma	GSM272213	T9740A3: Invasive ductal carcinoma (IDC)
GSE10780	Breast carcinoma	GSM272216	T10143A1: Invasive ductal carcinoma (IDC)
GSE10780	Breast carcinoma	GSM272217	T10143A2: Invasive ductal carcinoma (IDC)
GSE10780	Breast carcinoma	GSM272221	T10180C1: Invasive ductal carcinoma (IDC)
GSE10780	Breast carcinoma	GSM272225	T10473B1: Invasive ductal carcinoma (IDC)
GSE10780	Breast carcinoma	GSM272231	T10496H1: Invasive ductal carcinoma (IDC)
GSE10780	Breast carcinoma	GSM272242	T10686A1: Invasive ductal carcinoma (IDC)
GSE10780	Breast carcinoma	GSM272243	T10739D1: Invasive ductal carcinoma (IDC)
GSE10780	Breast carcinoma	GSM272245	T10781D1: Invasive ductal carcinoma (IDC)
GSE10780	Breast carcinoma	GSM272246	T10781D2: Invasive ductal carcinoma (IDC)
GSE10780	Breast carcinoma	GSM272247	T10786D1: Invasive ductal carcinoma (IDC)
GSE10780	Breast carcinoma	GSM272252	T10918A1: Invasive ductal carcinoma (IDC)
GSE10780	Breast carcinoma	GSM272253	T10928M1: Invasive ductal carcinoma (IDC)
GSE10780	Breast carcinoma	GSM272254	T10957A1: Invasive ductal carcinoma (IDC)
GSE10780	Breast carcinoma	GSM272262	T11063A1: Invasive ductal carcinoma (IDC)
GSE10780	Breast carcinoma	GSM272272	T11147A3: Invasive ductal carcinoma (IDC)
GSE10780	Breast carcinoma	GSM272280	T11286A1: Invasive ductal carcinoma (IDC)
GSE10780	Breast carcinoma	GSM272287	T11365A1: Invasive ductal carcinoma (IDC)
GSE10780	Breast carcinoma	GSM272290	T11455B1: Invasive ductal carcinoma (IDC)
GSE10780	Breast carcinoma	GSM272300	T11478C1: Invasive ductal carcinoma (IDC)
GSE10780	Breast carcinoma	GSM272301	T11478C3: Invasive ductal carcinoma (IDC)
GSE10780	Breast carcinoma	GSM272304	T11580C1: Invasive ductal carcinoma (IDC)
GSE10780	Breast carcinoma	GSM272309	T11688A1: Invasive ductal carcinoma (IDC)
GSE10780	Breast carcinoma	GSM272310	N11688A4: Invasive ductal carcinoma (IDC)
GSE10780	Breast carcinoma	GSM272316	T11770A1: Invasive ductal carcinoma (IDC)
GSE23593	Breast carcinoma	GSM578633	Sample A, replicate 1
GSE23593	Breast carcinoma	GSM578636	Sample B, replicate 1
GSE23593	Breast carcinoma	GSM578639	Sample C, replicate 1
GSE23593	Breast carcinoma	GSM578642	Sample D, replicate 1
GSE23593	Breast carcinoma	GSM578645	Sample E, replicate 1
GSE23593	Breast carcinoma	GSM578648	Sample F, replicate 1
GSE23593	Breast carcinoma	GSM578651	Sample G, replicate 1
GSE23593	Breast carcinoma	GSM578654	Sample H, replicate 1
GSE23593	Breast carcinoma	GSM578658	Sample I, replicate 1
GSE23593	Breast carcinoma	GSM578661	Sample J, replicate 1
GSE23593	Breast carcinoma	GSM578664	Sample K, replicate 1
GSE23593	Breast carcinoma	GSM578666	Sample L, replicate 1
GSE23593	Breast carcinoma	GSM578669	Sample M, replicate 1
GSE23593	Breast carcinoma	GSM578672	Sample N, replicate 1
GSE23593	Breast carcinoma	GSM578675	Sample O, replicate 1
GSE23593	Breast carcinoma	GSM578677	Sample P, replicate 1
GSE23593	Breast carcinoma	GSM578679	Sample Q, replicate 1
GSE23593	Breast carcinoma	GSM578681	Sample R, replicate 1
GSE28821	Breast carcinoma	GSM713734	breast surgical IMC 1
GSE28821	Breast carcinoma	GSM713735	breast surgical IMC 2
GSE28821	Breast carcinoma	GSM713736	breast surgical IMC 3
GSE28821	Breast carcinoma	GSM713737	breast surgical IMC 4
GSE28821	Breast carcinoma	GSM713738	breast surgical IMC 5
GSE28821	Breast carcinoma	GSM713739	breast surgical IMC 6
GSE28821	Breast carcinoma	GSM713740	breast surgical IMC 7
GSE28821	Breast carcinoma	GSM713741	breast surgical IMC 8
GSE28821	Breast carcinoma	GSM713742	breast surgical IMC 9
GSE28821	Breast carcinoma	GSM713743	breast surgical IMC 10
GSE28821	Breast carcinoma	GSM713744	breast surgical IMC 11
GSE28821	Breast carcinoma	GSM713745	breast surgical IMC 12
GSE28821	Breast carcinoma	GSM713746	breast surgical IMC 13
GSE28821	Breast carcinoma	GSM713747	breast surgical IMC 14
GSE28821	Breast carcinoma	GSM713748	breast surgical IMC 15
GSE28821	Breast carcinoma	GSM713749	breast surgical IMC 16
GSE28821	Breast carcinoma	GSM713750	breast surgical IMC 17
GSE28821	Breast carcinoma	GSM713751	breast surgical IMC 18
GSE28821	Breast carcinoma	GSM713752	breast surgical IMC 19
GSE28821	Breast carcinoma	GSM713753	breast surgical IMC 20
GSE28821	Breast carcinoma	GSM713754	breast surgical IMC 21
GSE28821	Breast carcinoma	GSM713755	breast surgical IMC 22
GSE28821	Breast carcinoma	GSM713756	breast surgical IMC 23
GSE28821	Breast carcinoma	GSM713757	breast surgical IMC 24
GSE28821	Breast carcinoma	GSM713758	breast surgical IMC 25
GSE28821	Breast carcinoma	GSM713759	breast surgical IMC 26
GSE28821	Breast carcinoma	GSM713760	breast surgical IMC 27
GSE28821	Breast carcinoma	GSM713761	breast surgical IMC 28
GSE28821	Breast carcinoma	GSM713762	breast surgical IMC 29
GSE28821	Breast carcinoma	GSM713763	breast surgical IMC 30
GSE28821	Breast carcinoma	GSM713764	breast surgical IMC 31
GSE28821	Breast carcinoma	GSM713765	breast surgical IMC 32
GSE28821	Breast carcinoma	GSM713766	breast surgical IMC 33
GSE28821	Breast carcinoma	GSM713767	breast surgical IMC 34
GSE28821	Breast carcinoma	GSM713768	breast surgical IMC 35
GSE28821	Breast carcinoma	GSM713769	breast surgical IMC 36
GSE28821	Breast carcinoma	GSM713770	breast surgical IMC 37
GSE28821	Breast carcinoma	GSM713771	breast surgical IMC 38
GSE28821	Breast carcinoma	GSM713772	breast surgical IMC 39
GSE28821	Breast carcinoma	GSM713773	breast surgical IMC 40
GSE28821	Breast carcinoma	GSM713774	breast surgical IMC 41
GSE28821	Breast carcinoma	GSM713775	breast surgical IMC 42
GSE28821	Breast carcinoma	GSM713776	breast surgical IMC 43
GSE28821	Breast carcinoma	GSM713777	breast surgical IMC 44
GSE28821	Breast carcinoma	GSM713778	breast surgical IMC 45
GSE28821	Breast carcinoma	GSM713779	breast surgical IMC 46
GSE28821	Breast carcinoma	GSM713780	breast surgical IMC 47
GSE28821	Breast carcinoma	GSM713781	breast surgical IMC 48
GSE28821	Breast carcinoma	GSM713782	breast surgical IMC 49
GSE28821	Breast carcinoma	GSM713783	breast surgical IMC 50
GSE28821	Breast carcinoma	GSM713784	breast surgical IMC 51
GSE28821	Breast carcinoma	GSM713785	breast surgical IMC 52
GSE28821	Breast carcinoma	GSM713786	breast surgical IMC 53
GSE28821	Breast carcinoma	GSM713787	breast surgical IMC 54
GSE28821	Breast carcinoma	GSM713788	breast surgical IMC 55
GSE28821	Breast carcinoma	GSM713789	breast surgical IMC 56
GSE28821	Breast carcinoma	GSM713790	breast surgical IMC 57
GSE28821	Breast carcinoma	GSM713791	breast surgical IMC 58
GSE28821	Breast carcinoma	GSM713792	breast surgical IMC 59
GSE28821	Breast carcinoma	GSM713793	breast surgical IMC 60
GSE28821	Breast carcinoma	GSM713794	breast surgical IMC 61
GSE28821	Breast carcinoma	GSM713795	breast surgical IMC 62
GSE28821	Breast carcinoma	GSM713796	breast surgical IMC 63
GSE28821	Breast carcinoma	GSM713797	breast surgical IMC 64
GSE28821	Breast carcinoma	GSM713798	breast surgical IMC 65
GSE28821	Breast carcinoma	GSM713799	breast surgical IMC 66
GSE28821	Breast carcinoma	GSM713800	breast surgical IMC 67
GSE28821	Breast carcinoma	GSM713801	breast surgical IMC 68
GSE28821	Breast carcinoma	GSM713802	breast surgical IMC 69
GSE28821	Breast carcinoma	GSM713803	breast surgical IMC 70
GSE28821	Breast carcinoma	GSM713804	breast surgical IMC 71
GSE28821	Breast carcinoma	GSM713805	breast surgical IMC 72
GSE28821	Breast carcinoma	GSM713806	breast surgical IMC 73
GSE28821	Breast carcinoma	GSM713807	breast surgical IMC 74
GSE28821	Breast carcinoma	GSM713808	breast surgical IMC 75
GSE28821	Breast carcinoma	GSM713809	breast surgical IMC 76
GSE28821	Breast carcinoma	GSM713810	breast surgical IMC 77
GSE28821	Breast carcinoma	GSM713811	breast surgical IMC 78
GSE28821	Breast carcinoma	GSM713812	breast surgical IMC 79
GSE28821	Breast carcinoma	GSM713813	breast surgical IMC 80
GSE28821	Breast carcinoma	GSM713814	breast surgical IMC 81
GSE28821	Breast carcinoma	GSM713815	breast surgical IMC 82
GSE28821	Breast carcinoma	GSM713816	breast surgical IMC 83
GSE28821	Breast carcinoma	GSM713817	breast surgical IMC 84
GSE28821	Breast carcinoma	GSM713818	breast surgical IMC 85
GSE28821	Breast carcinoma	GSM713819	breast surgical IMC 86
GSE28821	Breast carcinoma	GSM713820	breast surgical IMC 87
GSE28821	Breast carcinoma	GSM713821	breast surgical IMC 88
GSE28821	Breast carcinoma	GSM713822	breast surgical IMC 89
GSE14017	Breast carcinoma	GSM352095	5381T (U133plus2): Lung metastasis
GSE14017	Breast carcinoma	GSM352114	110783T (U133plus2): Lung metastasis
GSE14017	Breast carcinoma	GSM352127	11993T (U133plus2): Lung metastasis
GSE14017	Breast carcinoma Lung metastasis	GSM352132	15112T (U133plus2): Lung metastasis
GSE6764	Liver carcinoma	GSM155935	ve_B5
GSE6764	Liver carcinoma	GSM155936	aa_NY31
GSE6764	Liver carcinoma	GSM155937	e_NY2
GSE6764	Liver carcinoma	GSM155938	a_NY7
GSE6764	Liver carcinoma	GSM155939	e_NY16
GSE6764	Liver carcinoma	GSM155940	a_NY18
GSE6764	Liver carcinoma	GSM155941	a_NY34
GSE6764	Liver carcinoma	GSM155942	a_NY36
GSE6764	Liver carcinoma	GSM155943	aa_NY39
GSE6764	Liver carcinoma	GSM155944	aa_NY226
GSE6764	Liver carcinoma	GSM155945	e_B7
GSE6764	Liver carcinoma	GSM155946	e_B13
GSE6764	Liver carcinoma	GSM155949	aa_NY218
GSE6764	Liver carcinoma	GSM155950	aa_NY234
GSE6764	Liver carcinoma	GSM155953	aa_NY224
GSE6764	Liver carcinoma	GSM155954	aa_NY216
GSE6764	Liver carcinoma	GSM155955	e_M45B
GSE6764	Liver carcinoma	GSM155956	aa_NY79
GSE6764	Liver carcinoma	GSM155957	aa_NY82
GSE6764	Liver carcinoma	GSM155958	e_NY204
GSE6764	Liver carcinoma	GSM155959	e_NY44
GSE6764	Liver carcinoma	GSM155960	e_M75
GSE6764	Liver carcinoma	GSM155962	aa_NY74
GSE6764	Liver carcinoma	GSM155963	a_NY70
GSE6764	Liver carcinoma	GSM155983	ve_M47
GSE6764	Liver carcinoma	GSM155985	a_B35B
GSE6764	Liver carcinoma	GSM155986	e_M43B
GSE6764	Liver carcinoma	GSM155987	ve_M63B
GSE6764	Liver carcinoma	GSM155990	A_2m25
GSE6764	Liver carcinoma	GSM155991	ve_2m41
GSE6764	Liver carcinoma	GSM155992	e_2m51
GSE6764	Liver carcinoma	GSM155993	ve_2m57
GSE9843	Liver carcinoma	GSM248688	B13
GSE9843	Liver carcinoma	GSM248689	B17
GSE9843	Liver carcinoma	GSM248690	B19
GSE9843	Liver carcinoma	GSM248691	B25
GSE9843	Liver carcinoma	GSM248692	B29
GSE9843	Liver carcinoma	GSM248693	B31
GSE9843	Liver carcinoma	GSM248694	B33
GSE9843	Liver carcinoma	GSM248695	B35
GSE9843	Liver carcinoma	GSM248696	B39
GSE9843	Liver carcinoma	GSM248697	B66
GSE9843	Liver carcinoma	GSM248698	B68
GSE9843	Liver carcinoma	GSM248699	B70
GSE9843	Liver carcinoma	GSM248700	B72
GSE9843	Liver carcinoma	GSM248701	B74
GSE9843	Liver carcinoma	GSM248702	B76
GSE9843	Liver carcinoma	GSM248703	B78
GSE9843	Liver carcinoma	GSM248704	B80
GSE9843	Liver carcinoma	GSM248705	B82
GSE9843	Liver carcinoma	GSM248706	B84
GSE9843	Liver carcinoma	GSM248707	B86
GSE9843	Liver carcinoma	GSM248708	B88
GSE9843	Liver carcinoma	GSM248709	B90
GSE9843	Liver carcinoma	GSM248710	B94
GSE9843	Liver carcinoma	GSM248711	B96
GSE9843	Liver carcinoma	GSM248712	B98
GSE9843	Liver carcinoma	GSM248713	M100
GSE9843	Liver carcinoma	GSM248714	M102
GSE9843	Liver carcinoma	GSM248715	M104
GSE9843	Liver carcinoma	GSM248716	M106
GSE9843	Liver carcinoma	GSM248717	M11
GSE9843	Liver carcinoma	GSM248718	M13
GSE9843	Liver carcinoma	GSM248719	M15
GSE9843	Liver carcinoma	GSM248720	M17
GSE9843	Liver carcinoma	GSM248721	M31
GSE9843	Liver carcinoma	GSM248722	M35
GSE9843	Liver carcinoma	GSM248723	M43
GSE9843	Liver carcinoma	GSM248724	M49
GSE9843	Liver carcinoma	GSM248725	M53
GSE9843	Liver carcinoma	GSM248726	M59
GSE9843	Liver carcinoma	GSM248727	M67
GSE9843	Liver carcinoma	GSM248728	M69
GSE9843	Liver carcinoma	GSM248729	M71
GSE9843	Liver carcinoma	GSM248730	M73
GSE9843	Liver carcinoma	GSM248731	M79
GSE9843	Liver carcinoma	GSM248732	M81
GSE9843	Liver carcinoma	GSM248733	M88
GSE9843	Liver carcinoma	GSM248734	M90
GSE9843	Liver carcinoma	GSM248735	M92
GSE9843	Liver carcinoma	GSM248736	M94
GSE9843	Liver carcinoma	GSM248737	M96
GSE9843	Liver carcinoma	GSM248738	M98
GSE9843	Liver carcinoma	GSM248739	NY16
GSE9843	Liver carcinoma	GSM248740	NY18
GSE9843	Liver carcinoma	GSM248741	NY2
GSE9843	Liver carcinoma	GSM248742	NY204
GSE9843	Liver carcinoma	GSM248743	NY206
GSE9843	Liver carcinoma	GSM248744	NY208
GSE9843	Liver carcinoma	GSM248745	NY216
GSE9843	Liver carcinoma	GSM248746	NY218
GSE9843	Liver carcinoma	GSM248747	NY222
GSE9843	Liver carcinoma	GSM248748	NY224
GSE9843	Liver carcinoma	GSM248749	NY226
GSE9843	Liver carcinoma	GSM248750	NY228
GSE9843	Liver carcinoma	GSM248751	NY232
GSE9843	Liver carcinoma	GSM248752	NY26
GSE9843	Liver carcinoma	GSM248753	NY307
GSE9843	Liver carcinoma	GSM248754	NY309
GSE9843	Liver carcinoma	GSM248755	NY311
GSE9843	Liver carcinoma	GSM248756	NY313
GSE9843	Liver carcinoma	GSM248757	NY317
GSE9843	Liver carcinoma	GSM248758	NY319
GSE9843	Liver carcinoma	GSM248759	NY321
GSE9843	Liver carcinoma	GSM248760	NY323
GSE9843	Liver carcinoma	GSM248761	NY325
GSE9843	Liver carcinoma	GSM248762	NY327
GSE9843	Liver carcinoma	GSM248763	NY329
GSE9843	Liver carcinoma	GSM248764	NY331
GSE9843	Liver carcinoma	GSM248765	NY333
GSE9843	Liver carcinoma	GSM248766	NY34
GSE9843	Liver carcinoma	GSM248767	NY36
GSE9843	Liver carcinoma	GSM248768	NY39
GSE9843	Liver carcinoma	GSM248769	NY41
GSE9843	Liver carcinoma	GSM248770	NY44
GSE9843	Liver carcinoma	GSM248771	NY6
GSE9843	Liver carcinoma	GSM248772	NY65
GSE9843	Liver carcinoma	GSM248773	NY7
GSE9843	Liver carcinoma	GSM248774	NY70
GSE9843	Liver carcinoma	GSM248775	NY79
GSE9843	Liver carcinoma	GSM248776	NY82
GSE9843	Liver carcinoma	GSM248777	NY96
GSE9843	Liver carcinoma	GSM248778	NY99
GSE19665	Liver carcinoma	GSM490988	Liver189T (mRNA expression)
GSE19665	Liver carcinoma	GSM490990	Liver358T (mRNA expression)
GSE19665	Liver carcinoma	GSM490992	Liver359T (mRNA expression)
GSE19665	Liver carcinoma	GSM490994	Liver360T (mRNA expression)
GSE19665	Liver carcinoma	GSM490996	Liver363T (mRNA expression)
GSE19665	Liver carcinoma	GSM490998	Liver364T (mRNA expression)
GSE19665	Liver carcinoma	GSM491000	Liver365T (mRNA expression)
GSE19665	Liver carcinoma	GSM491002	Liver367T (mRNA expression)
GSE19665	Liver carcinoma	GSM491004	Liver375T (mRNA expression)
GSE19665	Liver carcinoma	GSM491006	Liver376T (mRNA expression)
GSE29721	Liver carcinoma	GSM737065	10_cancer
GSE29721	Liver carcinoma	GSM737067	11_cancer
GSE29721	Liver carcinoma	GSM737069	12_cancer
GSE29721	Liver carcinoma	GSM737071	14_cancer
GSE29721	Liver carcinoma	GSM737073	15_cancer
GSE29721	Liver carcinoma	GSM737075	1_cancer
GSE29721	Liver carcinoma	GSM737077	4_cancer
GSE29721	Liver carcinoma	GSM737079	5_cancer
GSE29721	Liver carcinoma	GSM737081	8_cancer
GSE29721	Liver carcinoma	GSM737083	9_cancer
GSE10445	Lung carcinoma	GSM257694	MERLION_X00K03912
GSE10445	Lung carcinoma	GSM257769	MERLION_X00K04955
GSE10445	Lung carcinoma	GSM257772	MERLION_X00K05009
GSE10445	Lung carcinoma	GSM257774	MERLION_X00K05250
GSE10445	Lung carcinoma	GSM257775	MERLION_X00K05435
GSE10445	Lung carcinoma	GSM257790	MERLION_X00K01639
GSE10445	Lung carcinoma	GSM257791	MERLION_X00K06157
GSE10445	Lung carcinoma	GSM257792	MERLION_X00K06057
GSE10445	Lung carcinoma	GSM257806	MERLION_X00K06181
GSE10445	Lung carcinoma	GSM257807	MERLION_X00K06227
GSE10445	Lung carcinoma	GSM257809	MERLION_X00K06478
GSE10445	Lung carcinoma	GSM257811	MERLION_X01K00208
GSE10445	Lung carcinoma	GSM257957	MERLION_X01K01544
GSE10445	Lung carcinoma	GSM257975	MERLION_X01K02265
GSE10445	Lung carcinoma	GSM257978	MERLION_X01K01501
GSE10445	Lung carcinoma	GSM257979	MERLION_X01K02349
GSE10445	Lung carcinoma	GSM257980	MERLION_X01K02059
GSE10445	Lung carcinoma	GSM257995	MERLION_X01K02786
GSE10445	Lung carcinoma	GSM257997	MERLION_X01K03555
GSE10445	Lung carcinoma	GSM258036	MERLION_X01K03697
GSE10445	Lung carcinoma	GSM258037	MERLION_X01K04005
GSE10445	Lung carcinoma	GSM258038	MERLION_X01K04097
GSE10445	Lung carcinoma	GSM258043	MERLION_X01K04841
GSE10445	Lung carcinoma	GSM258044	MERLION_X01K04994
GSE10445	Lung carcinoma	GSM258045	MERLION_X01K05045
GSE10445	Lung carcinoma	GSM258046	MERLION_X01K05273
GSE10445	Lung carcinoma	GSM258047	MERLION_X02K00389
GSE10445	Lung carcinoma	GSM258048	MERLION_X02K00438
GSE10445	Lung carcinoma	GSM258052	MERLION_X02K00554
GSE10445	Lung carcinoma	GSM258054	MERLION_X02K00864
GSE10445	Lung carcinoma	GSM258057	MERLION_X02K00985
GSE10445	Lung carcinoma	GSM258058	MERLION_X02K01203
GSE10445	Lung carcinoma	GSM258059	MERLION_X02K01226
GSE10445	Lung carcinoma	GSM258060	MERLION_X02K00932
GSE10445	Lung carcinoma	GSM258061	MERLION_X03K03389
GSE10445	Lung carcinoma	GSM258062	MERLION_X02K02285
GSE10445	Lung carcinoma	GSM258069	MERLION_X02K02472
GSE10445	Lung carcinoma	GSM258071	MERLION_X02K02911
GSE10445	Lung carcinoma	GSM258072	MERLION_X02K03683
GSE10445	Lung carcinoma	GSM258074	MERLION_X02K04866
GSE10445	Lung carcinoma	GSM258076	MERLION_X03K03232
GSE10445	Lung carcinoma	GSM258895	MERLION_X02K01279
GSE10445	Lung carcinoma	GSM258896	MERLION_X02K01675
GSE10445	Lung carcinoma	GSM258897	MERLION_X02K01914
GSE10445	Lung carcinoma	GSM258898	MERLION_X02K02039
GSE10445	Lung carcinoma	GSM258899	MERLION_X02K02220
GSE10445	Lung carcinoma	GSM258900	MERLION_X02K03250
GSE10445	Lung carcinoma	GSM258901	MERLION_X02K03253
GSE10445	Lung carcinoma	GSM258902	MERLION_X02K04465
GSE10445	Lung carcinoma	GSM258903	MERLION_X02K05193
GSE10445	Lung carcinoma	GSM258904	MERLION_X02K05529
GSE10445	Lung carcinoma	GSM258905	MERLION_X02K05993
GSE10445	Lung carcinoma	GSM259073	MERLION_X03K00095
GSE10445	Lung carcinoma	GSM259399	MERLION_X03K00419
GSE10445	Lung carcinoma	GSM259400	MERLION_X03K00420
GSE10445	Lung carcinoma	GSM259401	MERLION_X03K00525
GSE10445	Lung carcinoma	GSM259402	MERLION_X03K00615
GSE10445	Lung carcinoma	GSM259403	MERLION_X03K00958
GSE10445	Lung carcinoma	GSM259405	MERLION_X03K01466
GSE10445	Lung carcinoma	GSM259410	MERLION_X03K02235
GSE10445	Lung carcinoma	GSM259417	MERLION_X03K02711
GSE10445	Lung carcinoma	GSM259422	MERLION_X03K04174
GSE10445	Lung carcinoma	GSM259424	MERLION_X03K04513
GSE10445	Lung carcinoma	GSM259425	MERLION_X03K05402
GSE10445	Lung carcinoma	GSM259427	MERLION_X03K05419
GSE10445	Lung carcinoma	GSM260378	MERLION_X03K05904
GSE10445	Lung carcinoma	GSM260379	MERLION_X04K00321
GSE10445	Lung carcinoma	GSM264313	MERLION_03K001632
GSE10445	Lung carcinoma	GSM264314	MERLION_X02K04518
GSE10445	Lung carcinoma	GSM264315	MERLION_X03K03296
GSE10445	Lung carcinoma	GSM264316	MERLION_X03K05471
GSE10445	Lung carcinoma	GSM264317	MERLION_X03K05815
GSE18842	Lung carcinoma	GSM466947	Tumor 2
GSE18842	Lung carcinoma	GSM466949	Tumor 3
GSE18842	Lung carcinoma	GSM466951	Tumor 6
GSE18842	Lung carcinoma	GSM466952	Tumor 9
GSE18842	Lung carcinoma	GSM466954	Tumor 10
GSE18842	Lung carcinoma	GSM466956	Tumor 11
GSE18842	Lung carcinoma	GSM466958	Tumor 12
GSE18842	Lung carcinoma	GSM466960	Tumor 16
GSE18842	Lung carcinoma	GSM466962	Tumor 18
GSE18842	Lung carcinoma	GSM466963	Tumor 21
GSE18842	Lung carcinoma	GSM466965	Tumor 22
GSE18842	Lung carcinoma	GSM466967	Tumor 23
GSE18842	Lung carcinoma	GSM466969	Tumor 24
GSE18842	Lung carcinoma	GSM466971	Tumor 26
GSE18842	Lung carcinoma	GSM466973	Tumor 28
GSE18842	Lung carcinoma	GSM466975	Tumor 29
GSE18842	Lung carcinoma	GSM466977	Tumor 30
GSE18842	Lung carcinoma	GSM466980	Tumor 31
GSE18842	Lung carcinoma	GSM466982	Tumor 32
GSE18842	Lung carcinoma	GSM466983	Tumor 33
GSE18842	Lung carcinoma	GSM466985	Tumor 36
GSE18842	Lung carcinoma	GSM466987	Tumor 37
GSE18842	Lung carcinoma	GSM466989	Tumor 38
GSE18842	Lung carcinoma	GSM466991	Tumor 40
GSE18842	Lung carcinoma	GSM466993	Tumor 41
GSE18842	Lung carcinoma	GSM466994	Tumor 42
GSE18842	Lung carcinoma	GSM466996	Tumor 43
GSE18842	Lung carcinoma	GSM466998	Tumor 44
GSE18842	Lung carcinoma	GSM467004	Tumor 46
GSE18842	Lung carcinoma	GSM467006	Tumor 47
GSE18842	Lung carcinoma	GSM467008	Tumor 48
GSE18842	Lung carcinoma	GSM467010	Tumor 49
GSE18842	Lung carcinoma	GSM467012	Tumor 50
GSE18842	Lung carcinoma	GSM467014	Tumor 53
GSE18842	Lung carcinoma	GSM467016	Tumor 55
GSE18842	Lung carcinoma	GSM467018	Tumor 57
GSE18842	Lung carcinoma	GSM467021	Tumor 60
GSE18842	Lung carcinoma	GSM467023	Tumor 61
GSE18842	Lung carcinoma	GSM467024	Tumor NP_1
GSE18842	Lung carcinoma	GSM467026	Tumor 64
GSE18842	Lung carcinoma	GSM467028	Tumor 65
GSE18842	Lung carcinoma	GSM467029	Tumor 66
GSE18842	Lung carcinoma	GSM467030	Tumor NP_2
GSE18842	Lung carcinoma	GSM467032	Tumor 68
GSE18842	Lung carcinoma	GSM467034	Tumor 70
GSE18843	Lung carcinoma	GSM467036	Tumor 72
GSE27716	Lung carcinoma	GSM686287	noninvasive lung adenocarcinoma specimen AC0403
GSE27716	Lung carcinoma	GSM686288	invasive lung adenocarcinoma specimen AC0304
GSE27716	Lung carcinoma	GSM686289	noninvasive lung adenocarcinoma specimen AC0305
GSE27716	Lung carcinoma	GSM686290	noninvasive lung adenocarcinoma specimen AC0106
GSE27716	Lung carcinoma	GSM686291	invasive lung adenocarcinoma specimen AC0207
GSE27716	Lung carcinoma	GSM686292	noninvasive lung adenocarcinoma specimen AC9909
GSE27716	Lung carcinoma	GSM686293	invasive lung adenocarcinoma specimen AC0410
GSE27716	Lung carcinoma	GSM686294	noninvasive lung adenocarcinoma specimen AC0012
GSE27716	Lung carcinoma	GSM686295	invasive lung adenocarcinoma specimen AC0414
GSE27716	Lung carcinoma	GSM686296	invasive lung adenocarcinoma specimen AC0415
GSE27716	Lung carcinoma	GSM686297	invasive lung adenocarcinoma specimen AC0517
GSE27716	Lung carcinoma	GSM686298	invasive lung adenocarcinoma specimen AC0419
GSE27716	Lung carcinoma	GSM686299	invasive lung adenocarcinoma specimen AC0423
GSE27716	Lung carcinoma	GSM686300	noninvasive lung adenocarcinoma specimen AC0028
GSE27716	Lung carcinoma	GSM686301	invasive lung adenocarcinoma specimen AC0529
GSE27716	Lung carcinoma	GSM686302	noninvasive lung adenocarcinoma specimen AC0031
GSE27716	Lung carcinoma	GSM686303	invasive lung adenocarcinoma specimen AC0334
GSE27716	Lung carcinoma	GSM686304	invasive lung adenocarcinoma specimen AC0435
GSE27716	Lung carcinoma	GSM686305	invasive lung adenocarcinoma specimen AC0437
GSE27716	Lung carcinoma	GSM686306	noninvasive lung adenocarcinoma specimen AC0538
GSE27716	Lung carcinoma	GSM686307	noninvasive lung adenocarcinoma specimen AC0540
GSE27716	Lung carcinoma	GSM686308	invasive lung adenocarcinoma specimen AC0541
GSE27716	Lung carcinoma	GSM686309	noninvasive lung adenocarcinoma specimen AC0642
GSE27716	Lung carcinoma	GSM686310	invasive lung adenocarcinoma specimen AC0543
GSE27716	Lung carcinoma	GSM686311	noninvasive lung adenocarcinoma specimen AC0544
GSE27716	Lung carcinoma	GSM686312	invasive lung adenocarcinoma specimen AC0545
GSE27716	Lung carcinoma	GSM686313	invasive lung adenocarcinoma specimen AC0546
GSE27716	Lung carcinoma	GSM686314	invasive lung adenocarcinoma specimen AC0647
GSE27716	Lung carcinoma	GSM686315	invasive lung adenocarcinoma specimen AC0450
GSE27716	Lung carcinoma	GSM686316	noninvasive lung adenocarcinoma specimen AC0411
GSE27716	Lung carcinoma	GSM686317	noninvasive lung adenocarcinoma specimen AC0413
GSE27716	Lung carcinoma	GSM686318	invasive lung adenocarcinoma specimen AC0420
GSE27716	Lung carcinoma	GSM686319	invasive lung adenocarcinoma specimen AC0521
GSE27716	Lung carcinoma	GSM686320	invasive lung adenocarcinoma specimen AC0436
GSE27716	Lung carcinoma	GSM686321	noninvasive lung adenocarcinoma specimen AC9908
GSE27716	Lung carcinoma	GSM686322	noninvasive lung adenocarcinoma specimen AC0516
GSE27716	Lung carcinoma	GSM686323	noninvasive lung adenocarcinoma specimen AC0418
GSE27716	Lung carcinoma	GSM686324	invasive lung adenocarcinoma specimen AC0422
GSE27716	Lung carcinoma	GSM686325	invasive lung adenocarcinoma specimen AC0524
GSE27716	Lung carcinoma	GSM686326	noninvasive lung adenocarcinoma specimen AC0125
GSE28571	Lung carcinoma	GSM707333	Large_cell_carcinoma_sample_133A
GSE28571	Lung carcinoma	GSM707334	Large_cell_carcinoma_sample_158A
GSE28571	Lung carcinoma	GSM707335	Adenocarcinoma_sample_171A
GSE28571	Lung carcinoma	GSM707336	Large_cell_carcinoma_sample_174A
GSE28571	Lung carcinoma	GSM707337	Adenocarcinoma_sample_192C
GSE28571	Lung carcinoma	GSM707338	Adenocarcinoma_sample_193B
GSE28571	Lung carcinoma	GSM707339	Adenocarcinoma_sample_19A
GSE28571	Lung carcinoma	GSM707340	Adenocarcinoma_sample_200A
GSE28571	Lung carcinoma	GSM707341	Adenocarcinoma_sample_201A
GSE28571	Lung carcinoma	GSM707342	Squamous_cell_carcinoma_sample_202A
GSE28571	Lung carcinoma	GSM707343	Large_cell_carcinoma_sample_203B
GSE28571	Lung carcinoma	GSM707344	Large_cell_carcinoma_sample_212A
GSE28571	Lung carcinoma	GSM707345	Adenocarcinoma_sample_213A
GSE28571	Lung carcinoma	GSM707346	Large_cell_carcinoma_sample_214A
GSE28571	Lung carcinoma	GSM707347	Adenocarcinoma_sample_215A
GSE28571	Lung carcinoma	GSM707348	Squamous_cell_carcinoma_sample_217A
GSE28571	Lung carcinoma	GSM707349	Adenocarcinoma_sample_223A
GSE28571	Lung carcinoma	GSM707350	Adenocarcinoma_sample_224A
GSE28571	Lung carcinoma	GSM707351	Adenocarcinoma_sample_228B
GSE28571	Lung carcinoma	GSM707352	Adenocarcinoma_sample_22B
GSE28571	Lung carcinoma	GSM707353	Adenocarcinoma_sample_23A
GSE28571	Lung carcinoma	GSM707354	Large_cell_carcinoma_sample_243A
GSE28571	Lung carcinoma	GSM707355	Squamous_cell_carcinoma_sample_249A
GSE28571	Lung carcinoma	GSM707356	Large_cell_carcinoma_sample_260A
GSE28571	Lung carcinoma	GSM707357	Adenocarcinoma_sample_272B
GSE28571	Lung carcinoma	GSM707358	Squamous_cell_carcinoma_sample_274B
GSE28571	Lung carcinoma	GSM707359	Adenocarcinoma_sample_282A
GSE28571	Lung carcinoma	GSM707360	Squamous_cell_carcinoma_sample_291A
GSE28571	Lung carcinoma	GSM707361	Adenocarcinoma_sample_292B
GSE28571	Lung carcinoma	GSM707362	Squamous_cell_carcinoma_sample_296A
GSE28571	Lung carcinoma	GSM707363	Adenocarcinoma_sample_301A
GSE28571	Lung carcinoma	GSM707364	Adenocarcinoma_sample_302A
GSE28571	Lung carcinoma	GSM707365	Adenocarcinoma_sample_311C
GSE28571	Lung carcinoma	GSM707366	Large_cell_carcinoma_sample_332Y
GSE28571	Lung carcinoma	GSM707367	Adenocarcinoma_sample_341A
GSE28571	Lung carcinoma	GSM707368	Squamous_cell_carcinoma_sample_344A
GSE28571	Lung carcinoma	GSM707369	Squamous_cell_carcinoma_sample_357A
GSE28571	Lung carcinoma	GSM707370	Adenocarcinoma_sample_369A
GSE28571	Lung carcinoma	GSM707371	Large_cell_carcinoma_sample_375A
GSE28571	Lung carcinoma	GSM707372	Adenocarcinoma_sample_61A
GSE28571	Lung carcinoma	GSM707373	Squamous_cell_carcinoma_sample_98A
GSE28571	Lung carcinoma	GSM707374	Adenocarcinoma_sample_112B
GSE28571	Lung carcinoma	GSM707375	Adenocarcinoma_sample_11C
GSE28571	Lung carcinoma	GSM707376	Adenocarcinoma_sample_12B
GSE28571	Lung carcinoma	GSM707377	Squamous_cell_carcinoma_sample_131A
GSE28571	Lung carcinoma	GSM707378	Squamous_cell_carcinoma_sample_13A
GSE28571	Lung carcinoma	GSM707379	Squamous_cell_carcinoma_sample_14A
GSE28571	Lung carcinoma	GSM707380	Adenocarcinoma_sample_162A
GSE28571	Lung carcinoma	GSM707381	Adenocarcinoma_sample_165C
GSE28571	Lung carcinoma	GSM707382	Adenocarcinoma_sample_169D
GSE28571	Lung carcinoma	GSM707383	Adenocarcinoma_sample_172C
GSE28571	Lung carcinoma	GSM707384	Squamous_cell_carcinoma_sample_175B
GSE28571	Lung carcinoma	GSM707385	Adenocarcinoma_sample_189A
GSE28571	Lung carcinoma	GSM707386	Large_cell_carcinoma_sample_195B
GSE28571	Lung carcinoma	GSM707387	Large_cell_carcinoma_sample_196A
GSE28571	Lung carcinoma	GSM707388	Adenocarcinoma_sample_197B
GSE28571	Lung carcinoma	GSM707389	Large_cell_carcinoma_sample_207A
GSE28571	Lung carcinoma	GSM707390	Adenocarcinoma_sample_229A
GSE28571	Lung carcinoma	GSM707391	Large_cell_carcinoma_sample_234A
GSE28571	Lung carcinoma	GSM707392	Adenocarcinoma_sample_235A
GSE28571	Lung carcinoma	GSM707393	Adenocarcinoma_sample_247A
GSE28571	Lung carcinoma	GSM707394	Adenocarcinoma_sample_255A
GSE28571	Lung carcinoma	GSM707395	Squamous_cell_carcinoma_sample_256A
GSE28571	Lung carcinoma	GSM707396	Adenocarcinoma_sample_258A
GSE28571	Lung carcinoma	GSM707397	Large_cell_carcinoma_sample_265A
GSE28571	Lung carcinoma	GSM707398	Squamous_cell_carcinoma_sample_271A
GSE28571	Lung carcinoma	GSM707399	Squamous_cell_carcinoma_sample_278A_2
GSE28571	Lung carcinoma	GSM707400	Squamous_cell_carcinoma_sample_27A
GSE28571	Lung carcinoma	GSM707401	Adenocarcinoma_sample_284A
GSE28571	Lung carcinoma	GSM707402	Adenocarcinoma_sample_288A
GSE28571	Lung carcinoma	GSM707403	Large_cell_carcinoma_sample_295B
GSE28571	Lung carcinoma	GSM707404	Squamous_cell_carcinoma_sample_297A
GSE28571	Lung carcinoma	GSM707405	Adenocarcinoma_sample_299B
GSE28571	Lung carcinoma	GSM707406	Squamous_cell_carcinoma_sample_300A
GSE28571	Lung carcinoma	GSM707407	Squamous_cell_carcinoma_sample_305A
GSE28571	Lung carcinoma	GSM707408	Large_cell_carcinoma_sample_309A
GSE28571	Lung carcinoma	GSM707409	Adenocarcinoma_sample_310A
GSE28571	Lung carcinoma	GSM707410	Large_cell_carcinoma_sample_314A
GSE28571	Lung carcinoma	GSM707411	Adenocarcinoma_sample_317A
GSE28571	Lung carcinoma	GSM707412	Squamous_cell_carcinoma_sample_319A
GSE28571	Lung carcinoma	GSM707413	Adenocarcinoma_sample_32A
GSE28571	Lung carcinoma	GSM707414	Large_cell_carcinoma_sample_331A
GSE28571	Lung carcinoma	GSM707415	Adenocarcinoma_sample_338A
GSE28571	Lung carcinoma	GSM707416	Large_cell_carcinoma_sample_33A
GSE28571	Lung carcinoma	GSM707417	Squamous_cell_carcinoma_sample_342A
GSE28571	Lung carcinoma	GSM707418	Adenocarcinoma_sample_347A
GSE28571	Lung carcinoma	GSM707419	Adenocarcinoma_sample_359A
GSE28571	Lung carcinoma	GSM707420	Adenocarcinoma_sample_35A
GSE28571	Lung carcinoma	GSM707421	Large_cell_carcinoma_sample_361A
GSE28571	Lung carcinoma	GSM707422	Squamous_cell_carcinoma_sample_365A
GSE28571	Lung carcinoma	GSM707423	Squamous_cell_carcinoma_sample_367A
GSE28571	Lung carcinoma	GSM707424	Squamous_cell_carcinoma_sample_370A
GSE28571	Lung carcinoma	GSM707425	Adenocarcinoma_sample_373B
GSE28571	Lung carcinoma	GSM707426	Adenocarcinoma_sample_37A
GSE28571	Lung carcinoma	GSM707427	Squamous_cell_carcinoma_sample_39A
GSE28571	Lung carcinoma	GSM707428	Adenocarcinoma_sample_48A
GSE28571	Lung carcinoma	GSM707429	Squamous_cell_carcinoma_sample_6A
GSE28571	Lung carcinoma	GSM707430	Adenocarcinoma_sample_81A
GSE28571	Lung carcinoma	GSM707431	Large_cell_carcinoma_sample_87A
GSE28571	Lung carcinoma	GSM707432	Squamous_cell_carcinoma_sample_88A
GSE31210	Lung carcinoma	GSM773540	KH024
GSE31210	Lung carcinoma	GSM773541	KH081
GSE31210	Lung carcinoma	GSM773542	KH007
GSE31210	Lung carcinoma	GSM773543	KH066
GSE31210	Lung carcinoma	GSM773544	KH012
GSE31210	Lung carcinoma	GSM773545	KH027
GSE31210	Lung carcinoma	GSM773546	KH083
GSE31210	Lung carcinoma	GSM773547	KH119
GSE31210	Lung carcinoma	GSM773548	KH244
GSE31210	Lung carcinoma	GSM773549	KH189
GSE31210	Lung carcinoma	GSM773550	KH259
GSE31210	Lung carcinoma	GSM773551	KH020
GSE31210	Lung carcinoma	GSM773552	KH029
GSE31210	Lung carcinoma	GSM773553	KH014
GSE31210	Lung carcinoma	GSM773554	KH067
GSE31210	Lung carcinoma	GSM773555	KH058
GSE31210	Lung carcinoma	GSM773556	KH085
GSE31210	Lung carcinoma	GSM773557	KH054
GSE31210	Lung carcinoma	GSM773558	KH004
GSE31210	Lung carcinoma	GSM773559	KH022
GSE31210	Lung carcinoma	GSM773560	KH068
GSE31210	Lung carcinoma	GSM773561	KH139
GSE31210	Lung carcinoma	GSM773562	KH154
GSE31210	Lung carcinoma	GSM773563	KH129
GSE31210	Lung carcinoma	GSM773564	KH266
GSE31210	Lung carcinoma	GSM773565	KH232
GSE31210	Lung carcinoma	GSM773566	KH222
GSE31210	Lung carcinoma	GSM773567	KH168
GSE31210	Lung carcinoma	GSM773568	KH183
GSE31210	Lung carcinoma	GSM773569	KH230
GSE31210	Lung carcinoma	GSM773570	KH237
GSE31210	Lung carcinoma	GSM773571	KH026
GSE31210	Lung carcinoma	GSM773572	KH035
GSE31210	Lung carcinoma	GSM773573	KH043
GSE31210	Lung carcinoma	GSM773574	KH077
GSE31210	Lung carcinoma	GSM773575	KH060
GSE31210	Lung carcinoma	GSM773576	KH063
GSE31210	Lung carcinoma	GSM773577	KH006
GSE31210	Lung carcinoma	GSM773578	KH080
GSE31210	Lung carcinoma	GSM773579	KH036
GSE31210	Lung carcinoma	GSM773580	KH059
GSE31210	Lung carcinoma	GSM773581	KH070
GSE31210	Lung carcinoma	GSM773582	KH073
GSE31210	Lung carcinoma	GSM773583	KH048
GSE31210	Lung carcinoma	GSM773584	KH148
GSE31210	Lung carcinoma	GSM773585	KH011
GSE31210	Lung carcinoma	GSM773586	KH001
GSE31210	Lung carcinoma	GSM773587	KH049
GSE31210	Lung carcinoma	GSM773588	KH094
GSE31210	Lung carcinoma	GSM773589	KH087
GSE31210	Lung carcinoma	GSM773590	KH090
GSE31210	Lung carcinoma	GSM773591	KH045
GSE31210	Lung carcinoma	GSM773592	KH018
GSE31210	Lung carcinoma	GSM773593	KH159
GSE31210	Lung carcinoma	GSM773594	KH092
GSE31210	Lung carcinoma	GSM773595	KH041
GSE31210	Lung carcinoma	GSM773596	KH132
GSE31210	Lung carcinoma	GSM773597	KH117
GSE31210	Lung carcinoma	GSM773598	KH013
GSE31210	Lung carcinoma	GSM773599	KH017
GSE31210	Lung carcinoma	GSM773600	KH003
GSE31210	Lung carcinoma	GSM773601	KH046
GSE31210	Lung carcinoma	GSM773602	KH050
GSE31210	Lung carcinoma	GSM773603	KH082
GSE31210	Lung carcinoma	GSM773604	KH118
GSE31210	Lung carcinoma	GSM773605	KH015
GSE31210	Lung carcinoma	GSM773606	KH016
GSE31210	Lung carcinoma	GSM773607	KH125
GSE31210	Lung carcinoma	GSM773608	KH160
GSE31210	Lung carcinoma	GSM773609	KH171
GSE31210	Lung carcinoma	GSM773610	KH182
GSE31210	Lung carcinoma	GSM773611	KH211
GSE31210	Lung carcinoma	GSM773612	KH180
GSE31210	Lung carcinoma	GSM773613	KH212
GSE31210	Lung carcinoma	GSM773614	KH219
GSE31210	Lung carcinoma	GSM773615	KH221
GSE31210	Lung carcinoma	GSM773616	KH268
GSE31210	Lung carcinoma	GSM773617	KH123
GSE31210	Lung carcinoma	GSM773618	KH161
GSE31210	Lung carcinoma	GSM773619	KH163
GSE31210	Lung carcinoma	GSM773620	KH145
GSE31210	Lung carcinoma	GSM773621	KH152
GSE31210	Lung carcinoma	GSM773622	KH153
GSE31210	Lung carcinoma	GSM773623	KH155
GSE31210	Lung carcinoma	GSM773624	KH156
GSE31210	Lung carcinoma	GSM773625	KH177
GSE31210	Lung carcinoma	GSM773626	KH147
GSE31210	Lung carcinoma	GSM773627	KH121
GSE31210	Lung carcinoma	GSM773628	KH172
GSE31210	Lung carcinoma	GSM773629	KH179
GSE31210	Lung carcinoma	GSM773630	KH069
GSE31210	Lung carcinoma	GSM773631	KH228
GSE31210	Lung carcinoma	GSM773632	KH233
GSE31210	Lung carcinoma	GSM773633	KH243
GSE31210	Lung carcinoma	GSM773634	KH247
GSE31210	Lung carcinoma	GSM773635	KH256
GSE31210	Lung carcinoma	GSM773636	KH261
GSE31210	Lung carcinoma	GSM773637	KH264
GSE31210	Lung carcinoma	GSM773638	KH265
GSE31210	Lung carcinoma	GSM773639	KH002
GSE31210	Lung carcinoma	GSM773640	KH057
GSE31210	Lung carcinoma	GSM773641	KH061
GSE31210	Lung carcinoma	GSM773642	KH031
GSE31210	Lung carcinoma	GSM773643	KH008
GSE31210	Lung carcinoma	GSM773644	KH056
GSE31210	Lung carcinoma	GSM773645	KH021
GSE31210	Lung carcinoma	GSM773646	KH047
GSE31210	Lung carcinoma	GSM773647	KH038
GSE31210	Lung carcinoma	GSM773648	KH078
GSE31210	Lung carcinoma	GSM773649	KH025
GSE31210	Lung carcinoma	GSM773650	KH033
GSE31210	Lung carcinoma	GSM773651	KH009
GSE31210	Lung carcinoma	GSM773652	KH032
GSE31210	Lung carcinoma	GSM773653	KH074
GSE31210	Lung carcinoma	GSM773654	KH213
GSE31210	Lung carcinoma	GSM773655	KH052
GSE31210	Lung carcinoma	GSM773656	KH062
GSE31210	Lung carcinoma	GSM773657	KH089
GSE31210	Lung carcinoma	GSM773658	KH010
GSE31210	Lung carcinoma	GSM773659	KH023
GSE31210	Lung carcinoma	GSM773660	KH030
GSE31210	Lung carcinoma	GSM773661	KH005
GSE31210	Lung carcinoma	GSM773662	KH037
GSE31210	Lung carcinoma	GSM773663	KH093
GSE31210	Lung carcinoma	GSM773664	KH051
GSE31210	Lung carcinoma	GSM773665	KH053
GSE31210	Lung carcinoma	GSM773666	KH055
GSE31210	Lung carcinoma	GSM773667	KH084
GSE31210	Lung carcinoma	GSM773668	KH086
GSE31210	Lung carcinoma	GSM773669	KH028
GSE31210	Lung carcinoma	GSM773670	KH075
GSE31210	Lung carcinoma	GSM773671	KH065
GSE31210	Lung carcinoma	GSM773672	KH064
GSE31210	Lung carcinoma	GSM773673	KH072
GSE31210	Lung carcinoma	GSM773674	KH071
GSE31210	Lung carcinoma	GSM773675	KH034
GSE31210	Lung carcinoma	GSM773676	KH039
GSE31210	Lung carcinoma	GSM773677	KH044
GSE31210	Lung carcinoma	GSM773678	KH079
GSE31210	Lung carcinoma	GSM773679	KH116
GSE31210	Lung carcinoma	GSM773680	KH120
GSE31210	Lung carcinoma	GSM773681	KH133
GSE31210	Lung carcinoma	GSM773682	KH181
GSE31210	Lung carcinoma	GSM773683	KH185
GSE31210	Lung carcinoma	GSM773684	KH143
GSE31210	Lung carcinoma	GSM773685	KH135
GSE31210	Lung carcinoma	GSM773686	KH162
GSE31210	Lung carcinoma	GSM773687	KH173
GSE31210	Lung carcinoma	GSM773688	KH136
GSE31210	Lung carcinoma	GSM773689	KH215
GSE31210	Lung carcinoma	GSM773690	KH216
GSE31210	Lung carcinoma	GSM773691	KH217
GSE31210	Lung carcinoma	GSM773692	KH218
GSE31210	Lung carcinoma	GSM773693	KH122
GSE31210	Lung carcinoma	GSM773694	KH130
GSE31210	Lung carcinoma	GSM773695	KH231
GSE31210	Lung carcinoma	GSM773696	KH257
GSE31210	Lung carcinoma	GSM773697	KH234
GSE31210	Lung carcinoma	GSM773698	KH140
GSE31210	Lung carcinoma	GSM773699	KH141
GSE31210	Lung carcinoma	GSM773700	KH142
GSE31210	Lung carcinoma	GSM773701	KH144
GSE31210	Lung carcinoma	GSM773702	KH095
GSE31210	Lung carcinoma	GSM773703	KH126
GSE31210	Lung carcinoma	GSM773704	KH137
GSE31210	Lung carcinoma	GSM773705	KH190
GSE31210	Lung carcinoma	GSM773706	KH227
GSE31210	Lung carcinoma	GSM773707	KH271
GSE31210	Lung carcinoma	GSM773708	KH167
GSE31210	Lung carcinoma	GSM773709	KH170
GSE31210	Lung carcinoma	GSM773710	KH174
GSE31210	Lung carcinoma	GSM773711	KH150
GSE31210	Lung carcinoma	GSM773712	KH165
GSE31210	Lung carcinoma	GSM773713	KH166
GSE31210	Lung carcinoma	GSM773714	KH042
GSE31210	Lung carcinoma	GSM773715	KH124
GSE31210	Lung carcinoma	GSM773716	KH127
GSE31210	Lung carcinoma	GSM773717	KH131
GSE31210	Lung carcinoma	GSM773718	KH128
GSE31210	Lung carcinoma	GSM773719	KH134
GSE31210	Lung carcinoma	GSM773720	KH138
GSE31210	Lung carcinoma	GSM773721	KH270
GSE31210	Lung carcinoma	GSM773722	KH149
GSE31210	Lung carcinoma	GSM773723	KH151
GSE31210	Lung carcinoma	GSM773724	KH157
GSE31210	Lung carcinoma	GSM773725	KH186
GSE31210	Lung carcinoma	GSM773726	KH188
GSE31210	Lung carcinoma	GSM773727	KH164
GSE31210	Lung carcinoma	GSM773728	KH175
GSE31210	Lung carcinoma	GSM773729	KH176
GSE31210	Lung carcinoma	GSM773730	KH178
GSE31210	Lung carcinoma	GSM773731	KH158
GSE31210	Lung carcinoma	GSM773732	KH184
GSE31210	Lung carcinoma	GSM773733	KH169
GSE31210	Lung carcinoma	GSM773734	KH187
GSE31210	Lung carcinoma	GSM773735	KH146
GSE31210	Lung carcinoma	GSM773736	KH076
GSE31210	Lung carcinoma	GSM773737	KH214
GSE31210	Lung carcinoma	GSM773738	KH220
GSE31210	Lung carcinoma	GSM773739	KH223
GSE31210	Lung carcinoma	GSM773740	KH224
GSE31210	Lung carcinoma	GSM773741	KH225
GSE31210	Lung carcinoma	GSM773742	KH226
GSE31210	Lung carcinoma	GSM773743	KH229
GSE31210	Lung carcinoma	GSM773744	KH235
GSE31210	Lung carcinoma	GSM773745	KH236
GSE31210	Lung carcinoma	GSM773746	KH238
GSE31210	Lung carcinoma	GSM773747	KH239
GSE31210	Lung carcinoma	GSM773748	KH240
GSE31210	Lung carcinoma	GSM773749	KH241
GSE31210	Lung carcinoma	GSM773750	KH245
GSE31210	Lung carcinoma	GSM773751	KH246
GSE31210	Lung carcinoma	GSM773752	KH248
GSE31210	Lung carcinoma	GSM773753	KH249
GSE31210	Lung carcinoma	GSM773754	KH250
GSE31210	Lung carcinoma	GSM773755	KH251
GSE31210	Lung carcinoma	GSM773756	KH252
GSE31210	Lung carcinoma	GSM773757	KH253
GSE31210	Lung carcinoma	GSM773758	KH254
GSE31210	Lung carcinoma	GSM773759	KH255
GSE31210	Lung carcinoma	GSM773760	KH258
GSE31210	Lung carcinoma	GSM773761	KH260
GSE31210	Lung carcinoma	GSM773762	KH262
GSE31210	Lung carcinoma	GSM773763	KH263
GSE31210	Lung carcinoma	GSM773764	KH267
GSE31210	Lung carcinoma	GSM773765	KH269
GSE31210	Lung carcinoma	GSM773766	KH191
GSE31210	Lung carcinoma	GSM773767	KH192
GSE31210	Lung carcinoma	GSM773768	KH193
GSE31210	Lung carcinoma	GSM773769	KH194
GSE31210	Lung carcinoma	GSM773770	KH195
GSE31210	Lung carcinoma	GSM773771	KH196
GSE31210	Lung carcinoma	GSM773772	KH197
GSE31210	Lung carcinoma	GSM773773	KH198
GSE31210	Lung carcinoma	GSM773774	KH199
GSE31210	Lung carcinoma	GSM773775	KH200
GSE31210	Lung carcinoma	GSM773776	KH201
GSE31210	Lung carcinoma	GSM773777	KH202
GSE31210	Lung carcinoma	GSM773778	KH203
GSE31210	Lung carcinoma	GSM773779	KH204
GSE31210	Lung carcinoma	GSM773780	KH205
GSE31210	Lung carcinoma	GSM773781	KH206
GSE31210	Lung carcinoma	GSM773782	KH207
GSE31210	Lung carcinoma	GSM773783	KH208
GSE31210	Lung carcinoma	GSM773784	KH209
GSE31210	Lung carcinoma	GSM773785	KH210
GSE20916	Normal colon	GSM523242	mucosa_normal_colon_1 (micro)
GSE20916	Normal colon	GSM523243	mucosa_normal_colon_2 (micro)
GSE20916	Normal colon	GSM523245	colonic_crypt_epithelial_cells_normal_colon_4 (micro)
GSE20916	Normal colon	GSM523246	mucosa_normal_colon_5 (micro)
GSE20916	Normal colon	GSM523255	colonic_crypt_epithelial_cells_normal_colon_14 (micro)
GSE20916	Normal colon	GSM523260	colonic_crypt_epithelial_cells_normal_colon_19 (micro)
GSE20916	Normal colon	GSM523264	colonic_crypt_epithelial_cells_distant_normal_colon_23 (micro)
GSE20916	Normal colon	GSM523265	colonic_crypt_epithelial_cells_distant_normal_colon_24 (micro)
GSE20916	Normal colon	GSM523266	colonic_crypt_epithelial_cells_distant_normal_colon_25 (micro)
GSE20916	Normal colon	GSM523267	colonic_crypt_epithelial_cells_distant_normal_colon_26 (micro)
GSE20916	Normal colon	GSM523268	mucosa_distant_normal_colon_27 (micro)
GSE20916	Normal colon	GSM523269	mucosa_distant_normal_colon_28 (micro)
GSE20916	Normal colon	GSM523270	mucosa_distant_normal_colon_29 (micro)
GSE20916	Normal colon	GSM523271	mucosa_distant_normal_colon_30 (micro)
GSE20916	Normal colon	GSM523272	colonic_crypt_epithelial_cells_normal_colon_31 (micro)
GSE20916	Normal colon	GSM523273	mucosa_normal_colon_32 (micro)
GSE20916	Normal colon	GSM523274	mucosa_normal_colon_33 (micro)
GSE20916	Normal colon	GSM523276	colonic_crypt_epithelial_cells_normal_colon_35 (micro)
GSE20916	Normal colon	GSM523279	colonic_crypt_epithelial_cells_distant_normal_colon_38 (micro)
GSE20916	Normal colon	GSM523280	mucosa_distant_normal_colon_39 (micro)
GSE20916	Normal colon	GSM523282	normal_colon_1 (macro)
GSE20916	Normal colon	GSM523286	normal_colon_5 (macro)
GSE20916	Normal colon	GSM523289	normal_colon_8 (macro)
GSE20916	Normal colon	GSM523290	normal_colon_9 (macro)
GSE20916	Normal colon	GSM523291	normal_colon_10 (macro)
GSE20916	Normal colon	GSM523297	normal_colon_16 (macro)
GSE20916	Normal colon	GSM523299	normal_colon_18 (macro)
GSE20916	Normal colon	GSM523304	normal_colon_23 (macro)
GSE20916	Normal colon	GSM523310	normal_colon_29 (macro)
GSE20916	Normal colon	GSM523311	normal_colon_30 (macro)
GSE20916	Normal colon	GSM523314	normal_colon_33 (macro)
GSE20916	Normal colon	GSM523324	normal_colon_43 (macro)
GSE20916	Normal colon	GSM523330	normal_colon_49 (macro)
GSE20916	Normal colon	GSM523338	normal_colon_57 (macro)
GSE20916	Normal colon	GSM523343	normal_colon_62 (macro)
GSE20916	Normal colon	GSM523349	normal_colon_68 (macro)
GSE20916	Normal colon	GSM523358	normal_colon_77 (macro)
GSE20916	Normal colon	GSM523360	normal_colon_79 (macro)
GSE20916	Normal colon	GSM523364	normal_colon_83 (macro)
GSE20916	Normal colon	GSM523365	normal_colon_84 (macro)
GSE20916	Normal colon	GSM523369	normal_colon_88 (macro)
GSE20916	Normal colon	GSM523373	normal_colon_92 (macro)
GSE20916	Normal colon	GSM523377	normal_colon_96 (macro)
GSE20916	Normal colon	GSM523382	normal_colon_101 (macro)
GSE5764	Normal Breast	GSM134584	6ILC_normal_ductal
GSE5764	Normal Breast	GSM134588	9ILC_normal_ductal
GSE5764	Normal Breast	GSM134687	7ILC_normal_ductal
GSE5764	Normal Breast	GSM134690	8ILC_normal_ductal
GSE5764	Normal Breast	GSM134693	10ILC_normal_ductal
GSE5764	Normal Breast	GSM134696	1IDC_normal_ductal
GSE5764	Normal Breast	GSM134699	2IDC_normal_ductal
GSE5764	Normal Breast	GSM134702	3IDC_normal_ductal
GSE5764	Normal Breast	GSM134705	4IDC_normal_ductal
GSE5764	Normal Breast	GSM134708	5IDC_normal_ductal
GSE10780	Normal Breast	GSM272134	N7369B4: Unremarkable breast ducts (Normal)
GSE10780	Normal Breast	GSM272135	N7369B5: Unremarkable breast ducts (Normal)
GSE10780	Normal Breast	GSM272136	N7397F1: Unremarkable breast ducts (Normal)
GSE10780	Normal Breast	GSM272137	N7397F3: Unremarkable breast ducts (Normal)
GSE10780	Normal Breast	GSM272138	N7397F5: Unremarkable breast ducts (Normal)
GSE10780	Normal Breast	GSM272139	N7619A2: Unremarkable breast ducts (Normal)
GSE10780	Normal Breast	GSM272140	N7619A3: Unremarkable breast ducts (Normal)
GSE10780	Normal Breast	GSM272141	N7954C3: Unremarkable breast ducts (Normal)
GSE10780	Normal Breast	GSM272142	T8380A1: Unremarkable breast ducts (Normal)
GSE10780	Normal Breast	GSM272143	N8380A2: Unremarkable breast ducts (Normal)
GSE10780	Normal Breast	GSM272144	N8380A5: Unremarkable breast ducts (Normal)
GSE10780	Normal Breast	GSM272145	N8456B1: Unremarkable breast ducts (Normal)
GSE10780	Normal Breast	GSM272146	N8456B2: Unremarkable breast ducts (Normal)
GSE10780	Normal Breast	GSM272147	N8456B3: Unremarkable breast ducts (Normal)
GSE10780	Normal Breast	GSM272148	N8456B4: Unremarkable breast ducts (Normal)
GSE10780	Normal Breast	GSM272149	N8463I1: Unremarkable breast ducts (Normal)
GSE10780	Normal Breast	GSM272150	N8463I2: Unremarkable breast ducts (Normal)
GSE10780	Normal Breast	GSM272151	N8463I3: Unremarkable breast ducts (Normal)
GSE10780	Normal Breast	GSM272152	N8463I4: Unremarkable breast ducts (Normal)
GSE10780	Normal Breast	GSM272154	T8607A1: Unremarkable breast ducts (Normal)
GSE10780	Normal Breast	GSM272155	N8608A2: Unremarkable breast ducts (Normal)
GSE10780	Normal Breast	GSM272156	N8608A4: Unremarkable breast ducts (Normal)
GSE10780	Normal Breast	GSM272157	N8615H1: Unremarkable breast ducts (Normal)
GSE10780	Normal Breast	GSM272158	N8615H3: Unremarkable breast ducts (Normal)
GSE10780	Normal Breast	GSM272159	N8615H4: Unremarkable breast ducts (Normal)
GSE10780	Normal Breast	GSM272160	N8615A2: Unremarkable breast ducts (Normal)
GSE10780	Normal Breast	GSM272161	N8615A4: Unremarkable breast ducts (Normal)
GSE10780	Normal Breast	GSM272162	N8626B1: Unremarkable breast ducts (Normal)
GSE10780	Normal Breast	GSM272163	N8627A2: Unremarkable breast ducts (Normal)
GSE10780	Normal Breast	GSM272164	N8628A1: Unremarkable breast ducts (Normal)
GSE10780	Normal Breast	GSM272168	N8653D1: Unremarkable breast ducts (Normal)
GSE10780	Normal Breast	GSM272169	N8653E4: Unremarkable breast ducts (Normal)
GSE10780	Normal Breast	GSM272170	N8669A4: Unremarkable breast ducts (Normal)
GSE10780	Normal Breast	GSM272171	N8671B4: Unremarkable breast ducts (Normal)
GSE10780	Normal Breast	GSM272172	N8671B5: Unremarkable breast ducts (Normal)
GSE10780	Normal Breast	GSM272174	N8689A3: Unremarkable breast ducts (Normal)
GSE10780	Normal Breast	GSM272175	N8696B1: Unremarkable breast ducts (Normal)
GSE10780	Normal Breast	GSM272176	N8696B2: Unremarkable breast ducts (Normal)
GSE10780	Normal Breast	GSM272177	N8696B3: Unremarkable breast ducts (Normal)
GSE10780	Normal Breast	GSM272180	N8703A3: Unremarkable breast ducts (Normal)
GSE10780	Normal Breast	GSM272181	N8703A4: Unremarkable breast ducts (Normal)
GSE10780	Normal Breast	GSM272182	N8706A4: Unremarkable breast ducts (Normal)
GSE10780	Normal Breast	GSM272183	N8706L4: Unremarkable breast ducts (Normal)
GSE10780	Normal Breast	GSM272190	N8514B4: Unremarkable breast ducts (Normal)
GSE10780	Normal Breast	GSM272199	N8803K4: Unremarkable breast ducts (Normal)
GSE10780	Normal Breast	GSM272201	N8880I4: Unremarkable breast ducts (Normal)
GSE10780	Normal Breast	GSM272202	N8881D4: Unremarkable breast ducts (Normal)
GSE10780	Normal Breast	GSM272204	N9100J1: Unremarkable breast ducts (Normal)
GSE10780	Normal Breast	GSM272205	N9100J3: Unremarkable breast ducts (Normal)
GSE10780	Normal Breast	GSM272206	N9112A4: Unremarkable breast ducts (Normal)
GSE10780	Normal Breast	GSM272207	N9112A5: Unremarkable breast ducts (Normal)
GSE10780	Normal Breast	GSM272208	N8803D4: Unremarkable breast ducts (Normal)
GSE10780	Normal Breast	GSM272210	N9393B3: Unremarkable breast ducts (Normal)
GSE10780	Normal Breast	GSM272212	N9740A2: Unremarkable breast ducts (Normal)
GSE10780	Normal Breast	GSM272214	N9740A4: Unremarkable breast ducts (Normal)
GSE10780	Normal Breast	GSM272215	N9744A4: Unremarkable breast ducts (Normal)
GSE10780	Normal Breast	GSM272218	N10176F2: Unremarkable breast ducts (Normal)
GSE10780	Normal Breast	GSM272219	N10176F3: Unremarkable breast ducts (Normal)
GSE10780	Normal Breast	GSM272220	N10176F4: Unremarkable breast ducts (Normal)
GSE10780	Normal Breast	GSM272222	N10180C2: Unremarkable breast ducts (Normal)
GSE10780	Normal Breast	GSM272224	N10443A2: Unremarkable breast ducts (Normal)
GSE10780	Normal Breast	GSM272226	N10473B5: Unremarkable breast ducts (Normal)
GSE10780	Normal Breast	GSM272227	N10475G1: Unremarkable breast ducts (Normal)
GSE10780	Normal Breast	GSM272228	N10475G2: Unremarkable breast ducts (Normal)
GSE10780	Normal Breast	GSM272229	N10475G3: Unremarkable breast ducts (Normal)
GSE10780	Normal Breast	GSM272230	N10481A1: Unremarkable breast ducts (Normal)
GSE10780	Normal Breast	GSM272232	N10496H2: Unremarkable breast ducts (Normal)
GSE10780	Normal Breast	GSM272233	N10535A1: Unremarkable breast ducts (Normal)
GSE10780	Normal Breast	GSM272234	N10559A3: Unremarkable breast ducts (Normal)
GSE10780	Normal Breast	GSM272235	N10563D3: Unremarkable breast ducts (Normal)
GSE10780	Normal Breast	GSM272236	N10584A3: Unremarkable breast ducts (Normal)
GSE10780	Normal Breast	GSM272237	N10608K2: Unremarkable breast ducts (Normal)
GSE10780	Normal Breast	GSM272238	N10608K3: Unremarkable breast ducts (Normal)
GSE10780	Normal Breast	GSM272239	N10608K4: Unremarkable breast ducts (Normal)
GSE10780	Normal Breast	GSM272240	N10608K5: Unremarkable breast ducts (Normal)
GSE10780	Normal Breast	GSM272241	N10650C3: Unremarkable breast ducts (Normal)
GSE10780	Normal Breast	GSM272244	N10739D4: Unremarkable breast ducts (Normal)
GSE10780	Normal Breast	GSM272248	N10874A1: Unremarkable breast ducts (Normal)
GSE10780	Normal Breast	GSM272249	N10910A2: Unremarkable breast ducts (Normal)
GSE10780	Normal Breast	GSM272250	N10910A3: Unremarkable breast ducts (Normal)
GSE10780	Normal Breast	GSM272251	N10910A4: Unremarkable breast ducts (Normal)
GSE10780	Normal Breast	GSM272255	T10962A5: Unremarkable breast ducts (Normal)
GSE10780	Normal Breast	GSM272256	N10964A1: Unremarkable breast ducts (Normal)
GSE10780	Normal Breast	GSM272257	N10964A2: Unremarkable breast ducts (Normal)
GSE10780	Normal Breast	GSM272258	N10964A4: Unremarkable breast ducts (Normal)
GSE10780	Normal Breast	GSM272259	N11003A2: Unremarkable breast ducts (Normal)
GSE10780	Normal Breast	GSM272260	N11003A3: Unremarkable breast ducts (Normal)
GSE10780	Normal Breast	GSM272261	N11003A4: Unremarkable breast ducts (Normal)
GSE10780	Normal Breast	GSM272263	N11063A2: Unremarkable breast ducts (Normal)
GSE10780	Normal Breast	GSM272264	N11063A4: Unremarkable breast ducts (Normal)
GSE10780	Normal Breast	GSM272265	N11063A5: Unremarkable breast ducts (Normal)
GSE10780	Normal Breast	GSM272266	N11103G1: Unremarkable breast ducts (Normal)
GSE10780	Normal Breast	GSM272267	N11103G2: Unremarkable breast ducts (Normal)
GSE10780	Normal Breast	GSM272268	N11103G4: Unremarkable breast ducts (Normal)
GSE10780	Normal Breast	GSM272269	N11123D2: Unremarkable breast ducts (Normal)
GSE10780	Normal Breast	GSM272270	N11123D3: Unremarkable breast ducts (Normal)
GSE10780	Normal Breast	GSM272271	N11123D4: Unremarkable breast ducts (Normal)
GSE10780	Normal Breast	GSM272273	N11147J1: Unremarkable breast ducts (Normal)
GSE10780	Normal Breast	GSM272274	N11196A2: Unremarkable breast ducts (Normal)
GSE10780	Normal Breast	GSM272275	N11196A3: Unremarkable breast ducts (Normal)
GSE10780	Normal Breast	GSM272276	N11196A4: Unremarkable breast ducts (Normal)
GSE10780	Normal Breast	GSM272277	N11196A5: Unremarkable breast ducts (Normal)
GSE10780	Normal Breast	GSM272278	N11209A1: Unremarkable breast ducts (Normal)
GSE10780	Normal Breast	GSM272279	N11209A2: Unremarkable breast ducts (Normal)
GSE10780	Normal Breast	GSM272281	N11320G2: Unremarkable breast ducts (Normal)
GSE10780	Normal Breast	GSM272282	N11320G3: Unremarkable breast ducts (Normal)
GSE10780	Normal Breast	GSM272283	N11354D1: Unremarkable breast ducts (Normal)
GSE10780	Normal Breast	GSM272284	N11354D3: Unremarkable breast ducts (Normal)
GSE10780	Normal Breast	GSM272285	N11354D4: Unremarkable breast ducts (Normal)
GSE10780	Normal Breast	GSM272286	N11354D6: Unremarkable breast ducts (Normal)
GSE10780	Normal Breast	GSM272288	N11451A2: Unremarkable breast ducts (Normal)
GSE10780	Normal Breast	GSM272289	N11451A4: Unremarkable breast ducts (Normal)
GSE10780	Normal Breast	GSM272291	N11455B2: Unremarkable breast ducts (Normal)
GSE10780	Normal Breast	GSM272292	N11464A5: Unremarkable breast ducts (Normal)
GSE10780	Normal Breast	GSM272293	N11464B1: Unremarkable breast ducts (Normal)
GSE10780	Normal Breast	GSM272294	N11464B3: Unremarkable breast ducts (Normal)
GSE10780	Normal Breast	GSM272295	N11472B1: Unremarkable breast ducts (Normal)
GSE10780	Normal Breast	GSM272296	N11472B3: Unremarkable breast ducts (Normal)
GSE10780	Normal Breast	GSM272297	N11472B4: Unremarkable breast ducts (Normal)
GSE10780	Normal Breast	GSM272298	N11478A3: Unremarkable breast ducts (Normal)
GSE10780	Normal Breast	GSM272299	N11478A4: Unremarkable breast ducts (Normal)
GSE10780	Normal Breast	GSM272302	N11478C4: Unremarkable breast ducts (Normal)
GSE10780	Normal Breast	GSM272303	N11545D4: Unremarkable breast ducts (Normal)
GSE10780	Normal Breast	GSM272305	N11580C3: Unremarkable breast ducts (Normal)
GSE10780	Normal Breast	GSM272306	N11580C4: Unremarkable breast ducts (Normal)
GSE10780	Normal Breast	GSM272307	N11580C5: Unremarkable breast ducts (Normal)
GSE10780	Normal Breast	GSM272308	N11640A1: Unremarkable breast ducts (Normal)
GSE10780	Normal Breast	GSM272311	N11689D4: Unremarkable breast ducts (Normal)
GSE10780	Normal Breast	GSM272312	N11693B2: Unremarkable breast ducts (Normal)
GSE10780	Normal Breast	GSM272313	N11732C2: Unremarkable breast ducts (Normal)
GSE10780	Normal Breast	GSM272314	N11732C4: Unremarkable breast ducts (Normal)
GSE10780	Normal Breast	GSM272315	N11732C5: Unremarkable breast ducts (Normal)
GSE10780	Normal Breast	GSM272317	N11792A1: Unremarkable breast ducts (Normal)
GSE6764	Normal liver	GSM155919	c_NY101
GSE6764	Normal liver	GSM155926	c_NY102
GSE6764	Normal liver	GSM155927	c_NY103
GSE6764	Normal liver	GSM155928	c_NY104
GSE6764	Normal liver	GSM155947	c_B51
GSE6764	Normal liver	GSM155948	c_B53
GSE6764	Normal liver	GSM155961	c_M101
GSE6764	Normal liver	GSM155964	c_NY106
GSE6764	Normal liver	GSM155988	C_C6
GSE6764	Normal liver	GSM155989	C_C7
GSE19665	Normal liver	GSM490987	Liver189N (mRNA expression)
GSE19665	Normal liver	GSM490989	Liver358N (mRNA expression)
GSE19665	Normal liver	GSM490991	Liver359N (mRNA expression)
GSE19665	Normal liver	GSM490993	Liver360N (mRNA expression)
GSE19665	Normal liver	GSM490995	Liver363N (mRNA expression)
GSE19665	Normal liver	GSM490997	Liver364N (mRNA expression)
GSE19665	Normal liver	GSM490999	Liver365N (mRNA expression)
GSE19665	Normal liver	GSM491001	Liver367N (mRNA expression)
GSE19665	Normal liver	GSM491003	Liver375N (mRNA expression)
GSE19665	Normal liver	GSM491005	Liver376N (mRNA expression)
GSE29721	Normal liver	GSM737066	10_normal
GSE29721	Normal liver	GSM737068	11_normal
GSE29721	Normal liver	GSM737070	12_normal
GSE29721	Normal liver	GSM737072	14_normal
GSE29721	Normal liver	GSM737074	15_normal
GSE29721	Normal liver	GSM737076	1_normal
GSE29721	Normal liver	GSM737078	4_normal
GSE29721	Normal liver	GSM737080	5_normal
GSE29721	Normal liver	GSM737082	8_normal
GSE29721	Normal liver	GSM737084	9_normal
GSE18870	Normal lung	GSM466948	Control 2
GSE18878	Normal lung	GSM466950	Control 3
GSE18868	Normal lung	GSM466953	Control 9
GSE18844	Normal lung	GSM466955	Control 10
GSE18845	Normal lung	GSM466957	Control 11
GSE18846	Normal lung	GSM466959	Control 12
GSE18848	Normal lung	GSM466961	Control 18
GSE18871	Normal lung	GSM466964	Control 21
GSE18872	Normal lung	GSM466966	Control 22
GSE18873	Normal lung	GSM466968	Control 23
GSE18874	Normal lung	GSM466970	Control 24
GSE18875	Normal lung	GSM466972	Control 26
GSE18876	Normal lung	GSM466974	Control 28
GSE18877	Normal lung	GSM466976	Control 29
GSE18879	Normal lung	GSM466978	Control 30
GSE18849	Normal lung	GSM466979	Control 31
GSE18850	Normal lung	GSM466981	Control 32
GSE18881	Normal lung	GSM466984	Control 36
GSE18882	Normal lung	GSM466986	Control 37
GSE18883	Normal lung	GSM466988	Control 38
GSE18884	Normal lung	GSM466990	Control 40
GSE18885	Normal lung	GSM466992	Control 41
GSE18851	Normal lung	GSM466995	Control 42
GSE18852	Normal lung	GSM466997	Control 43
GSE18853	Normal lung	GSM466999	Control 44
GSE18886	Normal lung	GSM467000	Control 6
GSE18847	Normal lung	GSM467001	Control 16
GSE18880	Normal lung	GSM467002	Control 33
GSE18854	Normal lung	GSM467003	Control 46
GSE18855	Normal lung	GSM467005	Control 47
GSE18856	Normal lung	GSM467007	Control 48
GSE18857	Normal lung	GSM467009	Control 49
GSE18858	Normal lung	GSM467011	Control 50
GSE18859	Normal lung	GSM467013	Control 53
GSE18860	Normal lung	GSM467015	Control 55
GSE18861	Normal lung	GSM467017	Control 57
GSE18869	Normal lung	GSM467019	Control NP
GSE18887	Normal lung	GSM467020	Control 60
GSE18888	Normal lung	GSM467022	Control 61
GSE18862	Normal lung	GSM467025	Control 64
GSE18863	Normal lung	GSM467027	Control 65
GSE18865	Normal lung	GSM467031	Control 68
GSE18866	Normal lung	GSM467033	Control 70
GSE18867	Normal lung	GSM467035	Control 72
GSE18864	Normal lung	GSM467037	Control 66
